# Supplementary material for: Dysregulation of protein SUMOylation networks in Huntington’s disease R6/2 mouse striatum
Source: Brain. 2024 Oct 11;148(4):1212–27. doi: 10.1093/brain/awae319 (PMC11969464; doi:10.1093/brain/awae319)
Supplement: awae319_Supplementary_Data [file awae319_supplementary_data.zip]

Archive with 9 entries (9 files):
- brain-2024-01098-File008.pdf
- brain-2024-01098-File009.pdf
- brain-2024-01098-File010.xlsx
- brain-2024-01098-File011.xlsx
- brain-2024-01098-File012.xlsx
- brain-2024-01098-File013.xlsx
- brain-2024-01098-File014.xlsx
- brain-2024-01098-File015.xlsx
- brain-2024-01098-File016.xlsx
