# Supplementary material for: Dysregulation of protein SUMOylation networks in Huntington’s disease R6/2 mouse striatum
Source: Brain. 2024 Oct 11;148(4):1212–27. doi: 10.1093/brain/awae319 (PMC11969464; doi:10.1093/brain/awae319)
Supplement: awae319_Supplementary_Data [file awae319_supplementary_data.zip › brain-2024-01098-File010.xlsx]

## Sheet: All SUMO-enriched proteins
From	Entry	Entry Name	Protein names	Gene Names	Organism	Length	Keywords	Gene Ontology (biological process)	Gene Ontology (molecular function)	Gene Ontology (cellular component)	Gene Ontology (GO)	Subcellular location [CC]	Post-translational modification	PubMed ID	Pathway	Keyword ID	Annotation	Gene Ontology IDs
A2A5R2	A2A5R2	BIG2_MOUSE	Brefeldin A-inhibited guanine nucleotide-exchange protein 2 (Brefeldin A-inhibited GEP 2) (ADP-ribosylation factor guanine nucleotide-exchange factor 2)	Arfgef2 Arfgep2 Big2	Mus musculus (Mouse)	1792	Acetylation;Cell projection;Cytoplasm;Cytoplasmic vesicle;Cytoskeleton;Endosome;Golgi apparatus;Guanine-nucleotide releasing factor;Membrane;Phosphoprotein;Protein transport;Reference proteome;Synapse;Transport	endomembrane system organization [GO:0010256]; endosome organization [GO:0007032]; exocytosis [GO:0006887]; Golgi to plasma membrane transport [GO:0006893]; intracellular signal transduction [GO:0035556]; positive regulation of tumor necrosis factor production [GO:0032760]; protein transport [GO:0015031]; receptor recycling [GO:0001881]; regulation of ARF protein signal transduction [GO:0032012]	GABA receptor binding [GO:0050811]; guanyl-nucleotide exchange factor activity [GO:0005085]; myosin binding [GO:0017022]; protein kinase A regulatory subunit binding [GO:0034237]	anchoring junction [GO:0070161]; asymmetric synapse [GO:0032279]; axonemal microtubule [GO:0005879]; cytoplasm [GO:0005737]; cytoplasmic vesicle [GO:0031410]; cytosol [GO:0005829]; dendritic spine [GO:0043197]; Golgi apparatus [GO:0005794]; Golgi membrane [GO:0000139]; intracellular membrane-bounded organelle [GO:0043231]; membrane [GO:0016020]; microtubule organizing center [GO:0005815]; perinuc…	anchoring junction [GO:0070161]; asymmetric synapse [GO:0032279]; axonemal microtubule [GO:0005879]; cytoplasm [GO:0005737]; cytoplasmic vesicle [GO:0031410]; cytosol [GO:0005829]; dendritic spine [GO:0043197]; Golgi apparatus [GO:0005794]; Golgi membrane [GO:0000139]; intracellular membrane-bounded organelle [GO:0043231]; membrane [GO:0016020]; microtubule organizing center [GO:0005815]; perinuc…	SUBCELLULAR LOCATION: Cytoplasm {ECO:0000250}. Membrane {ECO:0000250}. Golgi apparatus {ECO:0000250}. Cytoplasm, perinuclear region {ECO:0000250}. Golgi apparatus, trans-Golgi network {ECO:0000250}. Endosome {ECO:0000250}. Cytoplasm, cytoskeleton, microtubule organizing center, centrosome {ECO:0000250}. Cell projection, dendrite {ECO:0000250}. Cytoplasmic vesicle {ECO:0000250}. Synapse {ECO:00002…	PTM: In vitro phosphorylated by PKA reducing its GEF activity and dephosphorylated by phosphatase PP1. {ECO:0000250}.	19468303; 15489334; 17242355; 18630941; 19131326; 21183079		KW-0007; KW-0966; KW-0963; KW-0968; KW-0206; KW-0967; KW-0333; KW-0344; KW-0472; KW-0597; KW-0653; KW-1185; KW-0770; KW-0813	5.0	GO:0000139; GO:0001881; GO:0005085; GO:0005737; GO:0005794; GO:0005802; GO:0005815; GO:0005829; GO:0005879; GO:0006887; GO:0006893; GO:0007032; GO:0010256; GO:0015031; GO:0016020; GO:0017022; GO:0031410; GO:0032012; GO:0032279; GO:0032280; GO:0032760; GO:0034237; GO:0035556; GO:0043197; GO:0043231; GO:0048471; GO:0050811; GO:0055037; GO:0070161
A2A699	A2A699	F1712_MOUSE	Protein FAM171A2	Fam171a2	Mus musculus (Mouse)	822	Alternative splicing;Glycoprotein;Membrane;Phosphoprotein;Reference proteome;Signal;Transmembrane;Transmembrane helix			integral component of membrane [GO:0016021]	integral component of membrane [GO:0016021]	SUBCELLULAR LOCATION: Membrane {ECO:0000305}; Single-pass type I membrane protein {ECO:0000305}.		19468303; 15489334; 16452087; 21183079		KW-0025; KW-0325; KW-0472; KW-0597; KW-1185; KW-0732; KW-0812; KW-1133	3.0	GO:0016021
A2A8L5	A2A8L5	PTPRF_MOUSE	Receptor-type tyrosine-protein phosphatase F (EC 3.1.3.48) (Leukocyte common antigen related) (LAR)	Ptprf Lar	Mus musculus (Mouse)	1898	3D-structure;Cell adhesion;Disulfide bond;Glycoprotein;Heparin-binding;Hydrolase;Immunoglobulin domain;Membrane;Phosphoprotein;Protein phosphatase;Receptor;Reference proteome;Repeat;Signal;Transmembrane;Transmembrane helix	cell migration [GO:0016477]; homophilic cell adhesion via plasma membrane adhesion molecules [GO:0007156]; negative regulation of cell population proliferation [GO:0008285]; negative regulation of cell projection organization [GO:0031345]; negative regulation of cytokine-mediated signaling pathway [GO:0001960]; negative regulation of epidermal growth factor receptor signaling pathway [GO:0042059]…	cell adhesion molecule binding [GO:0050839]; chondroitin sulfate proteoglycan binding [GO:0035373]; heparin binding [GO:0008201]; insulin receptor binding [GO:0005158]; phosphate ion binding [GO:0042301]; phosphoprotein phosphatase activity [GO:0004721]; protein tyrosine phosphatase activity [GO:0004725]; protein-containing complex binding [GO:0044877]; receptor tyrosine kinase binding [GO:003097…	endosome [GO:0005768]; excitatory synapse [GO:0060076]; growth cone [GO:0030426]; integral component of postsynaptic density membrane [GO:0099061]; intracellular membrane-bounded organelle [GO:0043231]; membrane [GO:0016020]; neuron projection [GO:0043005]; neuronal cell body [GO:0043025]; plasma membrane [GO:0005886]	endosome [GO:0005768]; excitatory synapse [GO:0060076]; growth cone [GO:0030426]; integral component of postsynaptic density membrane [GO:0099061]; intracellular membrane-bounded organelle [GO:0043231]; membrane [GO:0016020]; neuron projection [GO:0043005]; neuronal cell body [GO:0043025]; plasma membrane [GO:0005886]; cell adhesion molecule binding [GO:0050839]; chondroitin sulfate proteoglycan …	SUBCELLULAR LOCATION: Membrane {ECO:0000305}; Single-pass membrane protein {ECO:0000305}.		11241288; 19468303; 15489334; 19349973; 21183079; 21402080		KW-0002; KW-0130; KW-1015; KW-0325; KW-0358; KW-0378; KW-0393; KW-0472; KW-0597; KW-0904; KW-0675; KW-1185; KW-0677; KW-0732; KW-0812; KW-1133	5.0	GO:0001960; GO:0004721; GO:0004725; GO:0005001; GO:0005158; GO:0005768; GO:0005886; GO:0006470; GO:0007156; GO:0007399; GO:0008201; GO:0008285; GO:0010975; GO:0016020; GO:0016477; GO:0030426; GO:0030971; GO:0031102; GO:0031345; GO:0035335; GO:0035373; GO:0042059; GO:0042301; GO:0043005; GO:0043025; GO:0043065; GO:0043231; GO:0043525; GO:0044877; GO:0046627; GO:0048679; GO:0050775; GO:0050803; GO:…
A2A8U2	A2A8U2	TM201_MOUSE	Transmembrane protein 201 (Spindle-associated membrane protein 1)	Tmem201 D4Ertd429e Net5 Samp1	Mus musculus (Mouse)	664	Acetylation;Alternative splicing;Membrane;Nucleus;Phosphoprotein;Reference proteome;Transmembrane;Transmembrane helix	centrosome localization [GO:0051642]; fibroblast migration [GO:0010761]; nuclear envelope organization [GO:0006998]; nuclear migration [GO:0007097]; nuclear migration along microtubule [GO:0030473]; protein localization to nuclear envelope [GO:0090435]	actin filament binding [GO:0051015]; lamin binding [GO:0005521]	cortical endoplasmic reticulum [GO:0032541]; integral component of nuclear inner membrane [GO:0005639]; nuclear envelope [GO:0005635]; nuclear membrane [GO:0031965]; spindle pole centrosome [GO:0031616]	cortical endoplasmic reticulum [GO:0032541]; integral component of nuclear inner membrane [GO:0005639]; nuclear envelope [GO:0005635]; nuclear membrane [GO:0031965]; spindle pole centrosome [GO:0031616]; actin filament binding [GO:0051015]; lamin binding [GO:0005521]; centrosome localization [GO:0051642]; fibroblast migration [GO:0010761]; nuclear envelope organization [GO:0006998]; nuclear migra…	SUBCELLULAR LOCATION: [Isoform 2]: Nucleus inner membrane {ECO:0000250|UniProtKB:Q5SNT2}; Multi-pass membrane protein {ECO:0000250|UniProtKB:Q5SNT2}. Note=The C-terminal of isoform 2 is located on the nucleoplasmic side. During interphase, isoform 2 is distributed in the inner nuclear membrane and during mitosis, it is found in the ER but it also localizes to the polar regions of the mitotic spin…		16141072; 19468303; 15489334; 21183079; 22349700		KW-0007; KW-0025; KW-0472; KW-0539; KW-0597; KW-1185; KW-0812; KW-1133	5.0	GO:0005521; GO:0005635; GO:0005639; GO:0006998; GO:0007097; GO:0010761; GO:0030473; GO:0031616; GO:0031965; GO:0032541; GO:0051015; GO:0051642; GO:0090435
A2ADY9	A2ADY9	DDI2_MOUSE	Protein DDI1 homolog 2 (EC 3.4.23.-)	Ddi2	Mus musculus (Mouse)	399	Aspartyl protease;Chromosome;Cytoplasm;Hydrolase;Phosphoprotein;Protease;Reference proteome	cellular response to hydroxyurea [GO:0072711]; proteasomal protein catabolic process [GO:0010498]; protein processing [GO:0016485]; regulation of DNA stability [GO:0097752]; regulation of protein stability [GO:0031647]	aspartic-type endopeptidase activity [GO:0004190]; identical protein binding [GO:0042802]; ubiquitin binding [GO:0043130]	chromosome [GO:0005694]; cytosol [GO:0005829]; nucleoplasm [GO:0005654]	chromosome [GO:0005694]; cytosol [GO:0005829]; nucleoplasm [GO:0005654]; aspartic-type endopeptidase activity [GO:0004190]; identical protein binding [GO:0042802]; ubiquitin binding [GO:0043130]; cellular response to hydroxyurea [GO:0072711]; proteasomal protein catabolic process [GO:0010498]; protein processing [GO:0016485]; regulation of DNA stability [GO:0097752]; regulation of protein stabili…	SUBCELLULAR LOCATION: Cytoplasm, cytosol {ECO:0000250|UniProtKB:Q5TDH0}. Chromosome {ECO:0000250|UniProtKB:Q5TDH0}.		19468303; 17242355; 21183079		KW-0064; KW-0158; KW-0963; KW-0378; KW-0597; KW-0645; KW-1185	4.0	GO:0004190; GO:0005654; GO:0005694; GO:0005829; GO:0010498; GO:0016485; GO:0031647; GO:0042802; GO:0043130; GO:0072711; GO:0097752
A2AGT5	A2AGT5	CKAP5_MOUSE	Cytoskeleton-associated protein 5	Ckap5	Mus musculus (Mouse)	2032	Acetylation;Alternative splicing;Cell cycle;Cell division;Centromere;Chromosome;Cytoplasm;Cytoskeleton;Kinetochore;Mitosis;Phosphoprotein;Reference proteome;Repeat	cell division [GO:0051301]; central nervous system myelin formation [GO:0032289]; centrosome cycle [GO:0007098]; centrosome duplication [GO:0051298]; cytoplasmic translation [GO:0002181]; dendritic spine maintenance [GO:0097062]; establishment or maintenance of microtubule cytoskeleton polarity [GO:0030951]; excitatory postsynaptic potential [GO:0060079]; habituation [GO:0046959]; locomotory beha…	microtubule binding [GO:0008017]; microtubule plus end polymerase [GO:0061863]; microtubule plus-end binding [GO:0051010]; ribonucleoprotein complex binding [GO:0043021]	centrosome [GO:0005813]; cytoplasm [GO:0005737]; dendrite [GO:0030425]; kinetochore [GO:0000776]; microtubule plus-end [GO:0035371]; neuronal ribonucleoprotein granule [GO:0071598]; nucleolus [GO:0005730]; perikaryon [GO:0043204]; plasma membrane [GO:0005886]; postsynapse [GO:0098794]; protein-containing complex [GO:0032991]; spindle pole [GO:0000922]	centrosome [GO:0005813]; cytoplasm [GO:0005737]; dendrite [GO:0030425]; kinetochore [GO:0000776]; microtubule plus-end [GO:0035371]; neuronal ribonucleoprotein granule [GO:0071598]; nucleolus [GO:0005730]; perikaryon [GO:0043204]; plasma membrane [GO:0005886]; postsynapse [GO:0098794]; protein-containing complex [GO:0032991]; spindle pole [GO:0000922]; microtubule binding [GO:0008017]; microtubul…	SUBCELLULAR LOCATION: Cytoplasm, cytoskeleton, microtubule organizing center, centrosome {ECO:0000250|UniProtKB:Q14008}. Cytoplasm, cytoskeleton, spindle pole {ECO:0000250|UniProtKB:Q14008}. Cytoplasm, cytoskeleton, spindle {ECO:0000250|UniProtKB:Q14008}. Chromosome, centromere, kinetochore {ECO:0000250|UniProtKB:Q14008}. Note=Detected on centrosomes and kinetochores during interphase and mitosis…		19468303; 15489334; 16141072; 21183079; 21646404		KW-0007; KW-0025; KW-0131; KW-0132; KW-0137; KW-0158; KW-0963; KW-0206; KW-0995; KW-0498; KW-0597; KW-1185; KW-0677	5.0	GO:0000776; GO:0000922; GO:0002181; GO:0005730; GO:0005737; GO:0005813; GO:0005886; GO:0007051; GO:0007052; GO:0007098; GO:0007626; GO:0008017; GO:0008542; GO:0010609; GO:0022618; GO:0030425; GO:0030951; GO:0032289; GO:0032991; GO:0035371; GO:0043021; GO:0043204; GO:0045807; GO:0046785; GO:0046959; GO:0050658; GO:0051010; GO:0051298; GO:0051301; GO:0060079; GO:0060291; GO:0061863; GO:0071598; GO:…
A2AHG0	A2AHG0	LZTS3_MOUSE	Leucine zipper putative tumor suppressor 3 (ProSAP-interacting protein 1) (ProSAPiP1)	Lzts3 Prosapip1	Mus musculus (Mouse)	700	Alternative splicing;Cell projection;Coiled coil;Cytoplasm;Cytoskeleton;Phosphoprotein;Reference proteome;Synapse	protein homooligomerization [GO:0051260]; regulation of dendritic spine morphogenesis [GO:0061001]	PDZ domain binding [GO:0030165]; protein self-association [GO:0043621]	anchoring junction [GO:0070161]; cytoplasm [GO:0005737]; cytoskeleton [GO:0005856]; dendritic spine [GO:0043197]; postsynaptic density [GO:0014069]; synapse [GO:0045202]	anchoring junction [GO:0070161]; cytoplasm [GO:0005737]; cytoskeleton [GO:0005856]; dendritic spine [GO:0043197]; postsynaptic density [GO:0014069]; synapse [GO:0045202]; PDZ domain binding [GO:0030165]; protein self-association [GO:0043621]; protein homooligomerization [GO:0051260]; regulation of dendritic spine morphogenesis [GO:0061001]	SUBCELLULAR LOCATION: Synapse {ECO:0000250|UniProtKB:Q8K1Q4}. Postsynaptic density {ECO:0000250|UniProtKB:Q8K1Q4}. Cell projection, dendritic spine {ECO:0000250|UniProtKB:Q8K1Q4}. Cell projection, dendrite {ECO:0000250|UniProtKB:Q8K1Q4}. Cytoplasm, cytoskeleton {ECO:0000250|UniProtKB:Q8K1Q4}. Note=Rather found at excitatory than inhibitory synapses. {ECO:0000250|UniProtKB:Q8K1Q4}.		16141072; 19468303; 15489334; 21183079		KW-0025; KW-0966; KW-0175; KW-0963; KW-0206; KW-0597; KW-1185; KW-0770	4.0	GO:0005737; GO:0005856; GO:0014069; GO:0030165; GO:0043197; GO:0043621; GO:0045202; GO:0051260; GO:0061001; GO:0070161
A2AHL1	A2AHL1	ANO3_MOUSE	Anoctamin-3 (Transmembrane protein 16C)	Ano3 Tmem16c	Mus musculus (Mouse)	981	Alternative splicing;Cell membrane;Glycoprotein;Lipid transport;Membrane;Reference proteome;Transmembrane;Transmembrane helix;Transport	calcium activated galactosylceramide scrambling [GO:0061591]; calcium activated phosphatidylcholine scrambling [GO:0061590]; chloride transmembrane transport [GO:1902476]; detection of mechanical stimulus [GO:0050982]; detection of temperature stimulus [GO:0016048]; establishment of localization in cell [GO:0051649]; transmembrane transport [GO:0055085]	chloride channel activity [GO:0005254]; phospholipid scramblase activity [GO:0017128]; protein dimerization activity [GO:0046983]	integral component of membrane [GO:0016021]; plasma membrane [GO:0005886]	integral component of membrane [GO:0016021]; plasma membrane [GO:0005886]; chloride channel activity [GO:0005254]; phospholipid scramblase activity [GO:0017128]; protein dimerization activity [GO:0046983]; calcium activated galactosylceramide scrambling [GO:0061591]; calcium activated phosphatidylcholine scrambling [GO:0061590]; chloride transmembrane transport [GO:1902476]; detection of mechanic…	SUBCELLULAR LOCATION: Cell membrane {ECO:0000305}; Multi-pass membrane protein {ECO:0000255}. Note=Shows an intracellular localization. {ECO:0000250}.		19468303; 18729231; 20056604; 22302790; 23532839; 23872594		KW-0025; KW-1003; KW-0325; KW-0445; KW-0472; KW-1185; KW-0812; KW-1133; KW-0813	5.0	GO:0005254; GO:0005886; GO:0016021; GO:0016048; GO:0017128; GO:0046983; GO:0050982; GO:0051649; GO:0055085; GO:0061590; GO:0061591; GO:1902476
A2AJA9	A2AJA9	AJM1_MOUSE	Apical junction component 1 homolog	Ajm1 Gm996	Mus musculus (Mouse)	974	Alternative splicing;Cell junction;Cell membrane;Cell projection;Membrane;Methylation;Phosphoprotein;Reference proteome	cell-cell junction organization [GO:0045216]		adherens junction [GO:0005912]; apical junction complex [GO:0043296]; apical plasma membrane [GO:0016324]; cilium [GO:0005929]; plasma membrane [GO:0005886]	adherens junction [GO:0005912]; apical junction complex [GO:0043296]; apical plasma membrane [GO:0016324]; cilium [GO:0005929]; plasma membrane [GO:0005886]; cell-cell junction organization [GO:0045216]	SUBCELLULAR LOCATION: Apical cell membrane {ECO:0000250|UniProtKB:A0A1C3NSL9}. Cell projection, cilium {ECO:0000250|UniProtKB:A0A1C3NSL9}. Cell junction, adherens junction {ECO:0000250|UniProtKB:A0A1C3NSL9}.		19468303; 15489334; 16452087; 17114649; 21183079; 24129315		KW-0025; KW-0965; KW-1003; KW-0966; KW-0472; KW-0488; KW-0597; KW-1185	3.0	GO:0005886; GO:0005912; GO:0005929; GO:0016324; GO:0043296; GO:0045216
A2ALS5	A2ALS5	RPGP1_MOUSE	Rap1 GTPase-activating protein 1 (Rap1GAP) (Rap1GAP1) (ARPP-90)	Rap1gap Kiaa0474 Rap1ga1	Mus musculus (Mouse)	663	Alternative splicing;Golgi apparatus;GTPase activation;Membrane;Phosphoprotein;Reference proteome	activation of GTPase activity [GO:0090630]; cell-cell adhesion [GO:0098609]; cellular response to glial cell derived neurotrophic factor [GO:1990792]; establishment of localization in cell [GO:0051649]; negative regulation of GTP binding [GO:1904425]; negative regulation of microvillus assembly [GO:1903697]; negative regulation of neuron differentiation [GO:0045665]; negative regulation of thyroi…	GTPase activator activity [GO:0005096]; protein homodimerization activity [GO:0042803]; small GTPase binding [GO:0031267]	axon [GO:0030424]; cytoplasm [GO:0005737]; cytosol [GO:0005829]; dendrite [GO:0030425]; early endosome [GO:0005769]; Golgi membrane [GO:0000139]; membrane [GO:0016020]; neuronal cell body [GO:0043025]	axon [GO:0030424]; cytoplasm [GO:0005737]; cytosol [GO:0005829]; dendrite [GO:0030425]; early endosome [GO:0005769]; Golgi membrane [GO:0000139]; membrane [GO:0016020]; neuronal cell body [GO:0043025]; GTPase activator activity [GO:0005096]; protein homodimerization activity [GO:0042803]; small GTPase binding [GO:0031267]; activation of GTPase activity [GO:0090630]; cell-cell adhesion [GO:0098609…	SUBCELLULAR LOCATION: Golgi apparatus membrane {ECO:0000250}; Peripheral membrane protein {ECO:0000250}.		15368895; 19468303; 15489334; 19218462; 21183079		KW-0025; KW-0333; KW-0343; KW-0472; KW-0597; KW-1185	5.0	GO:0000139; GO:0005096; GO:0005737; GO:0005769; GO:0005829; GO:0006909; GO:0016020; GO:0022409; GO:0030424; GO:0030425; GO:0031267; GO:0042803; GO:0043025; GO:0043087; GO:0043547; GO:0045665; GO:0050766; GO:0051056; GO:0051649; GO:0090630; GO:0098609; GO:1903697; GO:1904425; GO:1904442; GO:1990792
A2ALU4	A2ALU4	SHRM2_MOUSE	Protein Shroom2 (Protein Apxl)	Shroom2 Apxl	Mus musculus (Mouse)	1481	Actin-binding;Alternative splicing;Cell junction;Cell membrane;Cytoplasm;Cytoskeleton;Developmental protein;Membrane;Microtubule;Phosphoprotein;Reference proteome;Tight junction	actin filament organization [GO:0007015]; apical protein localization [GO:0045176]; brain development [GO:0007420]; camera-type eye development [GO:0043010]; camera-type eye morphogenesis [GO:0048593]; cell migration [GO:0016477]; cell-cell junction maintenance [GO:0045217]; cellular pigment accumulation [GO:0043482]; ear development [GO:0043583]; establishment of melanosome localization [GO:0032…	actin binding [GO:0003779]; actin filament binding [GO:0051015]; beta-catenin binding [GO:0008013]; protein domain specific binding [GO:0019904]	adherens junction [GO:0005912]; apical junction complex [GO:0043296]; apical plasma membrane [GO:0016324]; bicellular tight junction [GO:0005923]; cell cortex [GO:0005938]; cell-cell junction [GO:0005911]; cortical actin cytoskeleton [GO:0030864]; cytoplasm [GO:0005737]; cytoskeleton [GO:0005856]; microtubule [GO:0005874]; neuronal cell body [GO:0043025]; plasma membrane [GO:0005886]	adherens junction [GO:0005912]; apical junction complex [GO:0043296]; apical plasma membrane [GO:0016324]; bicellular tight junction [GO:0005923]; cell cortex [GO:0005938]; cell-cell junction [GO:0005911]; cortical actin cytoskeleton [GO:0030864]; cytoplasm [GO:0005737]; cytoskeleton [GO:0005856]; microtubule [GO:0005874]; neuronal cell body [GO:0043025]; plasma membrane [GO:0005886]; actin bindi…	SUBCELLULAR LOCATION: Apical cell membrane {ECO:0000269|PubMed:16684770}. Cell junction, tight junction {ECO:0000269|PubMed:16684770}. Cytoplasm, cytoskeleton {ECO:0000269|PubMed:16684770}. Note=Associates with cortical F-actin.		16684770; 16141072; 19468303; 16615870; 16987870; 17242355; 21183079		KW-0009; KW-0025; KW-0965; KW-1003; KW-0963; KW-0206; KW-0217; KW-0472; KW-0493; KW-0597; KW-1185; KW-0796	5.0	GO:0002089; GO:0003779; GO:0005737; GO:0005856; GO:0005874; GO:0005886; GO:0005911; GO:0005912; GO:0005923; GO:0005938; GO:0007015; GO:0007420; GO:0008013; GO:0008057; GO:0016324; GO:0016477; GO:0019904; GO:0030835; GO:0030864; GO:0032401; GO:0032438; GO:0043010; GO:0043025; GO:0043296; GO:0043482; GO:0043583; GO:0045176; GO:0045217; GO:0048593; GO:0051015
A2AN08	A2AN08	UBR4_MOUSE	E3 ubiquitin-protein ligase UBR4 (EC 2.3.2.27) (N-recognin-4) (RING-type E3 ubiquitin transferase UBR4) (Zinc finger UBR1-type protein 1) (p600)	Ubr4 Kiaa0462 Zubr1	Mus musculus (Mouse)	5180	Acetylation;Alternative splicing;Calmodulin-binding;Cytoplasm;Cytoskeleton;Membrane;Metal-binding;Nucleus;Phosphoprotein;Reference proteome;Transferase;Transmembrane;Transmembrane helix;Ubl conjugation pathway;Zinc;Zinc-finger	ubiquitin-dependent protein catabolic process [GO:0006511]	calmodulin binding [GO:0005516]; ubiquitin protein ligase activity [GO:0061630]; ubiquitin-protein transferase activity [GO:0004842]; zinc ion binding [GO:0008270]	centrosome [GO:0005813]; cytosol [GO:0005829]; integral component of membrane [GO:0016021]; nucleoplasm [GO:0005654]	centrosome [GO:0005813]; cytosol [GO:0005829]; integral component of membrane [GO:0016021]; nucleoplasm [GO:0005654]; calmodulin binding [GO:0005516]; ubiquitin protein ligase activity [GO:0061630]; ubiquitin-protein transferase activity [GO:0004842]; zinc ion binding [GO:0008270]; ubiquitin-dependent protein catabolic process [GO:0006511]	SUBCELLULAR LOCATION: Membrane {ECO:0000305}; Multi-pass membrane protein {ECO:0000305}. Cytoplasm {ECO:0000250}. Cytoplasm, cytoskeleton {ECO:0000250}. Nucleus {ECO:0000250}. Note=Concentrates at the leading edge of membrane structures involved in actin motility. {ECO:0000250}.		16141072; 19468303; 15489334; 16055722; 16081543; 17242355; 21183079	PATHWAY: Protein modification; protein ubiquitination.	KW-0007; KW-0025; KW-0112; KW-0963; KW-0206; KW-0472; KW-0479; KW-0539; KW-0597; KW-1185; KW-0808; KW-0812; KW-1133; KW-0833; KW-0862; KW-0863	5.0	GO:0004842; GO:0005516; GO:0005654; GO:0005813; GO:0005829; GO:0006511; GO:0008270; GO:0016021; GO:0061630
A2AP18	A2AP18	PLCH2_MOUSE	1-phosphatidylinositol 4,5-bisphosphate phosphodiesterase eta-2 (EC 3.1.4.11) (Phosphoinositide phospholipase C-eta-2) (Phosphoinositide phospholipase C-like 4) (PLC-L4) (Phospholipase C-like protein 4) (Phospholipase C-eta-2) (PLC-eta2)	Plch2 Plcl4	Mus musculus (Mouse)	1501	Alternative splicing;Calcium;Cell membrane;Cytoplasm;Hydrolase;Lipid degradation;Lipid metabolism;Membrane;Metal-binding;Phosphoprotein;Reference proteome;Repeat;Transducer	lipid catabolic process [GO:0016042]; phosphatidylinositol metabolic process [GO:0046488]; phosphatidylinositol-mediated signaling [GO:0048015]	calcium ion binding [GO:0005509]; phosphatidylinositol phospholipase C activity [GO:0004435]; phospholipase C activity [GO:0004629]	cytoplasm [GO:0005737]; plasma membrane [GO:0005886]	cytoplasm [GO:0005737]; plasma membrane [GO:0005886]; calcium ion binding [GO:0005509]; phosphatidylinositol phospholipase C activity [GO:0004435]; phospholipase C activity [GO:0004629]; lipid catabolic process [GO:0016042]; phosphatidylinositol metabolic process [GO:0046488]; phosphatidylinositol-mediated signaling [GO:0048015]	SUBCELLULAR LOCATION: Cytoplasm {ECO:0000269|PubMed:15899900}. Cell membrane {ECO:0000269|PubMed:15899900}. Note=Localized predominantly at the plasma membrane. {ECO:0000269|PubMed:15899900}.		16107206; 19468303; 16141072; 15899900; 15489334; 15345747; 17114649; 21183079		KW-0025; KW-0106; KW-1003; KW-0963; KW-0378; KW-0442; KW-0443; KW-0472; KW-0479; KW-0597; KW-1185; KW-0677; KW-0807	5.0	GO:0004435; GO:0004629; GO:0005509; GO:0005737; GO:0005886; GO:0016042; GO:0046488; GO:0048015
A2APV2	A2APV2	FMNL2_MOUSE	Formin-like protein 2 (Protein Man)	Fmnl2 Kiaa1902 Man	Mus musculus (Mouse)	1086	Alternative splicing;Cytoplasm;Lipoprotein;Myristate;Phosphoprotein;Reference proteome	cell migration [GO:0016477]; cortical actin cytoskeleton organization [GO:0030866]; cytoskeleton organization [GO:0007010]; regulation of cell morphogenesis [GO:0022604]; regulation of cell shape [GO:0008360]	actin filament binding [GO:0051015]; small GTPase binding [GO:0031267]	cytosol [GO:0005829]	cytosol [GO:0005829]; actin filament binding [GO:0051015]; small GTPase binding [GO:0031267]; cell migration [GO:0016477]; cortical actin cytoskeleton organization [GO:0030866]; cytoskeleton organization [GO:0007010]; regulation of cell morphogenesis [GO:0022604]; regulation of cell shape [GO:0008360]	SUBCELLULAR LOCATION: Cytoplasm {ECO:0000250}.		19468303; 15489334; 15368895; 21183079		KW-0025; KW-0963; KW-0449; KW-0519; KW-0597; KW-1185	4.0	GO:0005829; GO:0007010; GO:0008360; GO:0016477; GO:0022604; GO:0030866; GO:0031267; GO:0051015
A2AQ25	A2AQ25	SKT_MOUSE	Sickle tail protein (Enhancer trap locus 4)	Skt Etl4 Kiaa1217	Mus musculus (Mouse)	1946	Alternative splicing;Coiled coil;Cytoplasm;Developmental protein;Glycoprotein;Phosphoprotein;Reference proteome	embryonic skeletal system development [GO:0048706]		cytoplasm [GO:0005737]	cytoplasm [GO:0005737]; embryonic skeletal system development [GO:0048706]	SUBCELLULAR LOCATION: Cytoplasm {ECO:0000269|PubMed:16204209}.		16204209; 12465718; 16141072; 19468303; 15489334; 12522145; 16452088; 17114649; 17242355; 21183079		KW-0025; KW-0175; KW-0963; KW-0217; KW-0325; KW-0597; KW-1185	5.0	GO:0005737; GO:0048706
A2AR50	A2AR50	RGPS1_MOUSE	Ras-specific guanine nucleotide-releasing factor RalGPS1 (Ral GEF with PH domain and SH3-binding motif 1) (Ral guanine nucleotide exchange factor 2) (RalGEF 2) (RalA exchange factor RalGPS1)	Ralgps1 Kiaa0351 Ralgef2 Ralgps1a	Mus musculus (Mouse)	585	3D-structure;Alternative splicing;Cell membrane;Cytoplasm;Guanine-nucleotide releasing factor;Membrane;Reference proteome	positive regulation of GTPase activity [GO:0043547]; Ras protein signal transduction [GO:0007265]; regulation of Ral protein signal transduction [GO:0032485]	guanyl-nucleotide exchange factor activity [GO:0005085]	cytoplasm [GO:0005737]; plasma membrane [GO:0005886]	cytoplasm [GO:0005737]; plasma membrane [GO:0005886]; guanyl-nucleotide exchange factor activity [GO:0005085]; positive regulation of GTPase activity [GO:0043547]; Ras protein signal transduction [GO:0007265]; regulation of Ral protein signal transduction [GO:0032485]	SUBCELLULAR LOCATION: Cytoplasm {ECO:0000250}. Cell membrane {ECO:0000250}. Note=Associates with membranes through the PH domain. {ECO:0000250}.		14621295; 16141072; 19468303; 15489334; 21183079		KW-0002; KW-0025; KW-1003; KW-0963; KW-0344; KW-0472; KW-1185	4.0	GO:0005085; GO:0005737; GO:0005886; GO:0007265; GO:0032485; GO:0043547
A2ARS0	A2ARS0	ANR63_MOUSE	Ankyrin repeat domain-containing protein 63	Ankrd63 Gm1337	Mus musculus (Mouse)	390	ANK repeat;Phosphoprotein;Reference proteome;Repeat							19468303; 21183079		KW-0040; KW-0597; KW-1185; KW-0677	1.0
A2ASZ8	A2ASZ8	SCMC2_MOUSE	Calcium-binding mitochondrial carrier protein SCaMC-2 (Small calcium-binding mitochondrial carrier protein 2) (Solute carrier family 25 member 25)	Slc25a25 Kiaa1896 Scamc2	Mus musculus (Mouse)	469	Alternative splicing;Calcium;Membrane;Metal-binding;Mitochondrion;Mitochondrion inner membrane;Reference proteome;Repeat;Transmembrane;Transmembrane helix;Transport	adipose tissue development [GO:0060612]; ATP metabolic process [GO:0046034]; calcium ion transmembrane transport [GO:0070588]; camera-type eye development [GO:0043010]; cellular respiration [GO:0045333]; multicellular organism growth [GO:0035264]; response to activity [GO:0014823]; response to dietary excess [GO:0002021]; response to food [GO:0032094]	ATP transmembrane transporter activity [GO:0005347]; calcium ion binding [GO:0005509]	integral component of membrane [GO:0016021]; mitochondrial inner membrane [GO:0005743]; mitochondrion [GO:0005739]	integral component of membrane [GO:0016021]; mitochondrial inner membrane [GO:0005743]; mitochondrion [GO:0005739]; ATP transmembrane transporter activity [GO:0005347]; calcium ion binding [GO:0005509]; adipose tissue development [GO:0060612]; ATP metabolic process [GO:0046034]; calcium ion transmembrane transport [GO:0070588]; camera-type eye development [GO:0043010]; cellular respiration [GO:00…	SUBCELLULAR LOCATION: Mitochondrion inner membrane {ECO:0000250}; Multi-pass membrane protein {ECO:0000250}.		12693553; 16141072; 19468303; 15489334; 21183079		KW-0025; KW-0106; KW-0472; KW-0479; KW-0496; KW-0999; KW-1185; KW-0677; KW-0812; KW-1133; KW-0813	5.0	GO:0002021; GO:0005347; GO:0005509; GO:0005739; GO:0005743; GO:0014823; GO:0016021; GO:0032094; GO:0035264; GO:0043010; GO:0045333; GO:0046034; GO:0060612; GO:0070588
A2AWA9	A2AWA9	RBGP1_MOUSE	Rab GTPase-activating protein 1 (GAP and centrosome-associated protein) (Rab6 GTPase-activating protein GAPCenA)	Rabgap1 Kiaa4104	Mus musculus (Mouse)	1064	Alternative splicing;Cell cycle;Coiled coil;Cytoplasm;Cytoskeleton;GTPase activation;Phosphoprotein;Reference proteome	activation of GTPase activity [GO:0090630]; cell cycle [GO:0007049]; regulation of GTPase activity [GO:0043087]	GTPase activator activity [GO:0005096]; small GTPase binding [GO:0031267]	cytosol [GO:0005829]; microtubule organizing center [GO:0005815]	cytosol [GO:0005829]; microtubule organizing center [GO:0005815]; GTPase activator activity [GO:0005096]; small GTPase binding [GO:0031267]; activation of GTPase activity [GO:0090630]; cell cycle [GO:0007049]; regulation of GTPase activity [GO:0043087]	SUBCELLULAR LOCATION: Cytoplasm, cytosol {ECO:0000250|UniProtKB:Q9Y3P9}. Cytoplasm, cytoskeleton, microtubule organizing center, centrosome {ECO:0000250|UniProtKB:Q9Y3P9}. Note=Predominantly cytosolic but also associated with the centrosome. {ECO:0000250|UniProtKB:Q9Y3P9}.		16141072; 19468303; 15489334; 19131326; 21183079		KW-0025; KW-0131; KW-0175; KW-0963; KW-0206; KW-0343; KW-0597; KW-1185	4.0	GO:0005096; GO:0005815; GO:0005829; GO:0007049; GO:0031267; GO:0043087; GO:0090630
A2CG49	A2CG49	KALRN_MOUSE	Kalirin (EC 2.7.11.1) (Protein Duo) (Serine/threonine-protein kinase with Dbl- and pleckstrin homology domain)	Kalrn	Mus musculus (Mouse)	2964	3D-structure;Alternative initiation;Alternative splicing;ATP-binding;Cytoplasm;Cytoskeleton;Direct protein sequencing;Disulfide bond;Guanine-nucleotide releasing factor;Immunoglobulin domain;Kinase;Magnesium;Metal-binding;Nucleotide-binding;Phosphoprotein;Reference proteome;Repeat;Serine/threonine-protein kinase;SH3 domain;Transferase	adult locomotory behavior [GO:0008344]; axon guidance [GO:0007411]; axonogenesis [GO:0007409]; central nervous system development [GO:0007417]; habituation [GO:0046959]; intracellular signal transduction [GO:0035556]; lactation [GO:0007595]; maternal behavior [GO:0042711]; maternal process involved in parturition [GO:0060137]; memory [GO:0007613]; modification of postsynaptic actin cytoskeleton […	ATP binding [GO:0005524]; enzyme binding [GO:0019899]; guanyl-nucleotide exchange factor activity [GO:0005085]; metal ion binding [GO:0046872]; protein serine kinase activity [GO:0106310]; protein serine/threonine kinase activity [GO:0004674]	cytoplasm [GO:0005737]; cytoskeleton [GO:0005856]; cytosol [GO:0005829]; extrinsic component of membrane [GO:0019898]; glutamatergic synapse [GO:0098978]; neuron projection [GO:0043005]; neuronal cell body [GO:0043025]; nucleoplasm [GO:0005654]; perinuclear region of cytoplasm [GO:0048471]; postsynaptic density [GO:0014069]; presynapse [GO:0098793]	cytoplasm [GO:0005737]; cytoskeleton [GO:0005856]; cytosol [GO:0005829]; extrinsic component of membrane [GO:0019898]; glutamatergic synapse [GO:0098978]; neuron projection [GO:0043005]; neuronal cell body [GO:0043025]; nucleoplasm [GO:0005654]; perinuclear region of cytoplasm [GO:0048471]; postsynaptic density [GO:0014069]; presynapse [GO:0098793]; ATP binding [GO:0005524]; enzyme binding [GO:00…	SUBCELLULAR LOCATION: Cytoplasm {ECO:0000250|UniProtKB:O60229, ECO:0000250|UniProtKB:P97924}. Cytoplasm, cytoskeleton {ECO:0000250|UniProtKB:O60229, ECO:0000250|UniProtKB:P97924}.	PTM: Autophosphorylated. {ECO:0000250|UniProtKB:O60229}.	16141072; 19468303; 15489334; 17242355; 21183079		KW-0002; KW-0024; KW-0025; KW-0067; KW-0963; KW-0206; KW-0903; KW-1015; KW-0344; KW-0393; KW-0418; KW-0460; KW-0479; KW-0547; KW-0597; KW-1185; KW-0677; KW-0723; KW-0728; KW-0808	5.0	GO:0004674; GO:0005085; GO:0005524; GO:0005654; GO:0005737; GO:0005829; GO:0005856; GO:0006468; GO:0007399; GO:0007409; GO:0007411; GO:0007417; GO:0007528; GO:0007595; GO:0007613; GO:0008344; GO:0014069; GO:0019898; GO:0019899; GO:0035176; GO:0035556; GO:0042711; GO:0043005; GO:0043025; GO:0043547; GO:0046872; GO:0046959; GO:0048471; GO:0050773; GO:0060125; GO:0060137; GO:0061003; GO:0098696; GO:…
A2RT62	A2RT62	FXL16_MOUSE	F-box/LRR-repeat protein 16 (F-box and leucine-rich repeat protein 16)	Fbxl16	Mus musculus (Mouse)	479	Leucine-rich repeat;Methylation;Reference proteome;Repeat;Ubl conjugation pathway	SCF-dependent proteasomal ubiquitin-dependent protein catabolic process [GO:0031146]		cytoplasm [GO:0005737]; SCF ubiquitin ligase complex [GO:0019005]	cytoplasm [GO:0005737]; SCF ubiquitin ligase complex [GO:0019005]; SCF-dependent proteasomal ubiquitin-dependent protein catabolic process [GO:0031146]			15489334; 21183079; 24129315		KW-0433; KW-0488; KW-1185; KW-0677; KW-0833	2.0	GO:0005737; GO:0019005; GO:0031146
A6H5Z3	A6H5Z3	EXC6B_MOUSE	Exocyst complex component 6B (Exocyst complex component Sec15B) (SEC15-like protein 2)	Exoc6b Sec15b Sec15l2	Mus musculus (Mouse)	810	Alternative splicing;Coiled coil;Exocytosis;Reference proteome;Transport	exocytosis [GO:0006887]; Golgi to plasma membrane transport [GO:0006893]; intracellular protein transport [GO:0006886]; membrane fission [GO:0090148]; mitotic cytokinesis [GO:0000281]; vesicle docking involved in exocytosis [GO:0006904]; vesicle tethering involved in exocytosis [GO:0090522]		exocyst [GO:0000145]	exocyst [GO:0000145]; exocytosis [GO:0006887]; Golgi to plasma membrane transport [GO:0006893]; intracellular protein transport [GO:0006886]; membrane fission [GO:0090148]; mitotic cytokinesis [GO:0000281]; vesicle docking involved in exocytosis [GO:0006904]; vesicle tethering involved in exocytosis [GO:0090522]			16141072; 15489334; 21183079		KW-0025; KW-0175; KW-0268; KW-1185; KW-0813	4.0	GO:0000145; GO:0000281; GO:0006886; GO:0006887; GO:0006893; GO:0006904; GO:0090148; GO:0090522
A6H630	A6H630	ARMT1_MOUSE	Damage-control phosphatase ARMT1 (EC 3.1.3.-) (Acidic residue methyltransferase 1) (Protein-glutamate O-methyltransferase) (EC 2.1.1.-) (Sugar phosphate phosphatase ARMT1)	Armt1	Mus musculus (Mouse)	439	Acetylation;Alternative splicing;DNA damage;Hydrolase;Manganese;Metal-binding;Methyltransferase;Nickel;Phosphoprotein;Reference proteome;S-adenosyl-L-methionine;Transferase	cellular response to DNA damage stimulus [GO:0006974]; methylation [GO:0032259]; regulation of response to DNA damage stimulus [GO:2001020]	enzyme binding [GO:0019899]; fructose 6-phosphate aldolase activity [GO:0097023]; fructose-1-phosphatase activity [GO:0103026]; metal ion binding [GO:0046872]; phosphatase activity [GO:0016791]; protein carboxyl O-methyltransferase activity [GO:0051998]; protein-glutamate O-methyltransferase activity [GO:0008983]; S-adenosylmethionine-dependent methyltransferase activity [GO:0008757]		enzyme binding [GO:0019899]; fructose 6-phosphate aldolase activity [GO:0097023]; fructose-1-phosphatase activity [GO:0103026]; metal ion binding [GO:0046872]; phosphatase activity [GO:0016791]; protein carboxyl O-methyltransferase activity [GO:0051998]; protein-glutamate O-methyltransferase activity [GO:0008983]; S-adenosylmethionine-dependent methyltransferase activity [GO:0008757]; cellular re…		PTM: Automethylated. {ECO:0000250|UniProtKB:Q9H993}.	16141072; 19468303; 15489334; 21183079		KW-0007; KW-0025; KW-0227; KW-0378; KW-0464; KW-0479; KW-0489; KW-0533; KW-0597; KW-1185; KW-0949; KW-0808	5.0	GO:0006974; GO:0008757; GO:0008983; GO:0016791; GO:0019899; GO:0032259; GO:0046872; GO:0051998; GO:0097023; GO:0103026; GO:2001020
A6X919	A6X919	D19L1_MOUSE	Probable C-mannosyltransferase DPY19L1 (EC 2.4.1.-) (Dpy-19-like protein 1) (Protein dpy-19 homolog 1)	Dpy19l1	Mus musculus (Mouse)	746	Alternative splicing;Glycosyltransferase;Membrane;Phosphoprotein;Reference proteome;Transferase;Transmembrane;Transmembrane helix	protein C-linked glycosylation via 2'-alpha-mannosyl-L-tryptophan [GO:0018406]	mannosyltransferase activity [GO:0000030]	integral component of membrane [GO:0016021]; nuclear inner membrane [GO:0005637]	integral component of membrane [GO:0016021]; nuclear inner membrane [GO:0005637]; mannosyltransferase activity [GO:0000030]; protein C-linked glycosylation via 2'-alpha-mannosyl-L-tryptophan [GO:0018406]	SUBCELLULAR LOCATION: Membrane {ECO:0000305}; Multi-pass membrane protein {ECO:0000305}.		16141072; 19468303; 15489334; 21183079		KW-0025; KW-0328; KW-0472; KW-0597; KW-1185; KW-0808; KW-0812; KW-1133	3.0	GO:0000030; GO:0005637; GO:0016021; GO:0018406
B0F2B4	B0F2B4	NLGN4_MOUSE	Neuroligin 4-like (Neuroligin-4) (NL-4)	Nlgn4l Nl4* Nlgn4 Nlgn4x	Mus musculus (Mouse)	945	Cell membrane;Disulfide bond;Membrane;Postsynaptic cell membrane;Reference proteome;Signal;Synapse;Transmembrane;Transmembrane helix	brainstem development [GO:0003360]; cerebellum development [GO:0021549]; chemical synaptic transmission [GO:0007268]; male courtship behavior [GO:0008049]; modulation of chemical synaptic transmission [GO:0050804]; negative regulation of excitatory postsynaptic potential [GO:0090394]; neuron cell-cell adhesion [GO:0007158]; organ growth [GO:0035265]; postsynaptic membrane assembly [GO:0097104]; p…	chloride ion binding [GO:0031404]; neurexin family protein binding [GO:0042043]; protein homodimerization activity [GO:0042803]; scaffold protein binding [GO:0097110]; signaling receptor activity [GO:0038023]	anchoring junction [GO:0070161]; cell surface [GO:0009986]; dendrite [GO:0030425]; excitatory synapse [GO:0060076]; glycinergic synapse [GO:0098690]; integral component of plasma membrane [GO:0005887]; integral component of postsynaptic specialization membrane [GO:0099060]; plasma membrane [GO:0005886]; postsynaptic membrane [GO:0045211]; presynapse [GO:0098793]; synapse [GO:0045202]	anchoring junction [GO:0070161]; cell surface [GO:0009986]; dendrite [GO:0030425]; excitatory synapse [GO:0060076]; glycinergic synapse [GO:0098690]; integral component of plasma membrane [GO:0005887]; integral component of postsynaptic specialization membrane [GO:0099060]; plasma membrane [GO:0005886]; postsynaptic membrane [GO:0045211]; presynapse [GO:0098793]; synapse [GO:0045202]; chloride io…	SUBCELLULAR LOCATION: Cell membrane; Single-pass type I membrane protein. Postsynaptic cell membrane. Note=Detected at glycinergic postsynapses in retina. Detected on dendritic spines on cultured neurons.		18227507; 18434543; 21183079; 21282647		KW-1003; KW-1015; KW-0472; KW-0628; KW-1185; KW-0732; KW-0770; KW-0812; KW-1133	5.0	GO:0002124; GO:0003360; GO:0005886; GO:0005887; GO:0007158; GO:0007268; GO:0008049; GO:0009986; GO:0021549; GO:0030425; GO:0031404; GO:0035176; GO:0035265; GO:0038023; GO:0042043; GO:0042803; GO:0045202; GO:0045211; GO:0048488; GO:0050804; GO:0060076; GO:0070161; GO:0071625; GO:0090394; GO:0097104; GO:0097105; GO:0097110; GO:0098690; GO:0098793; GO:0099060
B0V2N1	B0V2N1	PTPRS_MOUSE	Receptor-type tyrosine-protein phosphatase S (R-PTP-S) (EC 3.1.3.48) (PTPNU-3) (Receptor-type tyrosine-protein phosphatase sigma) (R-PTP-sigma)	Ptprs	Mus musculus (Mouse)	1907	3D-structure;Alternative splicing;Cell adhesion;Cell membrane;Cell projection;Cytoplasmic vesicle;Disulfide bond;Glycoprotein;Heparin-binding;Hydrolase;Immunoglobulin domain;Membrane;Protein phosphatase;Receptor;Reference proteome;Repeat;Signal;Synapse;Synaptosome;Transmembrane;Transmembrane helix	cerebellum development [GO:0021549]; cerebral cortex development [GO:0021987]; corpus callosum development [GO:0022038]; establishment of endothelial intestinal barrier [GO:0090557]; hippocampus development [GO:0021766]; modulation of chemical synaptic transmission [GO:0050804]; negative regulation of axon extension [GO:0030517]; negative regulation of axon regeneration [GO:0048681]; negative reg…	chondroitin sulfate binding [GO:0035374]; heparan sulfate proteoglycan binding [GO:0043395]; heparin binding [GO:0008201]; phosphoprotein phosphatase activity [GO:0004721]; protein tyrosine phosphatase activity [GO:0004725]	anchoring junction [GO:0070161]; axon [GO:0030424]; cytosol [GO:0005829]; glutamatergic synapse [GO:0098978]; growth cone [GO:0030426]; integral component of postsynaptic density membrane [GO:0099061]; integral component of presynaptic membrane [GO:0099056]; integral component of synaptic vesicle membrane [GO:0030285]; perikaryon [GO:0043204]; plasma membrane [GO:0005886]; Schaffer collateral - C…	anchoring junction [GO:0070161]; axon [GO:0030424]; cytosol [GO:0005829]; glutamatergic synapse [GO:0098978]; growth cone [GO:0030426]; integral component of postsynaptic density membrane [GO:0099061]; integral component of presynaptic membrane [GO:0099056]; integral component of synaptic vesicle membrane [GO:0030285]; perikaryon [GO:0043204]; plasma membrane [GO:0005886]; Schaffer collateral - C…	SUBCELLULAR LOCATION: Cell membrane {ECO:0000269|PubMed:26231120}; Single-pass type I membrane protein {ECO:0000305}. Cell projection, axon {ECO:0000269|PubMed:21454754}. Perikaryon {ECO:0000269|PubMed:21454754}. Cytoplasmic vesicle, secretory vesicle, synaptic vesicle membrane {ECO:0000250|UniProtKB:Q64605}. Synapse, synaptosome {ECO:0000250|UniProtKB:Q64605}. Postsynaptic density {ECO:0000250|U…	PTM: A cleavage occurs, separating the extracellular domain from the transmembrane segment. This process called 'ectodomain shedding' is thought to be involved in receptor desensitization, signal transduction and/or membrane localization (By similarity). {ECO:0000250}.	7529177; 16141072; 19468303; 15489334; 10080191; 15797710; 19833921; 21183079; 19780196; 21454754; 22519304; 22406547; 25385546; 26231120; 22027896		KW-0002; KW-0025; KW-0130; KW-1003; KW-0966; KW-0968; KW-1015; KW-0325; KW-0358; KW-0378; KW-0393; KW-0472; KW-0904; KW-0675; KW-1185; KW-0677; KW-0732; KW-0770; KW-0771; KW-0812; KW-1133	5.0	GO:0004721; GO:0004725; GO:0005829; GO:0005886; GO:0006470; GO:0008201; GO:0010977; GO:0021510; GO:0021549; GO:0021766; GO:0021987; GO:0022038; GO:0030285; GO:0030424; GO:0030426; GO:0030517; GO:0032687; GO:0032688; GO:0034164; GO:0035335; GO:0035374; GO:0043204; GO:0043395; GO:0048671; GO:0048681; GO:0050804; GO:0050808; GO:0061000; GO:0070161; GO:0090557; GO:0098685; GO:0098978; GO:0099056; GO:…
B1AXP6	B1AXP6	TOM5_MOUSE	Mitochondrial import receptor subunit TOM5 homolog	Tomm5 Tom5	Mus musculus (Mouse)	51	Acetylation;Alternative splicing;Isopeptide bond;Membrane;Mitochondrion;Mitochondrion outer membrane;Protein transport;Reference proteome;Transmembrane;Transmembrane helix;Transport;Ubl conjugation	protein targeting to mitochondrion [GO:0006626]		integral component of membrane [GO:0016021]; mitochondrial outer membrane translocase complex [GO:0005742]; mitochondrion [GO:0005739]	integral component of membrane [GO:0016021]; mitochondrial outer membrane translocase complex [GO:0005742]; mitochondrion [GO:0005739]; protein targeting to mitochondrion [GO:0006626]	SUBCELLULAR LOCATION: Mitochondrion outer membrane {ECO:0000250|UniProtKB:Q8N4H5}; Single-pass membrane protein {ECO:0000250|UniProtKB:Q8N4H5}.		19468303		KW-0007; KW-0025; KW-1017; KW-0472; KW-0496; KW-1000; KW-0653; KW-1185; KW-0812; KW-1133; KW-0813; KW-0832	3.0	GO:0005739; GO:0005742; GO:0006626; GO:0016021
B1AZP2	B1AZP2	DLGP4_MOUSE	Disks large-associated protein 4 (DAP-4) (PSD-95/SAP90-binding protein 4) (SAP90/PSD-95-associated protein 4) (SAPAP-4)	Dlgap4 Kiaa0964 Sapap4	Mus musculus (Mouse)	992	Alternative splicing;Membrane;Methylation;Phosphoprotein;Reference proteome	regulation of postsynaptic neurotransmitter receptor activity [GO:0098962]; signaling [GO:0023052]	molecular adaptor activity [GO:0060090]; protein domain specific binding [GO:0019904]	cholinergic synapse [GO:0098981]; dendrite [GO:0030425]; glutamatergic synapse [GO:0098978]; neuromuscular junction [GO:0031594]; neuronal cell body [GO:0043025]; plasma membrane [GO:0005886]; postsynaptic specialization [GO:0099572]; synapse [GO:0045202]	cholinergic synapse [GO:0098981]; dendrite [GO:0030425]; glutamatergic synapse [GO:0098978]; neuromuscular junction [GO:0031594]; neuronal cell body [GO:0043025]; plasma membrane [GO:0005886]; postsynaptic specialization [GO:0099572]; synapse [GO:0045202]; molecular adaptor activity [GO:0060090]; protein domain specific binding [GO:0019904]; regulation of postsynaptic neurotransmitter receptor ac…	SUBCELLULAR LOCATION: Membrane {ECO:0000250}; Peripheral membrane protein {ECO:0000250}.		15024750; 12693553; 19468303; 15489334; 15345747; 16452087; 17114649; 21183079; 24129315		KW-0025; KW-0472; KW-0488; KW-0597; KW-1185	5.0	GO:0005886; GO:0019904; GO:0023052; GO:0030425; GO:0031594; GO:0043025; GO:0045202; GO:0060090; GO:0098962; GO:0098978; GO:0098981; GO:0099572
B2RSH2	B2RSH2	GNAI1_MOUSE	Guanine nucleotide-binding protein G(i) subunit alpha-1 (Adenylate cyclase-inhibiting G alpha protein)	Gnai1 Gnai-1	Mus musculus (Mouse)	354	3D-structure;Cell cycle;Cell division;Cell membrane;Cytoplasm;Cytoskeleton;GTP-binding;Lipoprotein;Magnesium;Membrane;Metal-binding;Mitosis;Myristate;Nucleotide-binding;Nucleus;Palmitate;Reference proteome;Transducer;Transport	adenylate cyclase-modulating G protein-coupled receptor signaling pathway [GO:0007188]; cell cycle [GO:0007049]; cell division [GO:0051301]; cellular response to forskolin [GO:1904322]; G protein-coupled receptor signaling pathway [GO:0007186]; negative regulation of synaptic transmission [GO:0050805]; positive regulation of protein localization to cell cortex [GO:1904778]; regulation of cAMP-med…	G protein-coupled receptor binding [GO:0001664]; G protein-coupled serotonin receptor binding [GO:0031821]; G-protein beta/gamma-subunit complex binding [GO:0031683]; GDP binding [GO:0019003]; GTP binding [GO:0005525]; GTPase activating protein binding [GO:0032794]; GTPase activity [GO:0003924]; magnesium ion binding [GO:0000287]	cell cortex [GO:0005938]; cell cortex region [GO:0099738]; centrosome [GO:0005813]; cytoplasm [GO:0005737]; heterotrimeric G-protein complex [GO:0005834]; membrane [GO:0016020]; membrane raft [GO:0045121]; midbody [GO:0030496]; nucleus [GO:0005634]; plasma membrane [GO:0005886]; protein-containing complex [GO:0032991]	cell cortex [GO:0005938]; cell cortex region [GO:0099738]; centrosome [GO:0005813]; cytoplasm [GO:0005737]; heterotrimeric G-protein complex [GO:0005834]; membrane [GO:0016020]; membrane raft [GO:0045121]; midbody [GO:0030496]; nucleus [GO:0005634]; plasma membrane [GO:0005886]; protein-containing complex [GO:0032991]; G protein-coupled receptor binding [GO:0001664]; G protein-coupled serotonin r…	SUBCELLULAR LOCATION: Nucleus {ECO:0000250|UniProtKB:P10824}. Cytoplasm {ECO:0000250|UniProtKB:P10824}. Cell membrane {ECO:0000250|UniProtKB:P10824}; Peripheral membrane protein {ECO:0000250|UniProtKB:P10824}; Cytoplasmic side {ECO:0000250|UniProtKB:P10824}. Cytoplasm, cytoskeleton, microtubule organizing center, centrosome {ECO:0000250|UniProtKB:P10824}. Cytoplasm, cell cortex {ECO:0000250|UniPr…	PTM: Myristoylation at Gly-2 is required for membrane anchoring before palmitoylation. {ECO:0000250|UniProtKB:P10824}.; PTM: Palmitoylation at Cys-3 varies with membrane lipid composition. {ECO:0000250|UniProtKB:P10824}.	15489334; 21183079		KW-0002; KW-0131; KW-0132; KW-1003; KW-0963; KW-0206; KW-0342; KW-0449; KW-0460; KW-0472; KW-0479; KW-0498; KW-0519; KW-0547; KW-0539; KW-0564; KW-1185; KW-0807; KW-0813	5.0	GO:0000287; GO:0001664; GO:0003924; GO:0005525; GO:0005634; GO:0005737; GO:0005813; GO:0005834; GO:0005886; GO:0005938; GO:0007049; GO:0007186; GO:0007188; GO:0016020; GO:0019003; GO:0030496; GO:0031683; GO:0031821; GO:0032794; GO:0032991; GO:0043949; GO:0045121; GO:0050805; GO:0051301; GO:0060236; GO:0099738; GO:1904322; GO:1904778
B2RX12	B2RX12	MRP3_MOUSE	ATP-binding cassette sub-family C member 3 (EC 7.6.2.-) (EC 7.6.2.2) (EC 7.6.2.3) (Canalicular multispecific organic anion transporter 2) (Multidrug resistance-associated protein 3)	Abcc3 Cmoat2 Mrp3	Mus musculus (Mouse)	1523	Alternative splicing;ATP-binding;Cell membrane;Glycoprotein;Lipid transport;Membrane;Nucleotide-binding;Phosphoprotein;Reference proteome;Repeat;Translocase;Transmembrane;Transmembrane helix;Transport	anion transmembrane transport [GO:0098656]; bile acid and bile salt transport [GO:0015721]; canalicular bile acid transport [GO:0015722]; leukotriene transport [GO:0071716]; transmembrane transport [GO:0055085]; xenobiotic transmembrane transport [GO:0006855]; xenobiotic transport [GO:0042908]	ABC-type bile acid transporter activity [GO:0015432]; ABC-type glutathione S-conjugate transporter activity [GO:0015431]; ABC-type xenobiotic transporter activity [GO:0008559]; ATP binding [GO:0005524]; ATPase-coupled transmembrane transporter activity [GO:0042626]; glucuronoside transmembrane transporter activity [GO:0015164]; icosanoid transmembrane transporter activity [GO:0071714]; xenobiotic…	basolateral plasma membrane [GO:0016323]; integral component of plasma membrane [GO:0005887]; membrane [GO:0016020]; plasma membrane [GO:0005886]	basolateral plasma membrane [GO:0016323]; integral component of plasma membrane [GO:0005887]; membrane [GO:0016020]; plasma membrane [GO:0005886]; ABC-type bile acid transporter activity [GO:0015432]; ABC-type glutathione S-conjugate transporter activity [GO:0015431]; ABC-type xenobiotic transporter activity [GO:0008559]; ATP binding [GO:0005524]; ATPase-coupled transmembrane transporter activity…	SUBCELLULAR LOCATION: Basolateral cell membrane {ECO:0000269|PubMed:16225954}; Multi-pass membrane protein {ECO:0000255|PROSITE-ProRule:PRU00441}.		15814571; 16141072; 19468303; 15489334; 17242355; 21183079; 16225954		KW-0025; KW-0067; KW-1003; KW-0325; KW-0445; KW-0472; KW-0547; KW-0597; KW-1185; KW-0677; KW-1278; KW-0812; KW-1133; KW-0813	5.0	GO:0005524; GO:0005886; GO:0005887; GO:0006855; GO:0008559; GO:0015164; GO:0015431; GO:0015432; GO:0015721; GO:0015722; GO:0016020; GO:0016323; GO:0042626; GO:0042908; GO:0042910; GO:0055085; GO:0071714; GO:0071716; GO:0098656
B2RY56	B2RY56	RBM25_MOUSE	RNA-binding protein 25 (RNA-binding motif protein 25)	Rbm25	Mus musculus (Mouse)	838	Acetylation;Apoptosis;Cytoplasm;Isopeptide bond;mRNA processing;mRNA splicing;Nucleus;Phosphoprotein;Reference proteome;RNA-binding;Ubl conjugation	apoptotic process [GO:0006915]; mRNA processing [GO:0006397]; regulation of alternative mRNA splicing, via spliceosome [GO:0000381]; regulation of apoptotic process [GO:0042981]; RNA splicing [GO:0008380]	mRNA binding [GO:0003729]	cytoplasm [GO:0005737]; nuclear speck [GO:0016607]	cytoplasm [GO:0005737]; nuclear speck [GO:0016607]; mRNA binding [GO:0003729]; apoptotic process [GO:0006915]; mRNA processing [GO:0006397]; regulation of alternative mRNA splicing, via spliceosome [GO:0000381]; regulation of apoptotic process [GO:0042981]; RNA splicing [GO:0008380]	SUBCELLULAR LOCATION: Nucleus speckle {ECO:0000255|PROSITE-ProRule:PRU00627}. Cytoplasm {ECO:0000250}. Note=Colocalizes predominantly, with SFRS2 and LUC7L3 splicing factors, in nuclear speckles. Cytoplasmic localization is faint (By similarity). {ECO:0000250}.	PTM: Sumoylated. {ECO:0000250}.	16141072; 15489334; 17242355; 18630941; 19144319; 19131326; 21183079; 23806337		KW-0007; KW-0053; KW-0963; KW-1017; KW-0507; KW-0508; KW-0539; KW-0597; KW-1185; KW-0694; KW-0832	3.0	GO:0000381; GO:0003729; GO:0005737; GO:0006397; GO:0006915; GO:0008380; GO:0016607; GO:0042981
B7ZMP1	B7ZMP1	XPP3_MOUSE	Xaa-Pro aminopeptidase 3 (X-Pro aminopeptidase 3) (EC 3.4.11.9) (Aminopeptidase P3) (APP3)	Xpnpep3	Mus musculus (Mouse)	506	Alternative splicing;Cytoplasm;Hydrolase;Manganese;Metal-binding;Mitochondrion;Reference proteome;Transit peptide	glomerular filtration [GO:0003094]; protein processing [GO:0016485]; proteolysis [GO:0006508]	aminopeptidase activity [GO:0004177]; manganese ion binding [GO:0030145]; metalloaminopeptidase activity [GO:0070006]; peptidase activity [GO:0008233]; protein homodimerization activity [GO:0042803]	cytoplasm [GO:0005737]; cytosol [GO:0005829]; mitochondrion [GO:0005739]	cytoplasm [GO:0005737]; cytosol [GO:0005829]; mitochondrion [GO:0005739]; aminopeptidase activity [GO:0004177]; manganese ion binding [GO:0030145]; metalloaminopeptidase activity [GO:0070006]; peptidase activity [GO:0008233]; protein homodimerization activity [GO:0042803]; glomerular filtration [GO:0003094]; protein processing [GO:0016485]; proteolysis [GO:0006508]	SUBCELLULAR LOCATION: Mitochondrion {ECO:0000250|UniProtKB:Q9NQH7}. Cytoplasm {ECO:0000250|UniProtKB:Q9NQH7}. Note=Mainly mitochondrial. Translocates to the cytoplasm following TNFRSF1B activation. {ECO:0000250|UniProtKB:Q9NQH7}.		16141072; 15489334; 21183079; 20179356		KW-0025; KW-0963; KW-0378; KW-0464; KW-0479; KW-0496; KW-1185; KW-0809	4.0	GO:0003094; GO:0004177; GO:0005737; GO:0005739; GO:0005829; GO:0006508; GO:0008233; GO:0016485; GO:0030145; GO:0042803; GO:0070006
B7ZNG0	B7ZNG0	KIF7_MOUSE	Kinesin-like protein KIF7	Kif7	Mus musculus (Mouse)	1348	Alternative splicing;ATP-binding;Cell projection;Cilium;Coiled coil;Cytoplasm;Cytoskeleton;Motor protein;Nucleotide-binding;Phosphoprotein;Reference proteome;Repressor;Ubl conjugation	aorta development [GO:0035904]; cardiac septum development [GO:0003279]; coronary vasculature development [GO:0060976]; microtubule-based movement [GO:0007018]; negative regulation of smoothened signaling pathway [GO:0045879]; positive regulation of smoothened signaling pathway [GO:0045880]	ATP binding [GO:0005524]; ATP hydrolysis activity [GO:0016887]; identical protein binding [GO:0042802]; microtubule binding [GO:0008017]; microtubule motor activity [GO:0003777]	ciliary basal body [GO:0036064]; ciliary tip [GO:0097542]; cilium [GO:0005929]; cytoplasm [GO:0005737]; kinesin complex [GO:0005871]; microtubule [GO:0005874]	ciliary basal body [GO:0036064]; ciliary tip [GO:0097542]; cilium [GO:0005929]; cytoplasm [GO:0005737]; kinesin complex [GO:0005871]; microtubule [GO:0005874]; ATP binding [GO:0005524]; ATP hydrolysis activity [GO:0016887]; identical protein binding [GO:0042802]; microtubule binding [GO:0008017]; microtubule motor activity [GO:0003777]; aorta development [GO:0035904]; cardiac septum development […	SUBCELLULAR LOCATION: Cell projection, cilium {ECO:0000269|PubMed:19666503, ECO:0000269|PubMed:24952464, ECO:0000269|PubMed:25644602}. Cytoplasm, cytoskeleton, cilium basal body {ECO:0000269|PubMed:25644602}. Note=Localizes to the cilium tip.	PTM: Polyubiquitinated by UBR3. {ECO:0000269|PubMed:27195754}.	15489334; 19592253; 19666503; 19549984; 21183079; 21795282; 21633164; 23034632; 24952464; 25644602; 27195754		KW-0025; KW-0067; KW-0966; KW-0969; KW-0175; KW-0963; KW-0206; KW-0505; KW-0547; KW-0597; KW-1185; KW-0678; KW-0832	5.0	GO:0003279; GO:0003777; GO:0005524; GO:0005737; GO:0005871; GO:0005874; GO:0005929; GO:0007018; GO:0008017; GO:0016887; GO:0035904; GO:0036064; GO:0042802; GO:0045879; GO:0045880; GO:0060976; GO:0097542
B9EJ86	B9EJ86	OSBL8_MOUSE	Oxysterol-binding protein-related protein 8 (ORP-8) (OSBP-related protein 8)	Osbpl8 Kiaa1451 Orp8	Mus musculus (Mouse)	889	Acetylation;Endoplasmic reticulum;Lipid transport;Lipid-binding;Membrane;Nucleus;Phosphoprotein;Reference proteome;Transmembrane;Transmembrane helix;Transport	activation of protein kinase B activity [GO:0032148]; fat cell differentiation [GO:0045444]; negative regulation of cell migration [GO:0030336]; negative regulation of sequestering of triglyceride [GO:0010891]; phospholipid transport [GO:0015914]; positive regulation of glucose import [GO:0046326]; positive regulation of insulin receptor signaling pathway [GO:0046628]; positive regulation of prot…	cholesterol binding [GO:0015485]; phosphatidylinositol-4-phosphate binding [GO:0070273]; phosphatidylserine binding [GO:0001786]; phosphatidylserine transfer activity [GO:0140343]; sterol binding [GO:0032934]; sterol transporter activity [GO:0015248]	cortical endoplasmic reticulum [GO:0032541]; cytosol [GO:0005829]; endoplasmic reticulum [GO:0005783]; endoplasmic reticulum membrane [GO:0005789]; integral component of membrane [GO:0016021]; intracellular membrane-bounded organelle [GO:0043231]; membrane [GO:0016020]; nuclear membrane [GO:0031965]	cortical endoplasmic reticulum [GO:0032541]; cytosol [GO:0005829]; endoplasmic reticulum [GO:0005783]; endoplasmic reticulum membrane [GO:0005789]; integral component of membrane [GO:0016021]; intracellular membrane-bounded organelle [GO:0043231]; membrane [GO:0016020]; nuclear membrane [GO:0031965]; cholesterol binding [GO:0015485]; phosphatidylinositol-4-phosphate binding [GO:0070273]; phosphat…	SUBCELLULAR LOCATION: Endoplasmic reticulum membrane {ECO:0000250|UniProtKB:Q9BZF1}; Single-pass membrane protein {ECO:0000250|UniProtKB:Q9BZF1}. Nucleus membrane {ECO:0000250|UniProtKB:Q9BZF1}. Note=The presence of the N-terminus extension contains an overall negative charge that may explain the weak localization to the cortical endoplasmic reticulum. {ECO:0000250|UniProtKB:Q9BZF1}.		19468303; 15489334; 15368895; 17242355; 17991739; 19144319; 21183079; 23554939; 25347070		KW-0007; KW-0256; KW-0445; KW-0446; KW-0472; KW-0539; KW-0597; KW-1185; KW-0812; KW-1133; KW-0813	5.0	GO:0001786; GO:0005783; GO:0005789; GO:0005829; GO:0010891; GO:0015248; GO:0015485; GO:0015914; GO:0016020; GO:0016021; GO:0030336; GO:0031965; GO:0032148; GO:0032541; GO:0032934; GO:0043231; GO:0045444; GO:0046326; GO:0046628; GO:0051897; GO:0070273; GO:0090204; GO:0140343
B9EJA2	B9EJA2	CTTB2_MOUSE	Cortactin-binding protein 2 (CortBP2)	Cttnbp2 Kiaa1758	Mus musculus (Mouse)	1648	Alternative splicing;ANK repeat;Cell projection;Coiled coil;Cytoplasm;Methylation;Phosphoprotein;Reference proteome;Repeat;Synapse	brain development [GO:0007420]; regulation of modification of postsynaptic actin cytoskeleton [GO:1905274]; regulation of synapse organization [GO:0050807]	SH3 domain binding [GO:0017124]	anchoring junction [GO:0070161]; cell cortex [GO:0005938]; dendritic spine [GO:0043197]; glutamatergic synapse [GO:0098978]; postsynaptic actin cytoskeleton [GO:0098871]; synaptic vesicle [GO:0008021]	anchoring junction [GO:0070161]; cell cortex [GO:0005938]; dendritic spine [GO:0043197]; glutamatergic synapse [GO:0098978]; postsynaptic actin cytoskeleton [GO:0098871]; synaptic vesicle [GO:0008021]; SH3 domain binding [GO:0017124]; brain development [GO:0007420]; regulation of modification of postsynaptic actin cytoskeleton [GO:1905274]; regulation of synapse organization [GO:0050807]	SUBCELLULAR LOCATION: Cytoplasm, cell cortex. Cell projection, dendritic spine. Note=Remains associated with dendritic spines even after glutamate stimulation. {ECO:0000250}.		16141072; 19468303; 15489334; 15368895; 21183079; 22262902; 23015759; 24129315		KW-0025; KW-0040; KW-0966; KW-0175; KW-0963; KW-0488; KW-0597; KW-1185; KW-0677; KW-0770	5.0	GO:0005938; GO:0007420; GO:0008021; GO:0017124; GO:0043197; GO:0050807; GO:0070161; GO:0098871; GO:0098978; GO:1905274
B9EKR1	B9EKR1	PTPRZ_MOUSE	Receptor-type tyrosine-protein phosphatase zeta (R-PTP-zeta) (EC 3.1.3.48)	Ptprz1	Mus musculus (Mouse)	2312	Cell membrane;Disulfide bond;Glycoprotein;Hydrolase;Membrane;Phosphoprotein;Protein phosphatase;Reference proteome;Repeat;Secreted;Signal;Transmembrane;Transmembrane helix	axonal fasciculation [GO:0007413]; axonogenesis [GO:0007409]; hematopoietic progenitor cell differentiation [GO:0002244]; learning or memory [GO:0007611]; negative regulation of cell population proliferation [GO:0008285]; negative regulation of cell-substrate adhesion [GO:0010812]; negative regulation of dendrite development [GO:2000171]; negative regulation of neuron apoptotic process [GO:004352…	fibroblast growth factor binding [GO:0017134]; integrin binding [GO:0005178]; phosphatase activity [GO:0016791]; protein tyrosine phosphatase activity [GO:0004725]	axon [GO:0030424]; cytoplasm [GO:0005737]; dendrite [GO:0030425]; dendritic spine [GO:0043197]; extracellular matrix [GO:0031012]; extracellular space [GO:0005615]; filopodium [GO:0030175]; glutamatergic synapse [GO:0098978]; growth cone [GO:0030426]; integral component of postsynaptic density membrane [GO:0099061]; intrinsic component of plasma membrane [GO:0031226]; lamellipodium [GO:0030027]; …	axon [GO:0030424]; cytoplasm [GO:0005737]; dendrite [GO:0030425]; dendritic spine [GO:0043197]; extracellular matrix [GO:0031012]; extracellular space [GO:0005615]; filopodium [GO:0030175]; glutamatergic synapse [GO:0098978]; growth cone [GO:0030426]; integral component of postsynaptic density membrane [GO:0099061]; intrinsic component of plasma membrane [GO:0031226]; lamellipodium [GO:0030027]; …	SUBCELLULAR LOCATION: Cell membrane {ECO:0000269|PubMed:21969550}; Single-pass type I membrane protein {ECO:0000269|PubMed:21969550}. Secreted {ECO:0000269|PubMed:21969550}. Note=A secreted form is apparently generated by shedding of the extracellular domain.		19468303; 15489334; 9655611; 11003666; 12355066; 16513268; 21183079; 20133774; 21969550		KW-1003; KW-1015; KW-0325; KW-0378; KW-0472; KW-0597; KW-0904; KW-1185; KW-0677; KW-0964; KW-0732; KW-0812; KW-1133	5.0	GO:0002244; GO:0004725; GO:0005178; GO:0005615; GO:0005737; GO:0005886; GO:0006470; GO:0007409; GO:0007413; GO:0007611; GO:0008285; GO:0010812; GO:0010976; GO:0016020; GO:0016791; GO:0017134; GO:0030027; GO:0030175; GO:0030335; GO:0030424; GO:0030425; GO:0030426; GO:0031012; GO:0031226; GO:0031641; GO:0032587; GO:0035335; GO:0043025; GO:0043197; GO:0043524; GO:0045202; GO:0045211; GO:0048146; GO:…
D3YVF0	D3YVF0	AKAP5_MOUSE	A-kinase anchor protein 5 (AKAP-5) (A-kinase anchor protein 150 kDa) (AKAP 150) (P150) (cAMP-dependent protein kinase regulatory subunit II high affinity-binding protein)	Akap5 Akap150	Mus musculus (Mouse)	745	Calmodulin-binding;Endosome;Lipoprotein;Membrane;Palmitate;Phosphoprotein;Reference proteome;Repeat;Synapse	adenylate cyclase-inhibiting G protein-coupled receptor signaling pathway [GO:0007193]; amylase secretion [GO:0036394]; clustering of voltage-gated calcium channels [GO:0070073]; clustering of voltage-gated potassium channels [GO:0045163]; establishment of localization in cell [GO:0051649]; negative regulation of adenylate cyclase activity [GO:0007194]; negative regulation of ion transport [GO:00…	actin binding [GO:0003779]; adenylate cyclase binding [GO:0008179]; beta-2 adrenergic receptor binding [GO:0031698]; cadherin binding [GO:0045296]; calmodulin binding [GO:0005516]; G protein-coupled receptor binding [GO:0001664]; GABA receptor binding [GO:0050811]; glutamate receptor binding [GO:0035254]; kinase binding [GO:0019900]; molecular adaptor activity [GO:0060090]; protein domain specifi…	anchoring junction [GO:0070161]; asymmetric synapse [GO:0032279]; basolateral plasma membrane [GO:0016323]; cytoplasm [GO:0005737]; cytoplasmic side of plasma membrane [GO:0009898]; cytoskeleton [GO:0005856]; cytosol [GO:0005829]; dendrite [GO:0030425]; dendrite membrane [GO:0032590]; dendritic shaft [GO:0043198]; dendritic spine [GO:0043197]; dendritic spine membrane [GO:0032591]; excitatory syn…	anchoring junction [GO:0070161]; asymmetric synapse [GO:0032279]; basolateral plasma membrane [GO:0016323]; cytoplasm [GO:0005737]; cytoplasmic side of plasma membrane [GO:0009898]; cytoskeleton [GO:0005856]; cytosol [GO:0005829]; dendrite [GO:0030425]; dendrite membrane [GO:0032590]; dendritic shaft [GO:0043198]; dendritic spine [GO:0043197]; dendritic spine membrane [GO:0032591]; excitatory syn…	SUBCELLULAR LOCATION: Postsynaptic recycling endosome membrane {ECO:0000250|UniProtKB:P24588}; Lipid-anchor {ECO:0000250|UniProtKB:P24588}. Note=Associates with lipid rafts. {ECO:0000250|UniProtKB:P24588}.	PTM: Palmitoylated. Palmitoylation at Cys-36 and Cys-123 play a key role in the targeting of AKAP5 to lipid rafts. Palmitoylation by ZDHHC2 is required for AKAP5 function in LTP-stimulated recycling endosome exocytosis. {ECO:0000250|UniProtKB:P24588}.	19468303; 21183079		KW-0112; KW-0967; KW-0449; KW-0472; KW-0564; KW-0597; KW-1185; KW-0677; KW-0770	5.0	GO:0001664; GO:0001934; GO:0003779; GO:0005516; GO:0005737; GO:0005829; GO:0005856; GO:0005886; GO:0007193; GO:0007194; GO:0008179; GO:0008287; GO:0009898; GO:0010524; GO:0010738; GO:0014069; GO:0016323; GO:0017124; GO:0019900; GO:0019901; GO:0019904; GO:0030346; GO:0030425; GO:0031527; GO:0031698; GO:0032279; GO:0032590; GO:0032591; GO:0032984; GO:0032991; GO:0034237; GO:0035254; GO:0036394; GO:…
D3YYU8	D3YYU8	OBSL1_MOUSE	Obscurin-like protein 1	Obsl1	Mus musculus (Mouse)	1804	Alternative splicing;Cytoplasm;Disulfide bond;Golgi apparatus;Immunoglobulin domain;Phosphoprotein;Reference proteome;Repeat	Golgi organization [GO:0007030]; homophilic cell adhesion via plasma membrane adhesion molecules [GO:0007156]; microtubule cytoskeleton organization [GO:0000226]; positive regulation of dendrite morphogenesis [GO:0050775]; protein localization to Golgi apparatus [GO:0034067]; regulation of mitotic nuclear division [GO:0007088]; retina layer formation [GO:0010842]; synapse assembly [GO:0007416]		3M complex [GO:1990393]; centrosome [GO:0005813]; cytoplasm [GO:0005737]; Golgi apparatus [GO:0005794]; perinuclear region of cytoplasm [GO:0048471]; synapse [GO:0045202]	3M complex [GO:1990393]; centrosome [GO:0005813]; cytoplasm [GO:0005737]; Golgi apparatus [GO:0005794]; perinuclear region of cytoplasm [GO:0048471]; synapse [GO:0045202]; Golgi organization [GO:0007030]; homophilic cell adhesion via plasma membrane adhesion molecules [GO:0007156]; microtubule cytoskeleton organization [GO:0000226]; positive regulation of dendrite morphogenesis [GO:0050775]; prot…	SUBCELLULAR LOCATION: Cytoplasm {ECO:0000250|UniProtKB:O75147}. Cytoplasm, perinuclear region {ECO:0000250|UniProtKB:O75147}. Golgi apparatus {ECO:0000250|UniProtKB:O75147}. Note=Colocalizes with CUL7 at the Golgi apparatus in neurons. {ECO:0000250|UniProtKB:O75147}.		19468303; 15489334; 21183079		KW-0025; KW-0963; KW-1015; KW-0333; KW-0393; KW-0597; KW-1185; KW-0677	4.0	GO:0000226; GO:0005737; GO:0005794; GO:0005813; GO:0007030; GO:0007088; GO:0007156; GO:0007416; GO:0010842; GO:0034067; GO:0045202; GO:0048471; GO:0050775; GO:1990393
D3YZU1	D3YZU1	SHAN1_MOUSE	SH3 and multiple ankyrin repeat domains protein 1 (Shank1)	Shank1	Mus musculus (Mouse)	2167	ANK repeat;Cytoplasm;Differentiation;Methylation;Neurogenesis;Phosphoprotein;Reference proteome;Repeat;SH3 domain;Synapse	adult behavior [GO:0030534]; associative learning [GO:0008306]; dendritic spine morphogenesis [GO:0060997]; determination of affect [GO:0050894]; habituation [GO:0046959]; long-term memory [GO:0007616]; negative regulation of actin filament bundle assembly [GO:0032232]; neuromuscular process controlling balance [GO:0050885]; olfactory behavior [GO:0042048]; positive regulation of dendritic spine …	ankyrin repeat binding [GO:0071532]; identical protein binding [GO:0042802]; ionotropic glutamate receptor binding [GO:0035255]; protein C-terminus binding [GO:0008022]; protein-containing complex binding [GO:0044877]; scaffold protein binding [GO:0097110]; SH3 domain binding [GO:0017124]; signaling receptor complex adaptor activity [GO:0030159]; somatostatin receptor binding [GO:0031877]; struct…	anchoring junction [GO:0070161]; cytoplasm [GO:0005737]; dendrite [GO:0030425]; dendritic spine [GO:0043197]; excitatory synapse [GO:0060076]; glutamatergic synapse [GO:0098978]; membrane [GO:0016020]; neuron projection [GO:0043005]; plasma membrane [GO:0005886]; postsynaptic density [GO:0014069]; postsynaptic membrane [GO:0045211]; Schaffer collateral - CA1 synapse [GO:0098685]; synapse [GO:0045…	anchoring junction [GO:0070161]; cytoplasm [GO:0005737]; dendrite [GO:0030425]; dendritic spine [GO:0043197]; excitatory synapse [GO:0060076]; glutamatergic synapse [GO:0098978]; membrane [GO:0016020]; neuron projection [GO:0043005]; plasma membrane [GO:0005886]; postsynaptic density [GO:0014069]; postsynaptic membrane [GO:0045211]; Schaffer collateral - CA1 synapse [GO:0098685]; synapse [GO:0045…	SUBCELLULAR LOCATION: Cytoplasm {ECO:0000250}. Synapse {ECO:0000250}. Postsynaptic density {ECO:0000250}. Note=Colocalizes with alpha-latrotoxin receptor 1. {ECO:0000250}.		19468303; 15033168; 16452087; 18034455; 21183079; 21423165; 24129315		KW-0040; KW-0963; KW-0221; KW-0488; KW-0524; KW-0597; KW-1185; KW-0677; KW-0728; KW-0770	5.0	GO:0005737; GO:0005886; GO:0007616; GO:0008022; GO:0008306; GO:0014069; GO:0016020; GO:0017124; GO:0030159; GO:0030160; GO:0030425; GO:0030534; GO:0031877; GO:0032232; GO:0035176; GO:0035255; GO:0035418; GO:0042048; GO:0042802; GO:0043005; GO:0043197; GO:0044877; GO:0045202; GO:0045211; GO:0046959; GO:0050885; GO:0050894; GO:0060013; GO:0060074; GO:0060076; GO:0060997; GO:0060999; GO:0065003; GO:…
D3Z7H4	D3Z7H4	GSG1L_MOUSE	Germ cell-specific gene 1-like protein (GSG1-like protein)	Gsg1l	Mus musculus (Mouse)	322	3D-structure;Cell membrane;Membrane;Phosphoprotein;Reference proteome;Synapse;Transmembrane;Transmembrane helix	regulation of AMPA receptor activity [GO:2000311]; regulation of postsynaptic neurotransmitter receptor internalization [GO:0099149]		anchoring junction [GO:0070161]; asymmetric synapse [GO:0032279]; glutamatergic synapse [GO:0098978]; integral component of postsynaptic density membrane [GO:0099061]; plasma membrane [GO:0005886]; postsynaptic density [GO:0014069]; Schaffer collateral - CA1 synapse [GO:0098685]	anchoring junction [GO:0070161]; asymmetric synapse [GO:0032279]; glutamatergic synapse [GO:0098978]; integral component of postsynaptic density membrane [GO:0099061]; plasma membrane [GO:0005886]; postsynaptic density [GO:0014069]; Schaffer collateral - CA1 synapse [GO:0098685]; regulation of AMPA receptor activity [GO:2000311]; regulation of postsynaptic neurotransmitter receptor internalizatio…	SUBCELLULAR LOCATION: Cell membrane {ECO:0000269|PubMed:22632720}; Multi-pass membrane protein {ECO:0000269|PubMed:22632720}. Synapse {ECO:0000250}.		19468303; 22632720		KW-0002; KW-1003; KW-0472; KW-0597; KW-1185; KW-0770; KW-0812; KW-1133	5.0	GO:0005886; GO:0014069; GO:0032279; GO:0070161; GO:0098685; GO:0098978; GO:0099061; GO:0099149; GO:2000311
D3Z7P3	D3Z7P3	GLSK_MOUSE	Glutaminase kidney isoform, mitochondrial (GLS) (EC 3.5.1.2) [Cleaved into: Glutaminase kidney isoform, mitochondrial 68 kDa chain; Glutaminase kidney isoform, mitochondrial 65 kDa chain]	Gls Gls1 Kiaa0838	Mus musculus (Mouse)	674	3D-structure;Acetylation;Alternative splicing;ANK repeat;Cytoplasm;Hydrolase;Mitochondrion;Phosphoprotein;Reference proteome;Repeat;Transit peptide	chemical synaptic transmission [GO:0007268]; glutamate biosynthetic process [GO:0006537]; glutamate homeostasis [GO:0090461]; glutamine catabolic process [GO:0006543]; protein homotetramerization [GO:0051289]; regulation of respiratory gaseous exchange by nervous system process [GO:0002087]; suckling behavior [GO:0001967]	glutaminase activity [GO:0004359]; identical protein binding [GO:0042802]	cytosol [GO:0005829]; mitochondrial matrix [GO:0005759]; mitochondrion [GO:0005739]; synapse [GO:0045202]	cytosol [GO:0005829]; mitochondrial matrix [GO:0005759]; mitochondrion [GO:0005739]; synapse [GO:0045202]; glutaminase activity [GO:0004359]; identical protein binding [GO:0042802]; chemical synaptic transmission [GO:0007268]; glutamate biosynthetic process [GO:0006537]; glutamate homeostasis [GO:0090461]; glutamine catabolic process [GO:0006543]; protein homotetramerization [GO:0051289]; regulat…	SUBCELLULAR LOCATION: [Isoform 1]: Mitochondrion {ECO:0000250|UniProtKB:P13264}. Cytoplasm, cytosol {ECO:0000250|UniProtKB:P13264}. Note=The 74-kDa cytosolic precursor is translocated into the mitochondria and processed via a 72-kDa intermediate to yield the mature 68- and 65-kDa subunits. {ECO:0000250|UniProtKB:P13264}.; SUBCELLULAR LOCATION: [Isoform 2]: Mitochondrion {ECO:0000269|PubMed:166412…	PTM: Synthesized as a 74-kDa cytosolic precursor which is proteolytically processed by the mitochondrial-processing peptidase (MPP) via a 72-kDa intermediate to yield the mature mitochondrial 68- and 65-kDa subunits. {ECO:0000250|UniProtKB:P13264}.	15368895; 19468303; 16899818; 16641247; 21183079; 22373647; 23806337; 22228304; 23935106; 27542409		KW-0002; KW-0007; KW-0025; KW-0040; KW-0963; KW-0378; KW-0496; KW-0597; KW-1185; KW-0677; KW-0809	5.0	GO:0001967; GO:0002087; GO:0004359; GO:0005739; GO:0005759; GO:0005829; GO:0006537; GO:0006543; GO:0007268; GO:0042802; GO:0045202; GO:0051289; GO:0090461
E2JF22	E2JF22	PIEZ1_MOUSE	Piezo-type mechanosensitive ion channel component 1 (Protein FAM38A)	Piezo1 Fam38a	Mus musculus (Mouse)	2547	3D-structure;Cell membrane;Cell projection;Coiled coil;Disulfide bond;Endoplasmic reticulum;Glycoprotein;Ion channel;Ion transport;Membrane;Phosphoprotein;Reference proteome;Transmembrane;Transmembrane helix;Transport	cation transport [GO:0006812]; cellular response to mechanical stimulus [GO:0071260]; detection of mechanical stimulus [GO:0050982]; positive regulation of cell-cell adhesion mediated by integrin [GO:0033634]; positive regulation of integrin activation [GO:0033625]; positive regulation of myotube differentiation [GO:0010831]; regulation of membrane potential [GO:0042391]	cation channel activity [GO:0005261]; identical protein binding [GO:0042802]; mechanosensitive cation channel activity [GO:0140135]; mechanosensitive ion channel activity [GO:0008381]	endoplasmic reticulum [GO:0005783]; endoplasmic reticulum membrane [GO:0005789]; endoplasmic reticulum-Golgi intermediate compartment membrane [GO:0033116]; integral component of membrane [GO:0016021]; lamellipodium membrane [GO:0031258]; membrane [GO:0016020]; plasma membrane [GO:0005886]	endoplasmic reticulum [GO:0005783]; endoplasmic reticulum membrane [GO:0005789]; endoplasmic reticulum-Golgi intermediate compartment membrane [GO:0033116]; integral component of membrane [GO:0016021]; lamellipodium membrane [GO:0031258]; membrane [GO:0016020]; plasma membrane [GO:0005886]; cation channel activity [GO:0005261]; identical protein binding [GO:0042802]; mechanosensitive cation chann…	SUBCELLULAR LOCATION: Endoplasmic reticulum membrane {ECO:0000250|UniProtKB:Q92508}; Multi-pass membrane protein. Endoplasmic reticulum-Golgi intermediate compartment membrane {ECO:0000250|UniProtKB:Q0KL00}. Cell membrane {ECO:0000269|PubMed:20813920, ECO:0000269|PubMed:26390154}; Multi-pass membrane protein {ECO:0000269|PubMed:26390154}. Cell projection, lamellipodium membrane {ECO:0000250|UniPr…		20813920; 19144319; 21183079; 22343900; 23479567; 24157948; 24662763; 24958852; 25119035; 29799007; 26390154		KW-0002; KW-1003; KW-0966; KW-0175; KW-1015; KW-0256; KW-0325; KW-0407; KW-0406; KW-0472; KW-0597; KW-1185; KW-0812; KW-1133; KW-0813	5.0	GO:0005261; GO:0005783; GO:0005789; GO:0005886; GO:0006812; GO:0008381; GO:0010831; GO:0016020; GO:0016021; GO:0031258; GO:0033116; GO:0033625; GO:0033634; GO:0042391; GO:0042802; GO:0050982; GO:0071260; GO:0140135
E9PUL5	E9PUL5	PRRT2_MOUSE	Proline-rich transmembrane protein 2 (Dispanin subfamily B member 3) (DSPB3)	Prrt2	Mus musculus (Mouse)	346	Cell membrane;Cell projection;Cytoplasmic vesicle;Membrane;Methylation;Phosphoprotein;Postsynaptic cell membrane;Reference proteome;Synapse;Transmembrane;Transmembrane helix	calcium-dependent activation of synaptic vesicle fusion [GO:0099502]; negative regulation of short-term synaptic potentiation [GO:1905513]; negative regulation of SNARE complex assembly [GO:0035544]; neuromuscular process controlling posture [GO:0050884]; synaptic vesicle fusion to presynaptic active zone membrane [GO:0031629]	SH3 domain binding [GO:0017124]; syntaxin-1 binding [GO:0017075]	anchoring junction [GO:0070161]; axon terminus [GO:0043679]; dendritic spine [GO:0043197]; glutamatergic synapse [GO:0098978]; integral component of presynaptic membrane [GO:0099056]; membrane [GO:0016020]; neuron projection [GO:0043005]; plasma membrane [GO:0005886]; postsynaptic density membrane [GO:0098839]; presynapse [GO:0098793]; presynaptic membrane [GO:0042734]; synaptic vesicle [GO:00080…	anchoring junction [GO:0070161]; axon terminus [GO:0043679]; dendritic spine [GO:0043197]; glutamatergic synapse [GO:0098978]; integral component of presynaptic membrane [GO:0099056]; membrane [GO:0016020]; neuron projection [GO:0043005]; plasma membrane [GO:0005886]; postsynaptic density membrane [GO:0098839]; presynapse [GO:0098793]; presynaptic membrane [GO:0042734]; synaptic vesicle [GO:00080…	SUBCELLULAR LOCATION: Cell membrane {ECO:0000269|PubMed:26797119, ECO:0000269|PubMed:27172900}; Single-pass membrane protein {ECO:0000305|PubMed:26797119}. Presynaptic cell membrane {ECO:0000269|PubMed:27052163, ECO:0000269|PubMed:29056747}; Single-pass membrane protein {ECO:0000305|PubMed:26797119}. Synapse {ECO:0000269|PubMed:27052163, ECO:0000269|PubMed:29056747, ECO:0000305|PubMed:22632720}. …		19468303; 21183079; 22101681; 22243967; 22832103; 22632720; 22363774; 24129315; 25915028; 27052163; 26797119; 27172900; 28007585; 29056747		KW-1003; KW-0966; KW-0968; KW-0472; KW-0488; KW-0597; KW-0628; KW-1185; KW-0770; KW-0812; KW-1133	5.0	GO:0005886; GO:0008021; GO:0016020; GO:0017075; GO:0017124; GO:0030672; GO:0031629; GO:0031982; GO:0035544; GO:0042734; GO:0043005; GO:0043197; GO:0043679; GO:0050884; GO:0070161; GO:0098793; GO:0098839; GO:0098978; GO:0099056; GO:0099502; GO:1905513
E9Q3L2	E9Q3L2	PI4KA_MOUSE	Phosphatidylinositol 4-kinase alpha (PI4-kinase alpha) (PI4K-alpha) (PtdIns-4-kinase alpha) (EC 2.7.1.67)	Pi4ka Pik4 Pik4ca	Mus musculus (Mouse)	2105	ATP-binding;Cell membrane;Cytoplasm;Kinase;Lipid metabolism;Membrane;Nucleotide-binding;Phosphoprotein;Reference proteome;Transferase	modulation by host of viral process [GO:0044788]; phosphatidylinositol phosphate biosynthetic process [GO:0046854]; phosphatidylinositol-mediated signaling [GO:0048015]; phosphorylation [GO:0016310]; reorganization of cellular membranes to establish viral sites of replication [GO:0140754]	1-phosphatidylinositol 4-kinase activity [GO:0004430]; ATP binding [GO:0005524]; kinase activity [GO:0016301]; phosphatidylinositol kinase activity [GO:0052742]	cytoplasm [GO:0005737]; Golgi-associated vesicle membrane [GO:0030660]; membrane [GO:0016020]; plasma membrane [GO:0005886]	cytoplasm [GO:0005737]; Golgi-associated vesicle membrane [GO:0030660]; membrane [GO:0016020]; plasma membrane [GO:0005886]; 1-phosphatidylinositol 4-kinase activity [GO:0004430]; ATP binding [GO:0005524]; kinase activity [GO:0016301]; phosphatidylinositol kinase activity [GO:0052742]; modulation by host of viral process [GO:0044788]; phosphatidylinositol phosphate biosynthetic process [GO:004685…	SUBCELLULAR LOCATION: Cytoplasm {ECO:0000250|UniProtKB:P42356}. Cell membrane {ECO:0000250|UniProtKB:P42356}. Note=Localization to the plasma membrane is mediated by the PI4K complex and association with EFR3 (EFR3A or EFR3B), TTC7 (TTC7A or TTC7B) and FAM126 (FAM126A or FAM126B). Localization to the plasma membrane is regulated by TMEM150A. {ECO:0000250|UniProtKB:P42356}.		19468303; 15489334; 16141072; 17242355; 21183079; 23229899		KW-0067; KW-1003; KW-0963; KW-0418; KW-0443; KW-0472; KW-0547; KW-0597; KW-1185; KW-0808	5.0	GO:0004430; GO:0005524; GO:0005737; GO:0005886; GO:0016020; GO:0016301; GO:0016310; GO:0030660; GO:0044788; GO:0046854; GO:0048015; GO:0052742; GO:0140754
E9Q401	E9Q401	RYR2_MOUSE	Ryanodine receptor 2 (RYR-2) (RyR2) (Cardiac muscle ryanodine receptor) (Cardiac muscle ryanodine receptor-calcium release channel) (Type 2 ryanodine receptor)	Ryr2	Mus musculus (Mouse)	4966	3D-structure;Calcium;Calcium channel;Calcium transport;Calmodulin-binding;Developmental protein;Ion channel;Ion transport;Ligand-gated ion channel;Membrane;Phosphoprotein;Reference proteome;Repeat;Sarcoplasmic reticulum;Transmembrane;Transmembrane helix;Transport	calcium ion transmembrane import into cytosol [GO:0097553]; calcium ion transmembrane transport [GO:0070588]; calcium ion transport [GO:0006816]; calcium ion transport into cytosol [GO:0060402]; calcium-mediated signaling [GO:0019722]; calcium-mediated signaling using intracellular calcium source [GO:0035584]; cardiac muscle contraction [GO:0060048]; cardiac muscle hypertrophy [GO:0003300]; cellu…	calcium channel activity [GO:0005262]; calcium ion binding [GO:0005509]; calcium-induced calcium release activity [GO:0048763]; calcium-release channel activity [GO:0015278]; calmodulin binding [GO:0005516]; enzyme binding [GO:0019899]; identical protein binding [GO:0042802]; organic cyclic compound binding [GO:0097159]; protein kinase A catalytic subunit binding [GO:0034236]; protein kinase A re…	A band [GO:0031672]; calcium channel complex [GO:0034704]; cytoplasm [GO:0005737]; cytoplasmic vesicle membrane [GO:0030659]; endoplasmic reticulum [GO:0005783]; extrinsic component of cytoplasmic side of plasma membrane [GO:0031234]; integral component of membrane [GO:0016021]; membrane [GO:0016020]; neuron projection [GO:0043005]; nuclear envelope [GO:0005635]; plasma membrane [GO:0005886]; pro…	A band [GO:0031672]; calcium channel complex [GO:0034704]; cytoplasm [GO:0005737]; cytoplasmic vesicle membrane [GO:0030659]; endoplasmic reticulum [GO:0005783]; extrinsic component of cytoplasmic side of plasma membrane [GO:0031234]; integral component of membrane [GO:0016021]; membrane [GO:0016020]; neuron projection [GO:0043005]; nuclear envelope [GO:0005635]; plasma membrane [GO:0005886]; pro…	SUBCELLULAR LOCATION: Sarcoplasmic reticulum membrane {ECO:0000305|PubMed:10473538}; Multi-pass membrane protein {ECO:0000305|PubMed:10473538}. Membrane {ECO:0000305|PubMed:10473538}; Multi-pass membrane protein {ECO:0000305|PubMed:10473538}. Sarcoplasmic reticulum {ECO:0000250|UniProtKB:P30957}. Note=The number of predicted transmembrane domains varies between orthologs, but both N-terminus and …	PTM: Channel activity is modulated by phosphorylation. Phosphorylation at Ser-2807 and Ser-2813 increases the open probability of the calcium channel. Phosphorylation is increased in failing heart, leading to calcium leaks and increased cytoplasmic Ca(2+) levels. {ECO:0000269|PubMed:17693412, ECO:0000269|PubMed:20431056, ECO:0000269|PubMed:21098440}.; PTM: Phosphorylation at Ser-2030 by PKA enhan…	10473538; 19468303; 9628868; 7876312; 7621815; 17693412; 21183079; 21098440; 20431056; 20214899; 28740084; 33536282; 19913485; 21645850; 22705209; 23978697; 26245150		KW-0002; KW-0106; KW-0107; KW-0109; KW-0112; KW-0217; KW-0407; KW-0406; KW-1071; KW-0472; KW-0597; KW-1185; KW-0677; KW-0703; KW-0812; KW-1133; KW-0813	5.0	GO:0001666; GO:0002027; GO:0003143; GO:0003220; GO:0003300; GO:0005219; GO:0005262; GO:0005509; GO:0005513; GO:0005516; GO:0005635; GO:0005737; GO:0005783; GO:0005790; GO:0005886; GO:0006816; GO:0006874; GO:0010460; GO:0010881; GO:0010882; GO:0014808; GO:0014850; GO:0015278; GO:0016020; GO:0016021; GO:0016529; GO:0019722; GO:0019899; GO:0019901; GO:0030017; GO:0030018; GO:0030659; GO:0031000; GO:…
E9Q6P5	E9Q6P5	TTC7B_MOUSE	Tetratricopeptide repeat protein 7B (TPR repeat protein 7B)	Ttc7b	Mus musculus (Mouse)	843	Cell membrane;Cytoplasm;Membrane;Phosphoprotein;Reference proteome;Repeat;TPR repeat	phosphatidylinositol phosphate biosynthetic process [GO:0046854]; protein localization to plasma membrane [GO:0072659]		cytosol [GO:0005829]; plasma membrane [GO:0005886]	cytosol [GO:0005829]; plasma membrane [GO:0005886]; phosphatidylinositol phosphate biosynthetic process [GO:0046854]; protein localization to plasma membrane [GO:0072659]	SUBCELLULAR LOCATION: Cytoplasm, cytosol {ECO:0000250|UniProtKB:Q86TV6}. Cell membrane {ECO:0000250|UniProtKB:Q86TV6}. Note=Localizes to the cytosol and is recruited to the plasma membrane following interaction with EFR3 (EFR3A or EFR3B). {ECO:0000250|UniProtKB:Q86TV6}.		19468303; 17242355; 19144319; 21183079		KW-1003; KW-0963; KW-0472; KW-0597; KW-1185; KW-0677; KW-0802	2.0	GO:0005829; GO:0005886; GO:0046854; GO:0072659
E9Q8I9	E9Q8I9	FRY_MOUSE	Protein furry homolog	Fry Kiaa4143	Mus musculus (Mouse)	3020	Alternative splicing;Cytoplasm;Cytoskeleton;Phosphoprotein;Reference proteome	cell morphogenesis [GO:0000902]; negative regulation of tubulin deacetylation [GO:1904428]; neuron projection development [GO:0031175]	enzyme inhibitor activity [GO:0004857]	cell cortex [GO:0005938]; microtubule organizing center [GO:0005815]; site of polarized growth [GO:0030427]; spindle pole [GO:0000922]	cell cortex [GO:0005938]; microtubule organizing center [GO:0005815]; site of polarized growth [GO:0030427]; spindle pole [GO:0000922]; enzyme inhibitor activity [GO:0004857]; cell morphogenesis [GO:0000902]; negative regulation of tubulin deacetylation [GO:1904428]; neuron projection development [GO:0031175]	SUBCELLULAR LOCATION: Cytoplasm {ECO:0000250}. Cytoplasm, cytoskeleton, microtubule organizing center, centrosome {ECO:0000250}. Cytoplasm, cytoskeleton, spindle pole {ECO:0000250}. Note=Distributed diffusely throughout the cytoplasm in interphase. Localizes to the separating centrosomes in prophase, to the spindle poles and spindle microtubules in prometaphase to metaphase, to spindle microtubul…	PTM: Phosphorylated by AURKA, CDK1 and PLK1. {ECO:0000269|PubMed:22753416}.	16141072; 19468303; 15489334; 21183079; 22753416		KW-0025; KW-0963; KW-0206; KW-0597; KW-1185	5.0	GO:0000902; GO:0000922; GO:0004857; GO:0005815; GO:0005938; GO:0030427; GO:0031175; GO:1904428
F6SEU4	F6SEU4	SYGP1_MOUSE	Ras/Rap GTPase-activating protein SynGAP (Neuronal RasGAP) (Synaptic Ras GTPase-activating protein 1) (Synaptic Ras-GAP 1)	Syngap1	Mus musculus (Mouse)	1340	3D-structure;GTPase activation;Membrane;Phosphoprotein;Reference proteome;SH3-binding;Synapse	axonogenesis [GO:0007409]; dendrite development [GO:0016358]; maintenance of postsynaptic specialization structure [GO:0098880]; negative regulation of axonogenesis [GO:0050771]; negative regulation of neuron apoptotic process [GO:0043524]; negative regulation of Ras protein signal transduction [GO:0046580]; neuron apoptotic process [GO:0051402]; pattern specification process [GO:0007389]; Ras pr…	GTPase activator activity [GO:0005096]; protein kinase binding [GO:0019901]; SH3 domain binding [GO:0017124]	anchoring junction [GO:0070161]; dendritic shaft [GO:0043198]; glutamatergic synapse [GO:0098978]; membrane [GO:0016020]; plasma membrane [GO:0005886]; postsynaptic density [GO:0014069]; postsynaptic density, intracellular component [GO:0099092]; synapse [GO:0045202]	anchoring junction [GO:0070161]; dendritic shaft [GO:0043198]; glutamatergic synapse [GO:0098978]; membrane [GO:0016020]; plasma membrane [GO:0005886]; postsynaptic density [GO:0014069]; postsynaptic density, intracellular component [GO:0099092]; synapse [GO:0045202]; GTPase activator activity [GO:0005096]; protein kinase binding [GO:0019901]; SH3 domain binding [GO:0017124]; axonogenesis [GO:000…	SUBCELLULAR LOCATION: Membrane {ECO:0000250}; Peripheral membrane protein {ECO:0000250}. Synapse {ECO:0000250}. Note=Mostly in excitatory glutamatergic synapses (By similarity). receptor activation or SYNGAP1/MPDZ complex disruption. Phosphorylation by PLK2 promotes its activity (By similarity). {ECO:0000250}.		19468303; 16452087; 18034455; 21183079		KW-0002; KW-0343; KW-0472; KW-0597; KW-1185; KW-0729; KW-0770	5.0	GO:0005096; GO:0005886; GO:0007265; GO:0007389; GO:0007409; GO:0008542; GO:0014069; GO:0016020; GO:0016358; GO:0017124; GO:0019901; GO:0043087; GO:0043113; GO:0043198; GO:0043408; GO:0043524; GO:0045202; GO:0046580; GO:0048167; GO:0048169; GO:0050771; GO:0050803; GO:0051402; GO:0070161; GO:0098880; GO:0098978; GO:0099092
F6ZDS4	F6ZDS4	TPR_MOUSE	Nucleoprotein TPR (NPC-associated intranuclear protein) (Translocated promoter region and nuclear basket protein)	Tpr	Mus musculus (Mouse)	2431	Acetylation;Cell cycle;Cell division;Centromere;Chromosome;Coiled coil;Cytoplasm;Cytoskeleton;Kinetochore;Membrane;Methylation;Mitosis;mRNA transport;Nuclear pore complex;Nucleus;Phosphoprotein;Protein transport;Proto-oncogene;Reference proteome;Translocation;Transport	cell division [GO:0051301]; cellular response to heat [GO:0034605]; cellular response to interferon-alpha [GO:0035457]; mitotic spindle assembly checkpoint signaling [GO:0007094]; mRNA export from nucleus [GO:0006406]; mRNA export from nucleus in response to heat stress [GO:0031990]; negative regulation of RNA export from nucleus [GO:0046832]; negative regulation of transcription by RNA polymeras…	chromatin binding [GO:0003682]; dynein complex binding [GO:0070840]; heat shock protein binding [GO:0031072]; mitogen-activated protein kinase binding [GO:0051019]; mRNA binding [GO:0003729]; protein homodimerization activity [GO:0042803]; structural constituent of nuclear pore [GO:0017056]; tubulin binding [GO:0015631]	cytoplasm [GO:0005737]; cytoplasmic dynein complex [GO:0005868]; extrinsic component of membrane [GO:0019898]; kinetochore [GO:0000776]; mitotic spindle [GO:0072686]; nuclear envelope [GO:0005635]; nuclear inclusion body [GO:0042405]; nuclear membrane [GO:0031965]; nuclear periphery [GO:0034399]; nuclear pore [GO:0005643]; nuclear pore nuclear basket [GO:0044615]; nucleus [GO:0005634]	cytoplasm [GO:0005737]; cytoplasmic dynein complex [GO:0005868]; extrinsic component of membrane [GO:0019898]; kinetochore [GO:0000776]; mitotic spindle [GO:0072686]; nuclear envelope [GO:0005635]; nuclear inclusion body [GO:0042405]; nuclear membrane [GO:0031965]; nuclear periphery [GO:0034399]; nuclear pore [GO:0005643]; nuclear pore nuclear basket [GO:0044615]; nucleus [GO:0005634]; chromatin …	SUBCELLULAR LOCATION: Nucleus {ECO:0000250|UniProtKB:P12270}. Nucleus membrane {ECO:0000250|UniProtKB:P12270}; Peripheral membrane protein {ECO:0000250|UniProtKB:P12270}; Nucleoplasmic side {ECO:0000250|UniProtKB:P12270}. Nucleus envelope {ECO:0000269|PubMed:12424524, ECO:0000269|PubMed:12513910}. Nucleus, nuclear pore complex {ECO:0000250|UniProtKB:P12270, ECO:0000269|PubMed:12513910}. Cytoplasm…	PTM: Phosphorylated. Phosphorylation occurs on serine and threonine residues (comprised in the C-terminal region) by MAPK1/ERK2 and stabilizes the interaction between these two proteins (By similarity). {ECO:0000250}.	19468303; 12424524; 12513910; 17242355; 17525332; 19144319; 19131326; 21183079; 23806337; 24129315		KW-0007; KW-0131; KW-0132; KW-0137; KW-0158; KW-0175; KW-0963; KW-0206; KW-0995; KW-0472; KW-0488; KW-0498; KW-0509; KW-0906; KW-0539; KW-0597; KW-0653; KW-0656; KW-1185; KW-0811; KW-0813	5.0	GO:0000122; GO:0000776; GO:0003682; GO:0003729; GO:0005634; GO:0005635; GO:0005643; GO:0005737; GO:0005868; GO:0006404; GO:0006405; GO:0006406; GO:0006606; GO:0006611; GO:0006913; GO:0006999; GO:0007094; GO:0010965; GO:0015631; GO:0017056; GO:0019898; GO:0031072; GO:0031453; GO:0031965; GO:0031990; GO:0032880; GO:0034399; GO:0034605; GO:0035457; GO:0042307; GO:0042405; GO:0042803; GO:0044615; GO:…
F8VPU2	F8VPU2	FARP1_MOUSE	FERM, ARHGEF and pleckstrin domain-containing protein 1 (FERM, RhoGEF and pleckstrin domain-containing protein 1)	Farp1	Mus musculus (Mouse)	1048	Cell membrane;Cell projection;Cytoplasm;Developmental protein;Guanine-nucleotide releasing factor;Membrane;Phosphoprotein;Reference proteome;Repeat;Synapse;Synaptosome	dendrite morphogenesis [GO:0048813]; postsynaptic actin cytoskeleton organization [GO:0098974]; regulation of presynapse assembly [GO:1905606]; retrograde trans-synaptic signaling by trans-synaptic protein complex [GO:0098942]; synapse assembly [GO:0007416]	cytoskeletal protein binding [GO:0008092]; guanyl-nucleotide exchange factor activity [GO:0005085]; small GTPase binding [GO:0031267]	anchoring junction [GO:0070161]; cytoskeleton [GO:0005856]; cytosol [GO:0005829]; dendrite [GO:0030425]; dendritic spine [GO:0043197]; extrinsic component of cytoplasmic side of plasma membrane [GO:0031234]; extrinsic component of postsynaptic membrane [GO:0098890]; filopodium [GO:0030175]; glutamatergic synapse [GO:0098978]	anchoring junction [GO:0070161]; cytoskeleton [GO:0005856]; cytosol [GO:0005829]; dendrite [GO:0030425]; dendritic spine [GO:0043197]; extrinsic component of cytoplasmic side of plasma membrane [GO:0031234]; extrinsic component of postsynaptic membrane [GO:0098890]; filopodium [GO:0030175]; glutamatergic synapse [GO:0098978]; cytoskeletal protein binding [GO:0008092]; guanyl-nucleotide exchange f…	SUBCELLULAR LOCATION: Cell membrane {ECO:0000269|PubMed:23209303}; Peripheral membrane protein {ECO:0000269|PubMed:23209303}; Cytoplasmic side {ECO:0000269|PubMed:23209303}. Synapse {ECO:0000269|PubMed:23209303}. Synapse, synaptosome {ECO:0000250}. Cytoplasm, cytosol {ECO:0000250}. Cell projection, filopodium {ECO:0000250}. Cell projection, dendrite {ECO:0000250}. Cell projection, dendritic spine…		19468303; 15489334; 17242355; 19131326; 21183079; 23209303		KW-1003; KW-0966; KW-0963; KW-0217; KW-0344; KW-0472; KW-0597; KW-1185; KW-0677; KW-0770; KW-0771	5.0	GO:0005085; GO:0005829; GO:0005856; GO:0007416; GO:0008092; GO:0030175; GO:0030425; GO:0031234; GO:0031267; GO:0043197; GO:0048813; GO:0070161; GO:0098890; GO:0098942; GO:0098974; GO:0098978; GO:1905606
G3XA57	G3XA57	RFIP2_MOUSE	Rab11 family-interacting protein 2 (Rab11-FIP2)	Rab11fip2	Mus musculus (Mouse)	512	Alternative splicing;Cell membrane;Endosome;Membrane;Phosphoprotein;Protein transport;Reference proteome;Repeat;Transport	establishment of cell polarity [GO:0030010]; insulin secretion involved in cellular response to glucose stimulus [GO:0035773]; phagocytosis [GO:0006909]; positive regulation of GTPase activity [GO:0043547]; positive regulation of protein localization to plasma membrane [GO:1903078]; regulated exocytosis [GO:0045055]; TRAM-dependent toll-like receptor 4 signaling pathway [GO:0035669]	identical protein binding [GO:0042802]; protein homodimerization activity [GO:0042803]; protein kinase binding [GO:0019901]; small GTPase binding [GO:0031267]	endosome [GO:0005768]; intracellular membrane-bounded organelle [GO:0043231]; nucleoplasm [GO:0005654]; phagocytic cup [GO:0001891]; recycling endosome membrane [GO:0055038]	endosome [GO:0005768]; intracellular membrane-bounded organelle [GO:0043231]; nucleoplasm [GO:0005654]; phagocytic cup [GO:0001891]; recycling endosome membrane [GO:0055038]; identical protein binding [GO:0042802]; protein homodimerization activity [GO:0042803]; protein kinase binding [GO:0019901]; small GTPase binding [GO:0031267]; establishment of cell polarity [GO:0030010]; insulin secretion i…	SUBCELLULAR LOCATION: Cell membrane; Peripheral membrane protein. Recycling endosome membrane {ECO:0000250}; Peripheral membrane protein {ECO:0000250}. Note=Translocates with RAB11A from the vesicles of the endocytic recycling compartment (ERC) to the plasma membrane. {ECO:0000250}.	PTM: Phosphorylation at Ser-227 by MARK2 regulates epithelial cell polarity.	19468303; 15489334; 19335615; 21183079		KW-0025; KW-1003; KW-0967; KW-0472; KW-0597; KW-0653; KW-1185; KW-0677; KW-0813	5.0	GO:0001891; GO:0005654; GO:0005768; GO:0006909; GO:0019901; GO:0030010; GO:0031267; GO:0035669; GO:0035773; GO:0042802; GO:0042803; GO:0043231; GO:0043547; GO:0045055; GO:0055038; GO:1903078
G5E829	G5E829	AT2B1_MOUSE	Plasma membrane calcium-transporting ATPase 1 (EC 7.2.2.10) (Plasma membrane calcium ATPase isoform 1) (PMCA1) (Plasma membrane calcium pump isoform 1)	Atp2b1	Mus musculus (Mouse)	1220	Acetylation;ATP-binding;Calcium;Calcium transport;Calmodulin-binding;Cell membrane;Cell projection;Cytoplasmic vesicle;Ion transport;Magnesium;Membrane;Metal-binding;Nucleotide-binding;Phosphoprotein;Reference proteome;Synapse;Translocase;Transmembrane;Transmembrane helix;Transport	aging [GO:0007568]; brain development [GO:0007420]; calcium ion export [GO:1901660]; calcium ion export across plasma membrane [GO:1990034]; calcium ion transport [GO:0006816]; cellular calcium ion homeostasis [GO:0006874]; cellular response to corticosterone stimulus [GO:0071386]; cellular response to vitamin D [GO:0071305]; negative regulation of cytokine production [GO:0001818]; negative regul…	ATP binding [GO:0005524]; ATP hydrolysis activity [GO:0016887]; ATPase-coupled cation transmembrane transporter activity [GO:0019829]; calcium ion transmembrane transporter activity [GO:0015085]; calmodulin binding [GO:0005516]; metal ion binding [GO:0046872]; P-type calcium transporter activity [GO:0005388]; P-type calcium transporter activity involved in regulation of presynaptic cytosolic calc…	anchoring junction [GO:0070161]; apical part of cell [GO:0045177]; apical plasma membrane [GO:0016324]; basolateral plasma membrane [GO:0016323]; cytoplasmic side of plasma membrane [GO:0009898]; dendrite membrane [GO:0032590]; dendritic spine membrane [GO:0032591]; GABA-ergic synapse [GO:0098982]; glutamatergic synapse [GO:0098978]; immunological synapse [GO:0001772]; integral component of plasm…	anchoring junction [GO:0070161]; apical part of cell [GO:0045177]; apical plasma membrane [GO:0016324]; basolateral plasma membrane [GO:0016323]; cytoplasmic side of plasma membrane [GO:0009898]; dendrite membrane [GO:0032590]; dendritic spine membrane [GO:0032591]; GABA-ergic synapse [GO:0098982]; glutamatergic synapse [GO:0098978]; immunological synapse [GO:0001772]; integral component of plasm…	SUBCELLULAR LOCATION: Cell membrane {ECO:0000250|UniProtKB:P20020}; Multi-pass membrane protein {ECO:0000255}. Basolateral cell membrane {ECO:0000269|PubMed:23460639}. Synapse {ECO:0000269|PubMed:12209837}. Presynaptic cell membrane {ECO:0000269|PubMed:30862855}; Multi-pass membrane protein {ECO:0000255}. Cytoplasmic vesicle, secretory vesicle, synaptic vesicle membrane {ECO:0000269|PubMed:308628…		19468303; 12209837; 15178683; 16956963; 17242355; 18630941; 19144319; 19131326; 21183079; 22311909; 23266958; 23460639; 24805951; 26392310; 28827723; 29950683; 30862855		KW-0007; KW-0067; KW-0106; KW-0109; KW-0112; KW-1003; KW-0966; KW-0968; KW-0406; KW-0460; KW-0472; KW-0479; KW-0547; KW-0597; KW-1185; KW-0770; KW-1278; KW-0812; KW-1133; KW-0813	5.0	GO:0001772; GO:0001818; GO:0003056; GO:0003407; GO:0005388; GO:0005516; GO:0005524; GO:0005654; GO:0005886; GO:0005887; GO:0006816; GO:0006874; GO:0007420; GO:0007568; GO:0008217; GO:0009409; GO:0009898; GO:0015085; GO:0016323; GO:0016324; GO:0016887; GO:0019829; GO:0030165; GO:0030285; GO:0030501; GO:0032590; GO:0032591; GO:0032809; GO:0043231; GO:0045121; GO:0045177; GO:0046872; GO:0051480; GO:…
G5E8K5	G5E8K5	ANK3_MOUSE	Ankyrin-3 (ANK-3) (Ankyrin-G)	Ank3	Mus musculus (Mouse)	1961	Alternative splicing;ANK repeat;Cell membrane;Cell projection;Cytoplasm;Cytoskeleton;Lysosome;Membrane;Phosphoprotein;Postsynaptic cell membrane;Reference proteome;Repeat;Synapse	axon guidance [GO:0007411]; axonogenesis [GO:0007409]; cellular response to magnesium ion [GO:0071286]; clustering of voltage-gated sodium channels [GO:0045162]; establishment of protein localization [GO:0045184]; Golgi to plasma membrane protein transport [GO:0043001]; magnesium ion homeostasis [GO:0010960]; maintenance of protein location in plasma membrane [GO:0072660]; membrane assembly [GO:0…	cadherin binding [GO:0045296]; cytoskeletal protein binding [GO:0008092]; phosphorylation-dependent protein binding [GO:0140031]; protein-macromolecule adaptor activity [GO:0030674]; spectrin binding [GO:0030507]; structural constituent of cytoskeleton [GO:0005200]; transmembrane transporter binding [GO:0044325]	axon [GO:0030424]; axon initial segment [GO:0043194]; basal plasma membrane [GO:0009925]; basolateral plasma membrane [GO:0016323]; bicellular tight junction [GO:0005923]; cell surface [GO:0009986]; dendrite [GO:0030425]; intercalated disc [GO:0014704]; lateral plasma membrane [GO:0016328]; lysosome [GO:0005764]; membrane [GO:0016020]; neuromuscular junction [GO:0031594]; neuron projection [GO:00…	axon [GO:0030424]; axon initial segment [GO:0043194]; basal plasma membrane [GO:0009925]; basolateral plasma membrane [GO:0016323]; bicellular tight junction [GO:0005923]; cell surface [GO:0009986]; dendrite [GO:0030425]; intercalated disc [GO:0014704]; lateral plasma membrane [GO:0016328]; lysosome [GO:0005764]; membrane [GO:0016020]; neuromuscular junction [GO:0031594]; neuron projection [GO:00…	SUBCELLULAR LOCATION: Cytoplasm, cytoskeleton {ECO:0000250|UniProtKB:Q12955}. Cell projection, axon {ECO:0000250|UniProtKB:O70511}. Cell membrane, sarcolemma {ECO:0000250|UniProtKB:Q12955}. Postsynaptic cell membrane {ECO:0000250|UniProtKB:O70511}. Lysosome {ECO:0000269|PubMed:9060470}. Cell membrane, sarcolemma, T-tubule {ECO:0000250|UniProtKB:O70511}. Note=In skeletal muscle, localized at costa…		7615634; 16141072; 19468303; 15489334; 9060470; 19109891; 18550753; 21183079; 21223964; 23903368		KW-0025; KW-0040; KW-1003; KW-0966; KW-0963; KW-0206; KW-0458; KW-0472; KW-0597; KW-0628; KW-1185; KW-0677; KW-0770	5.0	GO:0000281; GO:0005200; GO:0005764; GO:0005886; GO:0005923; GO:0007009; GO:0007165; GO:0007409; GO:0007411; GO:0007528; GO:0008092; GO:0009925; GO:0009986; GO:0010628; GO:0010650; GO:0010765; GO:0010960; GO:0014704; GO:0014731; GO:0016020; GO:0016323; GO:0016328; GO:0016529; GO:0019228; GO:0030018; GO:0030315; GO:0030424; GO:0030425; GO:0030507; GO:0030674; GO:0031594; GO:0033268; GO:0033270; GO:…
L0N7N1	L0N7N1	KIF14_MOUSE	Kinesin-like protein KIF14	Kif14	Mus musculus (Mouse)	1674	3D-structure;ATP-binding;Coiled coil;Cytoplasm;Cytoskeleton;Microtubule;Motor protein;Nucleotide-binding;Nucleus;Phosphoprotein;Reference proteome	activation of protein kinase activity [GO:0032147]; cell division [GO:0051301]; cell proliferation in forebrain [GO:0021846]; cerebellar cortex development [GO:0021695]; cerebellar granular layer structural organization [GO:0021685]; cerebellar Purkinje cell layer structural organization [GO:0021693]; cerebral cortex development [GO:0021987]; establishment of protein localization [GO:0045184]; hi…	ATP binding [GO:0005524]; ATP hydrolysis activity [GO:0016887]; microtubule binding [GO:0008017]; microtubule motor activity [GO:0003777]; PDZ domain binding [GO:0030165]; plus-end-directed microtubule motor activity [GO:0008574]; protein kinase binding [GO:0019901]; tubulin binding [GO:0015631]	cytosol [GO:0005829]; Flemming body [GO:0090543]; kinesin complex [GO:0005871]; membrane [GO:0016020]; microtubule [GO:0005874]; midbody [GO:0030496]; nucleus [GO:0005634]; plasma membrane [GO:0005886]; spindle midzone [GO:0051233]	cytosol [GO:0005829]; Flemming body [GO:0090543]; kinesin complex [GO:0005871]; membrane [GO:0016020]; microtubule [GO:0005874]; midbody [GO:0030496]; nucleus [GO:0005634]; plasma membrane [GO:0005886]; spindle midzone [GO:0051233]; ATP binding [GO:0005524]; ATP hydrolysis activity [GO:0016887]; microtubule binding [GO:0008017]; microtubule motor activity [GO:0003777]; PDZ domain binding [GO:0030…	SUBCELLULAR LOCATION: Nucleus {ECO:0000250|UniProtKB:Q15058}. Cytoplasm {ECO:0000250|UniProtKB:Q15058}. Cytoplasm, cytoskeleton, spindle {ECO:0000250|UniProtKB:Q15058}. Midbody {ECO:0000250|UniProtKB:Q15058}. Note=Nuclear localization observed during interphase. Nuclear localization triggered by entry into mitosis. Cytoplasmic in interphase. Cytoplasmic in metaphase cells. From prophase to metaph…		23308235; 19468303; 24931760; 24949858		KW-0002; KW-0067; KW-0175; KW-0963; KW-0206; KW-0493; KW-0505; KW-0547; KW-0539; KW-0597; KW-1185	5.0	GO:0001558; GO:0003777; GO:0005524; GO:0005634; GO:0005829; GO:0005871; GO:0005874; GO:0005886; GO:0007018; GO:0007080; GO:0008017; GO:0008284; GO:0008574; GO:0010389; GO:0015631; GO:0016020; GO:0016887; GO:0019901; GO:0021685; GO:0021693; GO:0021695; GO:0021766; GO:0021772; GO:0021846; GO:0021987; GO:0030155; GO:0030165; GO:0030334; GO:0030496; GO:0031146; GO:0031641; GO:0032147; GO:0032467; GO:…
O08529	O08529	CAN2_MOUSE	Calpain-2 catalytic subunit (EC 3.4.22.53) (80 kDa M-calpain subunit) (CALP80) (Calcium-activated neutral proteinase 2) (CANP 2) (Calpain M-type) (Calpain-2 large subunit) (Millimolar-calpain) (M-calpain)	Capn2	Mus musculus (Mouse)	700	Acetylation;Calcium;Cell membrane;Cytoplasm;Hydrolase;Membrane;Metal-binding;Protease;Reference proteome;Repeat;Thiol protease	behavioral response to pain [GO:0048266]; blastocyst development [GO:0001824]; cellular response to amino acid stimulus [GO:0071230]; cellular response to interferon-beta [GO:0035458]; cellular response to lipopolysaccharide [GO:0071222]; female pregnancy [GO:0007565]; myoblast fusion [GO:0007520]; positive regulation of cardiac muscle cell apoptotic process [GO:0010666]; positive regulation of m…	calcium ion binding [GO:0005509]; calcium-dependent cysteine-type endopeptidase activity [GO:0004198]; cytoskeletal protein binding [GO:0008092]; enzyme binding [GO:0019899]; peptidase activity [GO:0008233]; protein-containing complex binding [GO:0044877]	calpain complex [GO:0110158]; cell projection [GO:0042995]; chromatin [GO:0000785]; cytoplasm [GO:0005737]; cytosol [GO:0005829]; dendrite [GO:0030425]; endoplasmic reticulum [GO:0005783]; external side of plasma membrane [GO:0009897]; focal adhesion [GO:0005925]; Golgi apparatus [GO:0005794]; lysosome [GO:0005764]; membrane [GO:0016020]; membrane raft [GO:0045121]; mitochondrial intermembrane sp…	calpain complex [GO:0110158]; cell projection [GO:0042995]; chromatin [GO:0000785]; cytoplasm [GO:0005737]; cytosol [GO:0005829]; dendrite [GO:0030425]; endoplasmic reticulum [GO:0005783]; external side of plasma membrane [GO:0009897]; focal adhesion [GO:0005925]; Golgi apparatus [GO:0005794]; lysosome [GO:0005764]; membrane [GO:0016020]; membrane raft [GO:0045121]; mitochondrial intermembrane sp…	SUBCELLULAR LOCATION: Cytoplasm {ECO:0000250}. Cell membrane {ECO:0000250}. Note=Translocates to the plasma membrane upon Ca(2+) binding. {ECO:0000250}.		9339374; 9669314; 15489334; 21183079; 22711986		KW-0007; KW-0106; KW-1003; KW-0963; KW-0378; KW-0472; KW-0479; KW-0645; KW-1185; KW-0677; KW-0788	5.0	GO:0000785; GO:0001666; GO:0001824; GO:0004198; GO:0005509; GO:0005634; GO:0005737; GO:0005758; GO:0005764; GO:0005783; GO:0005794; GO:0005829; GO:0005886; GO:0005925; GO:0006508; GO:0007520; GO:0007565; GO:0008092; GO:0008233; GO:0009612; GO:0009897; GO:0010666; GO:0016020; GO:0016540; GO:0019899; GO:0030163; GO:0030425; GO:0031143; GO:0032675; GO:0035458; GO:0042542; GO:0042995; GO:0043025; GO:…
O08532	O08532	CA2D1_MOUSE	Voltage-dependent calcium channel subunit alpha-2/delta-1 (Voltage-gated calcium channel subunit alpha-2/delta-1) [Cleaved into: Voltage-dependent calcium channel subunit alpha-2-1; Voltage-dependent calcium channel subunit delta-1]	Cacna2d1 Cacna2	Mus musculus (Mouse)	1103	Alternative splicing;Calcium;Calcium channel;Calcium transport;Disulfide bond;Glycoprotein;Ion channel;Ion transport;Membrane;Metal-binding;Phosphoprotein;Reference proteome;Signal;Transmembrane;Transmembrane helix;Transport;Voltage-gated channel	calcium ion transmembrane transport [GO:0070588]; calcium ion transmembrane transport via high voltage-gated calcium channel [GO:0061577]; calcium ion transport [GO:0006816]; calcium ion transport into cytosol [GO:0060402]; cardiac muscle cell action potential involved in contraction [GO:0086002]; cellular response to amyloid-beta [GO:1904646]; membrane depolarization during bundle of His cell ac…	metal ion binding [GO:0046872]; voltage-gated calcium channel activity [GO:0005245]; voltage-gated calcium channel activity involved in bundle of His cell action potential [GO:0086057]	anchored component of postsynaptic membrane [GO:0099025]; anchored component of presynaptic active zone membrane [GO:0099029]; glutamatergic synapse [GO:0098978]; L-type voltage-gated calcium channel complex [GO:1990454]; sarcoplasmic reticulum [GO:0016529]; T-tubule [GO:0030315]; voltage-gated calcium channel complex [GO:0005891]	anchored component of postsynaptic membrane [GO:0099025]; anchored component of presynaptic active zone membrane [GO:0099029]; glutamatergic synapse [GO:0098978]; L-type voltage-gated calcium channel complex [GO:1990454]; sarcoplasmic reticulum [GO:0016529]; T-tubule [GO:0030315]; voltage-gated calcium channel complex [GO:0005891]; metal ion binding [GO:0046872]; voltage-gated calcium channel act…	SUBCELLULAR LOCATION: Membrane {ECO:0000305}; Single-pass type I membrane protein {ECO:0000305}.	PTM: Proteolytically processed into subunits alpha-2-1 and delta-1 that are disulfide-linked. {ECO:0000250}.	8955374; 16452087; 19656770; 19349973; 21183079		KW-0025; KW-0106; KW-0107; KW-0109; KW-1015; KW-0325; KW-0407; KW-0406; KW-0472; KW-0479; KW-0597; KW-1185; KW-0732; KW-0812; KW-1133; KW-0813; KW-0851	5.0	GO:0005245; GO:0005891; GO:0006816; GO:0016529; GO:0030315; GO:0045933; GO:0046872; GO:0051924; GO:0060307; GO:0060402; GO:0061577; GO:0070588; GO:0086002; GO:0086048; GO:0086057; GO:0086091; GO:0098903; GO:0098978; GO:0099025; GO:0099029; GO:1901387; GO:1901843; GO:1902514; GO:1904646; GO:1990454
O08539	O08539	BIN1_MOUSE	Myc box-dependent-interacting protein 1 (Amphiphysin II) (Amphiphysin-like protein) (Bridging integrator 1) (SH3 domain-containing protein 9)	Bin1 Amphl Sh3p9	Mus musculus (Mouse)	588	Acetylation;Alternative splicing;Cell membrane;Coiled coil;Cytoplasm;Developmental protein;Differentiation;Endocytosis;Endosome;Membrane;Nucleus;Phosphoprotein;Reference proteome;SH3 domain	endosome to lysosome transport [GO:0008333]; lipid tube assembly [GO:0060988]; muscle cell differentiation [GO:0042692]; negative regulation of amyloid-beta formation [GO:1902430]; negative regulation of aspartic-type endopeptidase activity involved in amyloid precursor protein catabolic process [GO:1902960]; negative regulation of calcium ion transmembrane transport via high voltage-gated calciu…	actin filament binding [GO:0051015]; aspartic-type endopeptidase inhibitor activity [GO:0019828]; chaperone binding [GO:0051087]; GTPase binding [GO:0051020]; identical protein binding [GO:0042802]; phospholipid binding [GO:0005543]; protease binding [GO:0002020]; protein-containing complex binding [GO:0044877]; RNA polymerase binding [GO:0070063]; tau protein binding [GO:0048156]	axon [GO:0030424]; axon initial segment [GO:0043194]; axon terminus [GO:0043679]; cerebellar mossy fiber [GO:0044300]; cytoplasm [GO:0005737]; cytoskeleton [GO:0005856]; cytosol [GO:0005829]; dendrite [GO:0030425]; endosome [GO:0005768]; extrinsic component of synaptic vesicle membrane [GO:0098850]; glutamatergic synapse [GO:0098978]; I band [GO:0031674]; lipid tube [GO:0060987]; membrane [GO:001…	axon [GO:0030424]; axon initial segment [GO:0043194]; axon terminus [GO:0043679]; cerebellar mossy fiber [GO:0044300]; cytoplasm [GO:0005737]; cytoskeleton [GO:0005856]; cytosol [GO:0005829]; dendrite [GO:0030425]; endosome [GO:0005768]; extrinsic component of synaptic vesicle membrane [GO:0098850]; glutamatergic synapse [GO:0098978]; I band [GO:0031674]; lipid tube [GO:0060987]; membrane [GO:001…	SUBCELLULAR LOCATION: Nucleus {ECO:0000250|UniProtKB:O00499}. Cytoplasm {ECO:0000269|PubMed:12668730}. Endosome {ECO:0000269|PubMed:12668730}. Cell membrane, sarcolemma, T-tubule {ECO:0000250|UniProtKB:O08839}.	PTM: Phosphorylated by protein kinase C. {ECO:0000250}.	9182529; 9630982; 8782822; 12183633; 12456676; 12668730; 15345747; 16452087; 17114649; 17242355; 19131326; 21183079; 27179792		KW-0007; KW-0025; KW-1003; KW-0175; KW-0963; KW-0217; KW-0221; KW-0254; KW-0967; KW-0472; KW-0539; KW-0597; KW-1185; KW-0728	5.0	GO:0000122; GO:0002020; GO:0005543; GO:0005634; GO:0005635; GO:0005737; GO:0005768; GO:0005829; GO:0005856; GO:0005874; GO:0005886; GO:0006997; GO:0008021; GO:0008333; GO:0010564; GO:0016020; GO:0019828; GO:0030018; GO:0030315; GO:0030424; GO:0030425; GO:0030838; GO:0031674; GO:0031982; GO:0033268; GO:0033292; GO:0042692; GO:0042802; GO:0043065; GO:0043194; GO:0043196; GO:0043547; GO:0043679; GO:…
O08547	O08547	SC22B_MOUSE	Vesicle-trafficking protein SEC22b (ER-Golgi SNARE of 24 kDa) (ERS-24) (ERS24) (SEC22 vesicle-trafficking protein homolog B) (SEC22 vesicle-trafficking protein-like 1) (mSec22b)	Sec22b Sec22l1	Mus musculus (Mouse)	215	3D-structure;Acetylation;Coiled coil;Direct protein sequencing;Endoplasmic reticulum;ER-Golgi transport;Golgi apparatus;Membrane;Phosphoprotein;Protein transport;Reference proteome;Transmembrane;Transmembrane helix;Transport	endoplasmic reticulum to Golgi vesicle-mediated transport [GO:0006888]; negative regulation of autophagosome assembly [GO:1902902]; positive regulation of protein catabolic process [GO:0045732]; protein transport [GO:0015031]; retrograde vesicle-mediated transport, Golgi to endoplasmic reticulum [GO:0006890]; vesicle fusion with Golgi apparatus [GO:0048280]; vesicle-mediated transport [GO:0016192]	SNAP receptor activity [GO:0005484]; syntaxin binding [GO:0019905]	COPI-coated vesicle [GO:0030137]; endoplasmic reticulum membrane [GO:0005789]; endoplasmic reticulum-Golgi intermediate compartment [GO:0005793]; endoplasmic reticulum-Golgi intermediate compartment membrane [GO:0033116]; ER to Golgi transport vesicle membrane [GO:0012507]; Golgi membrane [GO:0000139]; integral component of membrane [GO:0016021]; melanosome [GO:0042470]; SNARE complex [GO:0031201…	COPI-coated vesicle [GO:0030137]; endoplasmic reticulum membrane [GO:0005789]; endoplasmic reticulum-Golgi intermediate compartment [GO:0005793]; endoplasmic reticulum-Golgi intermediate compartment membrane [GO:0033116]; ER to Golgi transport vesicle membrane [GO:0012507]; Golgi membrane [GO:0000139]; integral component of membrane [GO:0016021]; melanosome [GO:0042470]; SNARE complex [GO:0031201…	SUBCELLULAR LOCATION: Endoplasmic reticulum membrane {ECO:0000250|UniProtKB:Q4KM74}; Single-pass type IV membrane protein {ECO:0000250|UniProtKB:Q4KM74}. Endoplasmic reticulum-Golgi intermediate compartment membrane {ECO:0000250|UniProtKB:Q4KM74}. Golgi apparatus, cis-Golgi network membrane {ECO:0000250|UniProtKB:Q4KM74}. Golgi apparatus, trans-Golgi network membrane {ECO:0000250|UniProtKB:Q4KM74…		9094723; 16141072; 15489334; 17242355; 18630941; 19144319; 21183079; 11309394		KW-0002; KW-0007; KW-0175; KW-0903; KW-0256; KW-0931; KW-0333; KW-0472; KW-0597; KW-0653; KW-1185; KW-0812; KW-1133; KW-0813	5.0	GO:0000139; GO:0005484; GO:0005789; GO:0005793; GO:0006888; GO:0006890; GO:0008021; GO:0012507; GO:0015031; GO:0016021; GO:0016192; GO:0019905; GO:0030137; GO:0031201; GO:0033116; GO:0042470; GO:0045732; GO:0048280; GO:1902902
O08553	O08553	DPYL2_MOUSE	Dihydropyrimidinase-related protein 2 (DRP-2) (Unc-33-like phosphoprotein 2) (ULIP-2)	Dpysl2 Crmp2 Ulip2	Mus musculus (Mouse)	572	3D-structure;Cytoplasm;Cytoskeleton;Developmental protein;Differentiation;Direct protein sequencing;Membrane;Methylation;Neurogenesis;Phosphoprotein;Reference proteome;S-nitrosylation	axon guidance [GO:0007411]; brain development [GO:0007420]; cytoskeleton organization [GO:0007010]; endocytosis [GO:0006897]; positive regulation of glutamate secretion [GO:0014049]; regulation of axon extension [GO:0030516]; regulation of neuron differentiation [GO:0045664]; regulation of neuron projection development [GO:0010975]; synaptic vesicle transport [GO:0048489]	hydrolase activity, acting on carbon-nitrogen (but not peptide) bonds [GO:0016810]; identical protein binding [GO:0042802]; microtubule binding [GO:0008017]; protein kinase binding [GO:0019901]	axon [GO:0030424]; cytosol [GO:0005829]; dendrite [GO:0030425]; growth cone [GO:0030426]; membrane [GO:0016020]; microtubule [GO:0005874]; mitochondrion [GO:0005739]; myelin sheath [GO:0043209]; neuron projection [GO:0043005]; neuronal cell body [GO:0043025]; plasma membrane [GO:0005886]; presynapse [GO:0098793]; protein-containing complex [GO:0032991]; terminal bouton [GO:0043195]	axon [GO:0030424]; cytosol [GO:0005829]; dendrite [GO:0030425]; growth cone [GO:0030426]; membrane [GO:0016020]; microtubule [GO:0005874]; mitochondrion [GO:0005739]; myelin sheath [GO:0043209]; neuron projection [GO:0043005]; neuronal cell body [GO:0043025]; plasma membrane [GO:0005886]; presynapse [GO:0098793]; protein-containing complex [GO:0032991]; terminal bouton [GO:0043195]; hydrolase act…	SUBCELLULAR LOCATION: Cytoplasm, cytosol {ECO:0000250}. Cytoplasm, cytoskeleton {ECO:0000250}. Membrane {ECO:0000250}. Note=Tightly but non-covalently associated with membranes. {ECO:0000250}.	PTM: Phosphorylation by DYRK2 at Ser-522 is required for subsequent phosphorylation by GSK3B (By similarity). Phosphorylation at Thr-514 by GSK3B abolishes tubulin-binding leading to destabilization of microtubule assembly in axons and neurodegeneration. {ECO:0000250, ECO:0000269|PubMed:22057101}.	9652388; 15489334; 9375656; 10956643; 15466885; 15345747; 15648052; 18034455; 19131326; 21183079; 22057101; 23806337; 24129315		KW-0002; KW-0963; KW-0206; KW-0217; KW-0221; KW-0903; KW-0472; KW-0488; KW-0524; KW-0597; KW-1185; KW-0702	5.0	GO:0005739; GO:0005829; GO:0005874; GO:0005886; GO:0006897; GO:0007010; GO:0007411; GO:0007420; GO:0008017; GO:0010975; GO:0014049; GO:0016020; GO:0016810; GO:0019901; GO:0030424; GO:0030425; GO:0030426; GO:0030516; GO:0032991; GO:0042802; GO:0043005; GO:0043025; GO:0043195; GO:0043209; GO:0045664; GO:0048489; GO:0098793
O08576	O08576	RUN3A_MOUSE	RUN domain-containing protein 3A (Rap2-interacting protein 8) (RPIP-8)	Rundc3a Rap2ip Rpip8	Mus musculus (Mouse)	446	Alternative splicing;Coiled coil;Phosphoprotein;Reference proteome	positive regulation of cGMP-mediated signaling [GO:0010753]		cytosol [GO:0005829]; intracellular membrane-bounded organelle [GO:0043231]; plasma membrane [GO:0005886]	cytosol [GO:0005829]; intracellular membrane-bounded organelle [GO:0043231]; plasma membrane [GO:0005886]; positive regulation of cGMP-mediated signaling [GO:0010753]			9523700; 19468303; 15489334; 21183079		KW-0025; KW-0175; KW-0597; KW-1185	4.0	GO:0005829; GO:0005886; GO:0010753; GO:0043231
O08582	O08582	GTPB1_MOUSE	GTP-binding protein 1 (G-protein 1) (GP-1) (GP1)	Gtpbp1 Gtpbp	Mus musculus (Mouse)	668	3D-structure;Cytoplasm;GTP-binding;Nucleotide-binding;Phosphoprotein;Reference proteome	GTP metabolic process [GO:0046039]; positive regulation of mRNA catabolic process [GO:0061014]; translational elongation [GO:0006414]	GTP binding [GO:0005525]; GTPase activity [GO:0003924]; translation elongation factor activity [GO:0003746]	cytoplasmic exosome (RNase complex) [GO:0000177]; cytosol [GO:0005829]	cytoplasmic exosome (RNase complex) [GO:0000177]; cytosol [GO:0005829]; GTP binding [GO:0005525]; GTPase activity [GO:0003924]; translation elongation factor activity [GO:0003746]; GTP metabolic process [GO:0046039]; positive regulation of mRNA catabolic process [GO:0061014]; translational elongation [GO:0006414]	SUBCELLULAR LOCATION: Cytoplasm {ECO:0000269|PubMed:10938096}.		16141072; 15489334; 9070279; 10938096; 15345747; 17242355; 19131326; 21183079; 21515746; 11911820		KW-0002; KW-0963; KW-0342; KW-0547; KW-0597; KW-1185	4.0	GO:0000177; GO:0003746; GO:0003924; GO:0005525; GO:0005829; GO:0006414; GO:0046039; GO:0061014
O08585	O08585	CLCA_MOUSE	Clathrin light chain A (Lca)	Clta	Mus musculus (Mouse)	235	Acetylation;Calcium;Cell cycle;Cell division;Coated pit;Cytoplasm;Cytoplasmic vesicle;Cytoskeleton;Membrane;Mitosis;Phosphoprotein;Reference proteome	cell cycle [GO:0007049]; cell division [GO:0051301]; clathrin coat assembly [GO:0048268]; clathrin-dependent endocytosis [GO:0072583]; intracellular protein transport [GO:0006886]	clathrin heavy chain binding [GO:0032050]; GTPase binding [GO:0051020]; peptide binding [GO:0042277]; protein-containing complex binding [GO:0044877]; structural molecule activity [GO:0005198]	clathrin coat [GO:0030118]; clathrin coat of coated pit [GO:0030132]; clathrin coat of trans-Golgi network vesicle [GO:0030130]; clathrin complex [GO:0071439]; clathrin vesicle coat [GO:0030125]; clathrin-coated pit [GO:0005905]; clathrin-coated vesicle [GO:0030136]; cytoplasmic vesicle [GO:0031410]; glutamatergic synapse [GO:0098978]; plasma membrane [GO:0005886]; postsynaptic endocytic zone [GO…	clathrin coat [GO:0030118]; clathrin coat of coated pit [GO:0030132]; clathrin coat of trans-Golgi network vesicle [GO:0030130]; clathrin complex [GO:0071439]; clathrin vesicle coat [GO:0030125]; clathrin-coated pit [GO:0005905]; clathrin-coated vesicle [GO:0030136]; cytoplasmic vesicle [GO:0031410]; glutamatergic synapse [GO:0098978]; plasma membrane [GO:0005886]; postsynaptic endocytic zone [GO…	SUBCELLULAR LOCATION: Cytoplasmic vesicle membrane; Peripheral membrane protein; Cytoplasmic side. Membrane, coated pit; Peripheral membrane protein; Cytoplasmic side. Cytoplasm, cytoskeleton, spindle {ECO:0000250|UniProtKB:P09496}. Note=Cytoplasmic face of coated pits and vesicles.In complex with TACC3 and CKAP5 (forming the TACC3/ch-TOG/clathrin complex) localized to inter-microtubule bridges i…		19468303; 21183079; 23806337		KW-0007; KW-0106; KW-0131; KW-0132; KW-0168; KW-0963; KW-0968; KW-0206; KW-0472; KW-0498; KW-0597; KW-1185	5.0	GO:0005198; GO:0005819; GO:0005886; GO:0005905; GO:0006886; GO:0007049; GO:0030118; GO:0030125; GO:0030130; GO:0030132; GO:0030136; GO:0030672; GO:0031410; GO:0032050; GO:0042277; GO:0044877; GO:0048268; GO:0051020; GO:0051301; GO:0071439; GO:0072583; GO:0098835; GO:0098843; GO:0098978; GO:0099631
O08599	O08599	STXB1_MOUSE	Syntaxin-binding protein 1 (Protein unc-18 homolog 1) (Unc18-1) (Protein unc-18 homolog A) (Unc-18A)	Stxbp1	Mus musculus (Mouse)	594	Alternative splicing;Cytoplasm;Direct protein sequencing;Membrane;Phosphoprotein;Protein transport;Reference proteome;Transport	axon target recognition [GO:0007412]; cellular response to interferon-gamma [GO:0071346]; developmental process involved in reproduction [GO:0003006]; establishment of localization in cell [GO:0051649]; exocytosis [GO:0006887]; intracellular protein transport [GO:0006886]; long-term synaptic depression [GO:0060292]; negative regulation of neuron apoptotic process [GO:0043524]; negative regulation…	identical protein binding [GO:0042802]; phospholipase binding [GO:0043274]; protein domain specific binding [GO:0019904]; protein kinase binding [GO:0019901]; protein N-terminus binding [GO:0047485]; SNARE binding [GO:0000149]; syntaxin binding [GO:0019905]; syntaxin-1 binding [GO:0017075]	axon [GO:0030424]; cytoplasm [GO:0005737]; cytoskeleton [GO:0005856]; cytosol [GO:0005829]; extrinsic component of presynaptic active zone membrane [GO:0098891]; glutamatergic synapse [GO:0098978]; mitochondrion [GO:0005739]; myelin sheath [GO:0043209]; nucleoplasm [GO:0005654]; nucleus [GO:0005634]; perinuclear region of cytoplasm [GO:0048471]; phagocytic vesicle [GO:0045335]; plasma membrane [G…	axon [GO:0030424]; cytoplasm [GO:0005737]; cytoskeleton [GO:0005856]; cytosol [GO:0005829]; extrinsic component of presynaptic active zone membrane [GO:0098891]; glutamatergic synapse [GO:0098978]; mitochondrion [GO:0005739]; myelin sheath [GO:0043209]; nucleoplasm [GO:0005654]; nucleus [GO:0005634]; perinuclear region of cytoplasm [GO:0048471]; phagocytic vesicle [GO:0045335]; plasma membrane [G…	SUBCELLULAR LOCATION: Cytoplasm, cytosol {ECO:0000250|UniProtKB:P61764}. Membrane; Peripheral membrane protein.		8824310; 9705297; 19468303; 15489334; 17242355; 21183079; 22039235		KW-0025; KW-0963; KW-0903; KW-0472; KW-0597; KW-0653; KW-1185; KW-0813	5.0	GO:0000149; GO:0002576; GO:0003006; GO:0005634; GO:0005654; GO:0005737; GO:0005739; GO:0005829; GO:0005856; GO:0005886; GO:0006886; GO:0006887; GO:0006904; GO:0007269; GO:0007274; GO:0007412; GO:0010807; GO:0016082; GO:0016188; GO:0016192; GO:0017075; GO:0019901; GO:0019904; GO:0019905; GO:0030141; GO:0030424; GO:0031091; GO:0031333; GO:0031338; GO:0031629; GO:0032229; GO:0032355; GO:0032991; GO:…
O08638	O08638	MYH11_MOUSE	Myosin-11 (Myosin heavy chain 11) (Myosin heavy chain, smooth muscle isoform) (SMMHC)	Myh11	Mus musculus (Mouse)	1972	Actin-binding;Alternative splicing;ATP-binding;Calmodulin-binding;Coiled coil;Cytoplasm;Direct protein sequencing;Methylation;Motor protein;Muscle protein;Myosin;Nucleotide-binding;Phosphoprotein;Reference proteome;Thick filament	actomyosin structure organization [GO:0031032]; cardiac muscle cell development [GO:0055013]; elastic fiber assembly [GO:0048251]; skeletal muscle myosin thick filament assembly [GO:0030241]; smooth muscle contraction [GO:0006939]	actin filament binding [GO:0051015]; ATP binding [GO:0005524]; calmodulin binding [GO:0005516]; cytoskeletal motor activity [GO:0003774]; microfilament motor activity [GO:0000146]; structural constituent of muscle [GO:0008307]	brush border [GO:0005903]; melanosome [GO:0042470]; muscle myosin complex [GO:0005859]; myofibril [GO:0030016]; myosin complex [GO:0016459]; myosin filament [GO:0032982]; myosin II complex [GO:0016460]; smooth muscle contractile fiber [GO:0030485]; stress fiber [GO:0001725]	brush border [GO:0005903]; melanosome [GO:0042470]; muscle myosin complex [GO:0005859]; myofibril [GO:0030016]; myosin complex [GO:0016459]; myosin filament [GO:0032982]; myosin II complex [GO:0016460]; smooth muscle contractile fiber [GO:0030485]; stress fiber [GO:0001725]; actin filament binding [GO:0051015]; ATP binding [GO:0005524]; calmodulin binding [GO:0005516]; cytoskeletal motor activity…	SUBCELLULAR LOCATION: Melanosome {ECO:0000250}. Cytoplasm, myofibril. Note=Thick filaments of the myofibrils.		9125171; 7923625; 8593698; 17242355; 21183079		KW-0009; KW-0025; KW-0067; KW-0112; KW-0175; KW-0963; KW-0903; KW-0488; KW-0505; KW-0514; KW-0518; KW-0547; KW-0597; KW-1185; KW-0787	5.0	GO:0000146; GO:0001725; GO:0003774; GO:0005516; GO:0005524; GO:0005859; GO:0005903; GO:0006939; GO:0008307; GO:0016459; GO:0016460; GO:0030016; GO:0030241; GO:0030485; GO:0031032; GO:0032982; GO:0042470; GO:0048251; GO:0051015; GO:0055013
O08688	O08688	CAN5_MOUSE	Calpain-5 (EC 3.4.22.-) (New calpain 3) (nCL-3)	Capn5 Ncl3	Mus musculus (Mouse)	640	Hydrolase;Protease;Reference proteome;Thiol protease	proteolysis [GO:0006508]	calcium-dependent cysteine-type endopeptidase activity [GO:0004198]	cell surface [GO:0009986]; cytoplasm [GO:0005737]; synapse [GO:0045202]	cell surface [GO:0009986]; cytoplasm [GO:0005737]; synapse [GO:0045202]; calcium-dependent cysteine-type endopeptidase activity [GO:0004198]; proteolysis [GO:0006508]			9339374; 9503024; 15489334; 21183079		KW-0378; KW-0645; KW-1185; KW-0788	3.0	GO:0004198; GO:0005737; GO:0006508; GO:0009986; GO:0045202
O08709	O08709	PRDX6_MOUSE	Peroxiredoxin-6 (EC 1.11.1.27) (1-Cys peroxiredoxin) (1-Cys PRX) (Acidic calcium-independent phospholipase A2) (aiPLA2) (EC 3.1.1.4) (Antioxidant protein 2) (Glutathione-dependent peroxiredoxin) (Lysophosphatidylcholine acyltransferase 5) (LPC acyltransferase 5) (LPCAT-5) (Lyso-PC acyltransferase 5) (EC 2.3.1.23) (Non-selenium glutathione peroxidase) (NSGPx)	Prdx6 Aop2 Ltw4 Prdx5	Mus musculus (Mouse)	224	Acetylation;Antioxidant;Cytoplasm;Direct protein sequencing;Hydrolase;Lipid degradation;Lipid metabolism;Lysosome;Multifunctional enzyme;Oxidoreductase;Peroxidase;Phosphoprotein;Redox-active center;Reference proteome;Transferase	bleb assembly [GO:0032060]; cell redox homeostasis [GO:0045454]; cellular oxidant detoxification [GO:0098869]; glycerophospholipid catabolic process [GO:0046475]; hydrogen peroxide catabolic process [GO:0042744]; positive regulation of mRNA splicing, via spliceosome [GO:0048026]; response to oxidative stress [GO:0006979]; response to reactive oxygen species [GO:0000302]	1-acylglycerophosphocholine O-acyltransferase activity [GO:0047184]; calcium-independent phospholipase A2 activity [GO:0047499]; glutathione peroxidase activity [GO:0004602]; identical protein binding [GO:0042802]; peroxidase activity [GO:0004601]; peroxiredoxin activity [GO:0051920]; phospholipase A2 activity [GO:0004623]; thioredoxin peroxidase activity [GO:0008379]; ubiquitin protein ligase bi…	cytoplasm [GO:0005737]; cytosol [GO:0005829]; lysosome [GO:0005764]; mitochondrion [GO:0005739]; nucleus [GO:0005634]; perinuclear region of cytoplasm [GO:0048471]	cytoplasm [GO:0005737]; cytosol [GO:0005829]; lysosome [GO:0005764]; mitochondrion [GO:0005739]; nucleus [GO:0005634]; perinuclear region of cytoplasm [GO:0048471]; 1-acylglycerophosphocholine O-acyltransferase activity [GO:0047184]; calcium-independent phospholipase A2 activity [GO:0047499]; glutathione peroxidase activity [GO:0004602]; identical protein binding [GO:0042802]; peroxidase activity…	SUBCELLULAR LOCATION: Cytoplasm {ECO:0000250|UniProtKB:O35244}. Lysosome {ECO:0000250|UniProtKB:O35244}. Note=Also found in lung secretory organelles (lamellar bodies). {ECO:0000250|UniProtKB:O35244}.	PTM: Irreversibly inactivated by overoxidation of Cys-47 to sulfinic acid (Cys-SO(2)H) and sulfonic acid (Cys-SO(3)H) forms upon oxidative stress. {ECO:0000250|UniProtKB:P30041}.; PTM: Phosphorylation at Thr-177 by MAP kinases increases the phospholipase activity of the enzyme (By similarity). The phosphorylated form exhibits a greater lysophosphatidylcholine acyltransferase activity compared to …	9205120; 9291135; 10395907; 16141072; 15489334; 14988405; 18034455; 21183079; 23806337; 26830860		KW-0007; KW-0049; KW-0963; KW-0903; KW-0378; KW-0442; KW-0443; KW-0458; KW-0511; KW-0560; KW-0575; KW-0597; KW-0676; KW-1185; KW-0808	5.0	GO:0000302; GO:0004601; GO:0004602; GO:0004623; GO:0005634; GO:0005737; GO:0005739; GO:0005764; GO:0005829; GO:0006979; GO:0008379; GO:0031625; GO:0032060; GO:0042744; GO:0042802; GO:0045454; GO:0046475; GO:0047184; GO:0047499; GO:0048026; GO:0048471; GO:0051920; GO:0098869
O08749	O08749	DLDH_MOUSE	Dihydrolipoyl dehydrogenase, mitochondrial (EC 1.8.1.4) (Dihydrolipoamide dehydrogenase)	Dld	Mus musculus (Mouse)	509	Acetylation;Cell projection;Cilium;Cytoplasmic vesicle;Direct protein sequencing;Disulfide bond;FAD;Flagellum;Flavoprotein;Mitochondrion;NAD;Nucleus;Oxidoreductase;Phosphoprotein;Redox-active center;Reference proteome;Transit peptide	2-oxoglutarate metabolic process [GO:0006103]; acetyl-CoA biosynthetic process from pyruvate [GO:0006086]; branched-chain amino acid catabolic process [GO:0009083]; cell redox homeostasis [GO:0045454]; dihydrolipoamide metabolic process [GO:0051068]; gastrulation [GO:0007369]; histone succinylation [GO:0106077]; lipoate metabolic process [GO:0009106]; mitochondrial acetyl-CoA biosynthetic process…	dihydrolipoyl dehydrogenase activity [GO:0004148]; flavin adenine dinucleotide binding [GO:0050660]; lipoamide binding [GO:0043544]; NAD binding [GO:0051287]; pyruvate dehydrogenase (NAD+) activity [GO:0034604]	acrosomal matrix [GO:0043159]; cilium [GO:0005929]; mitochondrial alpha-ketoglutarate dehydrogenase complex [GO:0005947]; mitochondrial pyruvate dehydrogenase complex [GO:0005967]; mitochondrion [GO:0005739]; motile cilium [GO:0031514]; myelin sheath [GO:0043209]; nucleus [GO:0005634]; oxoglutarate dehydrogenase complex [GO:0045252]; pyruvate dehydrogenase complex [GO:0045254]	acrosomal matrix [GO:0043159]; cilium [GO:0005929]; mitochondrial alpha-ketoglutarate dehydrogenase complex [GO:0005947]; mitochondrial pyruvate dehydrogenase complex [GO:0005967]; mitochondrion [GO:0005739]; motile cilium [GO:0031514]; myelin sheath [GO:0043209]; nucleus [GO:0005634]; oxoglutarate dehydrogenase complex [GO:0045252]; pyruvate dehydrogenase complex [GO:0045254]; dihydrolipoyl dehy…	SUBCELLULAR LOCATION: Mitochondrion matrix {ECO:0000305|PubMed:9169128}. Nucleus {ECO:0000250|UniProtKB:P09622}. Cell projection, cilium, flagellum {ECO:0000250|UniProtKB:Q811C4}. Cytoplasmic vesicle, secretory vesicle, acrosome {ECO:0000269|PubMed:15888450}. Note=Mainly localizes in the mitochondrion. A small fraction localizes to the nucleus, where the 2-oxoglutarate dehydrogenase complex is re…	PTM: Tyrosine phosphorylated. {ECO:0000250|UniProtKB:Q811C4}.	9169128; 16141072; 15489334; 15888450; 17404228; 21183079; 23806337; 23576753		KW-0007; KW-0966; KW-0969; KW-0968; KW-0903; KW-1015; KW-0274; KW-0282; KW-0285; KW-0496; KW-0520; KW-0539; KW-0560; KW-0597; KW-0676; KW-1185; KW-0809	5.0	GO:0004148; GO:0005634; GO:0005739; GO:0005929; GO:0005947; GO:0005967; GO:0006086; GO:0006103; GO:0006120; GO:0006508; GO:0007369; GO:0009083; GO:0009106; GO:0031514; GO:0034604; GO:0042391; GO:0043159; GO:0043209; GO:0043544; GO:0045252; GO:0045254; GO:0045454; GO:0048240; GO:0050660; GO:0051068; GO:0051287; GO:0061732; GO:0106077
O08756	O08756	HCD2_MOUSE	3-hydroxyacyl-CoA dehydrogenase type-2 (EC 1.1.1.35) (17-beta-estradiol 17-dehydrogenase) (EC 1.1.1.62) (2-methyl-3-hydroxybutyryl-CoA dehydrogenase) (MHBD) (3-alpha-(17-beta)-hydroxysteroid dehydrogenase (NAD(+))) (EC 1.1.1.239) (3-hydroxy-2-methylbutyryl-CoA dehydrogenase) (EC 1.1.1.178) (3-hydroxyacyl-CoA dehydrogenase type II) (3alpha(or 20beta)-hydroxysteroid dehydrogenase) (EC 1.1.1.53) (7-…	Hsd17b10 Erab Hadh2	Mus musculus (Mouse)	261	Acetylation;Direct protein sequencing;Fatty acid metabolism;Lipid metabolism;Mitochondrion;Mitochondrion nucleoid;NAD;Oxidoreductase;Reference proteome;Steroid metabolism;tRNA processing	androgen metabolic process [GO:0008209]; bile acid biosynthetic process [GO:0006699]; brexanolone metabolic process [GO:0062173]; C21-steroid hormone metabolic process [GO:0008207]; estrogen metabolic process [GO:0008210]; fatty acid beta-oxidation [GO:0006635]; fatty acid metabolic process [GO:0006631]; isoleucine catabolic process [GO:0006550]; mitochondrial tRNA 3'-end processing [GO:1990180];…	17-beta-hydroxysteroid dehydrogenase (NAD+) activity [GO:0044594]; 3-hydroxy-2-methylbutyryl-CoA dehydrogenase activity [GO:0047015]; 3-hydroxyacyl-CoA dehydrogenase activity [GO:0003857]; acetoacetyl-CoA reductase activity [GO:0018454]; amyloid-beta binding [GO:0001540]; androstan-3-alpha,17-beta-diol dehydrogenase activity [GO:0047044]; chenodeoxycholate 7-alpha-dehydrogenase (NAD+) activity [G…	endoplasmic reticulum [GO:0005783]; mitochondrial inner membrane [GO:0005743]; mitochondrial nucleoid [GO:0042645]; mitochondrial ribonuclease P complex [GO:0030678]; mitochondrion [GO:0005739]; tRNA methyltransferase complex [GO:0043527]	endoplasmic reticulum [GO:0005783]; mitochondrial inner membrane [GO:0005743]; mitochondrial nucleoid [GO:0042645]; mitochondrial ribonuclease P complex [GO:0030678]; mitochondrion [GO:0005739]; tRNA methyltransferase complex [GO:0043527]; 17-beta-hydroxysteroid dehydrogenase (NAD+) activity [GO:0044594]; 3-hydroxy-2-methylbutyryl-CoA dehydrogenase activity [GO:0047015]; 3-hydroxyacyl-CoA dehydro…	SUBCELLULAR LOCATION: Mitochondrion {ECO:0000250|UniProtKB:Q99714}. Mitochondrion matrix, mitochondrion nucleoid {ECO:0000250|UniProtKB:Q99714}.		21183079; 20077426; 23806337; 23576753	PATHWAY: Amino-acid degradation; L-isoleucine degradation. {ECO:0000250|UniProtKB:Q99714}.; PATHWAY: Lipid metabolism; fatty acid beta-oxidation. {ECO:0000250|UniProtKB:Q99714}.; PATHWAY: Steroid metabolism. {ECO:0000250|UniProtKB:Q99714}.; PATHWAY: Lipid metabolism; bile acid biosynthesis. {ECO:0000250|UniProtKB:Q99714}.	KW-0007; KW-0903; KW-0276; KW-0443; KW-0496; KW-1135; KW-0520; KW-0560; KW-1185; KW-0753; KW-0819	5.0	GO:0000049; GO:0001540; GO:0003857; GO:0004303; GO:0005496; GO:0005739; GO:0005743; GO:0005783; GO:0006550; GO:0006631; GO:0006635; GO:0006699; GO:0007005; GO:0008207; GO:0008209; GO:0008210; GO:0008709; GO:0018454; GO:0030283; GO:0030331; GO:0030678; GO:0042645; GO:0042802; GO:0043527; GO:0044594; GO:0047015; GO:0047035; GO:0047044; GO:0051287; GO:0051289; GO:0062173; GO:0070901; GO:0097745; GO:…
O08759	O08759	UBE3A_MOUSE	Ubiquitin-protein ligase E3A (EC 2.3.2.26) (HECT-type ubiquitin transferase E3A) (Oncogenic protein-associated protein E6-AP)	Ube3a	Mus musculus (Mouse)	870	Alternative splicing;Biological rhythms;Cytoplasm;Metal-binding;Nucleus;Phosphoprotein;Proteasome;Reference proteome;Transferase;Ubl conjugation pathway;Zinc;Zinc-finger	androgen receptor signaling pathway [GO:0030521]; cellular response to brain-derived neurotrophic factor stimulus [GO:1990416]; locomotory exploration behavior [GO:0035641]; motor learning [GO:0061743]; negative regulation of dendritic spine morphogenesis [GO:0061002]; ovarian follicle development [GO:0001541]; positive regulation of Golgi lumen acidification [GO:1905528]; positive regulation of …	metal ion binding [GO:0046872]; transcription coactivator activity [GO:0003713]; ubiquitin protein ligase activity [GO:0061630]; ubiquitin-protein transferase activity [GO:0004842]	cytosol [GO:0005829]; nucleus [GO:0005634]; proteasome complex [GO:0000502]	cytosol [GO:0005829]; nucleus [GO:0005634]; proteasome complex [GO:0000502]; metal ion binding [GO:0046872]; transcription coactivator activity [GO:0003713]; ubiquitin protein ligase activity [GO:0061630]; ubiquitin-protein transferase activity [GO:0004842]; androgen receptor signaling pathway [GO:0030521]; cellular response to brain-derived neurotrophic factor stimulus [GO:1990416]; locomotory e…	SUBCELLULAR LOCATION: Cytoplasm {ECO:0000269|PubMed:9182527}. Nucleus {ECO:0000269|PubMed:9182527}.	PTM: Phosphorylation at Tyr-654 by ABL1 impairs E3 ligase activity. {ECO:0000250|UniProtKB:Q05086}.	9182527; 9110176; 16141072; 19468303; 15489334; 9808466; 11895368; 17242355; 20211139; 21183079; 24728990	PATHWAY: Protein modification; protein ubiquitination. {ECO:0000269|PubMed:20211139}.	KW-0025; KW-0090; KW-0963; KW-0479; KW-0539; KW-0597; KW-0647; KW-1185; KW-0808; KW-0833; KW-0862; KW-0863	5.0	GO:0000209; GO:0000502; GO:0001541; GO:0003713; GO:0004842; GO:0005634; GO:0005829; GO:0006511; GO:0014068; GO:0016567; GO:0030521; GO:0031398; GO:0032570; GO:0035037; GO:0035641; GO:0042220; GO:0042542; GO:0042752; GO:0045944; GO:0046872; GO:0048511; GO:0050847; GO:0051865; GO:0060736; GO:0061002; GO:0061630; GO:0061743; GO:0070936; GO:1905528; GO:1990416; GO:2000058
O08788	O08788	DCTN1_MOUSE	Dynactin subunit 1 (150 kDa dynein-associated polypeptide) (DAP-150) (DP-150) (p150-glued)	Dctn1	Mus musculus (Mouse)	1281	Alternative splicing;Cell cycle;Cell division;Coiled coil;Cytoplasm;Cytoskeleton;Dynein;Microtubule;Mitosis;Nucleus;Phosphoprotein;Reference proteome;Transport;Ubl conjugation	cell division [GO:0051301]; centriole-centriole cohesion [GO:0010457]; cytoplasmic microtubule organization [GO:0031122]; establishment of mitotic spindle orientation [GO:0000132]; melanosome transport [GO:0032402]; microtubule anchoring at centrosome [GO:0034454]; motor behavior [GO:0061744]; neuromuscular junction development [GO:0007528]; neuromuscular process [GO:0050905]; neuron cellular hom…	identical protein binding [GO:0042802]; microtubule binding [GO:0008017]; microtubule plus-end binding [GO:0051010]; protein kinase binding [GO:0019901]; tubulin binding [GO:0015631]	axon [GO:0030424]; cell cortex [GO:0005938]; cell cortex region [GO:0099738]; cell leading edge [GO:0031252]; centriolar subdistal appendage [GO:0120103]; centriole [GO:0005814]; centrosome [GO:0005813]; ciliary basal body [GO:0036064]; cytoplasm [GO:0005737]; cytoplasmic dynein complex [GO:0005868]; cytosol [GO:0005829]; intercellular bridge [GO:0045171]; kinetochore [GO:0000776]; microtubule [G…	axon [GO:0030424]; cell cortex [GO:0005938]; cell cortex region [GO:0099738]; cell leading edge [GO:0031252]; centriolar subdistal appendage [GO:0120103]; centriole [GO:0005814]; centrosome [GO:0005813]; ciliary basal body [GO:0036064]; cytoplasm [GO:0005737]; cytoplasmic dynein complex [GO:0005868]; cytosol [GO:0005829]; intercellular bridge [GO:0045171]; kinetochore [GO:0000776]; microtubule [G…	SUBCELLULAR LOCATION: Cytoplasm {ECO:0000250|UniProtKB:Q14203}. Cytoplasm, cytoskeleton {ECO:0000269|PubMed:16954346}. Cytoplasm, cytoskeleton, microtubule organizing center, centrosome {ECO:0000250|UniProtKB:Q14203}. Cytoplasm, cytoskeleton, microtubule organizing center, centrosome, centriole {ECO:0000269|PubMed:23386061}. Cytoplasm, cytoskeleton, spindle {ECO:0000250|UniProtKB:Q14203}. Nucleus…	PTM: Ubiquitinated by a SCF complex containing FBXL5, leading to its degradation by the proteasome. {ECO:0000250|UniProtKB:Q14203}.; PTM: Phosphorylation by SLK at Thr-145, Thr-146 and Thr-147 targets DCTN1 to the centrosome. It is uncertain if SLK phosphorylates all three threonines or one or two of them. PLK1-mediated phosphorylation at Ser-179 is essential for its localization in the nuclear e…	9070275; 16141072; 19468303; 14581450; 16954346; 19935774; 21183079; 22275436; 22956769; 23386061; 25189619; 27474409; 30787442		KW-0025; KW-0131; KW-0132; KW-0175; KW-0963; KW-0206; KW-0243; KW-0493; KW-0498; KW-0539; KW-0597; KW-1185; KW-0813; KW-0832	5.0	GO:0000132; GO:0000776; GO:0000922; GO:0005634; GO:0005635; GO:0005737; GO:0005813; GO:0005814; GO:0005819; GO:0005829; GO:0005868; GO:0005874; GO:0005875; GO:0005938; GO:0007097; GO:0007528; GO:0008017; GO:0010457; GO:0015630; GO:0015631; GO:0019901; GO:0021517; GO:0030424; GO:0030904; GO:0031116; GO:0031122; GO:0031252; GO:0032402; GO:0032991; GO:0034454; GO:0035371; GO:0036064; GO:0042147; GO:…
O08795	O08795	GLU2B_MOUSE	Glucosidase 2 subunit beta (80K-H protein) (Glucosidase II subunit beta) (Protein kinase C substrate 60.1 kDa protein heavy chain) (PKCSH)	Prkcsh	Mus musculus (Mouse)	521	3D-structure;Alternative splicing;Calcium;Direct protein sequencing;Disulfide bond;Endoplasmic reticulum;Glycoprotein;Metal-binding;Phosphoprotein;Reference proteome;Repeat;Signal	in utero embryonic development [GO:0001701]; liver development [GO:0001889]; N-glycan processing [GO:0006491]; negative regulation of neuron projection development [GO:0010977]; nitrogen compound metabolic process [GO:0006807]	calcium ion binding [GO:0005509]; phosphoprotein binding [GO:0051219]; protein kinase C binding [GO:0005080]; protein-containing complex binding [GO:0044877]; RNA binding [GO:0003723]; transmembrane transporter binding [GO:0044325]	endoplasmic reticulum [GO:0005783]; glucosidase II complex [GO:0017177]; intracellular membrane-bounded organelle [GO:0043231]	endoplasmic reticulum [GO:0005783]; glucosidase II complex [GO:0017177]; intracellular membrane-bounded organelle [GO:0043231]; calcium ion binding [GO:0005509]; phosphoprotein binding [GO:0051219]; protein kinase C binding [GO:0005080]; protein-containing complex binding [GO:0044877]; RNA binding [GO:0003723]; transmembrane transporter binding [GO:0044325]; in utero embryonic development [GO:000…	SUBCELLULAR LOCATION: Endoplasmic reticulum {ECO:0000255|PROSITE-ProRule:PRU10138}.		9148925; 15489334; 21183079; 21685914; 23806337; 27462106	PATHWAY: Glycan metabolism; N-glycan metabolism. {ECO:0000269|PubMed:27462106}.	KW-0002; KW-0025; KW-0106; KW-0903; KW-1015; KW-0256; KW-0325; KW-0479; KW-0597; KW-1185; KW-0677; KW-0732	5.0	GO:0001701; GO:0001889; GO:0003723; GO:0005080; GO:0005509; GO:0005783; GO:0006491; GO:0006807; GO:0010977; GO:0017177; GO:0043231; GO:0044325; GO:0044877; GO:0051219
O08915	O08915	AIP_MOUSE	AH receptor-interacting protein (AIP) (Aryl-hydrocarbon receptor-interacting protein)	Aip	Mus musculus (Mouse)	330	Cytoplasm;Direct protein sequencing;Phosphoprotein;Reference proteome;Repeat;TPR repeat	negative regulation of cyclic-nucleotide phosphodiesterase activity [GO:0051344]; protein maturation by protein folding [GO:0022417]; protein targeting to mitochondrion [GO:0006626]; regulation of protein kinase A signaling [GO:0010738]; xenobiotic metabolic process [GO:0006805]	aryl hydrocarbon receptor binding [GO:0017162]; GAF domain binding [GO:0036004]; peptidyl-prolyl cis-trans isomerase activity [GO:0003755]; transcription coregulator activity [GO:0003712]; unfolded protein binding [GO:0051082]	aryl hydrocarbon receptor complex [GO:0034751]; cytosol [GO:0005829]; membrane [GO:0016020]; plasma membrane [GO:0005886]	aryl hydrocarbon receptor complex [GO:0034751]; cytosol [GO:0005829]; membrane [GO:0016020]; plasma membrane [GO:0005886]; aryl hydrocarbon receptor binding [GO:0017162]; GAF domain binding [GO:0036004]; peptidyl-prolyl cis-trans isomerase activity [GO:0003755]; transcription coregulator activity [GO:0003712]; unfolded protein binding [GO:0051082]; negative regulation of cyclic-nucleotide phospho…	SUBCELLULAR LOCATION: Cytoplasm.		9083006; 16141072; 15489334; 21183079		KW-0963; KW-0903; KW-0597; KW-1185; KW-0677; KW-0802	5.0	GO:0003712; GO:0003755; GO:0005829; GO:0005886; GO:0006626; GO:0006805; GO:0010738; GO:0016020; GO:0017162; GO:0022417; GO:0034751; GO:0036004; GO:0051082; GO:0051344
O08917	O08917	FLOT1_MOUSE	Flotillin-1	Flot1	Mus musculus (Mouse)	428	Cell membrane;Direct protein sequencing;Endosome;Membrane;Phosphoprotein;Reference proteome	axon guidance [GO:0007411]; axonogenesis [GO:0007409]; cellular response to exogenous dsRNA [GO:0071360]; dsRNA transport [GO:0033227]; endocytosis [GO:0006897]; extracellular matrix disassembly [GO:0022617]; plasma membrane raft assembly [GO:0044854]; plasma membrane raft organization [GO:0044857]; positive regulation of cell junction assembly [GO:1901890]; positive regulation of cell-cell adhes…	ionotropic glutamate receptor binding [GO:0035255]; protease binding [GO:0002020]	adherens junction [GO:0005912]; basolateral plasma membrane [GO:0016323]; caveola [GO:0005901]; cell-cell contact zone [GO:0044291]; cell-cell junction [GO:0005911]; centriolar satellite [GO:0034451]; COP9 signalosome [GO:0008180]; cortical actin cytoskeleton [GO:0030864]; cytoplasmic vesicle [GO:0031410]; dopaminergic synapse [GO:0098691]; early endosome [GO:0005769]; endosome [GO:0005768]; exte…	adherens junction [GO:0005912]; basolateral plasma membrane [GO:0016323]; caveola [GO:0005901]; cell-cell contact zone [GO:0044291]; cell-cell junction [GO:0005911]; centriolar satellite [GO:0034451]; COP9 signalosome [GO:0008180]; cortical actin cytoskeleton [GO:0030864]; cytoplasmic vesicle [GO:0031410]; dopaminergic synapse [GO:0098691]; early endosome [GO:0005769]; endosome [GO:0005768]; exte…	SUBCELLULAR LOCATION: Cell membrane {ECO:0000250|UniProtKB:O75955}; Peripheral membrane protein {ECO:0000250|UniProtKB:O75955}. Endosome {ECO:0000250|UniProtKB:O75955}. Membrane, caveola {ECO:0000269|PubMed:9153235}; Peripheral membrane protein {ECO:0000269|PubMed:9153235}. Melanosome {ECO:0000250|UniProtKB:O75955}. Membrane raft {ECO:0000250|UniProtKB:O75955}. Note=Identified by mass spectrometr…		9153235; 10212252; 15489334; 21183079		KW-1003; KW-0903; KW-0967; KW-0472; KW-0597; KW-1185	5.0	GO:0001819; GO:0001931; GO:0001934; GO:0002020; GO:0002090; GO:0005768; GO:0005769; GO:0005815; GO:0005886; GO:0005901; GO:0005911; GO:0005912; GO:0006897; GO:0007409; GO:0007411; GO:0008180; GO:0009897; GO:0016020; GO:0016323; GO:0016600; GO:0022617; GO:0030027; GO:0030864; GO:0031410; GO:0032092; GO:0032226; GO:0032728; GO:0033227; GO:0034116; GO:0034141; GO:0034451; GO:0034976; GO:0035023; GO:…
O08919	O08919	NUMBL_MOUSE	Numb-like protein	Numbl Nbl	Mus musculus (Mouse)	604	Cytoplasm;Developmental protein;Neurogenesis;Phosphoprotein;Reference proteome;Ubl conjugation pathway	adherens junction organization [GO:0034332]; axonogenesis [GO:0007409]; cytokine-mediated signaling pathway [GO:0019221]; forebrain development [GO:0030900]; lateral ventricle development [GO:0021670]; nervous system development [GO:0007399]; neuroblast division in subventricular zone [GO:0021849]; neuroblast proliferation [GO:0007405]; positive regulation of dendrite morphogenesis [GO:0050775]; …		cytoplasm [GO:0005737]	cytoplasm [GO:0005737]; adherens junction organization [GO:0034332]; axonogenesis [GO:0007409]; cytokine-mediated signaling pathway [GO:0019221]; forebrain development [GO:0030900]; lateral ventricle development [GO:0021670]; nervous system development [GO:0007399]; neuroblast division in subventricular zone [GO:0021849]; neuroblast proliferation [GO:0007405]; positive regulation of dendrite morp…	SUBCELLULAR LOCATION: Cytoplasm {ECO:0000269|PubMed:9169836}. Note=Symmetrically distributed throughout the cytoplasm in non dividing neuroblasts of the CNS.		9169836; 15489334; 12410312; 15273690; 17174898; 17114649; 21183079		KW-0963; KW-0217; KW-0524; KW-0597; KW-1185; KW-0833	5.0	GO:0005737; GO:0007399; GO:0007405; GO:0007409; GO:0019221; GO:0019538; GO:0021670; GO:0021849; GO:0030900; GO:0034332; GO:0050769; GO:0050775
O08967	O08967	CYH3_MOUSE	Cytohesin-3 (ARF nucleotide-binding site opener 3) (Protein ARNO3) (General receptor of phosphoinositides 1) (Grp1) (PH, SEC7 and coiled-coil domain-containing protein 3) (CLM3) (SEC7 homolog C) (mSec7-3)	Cyth3 Grp1 Pscd3	Mus musculus (Mouse)	399	3D-structure;Cell junction;Cell membrane;Coiled coil;Cytoplasm;Guanine-nucleotide releasing factor;Lipid-binding;Membrane;Reference proteome;Tight junction	establishment of epithelial cell polarity [GO:0090162]; Golgi vesicle transport [GO:0048193]; positive regulation of cell adhesion [GO:0045785]; regulation of ARF protein signal transduction [GO:0032012]	guanyl-nucleotide exchange factor activity [GO:0005085]; phosphatidylinositol-3,4,5-trisphosphate binding [GO:0005547]	adherens junction [GO:0005912]; bicellular tight junction [GO:0005923]; cytoplasm [GO:0005737]; cytosol [GO:0005829]; extrinsic component of cytoplasmic side of plasma membrane [GO:0031234]; nucleoplasm [GO:0005654]; plasma membrane [GO:0005886]; ruffle [GO:0001726]	adherens junction [GO:0005912]; bicellular tight junction [GO:0005923]; cytoplasm [GO:0005737]; cytosol [GO:0005829]; extrinsic component of cytoplasmic side of plasma membrane [GO:0031234]; nucleoplasm [GO:0005654]; plasma membrane [GO:0005886]; ruffle [GO:0001726]; guanyl-nucleotide exchange factor activity [GO:0005085]; phosphatidylinositol-3,4,5-trisphosphate binding [GO:0005547]; establishme…	SUBCELLULAR LOCATION: Cytoplasm, cytosol {ECO:0000250}. Cell membrane {ECO:0000269|PubMed:18042453}; Peripheral membrane protein {ECO:0000269|PubMed:18042453}. Cell junction, adherens junction {ECO:0000269|PubMed:20080746}. Cell junction, tight junction {ECO:0000269|PubMed:20080746}. Note=Translocates from the cytosol to membranes enriched in phosphatidylinositol 3,4,5-trisphosphate.		9072969; 9744817; 10605025; 15489334; 10828067; 21183079; 10983984; 10983985; 15359279; 18042453; 20080746		KW-0002; KW-0965; KW-1003; KW-0175; KW-0963; KW-0344; KW-0446; KW-0472; KW-1185; KW-0796	5.0	GO:0001726; GO:0005085; GO:0005547; GO:0005654; GO:0005737; GO:0005829; GO:0005886; GO:0005912; GO:0005923; GO:0031234; GO:0032012; GO:0045785; GO:0048193; GO:0090162
O08989	O08989	RASM_MOUSE	Ras-related protein M-Ras (EC 3.6.5.2) (Muscle and microspikes Ras) (Ras-related protein R-Ras3) (X-Ras)	Mras Xras	Mus musculus (Mouse)	208	3D-structure;Cell membrane;GTP-binding;Hydrolase;Lipoprotein;Membrane;Methylation;Nucleotide-binding;Prenylation;Reference proteome	cellular response to leukemia inhibitory factor [GO:1990830]; Ras protein signal transduction [GO:0007265]	G protein activity [GO:0003925]; GDP binding [GO:0019003]; GTP binding [GO:0005525]; GTP-dependent protein binding [GO:0030742]; GTPase activity [GO:0003924]	plasma membrane [GO:0005886]	plasma membrane [GO:0005886]; G protein activity [GO:0003925]; GDP binding [GO:0019003]; GTP binding [GO:0005525]; GTP-dependent protein binding [GO:0030742]; GTPase activity [GO:0003924]; cellular response to leukemia inhibitory factor [GO:1990830]; Ras protein signal transduction [GO:0007265]	SUBCELLULAR LOCATION: Cell membrane {ECO:0000305}; Lipid-anchor {ECO:0000305}; Cytoplasmic side {ECO:0000305}.		9395237; 10477695; 15489334; 11313946; 21183079		KW-0002; KW-1003; KW-0342; KW-0378; KW-0449; KW-0472; KW-0488; KW-0547; KW-0636; KW-1185	4.0	GO:0003924; GO:0003925; GO:0005525; GO:0005886; GO:0007265; GO:0019003; GO:0030742; GO:1990830
O09111	O09111	NDUBB_MOUSE	NADH dehydrogenase [ubiquinone] 1 beta subcomplex subunit 11, mitochondrial (Complex I-ESSS) (CI-ESSS) (NADH-ubiquinone oxidoreductase ESSS subunit) (Neuronal protein 15.6) (Np15.6) (p15.6)	Ndufb11 Np15	Mus musculus (Mouse)	151	3D-structure;Direct protein sequencing;Electron transport;Membrane;Mitochondrion;Mitochondrion inner membrane;Reference proteome;Respiratory chain;Transit peptide;Transmembrane;Transmembrane helix;Transport	aerobic respiration [GO:0009060]; mitochondrial respiratory chain complex I assembly [GO:0032981]; proton motive force-driven mitochondrial ATP synthesis [GO:0042776]		mitochondrial inner membrane [GO:0005743]; mitochondrial respiratory chain complex I [GO:0005747]; mitochondrion [GO:0005739]	mitochondrial inner membrane [GO:0005743]; mitochondrial respiratory chain complex I [GO:0005747]; mitochondrion [GO:0005739]; aerobic respiration [GO:0009060]; mitochondrial respiratory chain complex I assembly [GO:0032981]; proton motive force-driven mitochondrial ATP synthesis [GO:0042776]	SUBCELLULAR LOCATION: Mitochondrion inner membrane {ECO:0000250|UniProtKB:Q9NX14}; Single-pass membrane protein {ECO:0000250|UniProtKB:Q9NX14}. Note=The interaction with BCAP31 mediates mitochondria localization. {ECO:0000250|UniProtKB:Q9NX14}.		16141072; 15489334; 21183079		KW-0002; KW-0903; KW-0249; KW-0472; KW-0496; KW-0999; KW-1185; KW-0679; KW-0809; KW-0812; KW-1133; KW-0813	3.0	GO:0005739; GO:0005743; GO:0005747; GO:0009060; GO:0032981; GO:0042776
O09131	O09131	GSTO1_MOUSE	Glutathione S-transferase omega-1 (GSTO-1) (EC 2.5.1.18) (Glutathione S-transferase omega 1-1) (GSTO 1-1) (Glutathione-dependent dehydroascorbate reductase) (EC 1.8.5.1) (Monomethylarsonic acid reductase) (MMA(V) reductase) (EC 1.20.4.2) (S-(Phenacyl)glutathione reductase) (SPG-R) (p28)	Gsto1 Gstx Gtsttl	Mus musculus (Mouse)	240	Acetylation;Cytoplasm;Oxidoreductase;Phosphoprotein;Reference proteome;Transferase	cellular response to arsenic-containing substance [GO:0071243]; glutathione metabolic process [GO:0006749]; L-ascorbic acid biosynthetic process [GO:0019853]; L-ascorbic acid metabolic process [GO:0019852]; negative regulation of ryanodine-sensitive calcium-release channel activity [GO:0060315]; positive regulation of ryanodine-sensitive calcium-release channel activity [GO:0060316]; regulation o…	glutathione dehydrogenase (ascorbate) activity [GO:0045174]; glutathione transferase activity [GO:0004364]; methylarsonate reductase activity [GO:0050610]; oxidoreductase activity [GO:0016491]	axon [GO:0030424]; basement membrane [GO:0005604]; cell body [GO:0044297]; cytoplasm [GO:0005737]; cytosol [GO:0005829]; myelin sheath [GO:0043209]; nuclear membrane [GO:0031965]	axon [GO:0030424]; basement membrane [GO:0005604]; cell body [GO:0044297]; cytoplasm [GO:0005737]; cytosol [GO:0005829]; myelin sheath [GO:0043209]; nuclear membrane [GO:0031965]; glutathione dehydrogenase (ascorbate) activity [GO:0045174]; glutathione transferase activity [GO:0004364]; methylarsonate reductase activity [GO:0050610]; oxidoreductase activity [GO:0016491]; cellular response to arse…	SUBCELLULAR LOCATION: Cytoplasm, cytosol {ECO:0000250|UniProtKB:P78417}.		9988762; 16141072; 15489334; 21183079		KW-0007; KW-0963; KW-0560; KW-0597; KW-1185; KW-0808	5.0	GO:0004364; GO:0005604; GO:0005737; GO:0005829; GO:0006749; GO:0010880; GO:0016491; GO:0019852; GO:0019853; GO:0030424; GO:0031965; GO:0042178; GO:0043209; GO:0044297; GO:0045174; GO:0050610; GO:0060315; GO:0060316; GO:0071243
O09167	O09167	RL21_MOUSE	60S ribosomal protein L21	Rpl21	Mus musculus (Mouse)	160	3D-structure;Cytoplasm;Endoplasmic reticulum;Reference proteome;Ribonucleoprotein;Ribosomal protein	cytoplasmic translation [GO:0002181]	structural constituent of ribosome [GO:0003735]	cytoplasm [GO:0005737]; cytosol [GO:0005829]; cytosolic large ribosomal subunit [GO:0022625]; cytosolic ribosome [GO:0022626]; endoplasmic reticulum [GO:0005783]; ribosome [GO:0005840]	cytoplasm [GO:0005737]; cytosol [GO:0005829]; cytosolic large ribosomal subunit [GO:0022625]; cytosolic ribosome [GO:0022626]; endoplasmic reticulum [GO:0005783]; ribosome [GO:0005840]; structural constituent of ribosome [GO:0003735]; cytoplasmic translation [GO:0002181]	SUBCELLULAR LOCATION: Cytoplasm, cytosol {ECO:0000250|UniProtKB:P46778}. Cytoplasm {ECO:0000250|UniProtKB:P46778}. Endoplasmic reticulum {ECO:0000250|UniProtKB:P49666}. Note=Detected on cytosolic polysomes (By similarity). Detected in ribosomes that are associated with the rough endoplasmic reticulum (By similarity). {ECO:0000250|UniProtKB:P46778, ECO:0000250|UniProtKB:P49666}.		21183079		KW-0002; KW-0963; KW-0256; KW-1185; KW-0687; KW-0689	3.0	GO:0002181; GO:0003735; GO:0005737; GO:0005783; GO:0005829; GO:0005840; GO:0022625; GO:0022626
O09172	O09172	GSH0_MOUSE	Glutamate--cysteine ligase regulatory subunit (GCS light chain) (Gamma-ECS regulatory subunit) (Gamma-glutamylcysteine synthetase regulatory subunit) (Glutamate--cysteine ligase modifier subunit)	Gclm Glclr	Mus musculus (Mouse)	274	Acetylation;Glutathione biosynthesis;Phosphoprotein;Reference proteome	aging [GO:0007568]; apoptotic mitochondrial changes [GO:0008637]; blood vessel diameter maintenance [GO:0097746]; cellular response to fibroblast growth factor stimulus [GO:0044344]; cellular response to follicle-stimulating hormone stimulus [GO:0071372]; cellular response to glucose stimulus [GO:0071333]; cellular response to hepatocyte growth factor stimulus [GO:0035729]; cellular response to l…	enzyme regulator activity [GO:0030234]; glutamate-cysteine ligase activity [GO:0004357]; glutamate-cysteine ligase catalytic subunit binding [GO:0035226]; protein-containing complex binding [GO:0044877]	glutamate-cysteine ligase complex [GO:0017109]	glutamate-cysteine ligase complex [GO:0017109]; enzyme regulator activity [GO:0030234]; glutamate-cysteine ligase activity [GO:0004357]; glutamate-cysteine ligase catalytic subunit binding [GO:0035226]; protein-containing complex binding [GO:0044877]; aging [GO:0007568]; apoptotic mitochondrial changes [GO:0008637]; blood vessel diameter maintenance [GO:0097746]; cellular response to fibroblast g…			9294003; 16141072; 21183079	PATHWAY: Sulfur metabolism; glutathione biosynthesis; glutathione from L-cysteine and L-glutamate: step 1/2.	KW-0007; KW-0317; KW-0597; KW-1185	5.0	GO:0004357; GO:0006534; GO:0006536; GO:0006749; GO:0006750; GO:0006979; GO:0007568; GO:0007584; GO:0008637; GO:0009410; GO:0014823; GO:0017109; GO:0030234; GO:0035226; GO:0035229; GO:0035729; GO:0035733; GO:0043524; GO:0044344; GO:0044752; GO:0044877; GO:0051409; GO:0051900; GO:0071333; GO:0071372; GO:0097069; GO:0097746; GO:1990830; GO:2001237
O35066	O35066	KIF3C_MOUSE	Kinesin-like protein KIF3C	Kif3c	Mus musculus (Mouse)	796	3D-structure;ATP-binding;Coiled coil;Cytoplasm;Cytoskeleton;Microtubule;Motor protein;Nucleotide-binding;Reference proteome	microtubule-based movement [GO:0007018]; positive regulation of neuron projection development [GO:0010976]	ATP binding [GO:0005524]; ATP hydrolysis activity [GO:0016887]; kinesin binding [GO:0019894]; microtubule binding [GO:0008017]; microtubule motor activity [GO:0003777]	axon [GO:0030424]; cytosol [GO:0005829]; dendrite [GO:0030425]; growth cone [GO:0030426]; kinesin complex [GO:0005871]; membrane [GO:0016020]; microtubule [GO:0005874]; microtubule cytoskeleton [GO:0015630]; microtubule plus-end [GO:0035371]; neuronal cell body [GO:0043025]; neuronal ribonucleoprotein granule [GO:0071598]; synaptic vesicle [GO:0008021]	axon [GO:0030424]; cytosol [GO:0005829]; dendrite [GO:0030425]; growth cone [GO:0030426]; kinesin complex [GO:0005871]; membrane [GO:0016020]; microtubule [GO:0005874]; microtubule cytoskeleton [GO:0015630]; microtubule plus-end [GO:0035371]; neuronal cell body [GO:0043025]; neuronal ribonucleoprotein granule [GO:0071598]; synaptic vesicle [GO:0008021]; ATP binding [GO:0005524]; ATP hydrolysis ac…	SUBCELLULAR LOCATION: Cytoplasm, cytoskeleton {ECO:0000305}.		9450952; 16141072; 15489334; 9275178; 16452087; 21183079		KW-0002; KW-0067; KW-0175; KW-0963; KW-0206; KW-0493; KW-0505; KW-0547; KW-1185	4.0	GO:0003777; GO:0005524; GO:0005829; GO:0005871; GO:0005874; GO:0007018; GO:0008017; GO:0008021; GO:0010976; GO:0015630; GO:0016020; GO:0016887; GO:0019894; GO:0030424; GO:0030425; GO:0030426; GO:0035371; GO:0043025; GO:0071598
O35083	O35083	PLCA_MOUSE	1-acyl-sn-glycerol-3-phosphate acyltransferase alpha (EC 2.3.1.51) (1-acylglycerol-3-phosphate O-acyltransferase 1) (1-AGP acyltransferase 1) (1-AGPAT 1) (Lysophosphatidic acid acyltransferase alpha) (LPAAT-alpha)	Agpat1	Mus musculus (Mouse)	285	Acyltransferase;Endoplasmic reticulum;Lipid biosynthesis;Lipid metabolism;Membrane;Phospholipid biosynthesis;Phospholipid metabolism;Reference proteome;Signal;Transferase;Transmembrane;Transmembrane helix	CDP-diacylglycerol biosynthetic process [GO:0016024]; phosphatidic acid biosynthetic process [GO:0006654]; positive regulation of cytokine production [GO:0001819]	1-acylglycerol-3-phosphate O-acyltransferase activity [GO:0003841]	endoplasmic reticulum [GO:0005783]; endoplasmic reticulum membrane [GO:0005789]; integral component of membrane [GO:0016021]	endoplasmic reticulum [GO:0005783]; endoplasmic reticulum membrane [GO:0005789]; integral component of membrane [GO:0016021]; 1-acylglycerol-3-phosphate O-acyltransferase activity [GO:0003841]; CDP-diacylglycerol biosynthetic process [GO:0016024]; phosphatidic acid biosynthetic process [GO:0006654]; positive regulation of cytokine production [GO:0001819]	SUBCELLULAR LOCATION: Endoplasmic reticulum membrane {ECO:0000250|UniProtKB:Q99943}; Multi-pass membrane protein {ECO:0000255}.		9299423; 14656967; 15367102; 21183079	PATHWAY: Phospholipid metabolism; CDP-diacylglycerol biosynthesis; CDP-diacylglycerol from sn-glycerol 3-phosphate: step 2/3.	KW-0012; KW-0256; KW-0444; KW-0443; KW-0472; KW-0594; KW-1208; KW-1185; KW-0732; KW-0808; KW-0812; KW-1133	5.0	GO:0001819; GO:0003841; GO:0005783; GO:0005789; GO:0006654; GO:0016021; GO:0016024
O35098	O35098	DPYL4_MOUSE	Dihydropyrimidinase-related protein 4 (DRP-4) (Collapsin response mediator protein 3) (CRMP-3) (UNC33-like phosphoprotein 4) (ULIP-4)	Dpysl4 Crmp3 Ulip4	Mus musculus (Mouse)	572	Alternative splicing;Cytoplasm;Direct protein sequencing;Phosphoprotein;Reference proteome	neuron death [GO:0070997]; neuron projection guidance [GO:0097485]	filamin binding [GO:0031005]; hydrolase activity, acting on carbon-nitrogen (but not peptide) bonds [GO:0016810]; phosphoprotein binding [GO:0051219]	cytoplasm [GO:0005737]	cytoplasm [GO:0005737]; filamin binding [GO:0031005]; hydrolase activity, acting on carbon-nitrogen (but not peptide) bonds [GO:0016810]; phosphoprotein binding [GO:0051219]; neuron death [GO:0070997]; neuron projection guidance [GO:0097485]	SUBCELLULAR LOCATION: Cytoplasm {ECO:0000250}.		9652388; 16141072; 9375656; 10956643; 14685275; 18034455; 21183079		KW-0025; KW-0963; KW-0903; KW-0597; KW-1185	3.0	GO:0005737; GO:0016810; GO:0031005; GO:0051219; GO:0070997; GO:0097485
O35114	O35114	SCRB2_MOUSE	Lysosome membrane protein 2 (85 kDa lysosomal membrane sialoglycoprotein) (LGP85) (Lysosome membrane protein II) (LIMP II) (Scavenger receptor class B member 2)	Scarb2	Mus musculus (Mouse)	478	Direct protein sequencing;Disulfide bond;Glycoprotein;Lipoprotein;Lysosome;Membrane;Palmitate;Receptor;Reference proteome;Transmembrane;Transmembrane helix	aminophospholipid transport [GO:0015917]; gene expression [GO:0010467]; positive regulation of neuron projection development [GO:0010976]; protein targeting to lysosome [GO:0006622]; receptor-mediated endocytosis [GO:0006898]; regulation of cellular carbohydrate catabolic process [GO:0043471]; regulation of glucosylceramidase activity [GO:1905123]; sensory perception of sound [GO:0007605]	cargo receptor activity [GO:0038024]; chaperone binding [GO:0051087]; cholesterol binding [GO:0015485]; enzyme binding [GO:0019899]; phosphatidylcholine binding [GO:0031210]; phosphatidylserine binding [GO:0001786]; protein homodimerization activity [GO:0042803]; scavenger receptor activity [GO:0005044]	cytoplasm [GO:0005737]; endocytic vesicle membrane [GO:0030666]; integral component of membrane [GO:0016021]; lysosomal lumen [GO:0043202]; lysosomal membrane [GO:0005765]; plasma membrane [GO:0005886]	cytoplasm [GO:0005737]; endocytic vesicle membrane [GO:0030666]; integral component of membrane [GO:0016021]; lysosomal lumen [GO:0043202]; lysosomal membrane [GO:0005765]; plasma membrane [GO:0005886]; cargo receptor activity [GO:0038024]; chaperone binding [GO:0051087]; cholesterol binding [GO:0015485]; enzyme binding [GO:0019899]; phosphatidylcholine binding [GO:0031210]; phosphatidylserine bi…	SUBCELLULAR LOCATION: Lysosome membrane {ECO:0000269|PubMed:24162852, ECO:0000269|PubMed:9399579}; Multi-pass membrane protein {ECO:0000269|PubMed:24162852, ECO:0000269|PubMed:9399579}.	PTM: Acylated by palmitic acid group(s). {ECO:0000250}.; PTM: Heavily glycosylated. {ECO:0000269|PubMed:19349973}.	9399579; 16141072; 15489334; 18022370; 19349973; 21183079; 24162852		KW-0903; KW-1015; KW-0325; KW-0449; KW-0458; KW-0472; KW-0564; KW-0675; KW-1185; KW-0812; KW-1133	5.0	GO:0001786; GO:0005044; GO:0005737; GO:0005765; GO:0005886; GO:0006622; GO:0006898; GO:0007605; GO:0010467; GO:0010976; GO:0015485; GO:0015917; GO:0016021; GO:0019899; GO:0030666; GO:0031210; GO:0038024; GO:0042803; GO:0043202; GO:0043471; GO:0051087; GO:1905123
O35129	O35129	PHB2_MOUSE	Prohibitin-2 (B-cell receptor-associated protein BAP37) (Repressor of estrogen receptor activity)	Phb2 Bap Bcap37 Rea	Mus musculus (Mouse)	299	Acetylation;Cell membrane;Coiled coil;Cytoplasm;Direct protein sequencing;Membrane;Mitochondrion;Mitochondrion inner membrane;Nucleus;Phosphoprotein;Receptor;Reference proteome;Repressor;Transcription;Transcription regulation	activation of phospholipase C activity [GO:0007202]; activation of protein kinase C activity [GO:1990051]; antiviral innate immune response [GO:0140374]; B cell activation [GO:0042113]; CD40 signaling pathway [GO:0023035]; cell migration [GO:0016477]; cellular response to hypoxia [GO:0071456]; cellular response to retinoic acid [GO:0071300]; intracellular estrogen receptor signaling pathway [GO:0…	amide binding [GO:0033218]; identical protein binding [GO:0042802]; protein C-terminus binding [GO:0008022]; protein heterodimerization activity [GO:0046982]; protein homodimerization activity [GO:0042803]; protein N-terminus binding [GO:0047485]; sphingolipid binding [GO:0046625]	axon [GO:0030424]; cell periphery [GO:0071944]; cell surface [GO:0009986]; cytoplasm [GO:0005737]; GABA-ergic synapse [GO:0098982]; glutamatergic synapse [GO:0098978]; inner mitochondrial membrane protein complex [GO:0098800]; mitochondrial inner membrane [GO:0005743]; mitochondrial outer membrane [GO:0005741]; mitochondrial prohibitin complex [GO:0035632]; mitochondrion [GO:0005739]; nuclear mat…	axon [GO:0030424]; cell periphery [GO:0071944]; cell surface [GO:0009986]; cytoplasm [GO:0005737]; GABA-ergic synapse [GO:0098982]; glutamatergic synapse [GO:0098978]; inner mitochondrial membrane protein complex [GO:0098800]; mitochondrial inner membrane [GO:0005743]; mitochondrial outer membrane [GO:0005741]; mitochondrial prohibitin complex [GO:0035632]; mitochondrion [GO:0005739]; nuclear mat…	SUBCELLULAR LOCATION: Mitochondrion inner membrane {ECO:0000269|PubMed:11302691, ECO:0000269|PubMed:20959514, ECO:0000269|PubMed:24856930}. Cytoplasm {ECO:0000269|PubMed:15140878}. Nucleus {ECO:0000269|PubMed:15140878, ECO:0000269|PubMed:20959514}. Cell membrane {ECO:0000250|UniProtKB:Q99623}.	PTM: Phosphorylated. Tyrosine phosphorylation is indirectly stimulated by IGFBP6. {ECO:0000250|UniProtKB:Q99623}.	8070406; 12878603; 15140878; 9445485; 9798653; 11302691; 21183079; 20959514; 23241883; 23576753; 24856930; 28017329; 31819158; 31522117		KW-0007; KW-1003; KW-0175; KW-0963; KW-0903; KW-0472; KW-0496; KW-0999; KW-0539; KW-0597; KW-0675; KW-1185; KW-0678; KW-0804; KW-0805	5.0	GO:0000423; GO:0002639; GO:0005634; GO:0005737; GO:0005739; GO:0005741; GO:0005743; GO:0005886; GO:0006606; GO:0007005; GO:0007062; GO:0007202; GO:0008022; GO:0009611; GO:0009986; GO:0014069; GO:0016363; GO:0016477; GO:0023035; GO:0030424; GO:0030520; GO:0031536; GO:0032991; GO:0033147; GO:0033218; GO:0033598; GO:0033600; GO:0035632; GO:0039529; GO:0042113; GO:0042802; GO:0042803; GO:0043066; GO:…
O35136	O35136	NCAM2_MOUSE	Neural cell adhesion molecule 2 (N-CAM-2) (NCAM-2) (Neural cell adhesion molecule RB-8) (R4B12)	Ncam2 Ocam Rncam	Mus musculus (Mouse)	837	Alternative splicing;Cell adhesion;Cell membrane;Disulfide bond;Glycoprotein;GPI-anchor;Immunoglobulin domain;Lipoprotein;Membrane;Phosphoprotein;Reference proteome;Repeat;Signal;Transmembrane;Transmembrane helix	axonal fasciculation [GO:0007413]; cell adhesion [GO:0007155]; sensory perception of smell [GO:0007608]	identical protein binding [GO:0042802]	anchored component of membrane [GO:0031225]; axon [GO:0030424]; integral component of membrane [GO:0016021]; neuron projection [GO:0043005]; nuclear body [GO:0016604]; plasma membrane [GO:0005886]	anchored component of membrane [GO:0031225]; axon [GO:0030424]; integral component of membrane [GO:0016021]; neuron projection [GO:0043005]; nuclear body [GO:0016604]; plasma membrane [GO:0005886]; identical protein binding [GO:0042802]; axonal fasciculation [GO:0007413]; cell adhesion [GO:0007155]; sensory perception of smell [GO:0007608]	SUBCELLULAR LOCATION: [Isoform Long]: Cell membrane; Single-pass type I membrane protein.; SUBCELLULAR LOCATION: [Isoform Short]: Cell membrane; Lipid-anchor, GPI-anchor.		9221781; 9334170; 15489334; 21183079		KW-0025; KW-0130; KW-1003; KW-1015; KW-0325; KW-0336; KW-0393; KW-0449; KW-0472; KW-0597; KW-1185; KW-0677; KW-0732; KW-0812; KW-1133	5.0	GO:0005886; GO:0007155; GO:0007413; GO:0007608; GO:0016021; GO:0016604; GO:0030424; GO:0031225; GO:0042802; GO:0043005
O35226	O35226	PSMD4_MOUSE	26S proteasome non-ATPase regulatory subunit 4 (26S proteasome regulatory subunit RPN10) (26S proteasome regulatory subunit S5A) (Multiubiquitin chain-binding protein)	Psmd4 Mcb1	Mus musculus (Mouse)	376	Alternative splicing;Isopeptide bond;Phosphoprotein;Proteasome;Reference proteome;Repeat;Ubl conjugation	proteasome-mediated ubiquitin-dependent protein catabolic process [GO:0043161]	identical protein binding [GO:0042802]; polyubiquitin modification-dependent protein binding [GO:0031593]	cytoplasm [GO:0005737]; cytosol [GO:0005829]; nucleoplasm [GO:0005654]; nucleus [GO:0005634]; proteasome accessory complex [GO:0022624]; proteasome complex [GO:0000502]; proteasome regulatory particle, base subcomplex [GO:0008540]	cytoplasm [GO:0005737]; cytosol [GO:0005829]; nucleoplasm [GO:0005654]; nucleus [GO:0005634]; proteasome accessory complex [GO:0022624]; proteasome complex [GO:0000502]; proteasome regulatory particle, base subcomplex [GO:0008540]; identical protein binding [GO:0042802]; polyubiquitin modification-dependent protein binding [GO:0031593]; proteasome-mediated ubiquitin-dependent protein catabolic pr…			9511739; 10921894; 15489334; 15345747; 16857966; 17242355; 21183079		KW-0025; KW-1017; KW-0597; KW-0647; KW-1185; KW-0677; KW-0832	5.0	GO:0000502; GO:0005634; GO:0005654; GO:0005737; GO:0005829; GO:0008540; GO:0022624; GO:0031593; GO:0042802; GO:0043161
O35239	O35239	PTN9_MOUSE	Tyrosine-protein phosphatase non-receptor type 9 (EC 3.1.3.48) (Protein-tyrosine phosphatase MEG2) (PTPase MEG2)	Ptpn9	Mus musculus (Mouse)	593	Acetylation;Cytoplasm;Hydrolase;Protein phosphatase;Reference proteome	negative regulation of neuron projection development [GO:0010977]; peptidyl-tyrosine dephosphorylation [GO:0035335]; positive regulation of protein localization to plasma membrane [GO:1903078]; protein dephosphorylation [GO:0006470]	protein tyrosine phosphatase activity [GO:0004725]	cytoplasm [GO:0005737]; neuron projection terminus [GO:0044306]	cytoplasm [GO:0005737]; neuron projection terminus [GO:0044306]; protein tyrosine phosphatase activity [GO:0004725]; negative regulation of neuron projection development [GO:0010977]; peptidyl-tyrosine dephosphorylation [GO:0035335]; positive regulation of protein localization to plasma membrane [GO:1903078]; protein dephosphorylation [GO:0006470]	SUBCELLULAR LOCATION: Cytoplasm {ECO:0000305}.		15489334; 21183079		KW-0007; KW-0963; KW-0378; KW-0904; KW-1185	3.0	GO:0004725; GO:0005737; GO:0006470; GO:0010977; GO:0035335; GO:0044306; GO:1903078
O35250	O35250	EXOC7_MOUSE	Exocyst complex component 7 (Exocyst complex component Exo70)	Exoc7 Exo70	Mus musculus (Mouse)	697	3D-structure;Alternative splicing;Cell membrane;Coiled coil;Cytoplasm;Exocytosis;Membrane;Phosphoprotein;Protein transport;Reference proteome;Transport	exocytosis [GO:0006887]; membrane fission [GO:0090148]; mitotic cytokinesis [GO:0000281]; protein transport [GO:0015031]; regulation of entry of bacterium into host cell [GO:2000535]; vesicle docking involved in exocytosis [GO:0006904]; vesicle tethering involved in exocytosis [GO:0090522]	phosphatidylinositol-4,5-bisphosphate binding [GO:0005546]	centriolar satellite [GO:0034451]; cytosol [GO:0005829]; exocyst [GO:0000145]; Flemming body [GO:0090543]; growth cone membrane [GO:0032584]; microtubule organizing center [GO:0005815]; plasma membrane [GO:0005886]	centriolar satellite [GO:0034451]; cytosol [GO:0005829]; exocyst [GO:0000145]; Flemming body [GO:0090543]; growth cone membrane [GO:0032584]; microtubule organizing center [GO:0005815]; plasma membrane [GO:0005886]; phosphatidylinositol-4,5-bisphosphate binding [GO:0005546]; exocytosis [GO:0006887]; membrane fission [GO:0090148]; mitotic cytokinesis [GO:0000281]; protein transport [GO:0015031]; r…	SUBCELLULAR LOCATION: Cytoplasm, cytosol {ECO:0000269|PubMed:12687004}. Cell membrane {ECO:0000269|PubMed:12687004}; Peripheral membrane protein. Midbody, Midbody ring {ECO:0000250|UniProtKB:Q9UPT5}. Note=Translocates, as a preformed complex with SEC6 and SEC8, to the plasma membrane in response to insulin through the activation of ARHQ (PubMed:12687004). Colocalizes with CNTRL/centriolin at the …		15489334; 12687004; 21183079		KW-0002; KW-0025; KW-1003; KW-0175; KW-0963; KW-0268; KW-0472; KW-0597; KW-0653; KW-1185; KW-0813	5.0	GO:0000145; GO:0000281; GO:0005546; GO:0005815; GO:0005829; GO:0005886; GO:0006887; GO:0006904; GO:0015031; GO:0032584; GO:0034451; GO:0090148; GO:0090522; GO:0090543; GO:2000535
O35286	O35286	DHX15_MOUSE	ATP-dependent RNA helicase DHX15 (EC 3.6.4.13) (DEAH box protein 15)	Dhx15 Ddx15 Deah9	Mus musculus (Mouse)	795	Acetylation;ATP-binding;Helicase;Hydrolase;Immunity;Innate immunity;Isopeptide bond;mRNA processing;mRNA splicing;Nucleotide-binding;Nucleus;Phosphoprotein;Reference proteome;RNA-binding;Ubl conjugation	antiviral innate immune response [GO:0140374]; defense response to bacterium [GO:0042742]; defense response to virus [GO:0051607]; mRNA processing [GO:0006397]; positive regulation of I-kappaB kinase/NF-kappaB signaling [GO:0043123]; response to alkaloid [GO:0043279]; response to toxic substance [GO:0009636]; RNA splicing [GO:0008380]	ATP binding [GO:0005524]; ATP hydrolysis activity [GO:0016887]; double-stranded RNA binding [GO:0003725]; RNA binding [GO:0003723]; RNA helicase activity [GO:0003724]	nuclear speck [GO:0016607]; nucleolus [GO:0005730]; spliceosomal complex [GO:0005681]; U12-type spliceosomal complex [GO:0005689]; U2-type post-mRNA release spliceosomal complex [GO:0071008]	nuclear speck [GO:0016607]; nucleolus [GO:0005730]; spliceosomal complex [GO:0005681]; U12-type spliceosomal complex [GO:0005689]; U2-type post-mRNA release spliceosomal complex [GO:0071008]; ATP binding [GO:0005524]; ATP hydrolysis activity [GO:0016887]; double-stranded RNA binding [GO:0003725]; RNA binding [GO:0003723]; RNA helicase activity [GO:0003724]; antiviral innate immune response [GO:01…	SUBCELLULAR LOCATION: Nucleus {ECO:0000269|PubMed:9342318}. Nucleus, nucleolus {ECO:0000269|PubMed:9342318}.		9342318; 15489334; 21183079; 26494172; 34678144; 34161762; 33483420		KW-0007; KW-0067; KW-0347; KW-0378; KW-0391; KW-0399; KW-1017; KW-0507; KW-0508; KW-0547; KW-0539; KW-0597; KW-1185; KW-0694; KW-0832	5.0	GO:0003723; GO:0003724; GO:0003725; GO:0005524; GO:0005681; GO:0005689; GO:0005730; GO:0006397; GO:0008380; GO:0009636; GO:0016607; GO:0016887; GO:0042742; GO:0043123; GO:0043279; GO:0051607; GO:0071008; GO:0140374
O35295	O35295	PURB_MOUSE	Transcriptional activator protein Pur-beta (Purine-rich element-binding protein B) (Vascular actin single-stranded DNA-binding factor 2 p44 component)	Purb	Mus musculus (Mouse)	324	Acetylation;Direct protein sequencing;DNA-binding;Methylation;Nucleus;Phosphoprotein;Reference proteome;Repressor;Transcription;Transcription regulation	cell differentiation [GO:0030154]; cell population proliferation [GO:0008283]; DNA unwinding involved in DNA replication [GO:0006268]; negative regulation of DNA-templated transcription [GO:0045892]; negative regulation of transcription by RNA polymerase II [GO:0000122]; regulation of transcription by RNA polymerase II [GO:0006357]	DNA-binding transcription factor activity [GO:0003700]; DNA-binding transcription factor activity, RNA polymerase II-specific [GO:0000981]; DNA-binding transcription factor binding [GO:0140297]; DNA-binding transcription repressor activity, RNA polymerase II-specific [GO:0001227]; double-stranded DNA binding [GO:0003690]; double-stranded telomeric DNA binding [GO:0003691]; mRNA binding [GO:000372…	nucleoplasm [GO:0005654]; nucleus [GO:0005634]	nucleoplasm [GO:0005654]; nucleus [GO:0005634]; DNA-binding transcription factor activity [GO:0003700]; DNA-binding transcription factor activity, RNA polymerase II-specific [GO:0000981]; DNA-binding transcription factor binding [GO:0140297]; DNA-binding transcription repressor activity, RNA polymerase II-specific [GO:0001227]; double-stranded DNA binding [GO:0003690]; double-stranded telomeric D…	SUBCELLULAR LOCATION: Nucleus.		9334258; 19468303; 10318844; 11751932; 12874279; 16452087; 17242355; 17525332; 18630941; 19144319; 19131326; 21183079; 23806337; 24129315		KW-0007; KW-0903; KW-0238; KW-0488; KW-0539; KW-0597; KW-1185; KW-0678; KW-0804; KW-0805	5.0	GO:0000122; GO:0000900; GO:0000977; GO:0000981; GO:0001227; GO:0003690; GO:0003691; GO:0003697; GO:0003700; GO:0003723; GO:0003729; GO:0005634; GO:0005654; GO:0006268; GO:0006357; GO:0008283; GO:0030154; GO:0032422; GO:0045892; GO:0046332; GO:0140297
O35343	O35343	IMA3_MOUSE	Importin subunit alpha-3 (Importin alpha Q1) (Qip1) (Karyopherin subunit alpha-4)	Kpna4 Qip1	Mus musculus (Mouse)	521	Acetylation;Cytoplasm;Nucleus;Phosphoprotein;Protein transport;Reference proteome;Repeat;Transport	NLS-bearing protein import into nucleus [GO:0006607]; protein import into nucleus [GO:0006606]; response to hydrogen peroxide [GO:0042542]	nuclear import signal receptor activity [GO:0061608]; nuclear localization sequence binding [GO:0008139]	cytosol [GO:0005829]; male germ cell nucleus [GO:0001673]; NLS-dependent protein nuclear import complex [GO:0042564]; nuclear membrane [GO:0031965]; nucleoplasm [GO:0005654]; nucleus [GO:0005634]	cytosol [GO:0005829]; male germ cell nucleus [GO:0001673]; NLS-dependent protein nuclear import complex [GO:0042564]; nuclear membrane [GO:0031965]; nucleoplasm [GO:0005654]; nucleus [GO:0005634]; nuclear import signal receptor activity [GO:0061608]; nuclear localization sequence binding [GO:0008139]; NLS-bearing protein import into nucleus [GO:0006607]; protein import into nucleus [GO:0006606]; …	SUBCELLULAR LOCATION: Cytoplasm {ECO:0000250}. Nucleus {ECO:0000250}.		9369227; 15489334; 17242355; 21183079; 27703206		KW-0007; KW-0963; KW-0539; KW-0597; KW-0653; KW-1185; KW-0677; KW-0813	5.0	GO:0001673; GO:0005634; GO:0005654; GO:0005829; GO:0006606; GO:0006607; GO:0008139; GO:0031965; GO:0042542; GO:0042564; GO:0061608
O35344	O35344	IMA4_MOUSE	Importin subunit alpha-4 (Importin alpha Q2) (Qip2) (Karyopherin subunit alpha-3)	Kpna3 Qip2	Mus musculus (Mouse)	521	Acetylation;Cytoplasm;Nucleus;Phosphoprotein;Protein transport;Reference proteome;Repeat;Transport	NLS-bearing protein import into nucleus [GO:0006607]; protein import into nucleus [GO:0006606]	nuclear import signal receptor activity [GO:0061608]; nuclear localization sequence binding [GO:0008139]; protein C-terminus binding [GO:0008022]	cytosol [GO:0005829]; NLS-dependent protein nuclear import complex [GO:0042564]; nucleoplasm [GO:0005654]; nucleus [GO:0005634]	cytosol [GO:0005829]; NLS-dependent protein nuclear import complex [GO:0042564]; nucleoplasm [GO:0005654]; nucleus [GO:0005634]; nuclear import signal receptor activity [GO:0061608]; nuclear localization sequence binding [GO:0008139]; protein C-terminus binding [GO:0008022]; NLS-bearing protein import into nucleus [GO:0006607]; protein import into nucleus [GO:0006606]	SUBCELLULAR LOCATION: Cytoplasm {ECO:0000250}. Nucleus {ECO:0000250}.		9369227; 15489334; 17242355; 19144319; 21183079		KW-0007; KW-0963; KW-0539; KW-0597; KW-0653; KW-1185; KW-0677; KW-0813	5.0	GO:0005634; GO:0005654; GO:0005829; GO:0006606; GO:0006607; GO:0008022; GO:0008139; GO:0042564; GO:0061608
O35345	O35345	IMA7_MOUSE	Importin subunit alpha-7 (Importin alpha-S2) (Karyopherin subunit alpha-6)	Kpna6 Kpna5	Mus musculus (Mouse)	536	Acetylation;Cytoplasm;Phosphoprotein;Protein transport;Reference proteome;Repeat;Transport	entry of viral genome into host nucleus through nuclear pore complex via importin [GO:0075506]; maternal process involved in female pregnancy [GO:0060135]; mitigation of host defenses by symbiont [GO:0030682]; NLS-bearing protein import into nucleus [GO:0006607]; positive regulation of cytokine production involved in inflammatory response [GO:1900017]; positive regulation of transcription by RNA …	nuclear import signal receptor activity [GO:0061608]; nuclear localization sequence binding [GO:0008139]	cytosol [GO:0005829]; host cell [GO:0043657]; NLS-dependent protein nuclear import complex [GO:0042564]; nucleoplasm [GO:0005654]; nucleus [GO:0005634]	cytosol [GO:0005829]; host cell [GO:0043657]; NLS-dependent protein nuclear import complex [GO:0042564]; nucleoplasm [GO:0005654]; nucleus [GO:0005634]; nuclear import signal receptor activity [GO:0061608]; nuclear localization sequence binding [GO:0008139]; entry of viral genome into host nucleus through nuclear pore complex via importin [GO:0075506]; maternal process involved in female pregnanc…	SUBCELLULAR LOCATION: Cytoplasm.		16141072; 15489334; 9369227; 18716025; 21183079		KW-0007; KW-0963; KW-0597; KW-0653; KW-1185; KW-0677; KW-0813	5.0	GO:0005634; GO:0005654; GO:0005829; GO:0006366; GO:0006606; GO:0006607; GO:0008139; GO:0019079; GO:0030682; GO:0042564; GO:0043657; GO:0045944; GO:0060135; GO:0061608; GO:0075506; GO:1900017; GO:1903902
O35381	O35381	AN32A_MOUSE	Acidic leucine-rich nuclear phosphoprotein 32 family member A (Acidic nuclear phosphoprotein pp32) (Leucine-rich acidic nuclear protein) (LANP) (Potent heat-stable protein phosphatase 2A inhibitor I1PP2A)	Anp32a Anp32 Lanp	Mus musculus (Mouse)	247	3D-structure;Cytoplasm;Endoplasmic reticulum;Leucine-rich repeat;Nucleus;Phosphoprotein;Reference proteome;Repeat;Repressor;Transcription;Transcription regulation	nucleocytoplasmic transport [GO:0006913]; regulation of apoptotic process [GO:0042981]	histone binding [GO:0042393]	cytoplasm [GO:0005737]; endoplasmic reticulum [GO:0005783]; nuclear matrix [GO:0016363]; nucleus [GO:0005634]; perinuclear region of cytoplasm [GO:0048471]	cytoplasm [GO:0005737]; endoplasmic reticulum [GO:0005783]; nuclear matrix [GO:0016363]; nucleus [GO:0005634]; perinuclear region of cytoplasm [GO:0048471]; histone binding [GO:0042393]; nucleocytoplasmic transport [GO:0006913]; regulation of apoptotic process [GO:0042981]	SUBCELLULAR LOCATION: Nucleus {ECO:0000269|PubMed:12807913}. Cytoplasm {ECO:0000269|PubMed:12807913}. Endoplasmic reticulum {ECO:0000250}. Note=Shuttles between nucleus and cytoplasm. Translocates to the cytoplasm during the process of neuritogenesis.	PTM: Phosphorylated on serine residues, at least in part by casein kinase 2/CK2. {ECO:0000250|UniProtKB:P39687}.; PTM: Some glutamate residues are glycylated by TTLL8. This modification occurs exclusively on glutamate residues and results in a glycine chain on the gamma-carboxyl group.	8970164; 9353121; 15489334; 12807913; 15060138; 15895553; 17557114; 19524510; 21183079; 29467488		KW-0002; KW-0963; KW-0256; KW-0433; KW-0539; KW-0597; KW-1185; KW-0677; KW-0678; KW-0804; KW-0805	5.0	GO:0005634; GO:0005737; GO:0005783; GO:0006913; GO:0016363; GO:0042393; GO:0042981; GO:0048471
O35382	O35382	EXOC4_MOUSE	Exocyst complex component 4 (Exocyst complex component Sec8)	Exoc4 Sec8 Sec8l1	Mus musculus (Mouse)	975	Acetylation;Cell projection;Coiled coil;Exocytosis;Phosphoprotein;Protein transport;Reference proteome;Transport	chemical synaptic transmission [GO:0007268]; establishment of cell polarity [GO:0030010]; exocytosis [GO:0006887]; Golgi to plasma membrane transport [GO:0006893]; Golgi to transport vesicle transport [GO:0055108]; membrane biogenesis [GO:0044091]; membrane fission [GO:0090148]; mitotic cytokinesis [GO:0000281]; oligodendrocyte differentiation [GO:0048709]; paraxial mesoderm formation [GO:0048341…	PDZ domain binding [GO:0030165]; protein N-terminus binding [GO:0047485]; protein-containing complex binding [GO:0044877]; small GTPase binding [GO:0031267]	cell leading edge [GO:0031252]; cytoplasm [GO:0005737]; dendritic shaft [GO:0043198]; endosome [GO:0005768]; exocyst [GO:0000145]; Flemming body [GO:0090543]; Golgi apparatus [GO:0005794]; growth cone [GO:0030426]; growth cone membrane [GO:0032584]; microvillus [GO:0005902]; myelin sheath [GO:0043209]; myelin sheath abaxonal region [GO:0035748]; neuron projection [GO:0043005]; neuronal cell body …	cell leading edge [GO:0031252]; cytoplasm [GO:0005737]; dendritic shaft [GO:0043198]; endosome [GO:0005768]; exocyst [GO:0000145]; Flemming body [GO:0090543]; Golgi apparatus [GO:0005794]; growth cone [GO:0030426]; growth cone membrane [GO:0032584]; microvillus [GO:0005902]; myelin sheath [GO:0043209]; myelin sheath abaxonal region [GO:0035748]; neuron projection [GO:0043005]; neuronal cell body …	SUBCELLULAR LOCATION: Midbody, Midbody ring {ECO:0000250|UniProtKB:Q96A65}. Cell projection {ECO:0000250|UniProtKB:Q62824}. Note=Colocalizes with CNTRL/centriolin at the midbody ring (By similarity). Localizes at the leading edge of migrating cells (By similarity). {ECO:0000250|UniProtKB:Q62824, ECO:0000250|UniProtKB:Q96A65}.		9441674; 15489334; 17827149; 17296554; 21183079		KW-0007; KW-0966; KW-0175; KW-0268; KW-0597; KW-0653; KW-1185; KW-0813	5.0	GO:0000145; GO:0000281; GO:0005737; GO:0005768; GO:0005794; GO:0005886; GO:0005902; GO:0006612; GO:0006887; GO:0006893; GO:0006904; GO:0007268; GO:0008021; GO:0014069; GO:0030010; GO:0030165; GO:0030426; GO:0031252; GO:0031267; GO:0032584; GO:0032991; GO:0035748; GO:0043005; GO:0043025; GO:0043198; GO:0043209; GO:0044091; GO:0044877; GO:0045202; GO:0047485; GO:0048341; GO:0048709; GO:0050850; GO:…
O35393	O35393	EFNB3_MOUSE	Ephrin-B3	Efnb3	Mus musculus (Mouse)	340	3D-structure;Developmental protein;Differentiation;Disulfide bond;Glycoprotein;Membrane;Methylation;Neurogenesis;Phosphoprotein;Reference proteome;Signal;Transmembrane;Transmembrane helix	adult walking behavior [GO:0007628]; axon choice point recognition [GO:0016198]; axon guidance [GO:0007411]; ephrin receptor signaling pathway [GO:0048013]; negative regulation of axonogenesis [GO:0050771]; T cell costimulation [GO:0031295]; trans-synaptic signaling by trans-synaptic complex, modulating synaptic transmission [GO:0099557]	ephrin receptor binding [GO:0046875]	glutamatergic synapse [GO:0098978]; hippocampal mossy fiber to CA3 synapse [GO:0098686]; integral component of postsynaptic density membrane [GO:0099061]; integral component of presynaptic membrane [GO:0099056]; plasma membrane [GO:0005886]	glutamatergic synapse [GO:0098978]; hippocampal mossy fiber to CA3 synapse [GO:0098686]; integral component of postsynaptic density membrane [GO:0099061]; integral component of presynaptic membrane [GO:0099056]; plasma membrane [GO:0005886]; ephrin receptor binding [GO:0046875]; adult walking behavior [GO:0007628]; axon choice point recognition [GO:0016198]; axon guidance [GO:0007411]; ephrin rec…	SUBCELLULAR LOCATION: Membrane; Single-pass type I membrane protein.		9484836; 15489334; 10704386; 19349973; 21183079; 24129315; 27446912		KW-0002; KW-0217; KW-0221; KW-1015; KW-0325; KW-0472; KW-0488; KW-0524; KW-0597; KW-1185; KW-0732; KW-0812; KW-1133	5.0	GO:0005886; GO:0007411; GO:0007628; GO:0016198; GO:0031295; GO:0046875; GO:0048013; GO:0050771; GO:0098686; GO:0098978; GO:0099056; GO:0099061; GO:0099557
O35405	O35405	PLD3_MOUSE	5'-3' exonuclease PLD3 (EC 3.1.16.1) (Choline phosphatase 3) (Phosphatidylcholine-hydrolyzing phospholipase D3) (Phospholipase D3) (PLD 3) (Schwannoma-associated protein 9) (SAM-9)	Pld3 Sam9	Mus musculus (Mouse)	488	Endoplasmic reticulum;Endosome;Exonuclease;Glycoprotein;Golgi apparatus;Hydrolase;Immunity;Inflammatory response;Innate immunity;Lysosome;Membrane;Nuclease;Reference proteome;Repeat;Signal-anchor;Transmembrane;Transmembrane helix;Ubl conjugation	inflammatory response [GO:0006954]; innate immune response [GO:0045087]; myotube differentiation [GO:0014902]; regulation of cytokine production involved in inflammatory response [GO:1900015]	phospholipase D activity [GO:0004630]; single-stranded DNA 5'-3' exodeoxyribonuclease activity [GO:0045145]	early endosome membrane [GO:0031901]; endoplasmic reticulum membrane [GO:0005789]; Golgi membrane [GO:0000139]; integral component of membrane [GO:0016021]; late endosome membrane [GO:0031902]; lysosomal lumen [GO:0043202]; lysosomal membrane [GO:0005765]	early endosome membrane [GO:0031901]; endoplasmic reticulum membrane [GO:0005789]; Golgi membrane [GO:0000139]; integral component of membrane [GO:0016021]; late endosome membrane [GO:0031902]; lysosomal lumen [GO:0043202]; lysosomal membrane [GO:0005765]; phospholipase D activity [GO:0004630]; single-stranded DNA 5'-3' exodeoxyribonuclease activity [GO:0045145]; inflammatory response [GO:0006954…	SUBCELLULAR LOCATION: Endoplasmic reticulum membrane {ECO:0000250|UniProtKB:Q8IV08}; Single-pass type II membrane protein {ECO:0000250|UniProtKB:Q8IV08}. Lysosome lumen {ECO:0000250|UniProtKB:Q8IV08}. Early endosome membrane {ECO:0000250|UniProtKB:Q8IV08}; Single-pass type II membrane protein {ECO:0000250|UniProtKB:Q8IV08}. Late endosome membrane {ECO:0000269|PubMed:28128235}; Single-pass type II…	PTM: N-glycosylated. {ECO:0000250|UniProtKB:Q8IV08}.; PTM: Proteolytically processed to a soluble form that is stable within endosomes and lysosomes. During transport through the secretory pathway becomes proteolysed by cysteine proteases, thereby releasing a stable soluble lysosomal lumenal polypeptide, whereas the transmembrane-bound fragment is rapidly degraded. Its transport route to lysosome…	9813063; 16141072; 15489334; 21183079; 22428023; 28128235; 30312375; 29386126; 30111894		KW-0256; KW-0967; KW-0269; KW-0325; KW-0333; KW-0378; KW-0391; KW-0395; KW-0399; KW-0458; KW-0472; KW-0540; KW-1185; KW-0677; KW-0735; KW-0812; KW-1133; KW-0832	5.0	GO:0000139; GO:0004630; GO:0005765; GO:0005789; GO:0006954; GO:0014902; GO:0016021; GO:0031901; GO:0031902; GO:0043202; GO:0045087; GO:0045145; GO:1900015
O35435	O35435	PYRD_MOUSE	Dihydroorotate dehydrogenase (quinone), mitochondrial (DHOdehase) (EC 1.3.5.2) (Dihydroorotate oxidase)	Dhodh	Mus musculus (Mouse)	395	Flavoprotein;FMN;Membrane;Mitochondrion;Mitochondrion inner membrane;Oxidoreductase;Pyrimidine biosynthesis;Reference proteome;Transit peptide;Transmembrane;Transmembrane helix	'de novo' pyrimidine nucleobase biosynthetic process [GO:0006207]; 'de novo' UMP biosynthetic process [GO:0044205]; positive regulation of apoptotic process [GO:0043065]; pyrimidine ribonucleotide biosynthetic process [GO:0009220]; regulation of mitochondrial fission [GO:0090140]; UDP biosynthetic process [GO:0006225]	dihydroorotase activity [GO:0004151]; dihydroorotate dehydrogenase activity [GO:0004152]; FMN binding [GO:0010181]; quinone binding [GO:0048038]; ubiquinone binding [GO:0048039]	cytosol [GO:0005829]; integral component of membrane [GO:0016021]; mitochondrial inner membrane [GO:0005743]; mitochondrion [GO:0005739]; neuronal cell body [GO:0043025]; nucleoplasm [GO:0005654]	cytosol [GO:0005829]; integral component of membrane [GO:0016021]; mitochondrial inner membrane [GO:0005743]; mitochondrion [GO:0005739]; neuronal cell body [GO:0043025]; nucleoplasm [GO:0005654]; dihydroorotase activity [GO:0004151]; dihydroorotate dehydrogenase activity [GO:0004152]; FMN binding [GO:0010181]; quinone binding [GO:0048038]; ubiquinone binding [GO:0048039]; 'de novo' pyrimidine nu…	SUBCELLULAR LOCATION: Mitochondrion inner membrane {ECO:0000250|UniProtKB:Q02127}; Single-pass membrane protein {ECO:0000250|UniProtKB:Q02127}.	PTM: The uncleaved transit peptide is required for mitochondrial targeting and proper membrane integration. {ECO:0000250}.	15489334; 21183079	PATHWAY: Pyrimidine metabolism; UMP biosynthesis via de novo pathway; orotate from (S)-dihydroorotate (quinone route): step 1/1.	KW-0285; KW-0288; KW-0472; KW-0496; KW-0999; KW-0560; KW-0665; KW-1185; KW-0809; KW-0812; KW-1133	5.0	GO:0004151; GO:0004152; GO:0005654; GO:0005739; GO:0005743; GO:0005829; GO:0006207; GO:0006225; GO:0009220; GO:0010181; GO:0016021; GO:0043025; GO:0043065; GO:0044205; GO:0048038; GO:0048039; GO:0090140
O35449	O35449	PRRT1_MOUSE	Proline-rich transmembrane protein 1 (Dispanin subfamily D member 1) (DSPD1) (Synapse differentiation-induced protein 4) (SynDIG4)	Prrt1 Ng5	Mus musculus (Mouse)	306	Cell membrane;Membrane;Reference proteome;Signal-anchor;Synapse;Transmembrane;Transmembrane helix	learning or memory [GO:0007611]; long-term synaptic depression [GO:0060292]; long-term synaptic potentiation [GO:0060291]; protein localization [GO:0008104]; protein localization to cell surface [GO:0034394]; protein phosphorylation [GO:0006468]; regulation of AMPA receptor activity [GO:2000311]; synapse organization [GO:0050808]	identical protein binding [GO:0042802]; signaling receptor regulator activity [GO:0030545]	anchoring junction [GO:0070161]; glutamatergic synapse [GO:0098978]; integral component of postsynaptic membrane [GO:0099055]; membrane [GO:0016020]; postsynaptic density membrane [GO:0098839]; synaptic vesicle membrane [GO:0030672]	anchoring junction [GO:0070161]; glutamatergic synapse [GO:0098978]; integral component of postsynaptic membrane [GO:0099055]; membrane [GO:0016020]; postsynaptic density membrane [GO:0098839]; synaptic vesicle membrane [GO:0030672]; identical protein binding [GO:0042802]; signaling receptor regulator activity [GO:0030545]; learning or memory [GO:0007611]; long-term synaptic depression [GO:006029…	SUBCELLULAR LOCATION: Cell membrane {ECO:0000305|PubMed:22632720}; Single-pass type II membrane protein {ECO:0000250|UniProtKB:Q6MG82}. Synapse {ECO:0000305|PubMed:22632720}.		14656967; 21183079; 22632720; 22363774; 29490264; 31216424		KW-1003; KW-0472; KW-1185; KW-0735; KW-0770; KW-0812; KW-1133	5.0	GO:0006468; GO:0007611; GO:0008104; GO:0016020; GO:0030545; GO:0030672; GO:0034394; GO:0042802; GO:0050808; GO:0060291; GO:0060292; GO:0070161; GO:0098839; GO:0098978; GO:0099055; GO:2000311
O35465	O35465	FKBP8_MOUSE	Peptidyl-prolyl cis-trans isomerase FKBP8 (PPIase FKBP8) (EC 5.2.1.8) (38 kDa FK506-binding protein) (38 kDa FKBP) (FKBP-38) (mFKBP38) (FK506-binding protein 8) (FKBP-8) (FKBPR38) (Rotamase)	Fkbp8 Fkbp38 Sam11	Mus musculus (Mouse)	402	Alternative splicing;Apoptosis;Calcium;Isomerase;Isopeptide bond;Membrane;Mitochondrion;Phosphoprotein;Reference proteome;Repeat;Rotamase;TPR repeat;Transmembrane;Transmembrane helix;Ubl conjugation	apoptotic process [GO:0006915]; BMP signaling pathway [GO:0030509]; camera-type eye development [GO:0043010]; cell fate specification [GO:0001708]; dorsal/ventral neural tube patterning [GO:0021904]; dorsal/ventral pattern formation [GO:0009953]; multicellular organism growth [GO:0035264]; negative regulation of apoptotic process [GO:0043066]; negative regulation of protein phosphorylation [GO:00…	disordered domain specific binding [GO:0097718]; identical protein binding [GO:0042802]; peptidyl-prolyl cis-trans isomerase activity [GO:0003755]; protein folding chaperone [GO:0044183]	cytosol [GO:0005829]; endomembrane system [GO:0012505]; endoplasmic reticulum [GO:0005783]; integral component of endoplasmic reticulum membrane [GO:0030176]; membrane [GO:0016020]; mitochondrial envelope [GO:0005740]; mitochondrial membrane [GO:0031966]; mitochondrion [GO:0005739]; protein-containing complex [GO:0032991]	cytosol [GO:0005829]; endomembrane system [GO:0012505]; endoplasmic reticulum [GO:0005783]; integral component of endoplasmic reticulum membrane [GO:0030176]; membrane [GO:0016020]; mitochondrial envelope [GO:0005740]; mitochondrial membrane [GO:0031966]; mitochondrion [GO:0005739]; protein-containing complex [GO:0032991]; disordered domain specific binding [GO:0097718]; identical protein binding…	SUBCELLULAR LOCATION: Mitochondrion membrane {ECO:0000269|PubMed:15105374}; Single-pass membrane protein {ECO:0000269|PubMed:15105374}; Cytoplasmic side {ECO:0000269|PubMed:15105374}.	PTM: Ubiquitinated by PRKN during mitophagy, leading to its degradation and enhancement of mitophagy. Deubiquitinated by USP30. {ECO:0000250|UniProtKB:Q14318}.	12510191; 15105374; 16141072; 15489334; 10197430; 14667822; 18459960; 21183079		KW-0025; KW-0053; KW-0106; KW-0413; KW-1017; KW-0472; KW-0496; KW-0597; KW-1185; KW-0677; KW-0697; KW-0802; KW-0812; KW-1133; KW-0832	5.0	GO:0001708; GO:0001933; GO:0003755; GO:0005739; GO:0005740; GO:0005783; GO:0005829; GO:0006457; GO:0006915; GO:0007224; GO:0009953; GO:0010468; GO:0012505; GO:0016020; GO:0021904; GO:0021915; GO:0030176; GO:0030509; GO:0030510; GO:0030513; GO:0031966; GO:0032991; GO:0035264; GO:0042802; GO:0043010; GO:0043066; GO:0044183; GO:0048665; GO:0097718
O35491	O35491	CLK2_MOUSE	Dual specificity protein kinase CLK2 (EC 2.7.12.1) (CDC-like kinase 2)	Clk2	Mus musculus (Mouse)	499	ATP-binding;Kinase;Nucleotide-binding;Nucleus;Phosphoprotein;Reference proteome;Serine/threonine-protein kinase;Transferase;Tyrosine-protein kinase	negative regulation of gluconeogenesis [GO:0045721]; peptidyl-tyrosine phosphorylation [GO:0018108]; protein autophosphorylation [GO:0046777]; protein phosphorylation [GO:0006468]; regulation of RNA splicing [GO:0043484]; response to ionizing radiation [GO:0010212]; response to organic substance [GO:0010033]; response to retinoic acid [GO:0032526]	ATP binding [GO:0005524]; identical protein binding [GO:0042802]; protein serine kinase activity [GO:0106310]; protein serine/threonine kinase activity [GO:0004674]; protein serine/threonine/tyrosine kinase activity [GO:0004712]; protein tyrosine kinase activity [GO:0004713]	nuclear body [GO:0016604]; nuclear speck [GO:0016607]; nucleoplasm [GO:0005654]; nucleus [GO:0005634]	nuclear body [GO:0016604]; nuclear speck [GO:0016607]; nucleoplasm [GO:0005654]; nucleus [GO:0005634]; ATP binding [GO:0005524]; identical protein binding [GO:0042802]; protein serine kinase activity [GO:0106310]; protein serine/threonine kinase activity [GO:0004674]; protein serine/threonine/tyrosine kinase activity [GO:0004712]; protein tyrosine kinase activity [GO:0004713]; negative regulation…	SUBCELLULAR LOCATION: Nucleus {ECO:0000269|PubMed:9307018, ECO:0000269|PubMed:9852100}. Nucleus speckle {ECO:0000269|PubMed:9852100}. Note=Inhibition of phosphorylation at Ser-141 results in accumulation in the nuclear speckle. {ECO:0000269|PubMed:9852100}.	PTM: Autophosphorylates on all three types of residues. Phosphorylation on Ser-34 and Thr-127 by AKT1 is induced by ionizing radiation or insulin. Phosphorylation plays a critical role in cell proliferation following low dose radiation and prevents cell death following high dose radiation. Phosphorylation at Thr-343 by PKB/AKT2 induces its kinase activity which is required for its stability. The …	9307018; 19468303; 9852100; 15010457; 21183079; 20074525; 21329884		KW-0067; KW-0418; KW-0547; KW-0539; KW-0597; KW-1185; KW-0723; KW-0808; KW-0829	5.0	GO:0004674; GO:0004712; GO:0004713; GO:0005524; GO:0005634; GO:0005654; GO:0006468; GO:0010033; GO:0010212; GO:0016604; GO:0016607; GO:0018108; GO:0032526; GO:0042802; GO:0043484; GO:0045721; GO:0046777; GO:0106310
O35526	O35526	STX1A_MOUSE	Syntaxin-1A (Neuron-specific antigen HPC-1)	Stx1a	Mus musculus (Mouse)	288	Cell membrane;Coiled coil;Cytoplasmic vesicle;Direct protein sequencing;Exocytosis;Isopeptide bond;Membrane;Neurotransmitter transport;Phosphoprotein;Reference proteome;Synapse;Synaptosome;Transmembrane;Transmembrane helix;Transport;Ubl conjugation	calcium-ion regulated exocytosis [GO:0017156]; exocytosis [GO:0006887]; hormone secretion [GO:0046879]; insulin secretion [GO:0030073]; intracellular protein transport [GO:0006886]; modulation of excitatory postsynaptic potential [GO:0098815]; positive regulation of calcium ion-dependent exocytosis [GO:0045956]; positive regulation of catecholamine secretion [GO:0033605]; positive regulation of e…	ATP-dependent protein binding [GO:0043008]; calcium channel inhibitor activity [GO:0019855]; calcium-dependent protein binding [GO:0048306]; chloride channel inhibitor activity [GO:0019869]; identical protein binding [GO:0042802]; kinase binding [GO:0019900]; myosin binding [GO:0017022]; myosin head/neck binding [GO:0032028]; protein domain specific binding [GO:0019904]; protein N-terminus bindin…	acrosomal vesicle [GO:0001669]; actomyosin [GO:0042641]; anchoring junction [GO:0070161]; axon [GO:0030424]; endomembrane system [GO:0012505]; glutamatergic synapse [GO:0098978]; integral component of membrane [GO:0016021]; integral component of plasma membrane [GO:0005887]; integral component of presynaptic membrane [GO:0099056]; integral component of synaptic vesicle membrane [GO:0030285]; intr…	acrosomal vesicle [GO:0001669]; actomyosin [GO:0042641]; anchoring junction [GO:0070161]; axon [GO:0030424]; endomembrane system [GO:0012505]; glutamatergic synapse [GO:0098978]; integral component of membrane [GO:0016021]; integral component of plasma membrane [GO:0005887]; integral component of presynaptic membrane [GO:0099056]; integral component of synaptic vesicle membrane [GO:0030285]; intr…	SUBCELLULAR LOCATION: Cytoplasmic vesicle, secretory vesicle, synaptic vesicle membrane {ECO:0000269|PubMed:18760330}; Single-pass type IV membrane protein {ECO:0000269|PubMed:18760330}. Synapse, synaptosome {ECO:0000269|PubMed:18760330}. Cell membrane {ECO:0000250|UniProtKB:P32851}. Note=Colocalizes with KCNB1 at the cell membrane. {ECO:0000250|UniProtKB:P32851}.	PTM: Phosphorylated by CK2. Phosphorylation at Ser-188 by DAPK1 significantly decreases its interaction with STXBP1 (By similarity). {ECO:0000250}.; PTM: Phosphorylated by CK2 (By similarity). Phosphorylation at Ser-188 by DAPK1 significantly decreases its interaction with STXBP1 (By similarity). {ECO:0000250, ECO:0000250|UniProtKB:Q16623}.; PTM: Sumoylated, sumoylation is required for regulation…	12101244; 15774481; 17055430; 16452087; 17502420; 17296554; 18760330; 19196426; 21183079; 21998599; 23341457; 28596237; 28031464; 29056747		KW-1003; KW-0175; KW-0968; KW-0903; KW-0268; KW-1017; KW-0472; KW-0532; KW-0597; KW-1185; KW-0770; KW-0771; KW-0812; KW-1133; KW-0813; KW-0832	5.0	GO:0000149; GO:0001669; GO:0001956; GO:0005484; GO:0005886; GO:0005887; GO:0006886; GO:0006887; GO:0006906; GO:0008021; GO:0009629; GO:0010701; GO:0010807; GO:0012505; GO:0014069; GO:0016020; GO:0016021; GO:0016079; GO:0016925; GO:0017022; GO:0017156; GO:0017157; GO:0019855; GO:0019869; GO:0019900; GO:0019904; GO:0030073; GO:0030141; GO:0030285; GO:0030424; GO:0030672; GO:0030674; GO:0031201; GO:…
O35551	O35551	RABE1_MOUSE	Rab GTPase-binding effector protein 1 (Rabaptin-5) (Rabaptin-5alpha)	Rabep1 Rab5ep Rabpt5 Rabpt5a	Mus musculus (Mouse)	862	Acetylation;Alternative splicing;Apoptosis;Coiled coil;Cytoplasm;Cytoplasmic vesicle;Endocytosis;Endosome;Phosphoprotein;Protein transport;Reference proteome;Transport	apoptotic process [GO:0006915]; endocytosis [GO:0006897]; Golgi to plasma membrane transport [GO:0006893]; protein localization to ciliary membrane [GO:1903441]; protein transport [GO:0015031]; vesicle-mediated transport [GO:0016192]	growth factor activity [GO:0008083]; GTPase activator activity [GO:0005096]; protein domain specific binding [GO:0019904]; protein homodimerization activity [GO:0042803]	early endosome [GO:0005769]; endocytic vesicle [GO:0030139]; endosome [GO:0005768]; intracellular membrane-bounded organelle [GO:0043231]; protein-containing complex [GO:0032991]; recycling endosome [GO:0055037]	early endosome [GO:0005769]; endocytic vesicle [GO:0030139]; endosome [GO:0005768]; intracellular membrane-bounded organelle [GO:0043231]; protein-containing complex [GO:0032991]; recycling endosome [GO:0055037]; growth factor activity [GO:0008083]; GTPase activator activity [GO:0005096]; protein domain specific binding [GO:0019904]; protein homodimerization activity [GO:0042803]; apoptotic proce…	SUBCELLULAR LOCATION: Cytoplasm {ECO:0000250}. Early endosome {ECO:0000250}. Recycling endosome {ECO:0000250}. Cytoplasmic vesicle {ECO:0000250}.	PTM: Proteolytic cleavage by caspases in apoptotic cells causes loss of endosome fusion activity. {ECO:0000250}.	9427343; 11977240; 19468303; 15489334; 16141072; 17242355; 21183079; 22841712; 25405894		KW-0007; KW-0025; KW-0053; KW-0175; KW-0963; KW-0968; KW-0254; KW-0967; KW-0597; KW-0653; KW-1185; KW-0813	5.0	GO:0005096; GO:0005768; GO:0005769; GO:0006893; GO:0006897; GO:0006915; GO:0008083; GO:0015031; GO:0016192; GO:0019904; GO:0030139; GO:0032991; GO:0042803; GO:0043231; GO:0055037; GO:1903441
O35598	O35598	ADA10_MOUSE	Disintegrin and metalloproteinase domain-containing protein 10 (ADAM 10) (EC 3.4.24.81) (Kuzbanian protein homolog) (Mammalian disintegrin-metalloprotease) (CD antigen CD156c)	Adam10 Kuz Madm	Mus musculus (Mouse)	749	Cell junction;Cell membrane;Cell projection;Cleavage on pair of basic residues;Cytoplasm;Cytoplasmic vesicle;Disulfide bond;Glycoprotein;Golgi apparatus;Hydrolase;Membrane;Metal-binding;Metalloprotease;Notch signaling pathway;Phosphoprotein;Protease;Reference proteome;SH3-binding;Signal;Transmembrane;Transmembrane helix;Zinc;Zymogen	adherens junction organization [GO:0034332]; amyloid precursor protein catabolic process [GO:0042987]; amyloid-beta formation [GO:0034205]; cochlea development [GO:0090102]; constitutive protein ectodomain proteolysis [GO:0051089]; epidermal growth factor receptor ligand maturation [GO:0038004]; in utero embryonic development [GO:0001701]; membrane protein ectodomain proteolysis [GO:0006509]; mon…	endopeptidase activity [GO:0004175]; metal ion binding [GO:0046872]; metallodipeptidase activity [GO:0070573]; metalloendopeptidase activity [GO:0004222]; metalloendopeptidase activity involved in amyloid precursor protein catabolic process [GO:1902945]; metallopeptidase activity [GO:0008237]; protein homodimerization activity [GO:0042803]; protein kinase binding [GO:0019901]; SH2 domain binding …	adherens junction [GO:0005912]; axon [GO:0030424]; cell surface [GO:0009986]; clathrin-coated vesicle [GO:0030136]; collagen-containing extracellular matrix [GO:0062023]; cytoplasm [GO:0005737]; dendrite [GO:0030425]; dendritic spine [GO:0043197]; glutamatergic synapse [GO:0098978]; Golgi apparatus [GO:0005794]; Golgi membrane [GO:0000139]; Golgi-associated vesicle [GO:0005798]; intracellular mem…	adherens junction [GO:0005912]; axon [GO:0030424]; cell surface [GO:0009986]; clathrin-coated vesicle [GO:0030136]; collagen-containing extracellular matrix [GO:0062023]; cytoplasm [GO:0005737]; dendrite [GO:0030425]; dendritic spine [GO:0043197]; glutamatergic synapse [GO:0098978]; Golgi apparatus [GO:0005794]; Golgi membrane [GO:0000139]; Golgi-associated vesicle [GO:0005798]; intracellular mem…	SUBCELLULAR LOCATION: Cell membrane {ECO:0000269|PubMed:23676497, ECO:0000269|PubMed:26668317, ECO:0000269|PubMed:30463011}; Single-pass type I membrane protein {ECO:0000305}. Golgi apparatus membrane {ECO:0000250|UniProtKB:O14672}; Single-pass type I membrane protein {ECO:0000305}. Cytoplasmic vesicle, clathrin-coated vesicle {ECO:0000250|UniProtKB:O14672}. Cell projection, axon {ECO:0000269|Pub…	PTM: The precursor is cleaved by furin and PCSK7. {ECO:0000250|UniProtKB:Q10741}.	9244301; 19468303; 16141072; 10958785; 17245433; 19349973; 21183079; 23035126; 23676497; 26876177; 26668317; 29397483; 30463011; 29430990; 29325091; 30446855; 30639848		KW-0965; KW-1003; KW-0966; KW-0165; KW-0963; KW-0968; KW-1015; KW-0325; KW-0333; KW-0378; KW-0472; KW-0479; KW-0482; KW-0914; KW-0597; KW-0645; KW-1185; KW-0729; KW-0732; KW-0812; KW-1133; KW-0862; KW-0865	5.0	GO:0000139; GO:0001701; GO:0004175; GO:0004222; GO:0005634; GO:0005737; GO:0005794; GO:0005798; GO:0005802; GO:0005886; GO:0005912; GO:0006468; GO:0006509; GO:0006913; GO:0007162; GO:0007219; GO:0007220; GO:0008021; GO:0008237; GO:0008284; GO:0008593; GO:0009986; GO:0010629; GO:0010820; GO:0014069; GO:0016020; GO:0016485; GO:0017124; GO:0019901; GO:0030136; GO:0030307; GO:0030335; GO:0030424; GO:…
O35607	O35607	BMPR2_MOUSE	Bone morphogenetic protein receptor type-2 (BMP type-2 receptor) (BMPR-2) (EC 2.7.11.30) (BRK-3) (Bone morphogenetic protein receptor type II) (BMP type II receptor) (BMPR-II)	Bmpr2	Mus musculus (Mouse)	1038	ATP-binding;Cell membrane;Disulfide bond;Glycoprotein;Kinase;Magnesium;Manganese;Membrane;Metal-binding;Nucleotide-binding;Phosphoprotein;Receptor;Reference proteome;Serine/threonine-protein kinase;Signal;Transferase;Transmembrane;Transmembrane helix	anterior/posterior pattern specification [GO:0009952]; aortic valve development [GO:0003176]; artery development [GO:0060840]; atrial septum morphogenesis [GO:0060413]; blood vessel development [GO:0001568]; blood vessel remodeling [GO:0001974]; BMP signaling pathway [GO:0030509]; cellular response to BMP stimulus [GO:0071773]; cellular response to growth factor stimulus [GO:0071363]; cellular re…	ATP binding [GO:0005524]; BMP binding [GO:0036122]; BMP receptor activity [GO:0098821]; cadherin binding [GO:0045296]; growth factor binding [GO:0019838]; metal ion binding [GO:0046872]; phosphatase activator activity [GO:0019211]; protein serine/threonine kinase activator activity [GO:0043539]; protein serine/threonine kinase activity [GO:0004674]; protein tyrosine kinase binding [GO:1990782]; s…	adherens junction [GO:0005912]; apical plasma membrane [GO:0016324]; axon [GO:0030424]; basal plasma membrane [GO:0009925]; caveola [GO:0005901]; cell body [GO:0044297]; cell surface [GO:0009986]; clathrin-coated pit [GO:0005905]; cytoplasm [GO:0005737]; dendrite [GO:0030425]; integral component of plasma membrane [GO:0005887]; neuronal cell body [GO:0043025]; nucleoplasm [GO:0005654]; plasma mem…	adherens junction [GO:0005912]; apical plasma membrane [GO:0016324]; axon [GO:0030424]; basal plasma membrane [GO:0009925]; caveola [GO:0005901]; cell body [GO:0044297]; cell surface [GO:0009986]; clathrin-coated pit [GO:0005905]; cytoplasm [GO:0005737]; dendrite [GO:0030425]; integral component of plasma membrane [GO:0005887]; neuronal cell body [GO:0043025]; nucleoplasm [GO:0005654]; plasma mem…	SUBCELLULAR LOCATION: Cell membrane {ECO:0000250|UniProtKB:Q13873}; Single-pass type I membrane protein.		9207184; 21183079; 23527555		KW-0067; KW-1003; KW-1015; KW-0325; KW-0418; KW-0460; KW-0464; KW-0472; KW-0479; KW-0547; KW-0597; KW-0675; KW-1185; KW-0723; KW-0732; KW-0808; KW-0812; KW-1133	5.0	GO:0001568; GO:0001649; GO:0001707; GO:0001893; GO:0001935; GO:0001938; GO:0001946; GO:0001974; GO:0002063; GO:0003085; GO:0003148; GO:0003151; GO:0003176; GO:0003177; GO:0003183; GO:0003186; GO:0003197; GO:0003252; GO:0004674; GO:0005024; GO:0005524; GO:0005654; GO:0005737; GO:0005886; GO:0005887; GO:0005901; GO:0005905; GO:0005912; GO:0006468; GO:0007178; GO:0009267; GO:0009925; GO:0009952; GO:…
O35609	O35609	SCAM3_MOUSE	Secretory carrier-associated membrane protein 3 (Secretory carrier membrane protein 3)	Scamp3	Mus musculus (Mouse)	349	Isopeptide bond;Membrane;Phosphoprotein;Protein transport;Reference proteome;Transmembrane;Transmembrane helix;Transport;Ubl conjugation	intracellular protein transport [GO:0006886]; protein transport [GO:0015031]; response to organic substance [GO:0010033]; response to retinoic acid [GO:0032526]	ubiquitin protein ligase binding [GO:0031625]	Golgi membrane [GO:0000139]; integral component of membrane [GO:0016021]; intracellular membrane-bounded organelle [GO:0043231]; recycling endosome membrane [GO:0055038]; trans-Golgi network membrane [GO:0032588]	Golgi membrane [GO:0000139]; integral component of membrane [GO:0016021]; intracellular membrane-bounded organelle [GO:0043231]; recycling endosome membrane [GO:0055038]; trans-Golgi network membrane [GO:0032588]; ubiquitin protein ligase binding [GO:0031625]; intracellular protein transport [GO:0006886]; protein transport [GO:0015031]; response to organic substance [GO:0010033]; response to reti…	SUBCELLULAR LOCATION: Membrane; Multi-pass membrane protein.	PTM: Monoubiquitinated. {ECO:0000250}.	9378760; 11050114; 16141072; 15489334; 19144319; 21183079; 23418353		KW-1017; KW-0472; KW-0597; KW-0653; KW-1185; KW-0812; KW-1133; KW-0813; KW-0832	5.0	GO:0000139; GO:0006886; GO:0010033; GO:0015031; GO:0016021; GO:0031625; GO:0032526; GO:0032588; GO:0043231; GO:0055038
O35621	O35621	PMM1_MOUSE	Phosphomannomutase 1 (PMM 1) (EC 5.4.2.8)	Pmm1	Mus musculus (Mouse)	262	Acetylation;Cytoplasm;Isomerase;Magnesium;Metal-binding;Phosphoprotein;Reference proteome	cellular response to leukemia inhibitory factor [GO:1990830]; GDP-mannose biosynthetic process [GO:0009298]; mannose metabolic process [GO:0006013]; protein N-linked glycosylation [GO:0006487]	metal ion binding [GO:0046872]; phosphomannomutase activity [GO:0004615]	cytoplasm [GO:0005737]; cytosol [GO:0005829]; neuronal cell body [GO:0043025]	cytoplasm [GO:0005737]; cytosol [GO:0005829]; neuronal cell body [GO:0043025]; metal ion binding [GO:0046872]; phosphomannomutase activity [GO:0004615]; cellular response to leukemia inhibitory factor [GO:1990830]; GDP-mannose biosynthetic process [GO:0009298]; mannose metabolic process [GO:0006013]; protein N-linked glycosylation [GO:0006487]	SUBCELLULAR LOCATION: Cytoplasm {ECO:0000269|PubMed:16847318}.		16847318; 18927083; 21183079	PATHWAY: Nucleotide-sugar biosynthesis; GDP-alpha-D-mannose biosynthesis; alpha-D-mannose 1-phosphate from D-fructose 6-phosphate: step 2/2.	KW-0007; KW-0963; KW-0413; KW-0460; KW-0479; KW-0597; KW-1185	5.0	GO:0004615; GO:0005737; GO:0005829; GO:0006013; GO:0006487; GO:0009298; GO:0043025; GO:0046872; GO:1990830
O35633	O35633	VIAAT_MOUSE	Vesicular inhibitory amino acid transporter (Solute carrier family 32 member 1) (Vesicular GABA and glycine transporter) (Vesicular GABA transporter) (mVGAT) (mVIAAT)	Slc32a1 Vgat Viaat	Mus musculus (Mouse)	525	Alternative splicing;Cell projection;Cytoplasmic vesicle;Membrane;Neurotransmitter transport;Nitration;Reference proteome;Synapse;Transmembrane;Transmembrane helix;Transport	aging [GO:0007568]; amino acid transmembrane transport [GO:0003333]; beta-alanine transport [GO:0001762]; gamma-aminobutyric acid import [GO:0051939]; gamma-aminobutyric acid transport [GO:0015812]; glycine transport [GO:0015816]; hippocampus development [GO:0021766]; neurotransmitter loading into synaptic vesicle [GO:0098700]	amino acid transmembrane transporter activity [GO:0015171]; gamma-aminobutyric acid transmembrane transporter activity [GO:0015185]; gamma-aminobutyric acid:proton antiporter activity [GO:0140800]; gamma-aminobutyric acid:proton symporter activity [GO:0015495]; glycine transmembrane transporter activity [GO:0015187]; glycine:proton antiporter activity [GO:0140799]	cell surface [GO:0009986]; cell tip [GO:0051286]; cone cell pedicle [GO:0044316]; dendrite [GO:0030425]; dendrite terminus [GO:0044292]; GABA-ergic synapse [GO:0098982]; inhibitory synapse [GO:0060077]; integral component of plasma membrane [GO:0005887]; integral component of synaptic vesicle membrane [GO:0030285]; intracellular organelle [GO:0043229]; membrane [GO:0016020]; neuron projection [GO…	cell surface [GO:0009986]; cell tip [GO:0051286]; cone cell pedicle [GO:0044316]; dendrite [GO:0030425]; dendrite terminus [GO:0044292]; GABA-ergic synapse [GO:0098982]; inhibitory synapse [GO:0060077]; integral component of plasma membrane [GO:0005887]; integral component of synaptic vesicle membrane [GO:0030285]; intracellular organelle [GO:0043229]; membrane [GO:0016020]; neuron projection [GO…	SUBCELLULAR LOCATION: Cytoplasmic vesicle membrane {ECO:0000250|UniProtKB:O35458}; Multi-pass membrane protein {ECO:0000255}. Presynapse {ECO:0000269|PubMed:19052203}. Note=Presents in glycine-, GABA- or GABA- and glycine-containing boutons. {ECO:0000250|UniProtKB:O35458}.		9395291; 12573541; 15489334; 10036231; 12115694; 16800626; 16701208; 19052203; 21183079; 27601664; 26912364		KW-0025; KW-0966; KW-0968; KW-0472; KW-0532; KW-0944; KW-1185; KW-0770; KW-0812; KW-1133; KW-0813	5.0	GO:0001762; GO:0003333; GO:0005887; GO:0007568; GO:0008021; GO:0009986; GO:0015171; GO:0015185; GO:0015187; GO:0015495; GO:0015812; GO:0015816; GO:0016020; GO:0021766; GO:0030285; GO:0030425; GO:0043005; GO:0043229; GO:0044292; GO:0044306; GO:0044316; GO:0045202; GO:0048786; GO:0051286; GO:0051939; GO:0060077; GO:0098700; GO:0098793; GO:0098982; GO:0140799; GO:0140800
O35643	O35643	AP1B1_MOUSE	AP-1 complex subunit beta-1 (Adaptor protein complex AP-1 subunit beta-1) (Adaptor-related protein complex 1 subunit beta-1) (Beta-1-adaptin) (Beta-adaptin 1) (Clathrin assembly protein complex 1 beta large chain) (Golgi adaptor HA1/AP1 adaptin beta subunit)	Ap1b1 Adtb1	Mus musculus (Mouse)	943	Acetylation;Cytoplasmic vesicle;Golgi apparatus;Membrane;Nitration;Protein transport;Reference proteome;Transport	basolateral protein secretion [GO:0110010]; clathrin coat assembly [GO:0048268]; determination of left/right symmetry [GO:0007368]; heart development [GO:0007507]; intracellular protein transport [GO:0006886]; kidney development [GO:0001822]; melanosome assembly [GO:1903232]; platelet dense granule organization [GO:0060155]; vesicle-mediated transport [GO:0016192]	clathrin binding [GO:0030276]; protein kinase binding [GO:0019901]	AP-1 adaptor complex [GO:0030121]; cytosol [GO:0005829]; early endosome [GO:0005769]; Golgi apparatus [GO:0005794]; intracellular membrane-bounded organelle [GO:0043231]; lysosomal membrane [GO:0005765]; trans-Golgi network [GO:0005802]; trans-Golgi network membrane [GO:0032588]	AP-1 adaptor complex [GO:0030121]; cytosol [GO:0005829]; early endosome [GO:0005769]; Golgi apparatus [GO:0005794]; intracellular membrane-bounded organelle [GO:0043231]; lysosomal membrane [GO:0005765]; trans-Golgi network [GO:0005802]; trans-Golgi network membrane [GO:0032588]; clathrin binding [GO:0030276]; protein kinase binding [GO:0019901]; basolateral protein secretion [GO:0110010]; clathr…	SUBCELLULAR LOCATION: Cytoplasmic vesicle, clathrin-coated vesicle membrane {ECO:0000250}; Peripheral membrane protein {ECO:0000250}; Cytoplasmic side {ECO:0000250}. Golgi apparatus {ECO:0000250}. Note=Component of the coat surrounding the cytoplasmic face of coated vesicles located at the Golgi complex. {ECO:0000250}.		9271666; 16141072; 15489334; 16800626; 21183079		KW-0007; KW-0968; KW-0333; KW-0472; KW-0944; KW-0653; KW-1185; KW-0813	5.0	GO:0001822; GO:0005765; GO:0005769; GO:0005794; GO:0005802; GO:0005829; GO:0006886; GO:0007368; GO:0007507; GO:0016192; GO:0019901; GO:0030121; GO:0030276; GO:0032588; GO:0043231; GO:0048268; GO:0060155; GO:0110010; GO:1903232
O35658	O35658	C1QBP_MOUSE	Complement component 1 Q subcomponent-binding protein, mitochondrial (GC1q-R protein) (Glycoprotein gC1qBP) (C1qBP)	C1qbp Gc1qbp	Mus musculus (Mouse)	278	Acetylation;Adaptive immunity;Apoptosis;Cell membrane;Complement pathway;Cytoplasm;Direct protein sequencing;Immunity;Innate immunity;Membrane;Mitochondrion;mRNA processing;mRNA splicing;Nucleus;Phosphoprotein;Reference proteome;Ribosome biogenesis;Secreted;Transcription;Transcription regulation;Transit peptide	apoptotic process [GO:0006915]; complement activation, classical pathway [GO:0006958]; innate immune response [GO:0045087]; mature ribosome assembly [GO:0042256]; mRNA processing [GO:0006397]; negative regulation of defense response to virus [GO:0050687]; negative regulation of interferon-gamma production [GO:0032689]; negative regulation of interleukin-12 production [GO:0032695]; negative regula…	adrenergic receptor binding [GO:0031690]; complement component C1q complex binding [GO:0001849]; hyaluronic acid binding [GO:0005540]; kininogen binding [GO:0030984]; mitochondrial ribosome binding [GO:0097177]; mRNA binding [GO:0003729]; protein kinase C binding [GO:0005080]; transcription corepressor activity [GO:0003714]	cell surface [GO:0009986]; cytoplasm [GO:0005737]; cytosol [GO:0005829]; extracellular space [GO:0005615]; GABA-ergic synapse [GO:0098982]; glutamatergic synapse [GO:0098978]; membrane [GO:0016020]; mitochondrial matrix [GO:0005759]; mitochondrion [GO:0005739]; nucleolus [GO:0005730]; nucleus [GO:0005634]; plasma membrane [GO:0005886]; presynapse [GO:0098793]; presynaptic active zone [GO:0048786]	cell surface [GO:0009986]; cytoplasm [GO:0005737]; cytosol [GO:0005829]; extracellular space [GO:0005615]; GABA-ergic synapse [GO:0098982]; glutamatergic synapse [GO:0098978]; membrane [GO:0016020]; mitochondrial matrix [GO:0005759]; mitochondrion [GO:0005739]; nucleolus [GO:0005730]; nucleus [GO:0005634]; plasma membrane [GO:0005886]; presynapse [GO:0098793]; presynaptic active zone [GO:0048786]…	SUBCELLULAR LOCATION: Mitochondrion matrix {ECO:0000269|PubMed:17486078, ECO:0000269|PubMed:18166172}. Nucleus {ECO:0000250|UniProtKB:Q07021}. Cell membrane {ECO:0000250|UniProtKB:Q07021}; Peripheral membrane protein {ECO:0000250|UniProtKB:Q07021}; Extracellular side {ECO:0000250|UniProtKB:Q07021}. Secreted {ECO:0000250|UniProtKB:Q07021}. Cytoplasm {ECO:0000250|UniProtKB:Q07021}. Nucleus, nucleol…		9414106; 17486078; 18166172; 18460468; 21183079; 20950273; 22904065; 23576753; 28942965		KW-0007; KW-1064; KW-0053; KW-1003; KW-0180; KW-0963; KW-0903; KW-0391; KW-0399; KW-0472; KW-0496; KW-0507; KW-0508; KW-0539; KW-0597; KW-1185; KW-0690; KW-0964; KW-0804; KW-0805; KW-0809	5.0	GO:0000122; GO:0001849; GO:0003714; GO:0003729; GO:0005080; GO:0005540; GO:0005615; GO:0005634; GO:0005730; GO:0005737; GO:0005739; GO:0005759; GO:0005829; GO:0005886; GO:0006397; GO:0006915; GO:0006958; GO:0008380; GO:0009986; GO:0014065; GO:0016020; GO:0030449; GO:0030984; GO:0031690; GO:0032689; GO:0032695; GO:0039534; GO:0039536; GO:0042256; GO:0043065; GO:0045087; GO:0045785; GO:0048025; GO:…
O35660	O35660	GSTM6_MOUSE	Glutathione S-transferase Mu 6 (EC 2.5.1.18) (GST class-mu 6) (Glutathione-S-transferase class M5)	Gstm6 Gstm5	Mus musculus (Mouse)	218	Cytoplasm;Reference proteome;Transferase	glutathione metabolic process [GO:0006749]	enzyme binding [GO:0019899]; glutathione binding [GO:0043295]; glutathione transferase activity [GO:0004364]; protein homodimerization activity [GO:0042803]	cytoplasm [GO:0005737]; cytosol [GO:0005829]; intercellular bridge [GO:0045171]	cytoplasm [GO:0005737]; cytosol [GO:0005829]; intercellular bridge [GO:0045171]; enzyme binding [GO:0019899]; glutathione binding [GO:0043295]; glutathione transferase activity [GO:0004364]; protein homodimerization activity [GO:0042803]; glutathione metabolic process [GO:0006749]	SUBCELLULAR LOCATION: Cytoplasm {ECO:0000250}.		9480867; 19468303; 15489334; 21183079		KW-0963; KW-1185; KW-0808	4.0	GO:0004364; GO:0005737; GO:0005829; GO:0006749; GO:0019899; GO:0042803; GO:0043295; GO:0045171
O35678	O35678	MGLL_MOUSE	Monoglyceride lipase (MGL) (EC 3.1.1.23) (Monoacylglycerol lipase) (MAGL)	Mgll	Mus musculus (Mouse)	303	Alternative splicing;Cytoplasm;Fatty acid biosynthesis;Fatty acid metabolism;Hydrolase;Lipid biosynthesis;Lipid degradation;Lipid metabolism;Membrane;Nitration;Phosphoprotein;Reference proteome;Serine esterase	acylglycerol catabolic process [GO:0046464]; arachidonic acid metabolic process [GO:0019369]; fatty acid biosynthetic process [GO:0006633]; long-term synaptic depression [GO:0060292]; monoacylglycerol catabolic process [GO:0052651]; positive regulation of vasoconstriction [GO:0045907]; regulation of axon extension [GO:0030516]; regulation of endocannabinoid signaling pathway [GO:2000124]; regulat…	acylglycerol lipase activity [GO:0047372]; hydrolase activity [GO:0016787]; lipase activity [GO:0016298]; protein homodimerization activity [GO:0042803]	axon [GO:0030424]; cytosol [GO:0005829]; extrinsic component of membrane [GO:0019898]; membrane [GO:0016020]; nucleoplasm [GO:0005654]; synapse [GO:0045202]; varicosity [GO:0043196]	axon [GO:0030424]; cytosol [GO:0005829]; extrinsic component of membrane [GO:0019898]; membrane [GO:0016020]; nucleoplasm [GO:0005654]; synapse [GO:0045202]; varicosity [GO:0043196]; acylglycerol lipase activity [GO:0047372]; hydrolase activity [GO:0016787]; lipase activity [GO:0016298]; protein homodimerization activity [GO:0042803]; acylglycerol catabolic process [GO:0046464]; arachidonic acid …	SUBCELLULAR LOCATION: Cytoplasm, cytosol {ECO:0000269|PubMed:18096503}. Membrane; Peripheral membrane protein {ECO:0000269|PubMed:18096503}.		9341166; 11470505; 16141072; 15489334; 16800626; 17700715; 18096503; 19029917; 20554061; 21183079; 20729846; 21454566	PATHWAY: Glycerolipid metabolism; triacylglycerol degradation. {ECO:0000269|PubMed:18096503, ECO:0000269|PubMed:9341166}.	KW-0025; KW-0963; KW-0275; KW-0276; KW-0378; KW-0444; KW-0442; KW-0443; KW-0472; KW-0944; KW-0597; KW-1185; KW-0719	5.0	GO:0005654; GO:0005829; GO:0006633; GO:0009966; GO:0016020; GO:0016298; GO:0016787; GO:0019369; GO:0019433; GO:0019898; GO:0030424; GO:0030516; GO:0042803; GO:0043196; GO:0045202; GO:0045907; GO:0046464; GO:0047372; GO:0050727; GO:0051930; GO:0052651; GO:0060292; GO:2000124
O35681	O35681	SYT3_MOUSE	Synaptotagmin-3 (Synaptotagmin III) (SytIII)	Syt3	Mus musculus (Mouse)	587	Calcium;Cell membrane;Cytoplasmic vesicle;Differentiation;Disulfide bond;Exocytosis;Membrane;Metal-binding;Methylation;Reference proteome;Repeat;Transmembrane;Transmembrane helix	calcium-ion regulated exocytosis [GO:0017156]; cell differentiation [GO:0030154]; cellular response to calcium ion [GO:0071277]; positive regulation of dendrite extension [GO:1903861]; positive regulation of vesicle fusion [GO:0031340]; regulation of calcium ion-dependent exocytosis [GO:0017158]; regulation of dopamine secretion [GO:0014059]; response to calcium ion [GO:0051592]; vesicle-mediated…	calcium ion binding [GO:0005509]; calcium-dependent phospholipid binding [GO:0005544]; clathrin binding [GO:0030276]; identical protein binding [GO:0042802]; phosphatidylinositol-4,5-bisphosphate binding [GO:0005546]; phosphatidylserine binding [GO:0001786]; protein heterodimerization activity [GO:0046982]; protein homodimerization activity [GO:0042803]; SNARE binding [GO:0000149]; syntaxin bindi…	endosome [GO:0005768]; exocytic vesicle [GO:0070382]; integral component of synaptic membrane [GO:0099699]; plasma membrane [GO:0005886]; transport vesicle membrane [GO:0030658]	endosome [GO:0005768]; exocytic vesicle [GO:0070382]; integral component of synaptic membrane [GO:0099699]; plasma membrane [GO:0005886]; transport vesicle membrane [GO:0030658]; calcium ion binding [GO:0005509]; calcium-dependent phospholipid binding [GO:0005544]; clathrin binding [GO:0030276]; identical protein binding [GO:0042802]; phosphatidylinositol-4,5-bisphosphate binding [GO:0005546]; ph…	SUBCELLULAR LOCATION: Cell membrane {ECO:0000250|UniProtKB:P40748}; Single-pass membrane protein {ECO:0000255}. Cytoplasmic vesicle, secretory vesicle membrane {ECO:0000305}; Single-pass membrane protein {ECO:0000255}.		10531343; 15489334; 10531344; 24129315		KW-0106; KW-1003; KW-0968; KW-0221; KW-1015; KW-0268; KW-0472; KW-0479; KW-0488; KW-1185; KW-0677; KW-0812; KW-1133	5.0	GO:0000149; GO:0001786; GO:0005509; GO:0005544; GO:0005546; GO:0005768; GO:0005886; GO:0014059; GO:0016192; GO:0017156; GO:0017158; GO:0019905; GO:0030154; GO:0030276; GO:0030658; GO:0031340; GO:0042802; GO:0042803; GO:0046982; GO:0051592; GO:0070382; GO:0071277; GO:0099699; GO:1903861
O35682	O35682	MYADM_MOUSE	Myeloid-associated differentiation marker (Myeloid up-regulated protein)	Myadm Mug	Mus musculus (Mouse)	320	Membrane;Reference proteome;Repeat;Transmembrane;Transmembrane helix	establishment of endothelial barrier [GO:0061028]; membrane raft organization [GO:0031579]; negative regulation of actin filament polymerization [GO:0030837]; negative regulation of gene expression [GO:0010629]; negative regulation of heterotypic cell-cell adhesion [GO:0034115]; negative regulation of protein kinase C signaling [GO:0090038]; negative regulation of protein phosphorylation [GO:0001…		cell-cell junction [GO:0005911]; cortical actin cytoskeleton [GO:0030864]; integral component of membrane [GO:0016021]; membrane raft [GO:0045121]; plasma membrane [GO:0005886]; ruffle [GO:0001726]	cell-cell junction [GO:0005911]; cortical actin cytoskeleton [GO:0030864]; integral component of membrane [GO:0016021]; membrane raft [GO:0045121]; plasma membrane [GO:0005886]; ruffle [GO:0001726]; establishment of endothelial barrier [GO:0061028]; membrane raft organization [GO:0031579]; negative regulation of actin filament polymerization [GO:0030837]; negative regulation of gene expression [G…	SUBCELLULAR LOCATION: Membrane {ECO:0000305}; Multi-pass membrane protein {ECO:0000305}.		10733104; 16141072; 21183079		KW-0472; KW-1185; KW-0677; KW-0812; KW-1133	4.0	GO:0001726; GO:0001933; GO:0005886; GO:0005911; GO:0010629; GO:0016021; GO:0030335; GO:0030837; GO:0030864; GO:0031579; GO:0034115; GO:0044860; GO:0045121; GO:0061028; GO:0090038; GO:1900026
O35685	O35685	NUDC_MOUSE	Nuclear migration protein nudC (Nuclear distribution protein C homolog) (Silica-induced gene 92 protein) (SIG-92)	Nudc	Mus musculus (Mouse)	332	3D-structure;Acetylation;Cell cycle;Cell division;Coiled coil;Cytoplasm;Cytoskeleton;Microtubule;Mitosis;Nucleus;Phosphoprotein;Reference proteome	cell division [GO:0051301]; mitotic metaphase plate congression [GO:0007080]; mitotic spindle organization [GO:0007052]; nuclear migration [GO:0007097]; protein folding [GO:0006457]; response to peptide hormone [GO:0043434]	unfolded protein binding [GO:0051082]	cytoplasm [GO:0005737]; cytosol [GO:0005829]; Golgi apparatus [GO:0005794]; microtubule [GO:0005874]; midbody [GO:0030496]; mitotic spindle [GO:0072686]; nucleus [GO:0005634]	cytoplasm [GO:0005737]; cytosol [GO:0005829]; Golgi apparatus [GO:0005794]; microtubule [GO:0005874]; midbody [GO:0030496]; mitotic spindle [GO:0072686]; nucleus [GO:0005634]; unfolded protein binding [GO:0051082]; cell division [GO:0051301]; mitotic metaphase plate congression [GO:0007080]; mitotic spindle organization [GO:0007052]; nuclear migration [GO:0007097]; protein folding [GO:0006457]; r…	SUBCELLULAR LOCATION: Cytoplasm, cytoskeleton {ECO:0000250}. Nucleus {ECO:0000250}. Cytoplasm, cytoskeleton, spindle {ECO:0000250|UniProtKB:Q9Y266}. Midbody {ECO:0000250|UniProtKB:Q9Y266}. Note=A small proportion is nuclear, in a punctate pattern (By similarity). In a filamentous pattern adjacent to the nucleus of migrating cerebellar granule cells. Colocalizes with tubulin and dynein and with th…	PTM: Reversibly phosphorylated on serine residues during the M phase of the cell cycle. Phosphorylation on Ser-275 and Ser-327 is necessary for correct formation of mitotic spindles and chromosome separation during mitosis. Phosphorylated by PLK and other kinases (By similarity). {ECO:0000250|UniProtKB:Q9Y266}.	7868905; 9601647; 16141072; 15489334; 11734602; 21183079		KW-0002; KW-0007; KW-0131; KW-0132; KW-0175; KW-0963; KW-0206; KW-0493; KW-0498; KW-0539; KW-0597; KW-1185	5.0	GO:0005634; GO:0005737; GO:0005794; GO:0005829; GO:0005874; GO:0006457; GO:0007052; GO:0007080; GO:0007097; GO:0030496; GO:0043434; GO:0051082; GO:0051301; GO:0072686
O35737	O35737	HNRH1_MOUSE	Heterogeneous nuclear ribonucleoprotein H (hnRNP H) [Cleaved into: Heterogeneous nuclear ribonucleoprotein H, N-terminally processed]	Hnrnph1 Hnrph Hnrph1	Mus musculus (Mouse)	449	Acetylation;Direct protein sequencing;Isopeptide bond;Methylation;mRNA processing;mRNA splicing;Nucleus;Phosphoprotein;Reference proteome;Repeat;Ribonucleoprotein;RNA-binding;Spliceosome;Ubl conjugation	cellular response to interleukin-7 [GO:0098761]; mRNA processing [GO:0006397]; regulation of RNA splicing [GO:0043484]; RNA splicing [GO:0008380]	enzyme binding [GO:0019899]; identical protein binding [GO:0042802]; RNA binding [GO:0003723]	catalytic step 2 spliceosome [GO:0071013]; cytosol [GO:0005829]; nucleoplasm [GO:0005654]; nucleus [GO:0005634]; postsynaptic density [GO:0014069]; ribonucleoprotein complex [GO:1990904]	catalytic step 2 spliceosome [GO:0071013]; cytosol [GO:0005829]; nucleoplasm [GO:0005654]; nucleus [GO:0005634]; postsynaptic density [GO:0014069]; ribonucleoprotein complex [GO:1990904]; enzyme binding [GO:0019899]; identical protein binding [GO:0042802]; RNA binding [GO:0003723]; cellular response to interleukin-7 [GO:0098761]; mRNA processing [GO:0006397]; regulation of RNA splicing [GO:004348…	SUBCELLULAR LOCATION: Nucleus, nucleoplasm {ECO:0000250}.		15489334; 21183079; 24129315		KW-0007; KW-0903; KW-1017; KW-0488; KW-0507; KW-0508; KW-0539; KW-0597; KW-1185; KW-0677; KW-0687; KW-0694; KW-0747; KW-0832	4.0	GO:0003723; GO:0005634; GO:0005654; GO:0005829; GO:0006397; GO:0008380; GO:0014069; GO:0019899; GO:0042802; GO:0043484; GO:0071013; GO:0098761; GO:1990904
O35841	O35841	API5_MOUSE	Apoptosis inhibitor 5 (API-5) (AAC-11)	Api5	Mus musculus (Mouse)	504	Acetylation;Apoptosis;Cytoplasm;Nucleus;Phosphoprotein;Reference proteome;Repeat	fibroblast apoptotic process [GO:0044346]; negative regulation of apoptotic process [GO:0043066]; negative regulation of fibroblast apoptotic process [GO:2000270]	fibroblast growth factor binding [GO:0017134]; RNA binding [GO:0003723]	cytoplasm [GO:0005737]; nuclear speck [GO:0016607]; nucleus [GO:0005634]; spliceosomal complex [GO:0005681]	cytoplasm [GO:0005737]; nuclear speck [GO:0016607]; nucleus [GO:0005634]; spliceosomal complex [GO:0005681]; fibroblast growth factor binding [GO:0017134]; RNA binding [GO:0003723]; fibroblast apoptotic process [GO:0044346]; negative regulation of apoptotic process [GO:0043066]; negative regulation of fibroblast apoptotic process [GO:2000270]	SUBCELLULAR LOCATION: Nucleus {ECO:0000250}. Cytoplasm {ECO:0000250}. Note=Mainly nuclear.	PTM: Acetylation at Lys-251 impairs antiapoptotic function. {ECO:0000250}.	9307294; 16141072; 19468303; 15489334; 9918813; 19144319; 21183079		KW-0007; KW-0053; KW-0963; KW-0539; KW-0597; KW-1185; KW-0677	4.0	GO:0003723; GO:0005634; GO:0005681; GO:0005737; GO:0016607; GO:0017134; GO:0043066; GO:0044346; GO:2000270
O35857	O35857	TIM44_MOUSE	Mitochondrial import inner membrane translocase subunit TIM44	Timm44 Mimt44 Tim44	Mus musculus (Mouse)	452	ATP-binding;Membrane;Mitochondrion;Mitochondrion inner membrane;Nucleotide-binding;Phosphoprotein;Protein transport;Reference proteome;Transit peptide;Translocation;Transport	intracellular protein transport [GO:0006886]; protein import into mitochondrial matrix [GO:0030150]	ATP binding [GO:0005524]; chaperone binding [GO:0051087]; enzyme binding [GO:0019899]	fibrillar center [GO:0001650]; mitochondrial inner membrane [GO:0005743]; mitochondrial matrix [GO:0005759]; mitochondrion [GO:0005739]	fibrillar center [GO:0001650]; mitochondrial inner membrane [GO:0005743]; mitochondrial matrix [GO:0005759]; mitochondrion [GO:0005739]; ATP binding [GO:0005524]; chaperone binding [GO:0051087]; enzyme binding [GO:0019899]; intracellular protein transport [GO:0006886]; protein import into mitochondrial matrix [GO:0030150]	SUBCELLULAR LOCATION: Mitochondrion inner membrane {ECO:0000269|PubMed:9419343}; Peripheral membrane protein {ECO:0000269|PubMed:9419343}; Matrix side {ECO:0000269|PubMed:9419343}.		9419343; 15489334; 21183079; 23806337; 31618756		KW-0067; KW-0472; KW-0496; KW-0999; KW-0547; KW-0597; KW-0653; KW-1185; KW-0809; KW-0811; KW-0813	4.0	GO:0001650; GO:0005524; GO:0005739; GO:0005743; GO:0005759; GO:0006886; GO:0019899; GO:0030150; GO:0051087
O35864	O35864	CSN5_MOUSE	COP9 signalosome complex subunit 5 (SGN5) (Signalosome subunit 5) (EC 3.4.-.-) (Jun activation domain-binding protein 1) (Kip1 C-terminus-interacting protein 2)	Cops5 Csn5 Jab1 Kic2	Mus musculus (Mouse)	334	Acetylation;Cytoplasm;Cytoplasmic vesicle;Direct protein sequencing;Hydrolase;Metal-binding;Metalloprotease;Nucleus;Protease;Reference proteome;Signalosome;Synapse;Zinc	exosomal secretion [GO:1990182]; negative regulation of apoptotic process [GO:0043066]; positive regulation of DNA-binding transcription factor activity [GO:0051091]; positive regulation of transcription by RNA polymerase II [GO:0045944]; protein deneddylation [GO:0000338]; protein deubiquitination [GO:0016579]; regulation of cell cycle [GO:0051726]; regulation of DNA-templated transcription [GO:…	deNEDDylase activity [GO:0019784]; enzyme binding [GO:0019899]; macrophage migration inhibitory factor binding [GO:0035718]; metal ion binding [GO:0046872]; metal-dependent deubiquitinase activity [GO:0140492]; metalloendopeptidase activity [GO:0004222]; metallopeptidase activity [GO:0008237]; transcription coactivator activity [GO:0003713]	anchoring junction [GO:0070161]; chromatin [GO:0000785]; COP9 signalosome [GO:0008180]; cytoplasm [GO:0005737]; cytosol [GO:0005829]; nucleoplasm [GO:0005654]; nucleus [GO:0005634]; perinuclear region of cytoplasm [GO:0048471]; synaptic vesicle [GO:0008021]; transcription regulator complex [GO:0005667]	anchoring junction [GO:0070161]; chromatin [GO:0000785]; COP9 signalosome [GO:0008180]; cytoplasm [GO:0005737]; cytosol [GO:0005829]; nucleoplasm [GO:0005654]; nucleus [GO:0005634]; perinuclear region of cytoplasm [GO:0048471]; synaptic vesicle [GO:0008021]; transcription regulator complex [GO:0005667]; deNEDDylase activity [GO:0019784]; enzyme binding [GO:0019899]; macrophage migration inhibitor…	SUBCELLULAR LOCATION: Cytoplasm, cytosol {ECO:0000269|PubMed:10721695}. Nucleus {ECO:0000269|PubMed:10721695}. Cytoplasm, perinuclear region {ECO:0000250|UniProtKB:Q92905}. Cytoplasmic vesicle, secretory vesicle, synaptic vesicle {ECO:0000250|UniProtKB:Q92905}. Note=Nuclear localization is diminished in the presence of IFIT3. {ECO:0000250|UniProtKB:Q92905}.		9341143; 10086358; 10721695; 16141072; 15489334; 9707402; 11707426; 15082527; 15451666; 21183079		KW-0007; KW-0963; KW-0968; KW-0903; KW-0378; KW-0479; KW-0482; KW-0539; KW-0645; KW-1185; KW-0736; KW-0770; KW-0862	5.0	GO:0000338; GO:0000785; GO:0003713; GO:0004222; GO:0005634; GO:0005654; GO:0005667; GO:0005737; GO:0005829; GO:0006355; GO:0008021; GO:0008180; GO:0008237; GO:0016579; GO:0019784; GO:0019899; GO:0035718; GO:0043066; GO:0045944; GO:0046328; GO:0046872; GO:0048471; GO:0051091; GO:0051726; GO:0070161; GO:0140492; GO:1903894; GO:1990182
O35927	O35927	CTND2_MOUSE	Catenin delta-2 (Neural plakophilin-related ARM-repeat protein) (NPRAP) (Neurojungin)	Ctnnd2 Catnd2 Nprap	Mus musculus (Mouse)	1247	Alternative splicing;Cell adhesion;Cell junction;Cell projection;Coiled coil;Developmental protein;Glycoprotein;Methylation;Nucleus;Phosphoprotein;Reference proteome;Repeat;Transcription;Transcription regulation	cell-cell adhesion [GO:0098609]; cell-cell junction assembly [GO:0007043]; dendritic spine morphogenesis [GO:0060997]; learning [GO:0007612]; morphogenesis of a branching structure [GO:0001763]; regulation of canonical Wnt signaling pathway [GO:0060828]; regulation of synaptic plasticity [GO:0048167]; synapse organization [GO:0050808]	beta-catenin binding [GO:0008013]; cadherin binding [GO:0045296]	adherens junction [GO:0005912]; cytoplasm [GO:0005737]; dendrite [GO:0030425]; neuron projection [GO:0043005]; nucleus [GO:0005634]; perikaryon [GO:0043204]; plasma membrane [GO:0005886]; postsynaptic density [GO:0014069]	adherens junction [GO:0005912]; cytoplasm [GO:0005737]; dendrite [GO:0030425]; neuron projection [GO:0043005]; nucleus [GO:0005634]; perikaryon [GO:0043204]; plasma membrane [GO:0005886]; postsynaptic density [GO:0014069]; beta-catenin binding [GO:0008013]; cadherin binding [GO:0045296]; cell-cell adhesion [GO:0098609]; cell-cell junction assembly [GO:0007043]; dendritic spine morphogenesis [GO:0…	SUBCELLULAR LOCATION: Nucleus {ECO:0000269|PubMed:15282317}. Cell junction, adherens junction {ECO:0000269|PubMed:10753311}. Cell projection, dendrite {ECO:0000250|UniProtKB:O35116}. Perikaryon {ECO:0000250|UniProtKB:O35116}.	PTM: O-glycosylated. {ECO:0000269|PubMed:16452088}.; PTM: Phosphorylated by CDK5 (By similarity). Phosphorylated by GSK3B (PubMed:19706605). {ECO:0000250|UniProtKB:O35116, ECO:0000269|PubMed:19706605}.	9342840; 15489334; 9971746; 10626844; 10753311; 15282317; 15345747; 16452087; 16452088; 17993462; 18034455; 19706605; 21183079; 20623542; 24129315; 25807484		KW-0025; KW-0130; KW-0965; KW-0966; KW-0175; KW-0217; KW-0325; KW-0488; KW-0539; KW-0597; KW-1185; KW-0677; KW-0804; KW-0805	5.0	GO:0001763; GO:0005634; GO:0005737; GO:0005886; GO:0005912; GO:0007043; GO:0007612; GO:0008013; GO:0014069; GO:0030425; GO:0043005; GO:0043204; GO:0045296; GO:0048167; GO:0050808; GO:0060828; GO:0060997; GO:0098609
O35945	O35945	AL1A7_MOUSE	Aldehyde dehydrogenase, cytosolic 1 (EC 1.2.1.3) (ALDH class 1) (ALDH-E1) (ALHDII) (Aldehyde dehydrogenase family 1 member A7) (Aldehyde dehydrogenase phenobarbital-inducible)	Aldh1a7 Aldh-pb	Mus musculus (Mouse)	501	Acetylation;Cytoplasm;NAD;Oxidoreductase;Phosphoprotein;Reference proteome	cellular detoxification of aldehyde [GO:0110095]; ethanol catabolic process [GO:0006068]; fructosamine catabolic process [GO:0030392]; fructose catabolic process [GO:0006001]	3-chloroallyl aldehyde dehydrogenase activity [GO:0004028]; 3-deoxyglucosone dehydrogenase activity [GO:0106373]; aldehyde dehydrogenase (NAD+) activity [GO:0004029]; benzaldehyde dehydrogenase (NAD+) activity [GO:0018479]; glyceraldehyde-3-phosphate dehydrogenase (NAD+) (non-phosphorylating) activity [GO:0043878]; identical protein binding [GO:0042802]	cytosol [GO:0005829]	cytosol [GO:0005829]; 3-chloroallyl aldehyde dehydrogenase activity [GO:0004028]; 3-deoxyglucosone dehydrogenase activity [GO:0106373]; aldehyde dehydrogenase (NAD+) activity [GO:0004029]; benzaldehyde dehydrogenase (NAD+) activity [GO:0018479]; glyceraldehyde-3-phosphate dehydrogenase (NAD+) (non-phosphorylating) activity [GO:0043878]; identical protein binding [GO:0042802]; cellular detoxificat…	SUBCELLULAR LOCATION: Cytoplasm {ECO:0000250|UniProtKB:P13601}.		10191271; 15489334; 21183079	PATHWAY: Alcohol metabolism; ethanol degradation; acetate from ethanol: step 2/2.	KW-0007; KW-0963; KW-0520; KW-0560; KW-0597; KW-1185	5.0	GO:0004028; GO:0004029; GO:0005829; GO:0006001; GO:0006068; GO:0018479; GO:0030392; GO:0042802; GO:0043878; GO:0106373; GO:0110095
O35954	O35954	PITM1_MOUSE	Membrane-associated phosphatidylinositol transfer protein 1 (Drosophila retinal degeneration B homolog 1) (RdgB1) (Mpt-1) (Phosphatidylinositol transfer protein, membrane-associated 1) (PITPnm 1) (Pyk2 N-terminal domain-interacting receptor 2) (NIR-2)	Pitpnm1 Dres9 Mpt1 Nir2 Pitpnm	Mus musculus (Mouse)	1243	Calcium;Cytoplasm;Endoplasmic reticulum;Golgi apparatus;Lipid droplet;Membrane;Metal-binding;Methylation;Phosphoprotein;Protein transport;Reference proteome;Transport	phospholipid transport [GO:0015914]; protein transport [GO:0015031]	calcium ion binding [GO:0005509]; phosphatidic acid binding [GO:0070300]; phosphatidylcholine binding [GO:0031210]; phosphatidylcholine transporter activity [GO:0008525]; phosphatidylinositol binding [GO:0035091]; phosphatidylinositol transfer activity [GO:0008526]; phospholipid binding [GO:0005543]; receptor tyrosine kinase binding [GO:0030971]	cell body [GO:0044297]; cleavage furrow [GO:0032154]; cytoplasm [GO:0005737]; cytosol [GO:0005829]; endoplasmic reticulum membrane [GO:0005789]; Golgi cisterna membrane [GO:0032580]; intracellular membrane-bounded organelle [GO:0043231]; lipid droplet [GO:0005811]; midbody [GO:0030496]	cell body [GO:0044297]; cleavage furrow [GO:0032154]; cytoplasm [GO:0005737]; cytosol [GO:0005829]; endoplasmic reticulum membrane [GO:0005789]; Golgi cisterna membrane [GO:0032580]; intracellular membrane-bounded organelle [GO:0043231]; lipid droplet [GO:0005811]; midbody [GO:0030496]; calcium ion binding [GO:0005509]; phosphatidic acid binding [GO:0070300]; phosphatidylcholine binding [GO:00312…	SUBCELLULAR LOCATION: Cytoplasm {ECO:0000250|UniProtKB:O00562}. Golgi apparatus, Golgi stack membrane {ECO:0000250|UniProtKB:O00562}; Peripheral membrane protein {ECO:0000250|UniProtKB:O00562}. Endoplasmic reticulum membrane {ECO:0000250|UniProtKB:O00562}; Peripheral membrane protein {ECO:0000250|UniProtKB:O00562}. Lipid droplet {ECO:0000250|UniProtKB:O00562}. Cleavage furrow {ECO:0000250|UniProt…	PTM: Phosphorylated on multiple sites by CDK1 at the onset of mitosis. Phosphorylation facilitates dissociation from the Golgi complex and is required for interaction with PLK1 (By similarity). {ECO:0000250}.; PTM: Phosphorylated on threonine residues upon treatment with oleic acid. {ECO:0000250}.; PTM: Phosphorylated on tyrosine residues by PTK2B. {ECO:0000250}.	9245688; 9680295; 15489334; 10400687; 21183079; 24129315		KW-0106; KW-0963; KW-0256; KW-0333; KW-0551; KW-0472; KW-0479; KW-0488; KW-0597; KW-0653; KW-1185; KW-0813	5.0	GO:0005509; GO:0005543; GO:0005737; GO:0005789; GO:0005811; GO:0005829; GO:0008525; GO:0008526; GO:0015031; GO:0015914; GO:0030496; GO:0030971; GO:0031210; GO:0032154; GO:0032580; GO:0035091; GO:0043231; GO:0044297; GO:0070300
O35963	O35963	RB33B_MOUSE	Ras-related protein Rab-33B	Rab33b	Mus musculus (Mouse)	229	3D-structure;Autophagy;Direct protein sequencing;Golgi apparatus;GTP-binding;Lipoprotein;Membrane;Methylation;Nucleotide-binding;Prenylation;Protein transport;Reference proteome;Transport	autophagosome assembly [GO:0000045]; intra-Golgi vesicle-mediated transport [GO:0006891]; negative regulation of constitutive secretory pathway [GO:1903434]; protein localization to Golgi apparatus [GO:0034067]; protein transport [GO:0015031]; Rab protein signal transduction [GO:0032482]; regulation of exocytosis [GO:0017157]; regulation of Golgi organization [GO:1903358]; regulation of retrograd…	GTP binding [GO:0005525]; GTPase activity [GO:0003924]	endosome [GO:0005768]; Golgi apparatus [GO:0005794]; Golgi lumen [GO:0005796]; Golgi membrane [GO:0000139]; presynapse [GO:0098793]	endosome [GO:0005768]; Golgi apparatus [GO:0005794]; Golgi lumen [GO:0005796]; Golgi membrane [GO:0000139]; presynapse [GO:0098793]; GTP binding [GO:0005525]; GTPase activity [GO:0003924]; autophagosome assembly [GO:0000045]; intra-Golgi vesicle-mediated transport [GO:0006891]; negative regulation of constitutive secretory pathway [GO:1903434]; protein localization to Golgi apparatus [GO:0034067]…	SUBCELLULAR LOCATION: Golgi apparatus membrane {ECO:0000269|PubMed:18448665, ECO:0000269|PubMed:9512502}; Lipid-anchor {ECO:0000305}. Golgi apparatus, cis-Golgi network {ECO:0000269|PubMed:18448665}. Note=Under starvation conditions punctate RAB33B-positive structures are often observed in the cytoplasm (PubMed:18448665). {ECO:0000269|PubMed:18448665}.		9512502; 16141072; 15489334; 18448665; 21183079; 16034420; 22082872		KW-0002; KW-0072; KW-0903; KW-0333; KW-0342; KW-0449; KW-0472; KW-0488; KW-0547; KW-0636; KW-0653; KW-1185; KW-0813	5.0	GO:0000045; GO:0000139; GO:0003924; GO:0005525; GO:0005768; GO:0005794; GO:0005796; GO:0006891; GO:0015031; GO:0017157; GO:0032482; GO:0034067; GO:0048705; GO:0098793; GO:1903358; GO:1903434; GO:2000156
O54734	O54734	OST48_MOUSE	Dolichyl-diphosphooligosaccharide--protein glycosyltransferase 48 kDa subunit (DDOST 48 kDa subunit) (Oligosaccharyl transferase 48 kDa subunit)	Ddost	Mus musculus (Mouse)	441	Direct protein sequencing;Endoplasmic reticulum;Membrane;Reference proteome;Signal;Transmembrane;Transmembrane helix	protein glycosylation [GO:0006486]; protein N-linked glycosylation [GO:0006487]; protein N-linked glycosylation via asparagine [GO:0018279]; regulation of protein stability [GO:0031647]; response to cytokine [GO:0034097]; T cell activation [GO:0042110]	enzyme activator activity [GO:0008047]	endoplasmic reticulum [GO:0005783]; endoplasmic reticulum membrane [GO:0005789]; integral component of membrane [GO:0016021]; intracellular membrane-bounded organelle [GO:0043231]; oligosaccharyltransferase complex [GO:0008250]	endoplasmic reticulum [GO:0005783]; endoplasmic reticulum membrane [GO:0005789]; integral component of membrane [GO:0016021]; intracellular membrane-bounded organelle [GO:0043231]; oligosaccharyltransferase complex [GO:0008250]; enzyme activator activity [GO:0008047]; protein glycosylation [GO:0006486]; protein N-linked glycosylation [GO:0006487]; protein N-linked glycosylation via asparagine [GO…	SUBCELLULAR LOCATION: Endoplasmic reticulum membrane {ECO:0000250|UniProtKB:Q29381}; Single-pass type I membrane protein {ECO:0000250|UniProtKB:Q29381}.		9367678; 16141072; 19468303; 15489334; 21183079	PATHWAY: Protein modification; protein glycosylation. {ECO:0000250|UniProtKB:P39656}.	KW-0903; KW-0256; KW-0472; KW-1185; KW-0732; KW-0812; KW-1133	4.0	GO:0005783; GO:0005789; GO:0006486; GO:0006487; GO:0008047; GO:0008250; GO:0016021; GO:0018279; GO:0031647; GO:0034097; GO:0042110; GO:0043231
O54774	O54774	AP3D1_MOUSE	AP-3 complex subunit delta-1 (AP-3 complex subunit delta) (Adaptor-related protein complex 3 subunit delta-1) (Delta-adaptin) (mBLVR1)	Ap3d1 Ap3d	Mus musculus (Mouse)	1199	Acetylation;Coiled coil;Cytoplasm;Golgi apparatus;Membrane;Phosphoprotein;Protein transport;Reference proteome;Repeat;Transport	anterograde axonal transport [GO:0008089]; anterograde synaptic vesicle transport [GO:0048490]; antigen processing and presentation [GO:0019882]; antigen processing and presentation, exogenous lipid antigen via MHC class Ib [GO:0048007]; clathrin-coated vesicle cargo loading, AP-3-mediated [GO:0035654]; endosome to melanosome transport [GO:0035646]; Golgi to vacuole transport [GO:0006896]; intrac…		AP-3 adaptor complex [GO:0030123]; axon [GO:0030424]; axon cytoplasm [GO:1904115]; early endosome [GO:0005769]; endosome membrane [GO:0010008]; glutamatergic synapse [GO:0098978]; Golgi membrane [GO:0000139]; postsynapse [GO:0098794]; presynapse [GO:0098793]; presynaptic endosome [GO:0098830]; terminal bouton [GO:0043195]; trans-Golgi network [GO:0005802]	AP-3 adaptor complex [GO:0030123]; axon [GO:0030424]; axon cytoplasm [GO:1904115]; early endosome [GO:0005769]; endosome membrane [GO:0010008]; glutamatergic synapse [GO:0098978]; Golgi membrane [GO:0000139]; postsynapse [GO:0098794]; presynapse [GO:0098793]; presynaptic endosome [GO:0098830]; terminal bouton [GO:0043195]; trans-Golgi network [GO:0005802]; anterograde axonal transport [GO:0008089…	SUBCELLULAR LOCATION: Cytoplasm {ECO:0000250}. Golgi apparatus membrane {ECO:0000250}; Peripheral membrane protein {ECO:0000250}; Cytoplasmic side {ECO:0000250}.		9420263; 15489334; 16452087; 17242355; 18630941; 19144319; 19131326; 21183079; 21998198		KW-0007; KW-0175; KW-0963; KW-0333; KW-0472; KW-0597; KW-0653; KW-1185; KW-0677; KW-0813	5.0	GO:0000139; GO:0005769; GO:0005802; GO:0006623; GO:0006829; GO:0006886; GO:0006896; GO:0008089; GO:0010008; GO:0016182; GO:0016183; GO:0016192; GO:0019882; GO:0030123; GO:0030424; GO:0033365; GO:0035646; GO:0035654; GO:0036465; GO:0043195; GO:0045944; GO:0046907; GO:0048007; GO:0048490; GO:0048499; GO:0051138; GO:0060155; GO:0061088; GO:0072657; GO:0098793; GO:0098794; GO:0098830; GO:0098943; GO:…
O54781	O54781	SRPK2_MOUSE	SRSF protein kinase 2 (EC 2.7.11.1) (SFRS protein kinase 2) (Serine/arginine-rich protein-specific kinase 2) (SR-protein-specific kinase 2) [Cleaved into: SRSF protein kinase 2 N-terminal; SRSF protein kinase 2 C-terminal]	Srpk2	Mus musculus (Mouse)	681	ATP-binding;Chromosome;Cytoplasm;Differentiation;Kinase;mRNA processing;mRNA splicing;Nucleotide-binding;Nucleus;Phosphoprotein;Reference proteome;Serine/threonine-protein kinase;Transferase	angiogenesis [GO:0001525]; cell differentiation [GO:0030154]; intracellular signal transduction [GO:0035556]; negative regulation of viral genome replication [GO:0045071]; nuclear speck organization [GO:0035063]; peptidyl-serine phosphorylation [GO:0018105]; positive regulation of cell cycle [GO:0045787]; positive regulation of cell population proliferation [GO:0008284]; positive regulation of ge…	14-3-3 protein binding [GO:0071889]; ATP binding [GO:0005524]; magnesium ion binding [GO:0000287]; protein serine kinase activity [GO:0106310]; protein serine/threonine kinase activity [GO:0004674]	chromatin [GO:0000785]; cytoplasm [GO:0005737]; cytosol [GO:0005829]; nuclear speck [GO:0016607]; nucleolus [GO:0005730]; nucleoplasm [GO:0005654]; nucleus [GO:0005634]	chromatin [GO:0000785]; cytoplasm [GO:0005737]; cytosol [GO:0005829]; nuclear speck [GO:0016607]; nucleolus [GO:0005730]; nucleoplasm [GO:0005654]; nucleus [GO:0005634]; 14-3-3 protein binding [GO:0071889]; ATP binding [GO:0005524]; magnesium ion binding [GO:0000287]; protein serine kinase activity [GO:0106310]; protein serine/threonine kinase activity [GO:0004674]; angiogenesis [GO:0001525]; cel…	SUBCELLULAR LOCATION: Cytoplasm {ECO:0000269|PubMed:9446799}. Nucleus, nucleoplasm {ECO:0000269|PubMed:9446799}. Nucleus speckle {ECO:0000250|UniProtKB:P78362}. Chromosome {ECO:0000250|UniProtKB:P78362}. Note=Shuttles between the nucleus and the cytoplasm (By similarity). KAT5/TIP60 inhibits its nuclear translocation (By similarity). Phosphorylation at Thr-492 by PKB/AKT1 promotes nuclear translo…	PTM: Phosphorylation at Thr-485 by PKB/AKT1 enhances its stimulatory activity in triggering cyclin-D1 (CCND1) expression and promoting apoptosis in neurons, which can be blocked by YWHAB. It also enhances its protein kinase activity toward ACIN1 and SRSF2, promotes its nuclear translocation and prevents its proteolytic cleavage (By similarity). {ECO:0000250}.; PTM: Proteolytically cleaved at Asp-…	9446799; 15489334; 18559500; 19592491; 21183079		KW-0067; KW-0158; KW-0963; KW-0221; KW-0418; KW-0507; KW-0508; KW-0547; KW-0539; KW-0597; KW-1185; KW-0723; KW-0808	5.0	GO:0000245; GO:0000287; GO:0000785; GO:0001525; GO:0004674; GO:0005524; GO:0005634; GO:0005654; GO:0005730; GO:0005737; GO:0005829; GO:0006468; GO:0008284; GO:0008380; GO:0010628; GO:0016607; GO:0018105; GO:0030154; GO:0035063; GO:0035556; GO:0043525; GO:0045070; GO:0045071; GO:0045787; GO:0050684; GO:0062176; GO:0071889; GO:0106310
O54828	O54828	RGS9_MOUSE	Regulator of G-protein signaling 9 (RGS9)	Rgs9	Mus musculus (Mouse)	675	3D-structure;Alternative splicing;Membrane;Phosphoprotein;Reference proteome;Sensory transduction;Signal transduction inhibitor;Vision	dark adaptation [GO:1990603]; dopamine receptor signaling pathway [GO:0007212]; G protein-coupled receptor signaling pathway [GO:0007186]; intracellular signal transduction [GO:0035556]; light adaption [GO:0036367]; negative regulation of signal transduction [GO:0009968]; nervous system development [GO:0007399]; positive regulation of GTPase activity [GO:0043547]; positive regulation of NMDA glut…	GTPase activator activity [GO:0005096]	cytoplasm [GO:0005737]; glutamatergic synapse [GO:0098978]; neuron projection [GO:0043005]; nucleus [GO:0005634]; plasma membrane [GO:0005886]; postsynaptic density membrane [GO:0098839]	cytoplasm [GO:0005737]; glutamatergic synapse [GO:0098978]; neuron projection [GO:0043005]; nucleus [GO:0005634]; plasma membrane [GO:0005886]; postsynaptic density membrane [GO:0098839]; GTPase activator activity [GO:0005096]; dark adaptation [GO:1990603]; dopamine receptor signaling pathway [GO:0007212]; G protein-coupled receptor signaling pathway [GO:0007186]; intracellular signal transductio…	SUBCELLULAR LOCATION: [Isoform 1]: Membrane; Peripheral membrane protein. Note=Isoform 1 is targeted to the membrane via its interaction with RGS9BP.	PTM: Retinal isoform 1 is light-dependent phosphorylated at 'Ser-475'. Phosphorylation is decreased by light exposition. Interaction with RGS9BP is decreased when isoform 1 is phosphorylated at 'Ser-475'. {ECO:0000269|PubMed:11292825}.	9459445; 10066255; 19468303; 15489334; 11292825; 12119397; 12499365; 14614075; 15632198; 15897264; 16908407		KW-0002; KW-0025; KW-0472; KW-0597; KW-1185; KW-0716; KW-0734; KW-0844	5.0	GO:0001975; GO:0005096; GO:0005634; GO:0005737; GO:0005886; GO:0007186; GO:0007212; GO:0007399; GO:0007601; GO:0008277; GO:0009968; GO:0032355; GO:0035556; GO:0036367; GO:0043005; GO:0043547; GO:0098839; GO:0098978; GO:1904783; GO:1905912; GO:1990603
O54829	O54829	RGS7_MOUSE	Regulator of G-protein signaling 7 (RGS7)	Rgs7	Mus musculus (Mouse)	469	Cell membrane;Cytoplasm;GTPase activation;Lipoprotein;Membrane;Palmitate;Phosphoprotein;Reference proteome;Signal transduction inhibitor;Ubl conjugation	G protein-coupled receptor signaling pathway [GO:0007186]; intracellular signal transduction [GO:0035556]; negative regulation of signal transduction [GO:0009968]; positive regulation of GTPase activity [GO:0043547]; positive regulation of potassium ion transmembrane transport [GO:1901381]; regulation of G protein-coupled receptor signaling pathway [GO:0008277]; regulation of postsynaptic membran…	G-protein alpha-subunit binding [GO:0001965]; G-protein beta-subunit binding [GO:0031681]; GTPase activator activity [GO:0005096]	cytoplasm [GO:0005737]; cytosol [GO:0005829]; dendrite terminus [GO:0044292]; glutamatergic synapse [GO:0098978]; membrane raft [GO:0045121]; neuron projection [GO:0043005]; nuclear envelope [GO:0005635]; nucleus [GO:0005634]; plasma membrane [GO:0005886]; postsynaptic membrane [GO:0045211]; presynapse [GO:0098793]; protein-containing complex [GO:0032991]	cytoplasm [GO:0005737]; cytosol [GO:0005829]; dendrite terminus [GO:0044292]; glutamatergic synapse [GO:0098978]; membrane raft [GO:0045121]; neuron projection [GO:0043005]; nuclear envelope [GO:0005635]; nucleus [GO:0005634]; plasma membrane [GO:0005886]; postsynaptic membrane [GO:0045211]; presynapse [GO:0098793]; protein-containing complex [GO:0032991]; G-protein alpha-subunit binding [GO:0001…	SUBCELLULAR LOCATION: Cytoplasm, cytosol {ECO:0000250|UniProtKB:P49802}. Cytoplasm {ECO:0000250|UniProtKB:P49802}. Cell membrane {ECO:0000250|UniProtKB:P49802}. Membrane {ECO:0000250|UniProtKB:P49802}; Peripheral membrane protein {ECO:0000250|UniProtKB:P49802}; Cytoplasmic side {ECO:0000250|UniProtKB:P49802}. Note=Interaction with PKD1 promotes location at the cell membrane. Interaction with RGS7…	PTM: Palmitoylated. {ECO:0000250|UniProtKB:O46470}.; PTM: Ubiquitinated, leading to rapid proteasomal degradation. {ECO:0000250|UniProtKB:P49802}.; PTM: Phosphorylation and subsequent interaction with 14-3-3 proteins inhibits GAP activity. {ECO:0000250|UniProtKB:P49802}.	9459445; 19468303; 10862767; 15632198; 15897264; 21183079		KW-1003; KW-0963; KW-0343; KW-0449; KW-0472; KW-0564; KW-0597; KW-1185; KW-0734; KW-0832	5.0	GO:0001965; GO:0005096; GO:0005634; GO:0005635; GO:0005737; GO:0005829; GO:0005886; GO:0007186; GO:0008277; GO:0009968; GO:0031681; GO:0032991; GO:0035556; GO:0043005; GO:0043547; GO:0044292; GO:0045121; GO:0045211; GO:0060078; GO:0098793; GO:0098978; GO:1901381
O54865	O54865	GCYB1_MOUSE	Guanylate cyclase soluble subunit beta-1 (GCS-beta-1) (EC 4.6.1.2) (Guanylate cyclase soluble subunit beta-3) (GCS-beta-3) (Soluble guanylate cyclase small subunit)	Gucy1b1 Gucy1b3	Mus musculus (Mouse)	620	cGMP biosynthesis;Cytoplasm;GTP-binding;Heme;Iron;Lyase;Metal-binding;Nucleotide-binding;Reference proteome	cellular response to nitric oxide [GO:0071732]; cGMP biosynthetic process [GO:0006182]; cGMP-mediated signaling [GO:0019934]; nitric oxide-cGMP-mediated signaling pathway [GO:0038060]; response to oxygen levels [GO:0070482]; trans-synaptic signaling by nitric oxide, modulating synaptic transmission [GO:0099555]	adenylate cyclase activity [GO:0004016]; cytidylate cyclase activity [GO:0047805]; GTP binding [GO:0005525]; guanylate cyclase activity [GO:0004383]; heme binding [GO:0020037]; Hsp90 protein binding [GO:0051879]; ion binding [GO:0043167]; metal ion binding [GO:0046872]; protein-containing complex binding [GO:0044877]	cytoplasm [GO:0005737]; glutamatergic synapse [GO:0098978]; guanylate cyclase complex, soluble [GO:0008074]; presynaptic active zone [GO:0048786]; presynaptic active zone cytoplasmic component [GO:0098831]; protein-containing complex [GO:0032991]	cytoplasm [GO:0005737]; glutamatergic synapse [GO:0098978]; guanylate cyclase complex, soluble [GO:0008074]; presynaptic active zone [GO:0048786]; presynaptic active zone cytoplasmic component [GO:0098831]; protein-containing complex [GO:0032991]; adenylate cyclase activity [GO:0004016]; cytidylate cyclase activity [GO:0047805]; GTP binding [GO:0005525]; guanylate cyclase activity [GO:0004383]; h…	SUBCELLULAR LOCATION: Cytoplasm {ECO:0000250|UniProtKB:P16068}.		10984516; 21183079		KW-0141; KW-0963; KW-0342; KW-0349; KW-0408; KW-0456; KW-0479; KW-0547; KW-1185	5.0	GO:0004016; GO:0004383; GO:0005525; GO:0005737; GO:0006182; GO:0008074; GO:0019934; GO:0020037; GO:0032991; GO:0038060; GO:0043167; GO:0044877; GO:0046872; GO:0047805; GO:0048786; GO:0051879; GO:0070482; GO:0071732; GO:0098831; GO:0098978; GO:0099555
O54901	O54901	OX2G_MOUSE	OX-2 membrane glycoprotein (MRC OX-2 antigen) (CD antigen CD200)	Cd200 Mox2	Mus musculus (Mouse)	278	3D-structure;Cell membrane;Direct protein sequencing;Disulfide bond;Glycoprotein;Immunoglobulin domain;Membrane;Reference proteome;Signal;Transmembrane;Transmembrane helix	cell-cell adhesion [GO:0098609]; heterotypic cell-cell adhesion [GO:0034113]; negative regulation of cell population proliferation [GO:0008285]; negative regulation of interleukin-6 production [GO:0032715]; negative regulation of macrophage activation [GO:0043031]; negative regulation of macrophage migration [GO:1905522]; negative regulation of matrix metallopeptidase secretion [GO:1904465]; nega…	cell-cell adhesion mediator activity [GO:0098632]; protein binding involved in heterotypic cell-cell adhesion [GO:0086080]	axon [GO:0030424]; cell body [GO:0044297]; cell surface [GO:0009986]; integral component of membrane [GO:0016021]; neuron projection [GO:0043005]; neuronal cell body [GO:0043025]; plasma membrane [GO:0005886]	axon [GO:0030424]; cell body [GO:0044297]; cell surface [GO:0009986]; integral component of membrane [GO:0016021]; neuron projection [GO:0043005]; neuronal cell body [GO:0043025]; plasma membrane [GO:0005886]; cell-cell adhesion mediator activity [GO:0098632]; protein binding involved in heterotypic cell-cell adhesion [GO:0086080]; cell-cell adhesion [GO:0098609]; heterotypic cell-cell adhesion […	SUBCELLULAR LOCATION: Cell membrane; Single-pass type I membrane protein.		9434094; 9457671; 21183079; 23602662		KW-0002; KW-1003; KW-0903; KW-1015; KW-0325; KW-0393; KW-0472; KW-1185; KW-0732; KW-0812; KW-1133	5.0	GO:0005886; GO:0008285; GO:0009986; GO:0016021; GO:0030424; GO:0032088; GO:0032715; GO:0032793; GO:0034113; GO:0043005; GO:0043025; GO:0043031; GO:0044297; GO:0050776; GO:0071636; GO:0086080; GO:0098609; GO:0098632; GO:0150072; GO:0150074; GO:0150077; GO:0150079; GO:1901215; GO:1904465; GO:1905522; GO:2000405
O54946	O54946	DNJB6_MOUSE	DnaJ homolog subfamily B member 6 (Heat shock protein J2) (HSJ-2) (MRJ) (mDj4)	Dnajb6 Hsj2 Mrj	Mus musculus (Mouse)	365	Alternative splicing;Chaperone;Cytoplasm;Methylation;Nucleus;Reference proteome	actin cytoskeleton organization [GO:0030036]; chaperone-mediated protein folding [GO:0061077]; chorio-allantoic fusion [GO:0060710]; chorion development [GO:0060717]; extracellular matrix organization [GO:0030198]; intermediate filament organization [GO:0045109]; negative regulation of cysteine-type endopeptidase activity involved in apoptotic process [GO:0043154]; negative regulation of DNA-temp…	ATPase activator activity [GO:0001671]; chaperone binding [GO:0051087]; DNA binding [GO:0003677]; heat shock protein binding [GO:0031072]; identical protein binding [GO:0042802]; protein folding chaperone [GO:0044183]; unfolded protein binding [GO:0051082]	cytoplasm [GO:0005737]; cytosol [GO:0005829]; nucleoplasm [GO:0005654]; nucleus [GO:0005634]; perinuclear region of cytoplasm [GO:0048471]; Z disc [GO:0030018]	cytoplasm [GO:0005737]; cytosol [GO:0005829]; nucleoplasm [GO:0005654]; nucleus [GO:0005634]; perinuclear region of cytoplasm [GO:0048471]; Z disc [GO:0030018]; ATPase activator activity [GO:0001671]; chaperone binding [GO:0051087]; DNA binding [GO:0003677]; heat shock protein binding [GO:0031072]; identical protein binding [GO:0042802]; protein folding chaperone [GO:0044183]; unfolded protein bi…	SUBCELLULAR LOCATION: Cytoplasm, perinuclear region {ECO:0000250|UniProtKB:O75190}. Nucleus {ECO:0000250|UniProtKB:O75190}. Cytoplasm, myofibril, sarcomere, Z line {ECO:0000250|UniProtKB:O75190}.		11147971; 16141072; 15489334; 18163532; 21183079; 24129315		KW-0025; KW-0143; KW-0963; KW-0488; KW-0539; KW-1185	5.0	GO:0001671; GO:0003677; GO:0005634; GO:0005654; GO:0005737; GO:0005829; GO:0006457; GO:0030018; GO:0030036; GO:0030198; GO:0031072; GO:0032880; GO:0034504; GO:0042802; GO:0043154; GO:0044183; GO:0045109; GO:0045892; GO:0048471; GO:0051082; GO:0051087; GO:0060710; GO:0060715; GO:0060717; GO:0061077; GO:0090084
O54950	O54950	AAKG1_MOUSE	5'-AMP-activated protein kinase subunit gamma-1 (AMPK gamma1) (AMPK subunit gamma-1) (AMPKg)	Prkag1 Prkaac	Mus musculus (Mouse)	330	ATP-binding;CBS domain;Fatty acid biosynthesis;Fatty acid metabolism;Lipid biosynthesis;Lipid metabolism;Nucleotide-binding;Phosphoprotein;Reference proteome;Repeat	cellular response to glucose starvation [GO:0042149]; cellular response to nutrient levels [GO:0031669]; fatty acid biosynthetic process [GO:0006633]; import into nucleus [GO:0051170]; positive regulation of gene expression [GO:0010628]; protein phosphorylation [GO:0006468]; regulation of catalytic activity [GO:0050790]; regulation of protein serine/threonine kinase activity [GO:0071900]	ADP binding [GO:0043531]; AMP binding [GO:0016208]; AMP-activated protein kinase activity [GO:0004679]; ATP binding [GO:0005524]; protein kinase activity [GO:0004672]; protein kinase binding [GO:0019901]; protein kinase regulator activity [GO:0019887]; protein-containing complex binding [GO:0044877]	cytoplasm [GO:0005737]; cytosol [GO:0005829]; nucleoplasm [GO:0005654]; nucleotide-activated protein kinase complex [GO:0031588]; nucleus [GO:0005634]; protein-containing complex [GO:0032991]	cytoplasm [GO:0005737]; cytosol [GO:0005829]; nucleoplasm [GO:0005654]; nucleotide-activated protein kinase complex [GO:0031588]; nucleus [GO:0005634]; protein-containing complex [GO:0032991]; ADP binding [GO:0043531]; AMP binding [GO:0016208]; AMP-activated protein kinase activity [GO:0004679]; ATP binding [GO:0005524]; protein kinase activity [GO:0004672]; protein kinase binding [GO:0019901]; p…		PTM: Phosphorylated by ULK1 and ULK2; leading to negatively regulate AMPK activity and suggesting the existence of a regulatory feedback loop between ULK1, ULK2 and AMPK. {ECO:0000269|PubMed:21460634}.	11306812; 15489334; 21183079; 21460634		KW-0067; KW-0129; KW-0275; KW-0276; KW-0444; KW-0443; KW-0547; KW-0597; KW-1185; KW-0677	5.0	GO:0004672; GO:0004679; GO:0005524; GO:0005634; GO:0005654; GO:0005737; GO:0005829; GO:0006468; GO:0006633; GO:0010628; GO:0016208; GO:0019887; GO:0019901; GO:0031588; GO:0031669; GO:0032991; GO:0042149; GO:0043531; GO:0044877; GO:0050790; GO:0051170; GO:0071900
O54983	O54983	CRYM_MOUSE	Ketimine reductase mu-crystallin (EC 1.5.1.25) (NADP-regulated thyroid-hormone-binding protein)	Crym	Mus musculus (Mouse)	313	3D-structure;Cytoplasm;Direct protein sequencing;NAD;NADP;Oxidoreductase;Reference proteome	mitochondrial transport [GO:0006839]; negative regulation of transcription by RNA polymerase II [GO:0000122]; sensory perception of sound [GO:0007605]; thyroid hormone metabolic process [GO:0042403]; thyroid hormone transport [GO:0070327]	hormone binding [GO:0042562]; NADP binding [GO:0050661]; protein homodimerization activity [GO:0042803]; thiomorpholine-carboxylate dehydrogenase activity [GO:0047127]; thyroid hormone binding [GO:0070324]; transcription corepressor activity [GO:0003714]	cytoplasm [GO:0005737]; cytosol [GO:0005829]; mitochondrion [GO:0005739]; nucleus [GO:0005634]	cytoplasm [GO:0005737]; cytosol [GO:0005829]; mitochondrion [GO:0005739]; nucleus [GO:0005634]; hormone binding [GO:0042562]; NADP binding [GO:0050661]; protein homodimerization activity [GO:0042803]; thiomorpholine-carboxylate dehydrogenase activity [GO:0047127]; thyroid hormone binding [GO:0070324]; transcription corepressor activity [GO:0003714]; mitochondrial transport [GO:0006839]; negative …	SUBCELLULAR LOCATION: Cytoplasm {ECO:0000250}.		15489334; 21183079		KW-0002; KW-0963; KW-0903; KW-0520; KW-0521; KW-0560; KW-1185	5.0	GO:0000122; GO:0003714; GO:0005634; GO:0005737; GO:0005739; GO:0005829; GO:0006839; GO:0007605; GO:0042403; GO:0042562; GO:0042803; GO:0047127; GO:0050661; GO:0070324; GO:0070327
O54984	O54984	GET3_MOUSE	ATPase GET3 (EC 3.6.-.-) (Arsenical pump-driving ATPase) (Arsenite-stimulated ATPase) (Guided entry of tail-anchored proteins factor 3, ATPase)	Get3 Arsa Asna1	Mus musculus (Mouse)	348	Acetylation;ATP-binding;Cytoplasm;Direct protein sequencing;Endoplasmic reticulum;Hydrolase;Metal-binding;Nucleotide-binding;Nucleus;Reference proteome;Transport;Zinc	post-translational protein targeting to endoplasmic reticulum membrane [GO:0006620]; tail-anchored membrane protein insertion into ER membrane [GO:0071816]	ATP binding [GO:0005524]; ATP hydrolysis activity [GO:0016887]; metal ion binding [GO:0046872]	GET complex [GO:0043529]; nucleolus [GO:0005730]; nucleoplasm [GO:0005654]	GET complex [GO:0043529]; nucleolus [GO:0005730]; nucleoplasm [GO:0005654]; ATP binding [GO:0005524]; ATP hydrolysis activity [GO:0016887]; metal ion binding [GO:0046872]; post-translational protein targeting to endoplasmic reticulum membrane [GO:0006620]; tail-anchored membrane protein insertion into ER membrane [GO:0071816]	SUBCELLULAR LOCATION: Cytoplasm {ECO:0000255|HAMAP-Rule:MF_03112}. Endoplasmic reticulum {ECO:0000255|HAMAP-Rule:MF_03112}. Nucleus, nucleolus {ECO:0000255|HAMAP-Rule:MF_03112}.		11470536; 15489334; 16141072; 16797549; 21183079		KW-0007; KW-0067; KW-0963; KW-0903; KW-0256; KW-0378; KW-0479; KW-0547; KW-0539; KW-1185; KW-0813; KW-0862	4.0	GO:0005524; GO:0005654; GO:0005730; GO:0006620; GO:0016887; GO:0043529; GO:0046872; GO:0071816
O54988	O54988	SLK_MOUSE	STE20-like serine/threonine-protein kinase (STE20-like kinase) (mSLK) (EC 2.7.11.1) (Etk4) (STE20-related kinase SMAK) (STE20-related serine/threonine-protein kinase) (STE20-related kinase) (Serine/threonine-protein kinase 2)	Slk Kiaa0204 Stk2	Mus musculus (Mouse)	1233	Alternative splicing;Apoptosis;ATP-binding;Coiled coil;Cytoplasm;Kinase;Nucleotide-binding;Phosphoprotein;Reference proteome;Serine/threonine-protein kinase;Transferase	apoptotic process [GO:0006915]; cytoplasmic microtubule organization [GO:0031122]; positive regulation of apoptotic process [GO:0043065]; protein autophosphorylation [GO:0046777]; protein phosphorylation [GO:0006468]; regulation of apoptotic process [GO:0042981]; regulation of cell migration [GO:0030334]; regulation of focal adhesion assembly [GO:0051893]	ATP binding [GO:0005524]; identical protein binding [GO:0042802]; protein homodimerization activity [GO:0042803]; protein kinase activity [GO:0004672]; protein serine kinase activity [GO:0106310]; protein serine/threonine kinase activity [GO:0004674]	cell leading edge [GO:0031252]; cytoplasm [GO:0005737]; perinuclear region of cytoplasm [GO:0048471]	cell leading edge [GO:0031252]; cytoplasm [GO:0005737]; perinuclear region of cytoplasm [GO:0048471]; ATP binding [GO:0005524]; identical protein binding [GO:0042802]; protein homodimerization activity [GO:0042803]; protein kinase activity [GO:0004672]; protein serine kinase activity [GO:0106310]; protein serine/threonine kinase activity [GO:0004674]; apoptotic process [GO:0006915]; cytoplasmic m…	SUBCELLULAR LOCATION: Cytoplasm {ECO:0000269|PubMed:10611247, ECO:0000269|PubMed:9808774}.	PTM: Proteolytically cleaved by caspase-3. {ECO:0000269|PubMed:10611247}.; PTM: Autophosphorylated. {ECO:0000269|PubMed:9808774}.	9808774; 10611247; 12693553; 15489334; 16141072; 8346215; 17242355; 17525332; 19131326; 21183079		KW-0025; KW-0053; KW-0067; KW-0175; KW-0963; KW-0418; KW-0547; KW-0597; KW-1185; KW-0723; KW-0808	5.0	GO:0004672; GO:0004674; GO:0005524; GO:0005737; GO:0006468; GO:0006915; GO:0030334; GO:0031122; GO:0031252; GO:0042802; GO:0042803; GO:0042981; GO:0043065; GO:0046777; GO:0048471; GO:0051893; GO:0106310
O54991	O54991	CNTP1_MOUSE	Contactin-associated protein 1 (Caspr) (Caspr1) (MHDNIV) (NCP1) (Neurexin IV) (Neurexin-4) (Paranodin)	Cntnap1 Nrxn4	Mus musculus (Mouse)	1385	Cell adhesion;Cell junction;Disulfide bond;EGF-like domain;Glycoprotein;Membrane;Phosphoprotein;Reference proteome;Repeat;SH3-binding;Signal;Transmembrane;Transmembrane helix	axonogenesis [GO:0007409]; cell adhesion [GO:0007155]; central nervous system myelination [GO:0022010]; cytoskeleton organization [GO:0007010]; mitochondrion organization [GO:0007005]; myelination [GO:0042552]; myelination in peripheral nervous system [GO:0022011]; neuromuscular junction development, skeletal muscle fiber [GO:0098529]; neuromuscular process [GO:0050905]; neuromuscular process con…	SH3 domain binding [GO:0017124]	axon [GO:0030424]; integral component of membrane [GO:0016021]; myelin sheath [GO:0043209]; paranodal junction [GO:0033010]; paranode region of axon [GO:0033270]; plasma membrane [GO:0005886]; presynaptic active zone membrane [GO:0048787]; septate junction [GO:0005918]	axon [GO:0030424]; integral component of membrane [GO:0016021]; myelin sheath [GO:0043209]; paranodal junction [GO:0033010]; paranode region of axon [GO:0033270]; plasma membrane [GO:0005886]; presynaptic active zone membrane [GO:0048787]; septate junction [GO:0005918]; SH3 domain binding [GO:0017124]; axonogenesis [GO:0007409]; cell adhesion [GO:0007155]; central nervous system myelination [GO:0…	SUBCELLULAR LOCATION: Membrane {ECO:0000305}; Single-pass type I membrane protein {ECO:0000305}. Cell junction, paranodal septate junction {ECO:0000269|PubMed:25378149}.		11395000; 19468303; 11512672; 21183079; 25378149		KW-0130; KW-0965; KW-1015; KW-0245; KW-0325; KW-0472; KW-0597; KW-1185; KW-0677; KW-0729; KW-0732; KW-0812; KW-1133	5.0	GO:0002175; GO:0005886; GO:0005918; GO:0007005; GO:0007010; GO:0007155; GO:0007409; GO:0016021; GO:0017124; GO:0019227; GO:0022010; GO:0022011; GO:0030424; GO:0030913; GO:0031175; GO:0033010; GO:0033270; GO:0042552; GO:0043209; GO:0048787; GO:0048812; GO:0050884; GO:0050885; GO:0050905; GO:0071205; GO:0097106; GO:0098529; GO:1990227
O55013	O55013	TPPC3_MOUSE	Trafficking protein particle complex subunit 3 (BET3 homolog)	Trappc3 Bet3	Mus musculus (Mouse)	180	3D-structure;Endoplasmic reticulum;ER-Golgi transport;Golgi apparatus;Lipoprotein;Palmitate;Reference proteome;Transport	COPII vesicle coating [GO:0048208]; endoplasmic reticulum to Golgi vesicle-mediated transport [GO:0006888]; intra-Golgi vesicle-mediated transport [GO:0006891]; vesicle coating [GO:0006901]; vesicle tethering [GO:0099022]		cis-Golgi network membrane [GO:0033106]; cytoplasm [GO:0005737]; cytosol [GO:0005829]; endoplasmic reticulum [GO:0005783]; Golgi apparatus [GO:0005794]; Golgi membrane [GO:0000139]; TRAPP complex [GO:0030008]; TRAPPII protein complex [GO:1990071]; TRAPPIII protein complex [GO:1990072]	cis-Golgi network membrane [GO:0033106]; cytoplasm [GO:0005737]; cytosol [GO:0005829]; endoplasmic reticulum [GO:0005783]; Golgi apparatus [GO:0005794]; Golgi membrane [GO:0000139]; TRAPP complex [GO:0030008]; TRAPPII protein complex [GO:1990071]; TRAPPIII protein complex [GO:1990072]; COPII vesicle coating [GO:0048208]; endoplasmic reticulum to Golgi vesicle-mediated transport [GO:0006888]; intr…	SUBCELLULAR LOCATION: Golgi apparatus, cis-Golgi network {ECO:0000250}. Endoplasmic reticulum {ECO:0000250}.		15489334; 21183079; 16828797; 15608655		KW-0002; KW-0256; KW-0931; KW-0333; KW-0449; KW-0564; KW-1185; KW-0813	5.0	GO:0000139; GO:0005737; GO:0005783; GO:0005794; GO:0005829; GO:0006888; GO:0006891; GO:0006901; GO:0030008; GO:0033106; GO:0048208; GO:0099022; GO:1990071; GO:1990072
O55017	O55017	CAC1B_MOUSE	Voltage-dependent N-type calcium channel subunit alpha-1B (Brain calcium channel III) (BIII) (Calcium channel, L type, alpha-1 polypeptide isoform 5) (Voltage-gated calcium channel subunit alpha Cav2.2)	Cacna1b Cach5 Cacnl1a5 Cchn1a	Mus musculus (Mouse)	2327	Alternative splicing;ATP-binding;Calcium;Calcium channel;Calcium transport;Disulfide bond;Glycoprotein;Ion channel;Ion transport;Membrane;Metal-binding;Methylation;Nucleotide-binding;Phosphoprotein;Reference proteome;Repeat;Transmembrane;Transmembrane helix;Transport;Voltage-gated channel	calcium ion import [GO:0070509]; calcium ion import across plasma membrane [GO:0098703]; calcium ion transmembrane transport [GO:0070588]; calcium ion transport [GO:0006816]; chemical synaptic transmission [GO:0007268]; establishment of localization in cell [GO:0051649]; locomotory behavior [GO:0007626]; modulation of chemical synaptic transmission [GO:0050804]; neurotransmitter secretion [GO:000…	ATP binding [GO:0005524]; calcium ion binding [GO:0005509]; high voltage-gated calcium channel activity [GO:0008331]; protein C-terminus binding [GO:0008022]; protein phosphatase 2A binding [GO:0051721]; voltage-gated calcium channel activity [GO:0005245]; voltage-gated calcium channel activity involved in positive regulation of presynaptic cytosolic calcium levels [GO:0099635]	axon terminus [GO:0043679]; dendrite [GO:0030425]; dendritic shaft [GO:0043198]; glutamatergic synapse [GO:0098978]; membrane [GO:0016020]; neuron projection [GO:0043005]; neuronal cell body [GO:0043025]; plasma membrane [GO:0005886]; protein-containing complex [GO:0032991]; Schaffer collateral - CA1 synapse [GO:0098685]; voltage-gated calcium channel complex [GO:0005891]	axon terminus [GO:0043679]; dendrite [GO:0030425]; dendritic shaft [GO:0043198]; glutamatergic synapse [GO:0098978]; membrane [GO:0016020]; neuron projection [GO:0043005]; neuronal cell body [GO:0043025]; plasma membrane [GO:0005886]; protein-containing complex [GO:0032991]; Schaffer collateral - CA1 synapse [GO:0098685]; voltage-gated calcium channel complex [GO:0005891]; ATP binding [GO:0005524…	SUBCELLULAR LOCATION: Membrane {ECO:0000250|UniProtKB:Q00975}; Multi-pass membrane protein {ECO:0000250|UniProtKB:Q00975}.	PTM: Phosphorylated in vitro by CaM-kinase II, PKA, PKC and CGPK. {ECO:0000250}.	8307146; 11438518; 16452087; 17114649; 21183079; 24129315; 24709664		KW-0025; KW-0067; KW-0106; KW-0107; KW-0109; KW-1015; KW-0325; KW-0407; KW-0406; KW-0472; KW-0479; KW-0488; KW-0547; KW-0597; KW-1185; KW-0677; KW-0812; KW-1133; KW-0813; KW-0851	5.0	GO:0001956; GO:0005245; GO:0005509; GO:0005524; GO:0005886; GO:0005891; GO:0006816; GO:0007268; GO:0007269; GO:0007626; GO:0008016; GO:0008022; GO:0008217; GO:0008331; GO:0014070; GO:0016020; GO:0019233; GO:0030425; GO:0032991; GO:0033574; GO:0034765; GO:0043005; GO:0043025; GO:0043198; GO:0043679; GO:0048265; GO:0050804; GO:0051649; GO:0051721; GO:0051924; GO:0070509; GO:0070588; GO:0098685; GO:…
O55022	O55022	PGRC1_MOUSE	Membrane-associated progesterone receptor component 1 (mPR)	Pgrmc1 Pgrmc	Mus musculus (Mouse)	195	Direct protein sequencing;Endoplasmic reticulum;Iron;Lipid-binding;Membrane;Metal-binding;Microsome;Mitochondrion;Mitochondrion outer membrane;Phosphoprotein;Receptor;Reference proteome;Steroid-binding;Transmembrane;Transmembrane helix	associative learning [GO:0008306]; heme biosynthetic process [GO:0006783]; memory [GO:0007613]; modification of synaptic structure [GO:0099563]; negative regulation of synapse organization [GO:1905809]; positive regulation of protein localization to plasma membrane [GO:1903078]	heme binding [GO:0020037]; metal ion binding [GO:0046872]; protein homodimerization activity [GO:0042803]; steroid binding [GO:0005496]	cell body [GO:0044297]; endomembrane system [GO:0012505]; endoplasmic reticulum membrane [GO:0005789]; integral component of membrane [GO:0016021]; membrane [GO:0016020]; mitochondrial outer membrane [GO:0005741]; neuron projection [GO:0043005]; neuronal cell body [GO:0043025]; synapse [GO:0045202]	cell body [GO:0044297]; endomembrane system [GO:0012505]; endoplasmic reticulum membrane [GO:0005789]; integral component of membrane [GO:0016021]; membrane [GO:0016020]; mitochondrial outer membrane [GO:0005741]; neuron projection [GO:0043005]; neuronal cell body [GO:0043025]; synapse [GO:0045202]; heme binding [GO:0020037]; metal ion binding [GO:0046872]; protein homodimerization activity [GO:0…	SUBCELLULAR LOCATION: Microsome membrane {ECO:0000250|UniProtKB:Q95250}; Single-pass membrane protein {ECO:0000255}. Endoplasmic reticulum membrane {ECO:0000250|UniProtKB:O00264}; Single-pass membrane protein {ECO:0000255}. Mitochondrion outer membrane {ECO:0000269|PubMed:27599036}; Single-pass membrane protein {ECO:0000305}; Extracellular side {ECO:0000269|PubMed:27599036}.		15489334; 15378723; 17208939; 17242355; 18630941; 19144319; 19131326; 21183079; 27599036; 28005395; 31748741		KW-0903; KW-0256; KW-0408; KW-0446; KW-0472; KW-0479; KW-0492; KW-0496; KW-1000; KW-0597; KW-0675; KW-1185; KW-0754; KW-0812; KW-1133	5.0	GO:0005496; GO:0005741; GO:0005789; GO:0006783; GO:0007613; GO:0008306; GO:0012505; GO:0016020; GO:0016021; GO:0020037; GO:0042803; GO:0043005; GO:0043025; GO:0044297; GO:0045202; GO:0046872; GO:0099563; GO:1903078; GO:1905809
O55023	O55023	IMPA1_MOUSE	Inositol monophosphatase 1 (IMP 1) (IMPase 1) (EC 3.1.3.25) (D-galactose 1-phosphate phosphatase) (EC 3.1.3.94) (Inositol-1(or 4)-monophosphatase 1) (Lithium-sensitive myo-inositol monophosphatase A1)	Impa1	Mus musculus (Mouse)	277	3D-structure;Cytoplasm;Hydrolase;Lithium;Magnesium;Metal-binding;Reference proteome	inositol biosynthetic process [GO:0006021]; inositol metabolic process [GO:0006020]; inositol phosphate dephosphorylation [GO:0046855]; phosphate-containing compound metabolic process [GO:0006796]; phosphatidylinositol biosynthetic process [GO:0006661]; phosphatidylinositol phosphate biosynthetic process [GO:0046854]; signal transduction [GO:0007165]	identical protein binding [GO:0042802]; inositol monophosphate 1-phosphatase activity [GO:0008934]; inositol monophosphate 3-phosphatase activity [GO:0052832]; inositol monophosphate 4-phosphatase activity [GO:0052833]; inositol monophosphate phosphatase activity [GO:0052834]; lithium ion binding [GO:0031403]; magnesium ion binding [GO:0000287]; manganese ion binding [GO:0030145]; protein homodim…	axon [GO:0030424]; cytoplasm [GO:0005737]; neuronal cell body [GO:0043025]	axon [GO:0030424]; cytoplasm [GO:0005737]; neuronal cell body [GO:0043025]; identical protein binding [GO:0042802]; inositol monophosphate 1-phosphatase activity [GO:0008934]; inositol monophosphate 3-phosphatase activity [GO:0052832]; inositol monophosphate 4-phosphatase activity [GO:0052833]; inositol monophosphate phosphatase activity [GO:0052834]; lithium ion binding [GO:0031403]; magnesium i…	SUBCELLULAR LOCATION: Cytoplasm {ECO:0000250|UniProtKB:P29218}.		12877981; 17068342; 21183079; 23027737	PATHWAY: Polyol metabolism; myo-inositol biosynthesis; myo-inositol from D-glucose 6-phosphate: step 2/2.	KW-0002; KW-0963; KW-0378; KW-0452; KW-0460; KW-0479; KW-1185	5.0	GO:0000287; GO:0005737; GO:0006020; GO:0006021; GO:0006661; GO:0006796; GO:0007165; GO:0008934; GO:0030145; GO:0030424; GO:0031403; GO:0042802; GO:0042803; GO:0043025; GO:0046854; GO:0046855; GO:0052832; GO:0052833; GO:0052834
O55029	O55029	COPB2_MOUSE	Coatomer subunit beta' (Beta'-coat protein) (Beta'-COP) (p102)	Copb2	Mus musculus (Mouse)	905	3D-structure;Acetylation;Coiled coil;Cytoplasm;Cytoplasmic vesicle;ER-Golgi transport;Golgi apparatus;Membrane;Phosphoprotein;Protein transport;Reference proteome;Repeat;Transport;WD repeat	endoplasmic reticulum to Golgi vesicle-mediated transport [GO:0006888]; intra-Golgi vesicle-mediated transport [GO:0006891]; intracellular protein transport [GO:0006886]; retrograde vesicle-mediated transport, Golgi to endoplasmic reticulum [GO:0006890]; toxin transport [GO:1901998]	protein kinase C binding [GO:0005080]; structural molecule activity [GO:0005198]	COPI vesicle coat [GO:0030126]; cytosol [GO:0005829]; Golgi apparatus [GO:0005794]; Golgi membrane [GO:0000139]	COPI vesicle coat [GO:0030126]; cytosol [GO:0005829]; Golgi apparatus [GO:0005794]; Golgi membrane [GO:0000139]; protein kinase C binding [GO:0005080]; structural molecule activity [GO:0005198]; endoplasmic reticulum to Golgi vesicle-mediated transport [GO:0006888]; intra-Golgi vesicle-mediated transport [GO:0006891]; intracellular protein transport [GO:0006886]; retrograde vesicle-mediated trans…	SUBCELLULAR LOCATION: Cytoplasm, cytosol {ECO:0000269|PubMed:17360540}. Golgi apparatus membrane {ECO:0000250}; Peripheral membrane protein {ECO:0000250}; Cytoplasmic side {ECO:0000250}. Cytoplasmic vesicle, COPI-coated vesicle membrane {ECO:0000250}; Peripheral membrane protein {ECO:0000250}; Cytoplasmic side {ECO:0000250}. Note=The coatomer is cytoplasmic or polymerized on the cytoplasmic side …		16141072; 15489334; 17360540; 21183079; 29036432		KW-0002; KW-0007; KW-0175; KW-0963; KW-0968; KW-0931; KW-0333; KW-0472; KW-0597; KW-0653; KW-1185; KW-0677; KW-0813; KW-0853	5.0	GO:0000139; GO:0005080; GO:0005198; GO:0005794; GO:0005829; GO:0006886; GO:0006888; GO:0006890; GO:0006891; GO:0030126; GO:1901998
O55042	O55042	SYUA_MOUSE	Alpha-synuclein (Non-A beta component of AD amyloid) (Non-A4 component of amyloid precursor) (NACP)	Snca Syn	Mus musculus (Mouse)	140	Acetylation;Alternative splicing;Cell projection;Copper;Cytoplasm;Direct protein sequencing;Membrane;Metal-binding;Nucleus;Phosphoprotein;Reference proteome;Repeat;Secreted;Synapse;Ubl conjugation	activation of cysteine-type endopeptidase activity involved in apoptotic process [GO:0006919]; adult locomotory behavior [GO:0008344]; behavioral response to cocaine [GO:0048148]; cellular response to copper ion [GO:0071280]; cellular response to oxidative stress [GO:0034599]; chemical synaptic transmission [GO:0007268]; dopamine biosynthetic process [GO:0042416]; dopamine metabolic process [GO:0…	actin binding [GO:0003779]; alpha-tubulin binding [GO:0043014]; arachidonic acid binding [GO:0050544]; beta-tubulin binding [GO:0048487]; calcium ion binding [GO:0005509]; copper ion binding [GO:0005507]; cuprous ion binding [GO:1903136]; cysteine-type endopeptidase inhibitor activity involved in apoptotic process [GO:0043027]; dynein complex binding [GO:0070840]; enzyme binding [GO:0019899]; fer…	actin cytoskeleton [GO:0015629]; anchoring junction [GO:0070161]; axon [GO:0030424]; axon terminus [GO:0043679]; cell cortex [GO:0005938]; cytoplasm [GO:0005737]; cytoplasmic vesicle membrane [GO:0030659]; cytoskeleton [GO:0005856]; cytosol [GO:0005829]; extracellular region [GO:0005576]; extracellular space [GO:0005615]; Golgi apparatus [GO:0005794]; growth cone [GO:0030426]; inclusion body [GO:…	actin cytoskeleton [GO:0015629]; anchoring junction [GO:0070161]; axon [GO:0030424]; axon terminus [GO:0043679]; cell cortex [GO:0005938]; cytoplasm [GO:0005737]; cytoplasmic vesicle membrane [GO:0030659]; cytoskeleton [GO:0005856]; cytosol [GO:0005829]; extracellular region [GO:0005576]; extracellular space [GO:0005615]; Golgi apparatus [GO:0005794]; growth cone [GO:0030426]; inclusion body [GO:…	SUBCELLULAR LOCATION: Cytoplasm {ECO:0000269|PubMed:31034892}. Membrane {ECO:0000250|UniProtKB:P37840}. Nucleus {ECO:0000250|UniProtKB:P37840}. Synapse {ECO:0000250|UniProtKB:P37840}. Secreted {ECO:0000250|UniProtKB:P37840}. Cell projection, axon {ECO:0000269|PubMed:17296554}. Note=Membrane-bound in dopaminergic neurons (By similarity). Expressed and colocalized with SEPTIN4 in dopaminergic axon …	PTM: Phosphorylated, predominantly on serine residues. Phosphorylated on Tyr-125 upon osmotic stress. {ECO:0000250|UniProtKB:P37840}.; PTM: Ubiquitinated. The predominant conjugate is the diubiquitinated form. {ECO:0000250|UniProtKB:P37377}.; PTM: Acetylation at Met-1 seems to be important for proper folding and native oligomeric structure. {ECO:0000250|UniProtKB:P37840}.	9648883; 9601701; 11156617; 16141072; 15489334; 12732244; 10707987; 17296554; 19004816; 21183079; 20798282; 25246573; 31034892		KW-0007; KW-0025; KW-0966; KW-0186; KW-0963; KW-0903; KW-0472; KW-0479; KW-0539; KW-0597; KW-1185; KW-0677; KW-0964; KW-0770; KW-0832	5.0	GO:0000149; GO:0000287; GO:0001774; GO:0001921; GO:0001933; GO:0001956; GO:0001963; GO:0003779; GO:0005507; GO:0005509; GO:0005543; GO:0005576; GO:0005615; GO:0005634; GO:0005640; GO:0005737; GO:0005739; GO:0005741; GO:0005743; GO:0005758; GO:0005759; GO:0005791; GO:0005794; GO:0005829; GO:0005840; GO:0005856; GO:0005886; GO:0005938; GO:0006631; GO:0006638; GO:0006644; GO:0006919; GO:0007006; GO:…
O55091	O55091	IMPCT_MOUSE	Protein IMPACT (Imprinted and ancient gene protein)	Impact	Mus musculus (Mouse)	318	Actin-binding;Cytoplasm;Differentiation;Neurogenesis;Phosphoprotein;Reference proteome;Repressor;Stress response;Translation regulation	cellular response to acidic pH [GO:0071468]; cellular response to amino acid starvation [GO:0034198]; cellular response to benomyl [GO:0072755]; cellular response to glucose starvation [GO:0042149]; cellular response to hydrogen peroxide [GO:0070301]; cellular response to leucine starvation [GO:1990253]; cellular response to UV-C [GO:0071494]; GCN2-mediated signaling [GO:0140469]; negative regula…	actin binding [GO:0003779]; ribosome binding [GO:0043022]	cytosol [GO:0005829]; polysome [GO:0005844]	cytosol [GO:0005829]; polysome [GO:0005844]; actin binding [GO:0003779]; ribosome binding [GO:0043022]; cellular response to acidic pH [GO:0071468]; cellular response to amino acid starvation [GO:0034198]; cellular response to benomyl [GO:0072755]; cellular response to glucose starvation [GO:0042149]; cellular response to hydrogen peroxide [GO:0070301]; cellular response to leucine starvation [GO…	SUBCELLULAR LOCATION: Cytoplasm {ECO:0000305|PubMed:23447528}.		9256468; 11116084; 15489334; 16141072; 15871461; 15937339; 18260151; 19131326; 21183079; 22404850; 23447528; 24333428		KW-0009; KW-0963; KW-0221; KW-0524; KW-0597; KW-1185; KW-0678; KW-0346; KW-0810	5.0	GO:0000122; GO:0001933; GO:0003779; GO:0005829; GO:0005844; GO:0006446; GO:0031333; GO:0031953; GO:0034198; GO:0042149; GO:0043022; GO:0045666; GO:0060548; GO:0070301; GO:0071264; GO:0071468; GO:0071494; GO:0072755; GO:0097201; GO:0140469; GO:1990138; GO:1990253
O55100	O55100	SNG1_MOUSE	Synaptogyrin-1	Syngr1	Mus musculus (Mouse)	234	Acetylation;Alternative splicing;Cytoplasmic vesicle;Direct protein sequencing;Membrane;Reference proteome;Synapse;Transmembrane;Transmembrane helix	cellular response to leukemia inhibitory factor [GO:1990830]; protein targeting [GO:0006605]; regulated exocytosis [GO:0045055]; regulation of long-term neuronal synaptic plasticity [GO:0048169]; regulation of short-term neuronal synaptic plasticity [GO:0048172]; synaptic vesicle membrane organization [GO:0048499]		anchoring junction [GO:0070161]; integral component of synaptic vesicle membrane [GO:0030285]; melanosome [GO:0042470]; neuromuscular junction [GO:0031594]; synaptic vesicle [GO:0008021]; synaptic vesicle membrane [GO:0030672]	anchoring junction [GO:0070161]; integral component of synaptic vesicle membrane [GO:0030285]; melanosome [GO:0042470]; neuromuscular junction [GO:0031594]; synaptic vesicle [GO:0008021]; synaptic vesicle membrane [GO:0030672]; cellular response to leukemia inhibitory factor [GO:1990830]; protein targeting [GO:0006605]; regulated exocytosis [GO:0045055]; regulation of long-term neuronal synaptic …	SUBCELLULAR LOCATION: Cytoplasmic vesicle, secretory vesicle, synaptic vesicle membrane {ECO:0000250|UniProtKB:Q62876}; Multi-pass membrane protein {ECO:0000250|UniProtKB:Q62876}. Melanosome {ECO:0000250|UniProtKB:O43759}.		9760194; 16141072; 15489334; 10595519; 21183079		KW-0007; KW-0025; KW-0968; KW-0903; KW-0472; KW-1185; KW-0770; KW-0812; KW-1133	5.0	GO:0006605; GO:0008021; GO:0030285; GO:0030672; GO:0031594; GO:0042470; GO:0045055; GO:0048169; GO:0048172; GO:0048499; GO:0070161; GO:1990830
O55106	O55106	STRN_MOUSE	Striatin	Strn	Mus musculus (Mouse)	780	Calmodulin-binding;Cell projection;Coiled coil;Cytoplasm;Membrane;Phosphoprotein;Reference proteome;Repeat;Synapse;WD repeat	dendrite development [GO:0016358]; locomotory behavior [GO:0007626]; negative regulation of cell population proliferation [GO:0008285]; Wnt signaling pathway [GO:0016055]	armadillo repeat domain binding [GO:0070016]; calmodulin binding [GO:0005516]; nuclear estrogen receptor binding [GO:0030331]; protein domain specific binding [GO:0019904]; protein phosphatase 2A binding [GO:0051721]; protein-containing complex binding [GO:0044877]	bicellular tight junction [GO:0005923]; cytoplasm [GO:0005737]; dendrite [GO:0030425]; dendritic spine [GO:0043197]; FAR/SIN/STRIPAK complex [GO:0090443]; membrane [GO:0016020]; neuronal cell body [GO:0043025]; postsynaptic density [GO:0014069]; postsynaptic membrane [GO:0045211]; protein-containing complex [GO:0032991]	bicellular tight junction [GO:0005923]; cytoplasm [GO:0005737]; dendrite [GO:0030425]; dendritic spine [GO:0043197]; FAR/SIN/STRIPAK complex [GO:0090443]; membrane [GO:0016020]; neuronal cell body [GO:0043025]; postsynaptic density [GO:0014069]; postsynaptic membrane [GO:0045211]; protein-containing complex [GO:0032991]; armadillo repeat domain binding [GO:0070016]; calmodulin binding [GO:0005516…	SUBCELLULAR LOCATION: Cytoplasm. Membrane; Peripheral membrane protein. Cell projection, dendritic spine {ECO:0000250}. Note=CTTNBP2-binding may regulate dendritic spine distribution. {ECO:0000250}.		15489334; 10748158; 17242355; 21183079		KW-0112; KW-0966; KW-0175; KW-0963; KW-0472; KW-0597; KW-1185; KW-0677; KW-0770; KW-0853	5.0	GO:0005516; GO:0005737; GO:0005923; GO:0007626; GO:0008285; GO:0014069; GO:0016020; GO:0016055; GO:0016358; GO:0019904; GO:0030331; GO:0030425; GO:0032991; GO:0043025; GO:0043197; GO:0044877; GO:0045211; GO:0051721; GO:0070016; GO:0090443
O55125	O55125	NIPS1_MOUSE	Protein NipSnap homolog 1 (NipSnap1)	Nipsnap1	Mus musculus (Mouse)	284	Acetylation;Direct protein sequencing;Phosphoprotein;Reference proteome	sensory perception of pain [GO:0019233]	neurotransmitter binding [GO:0042165]	membrane [GO:0016020]; mitochondrial inner membrane [GO:0005743]; mitochondrion [GO:0005739]; synaptic membrane [GO:0097060]	membrane [GO:0016020]; mitochondrial inner membrane [GO:0005743]; mitochondrion [GO:0005739]; synaptic membrane [GO:0097060]; neurotransmitter binding [GO:0042165]; sensory perception of pain [GO:0019233]			9661659; 15489334; 21183079; 23806337; 23576753		KW-0007; KW-0903; KW-0597; KW-1185	3.0	GO:0005739; GO:0005743; GO:0016020; GO:0019233; GO:0042165; GO:0097060
O55126	O55126	NIPS2_MOUSE	Protein NipSnap homolog 2 (NipSnap2) (Glioblastoma-amplified sequence)	Nipsnap2 Gbas	Mus musculus (Mouse)	281	Cytoplasm;Membrane;Mitochondrion;Mitochondrion outer membrane;Reference proteome	mitochondrion organization [GO:0007005]; oxidative phosphorylation [GO:0006119]; positive regulation of high voltage-gated calcium channel activity [GO:1901843]		cytoplasm [GO:0005737]; mitochondrial outer membrane [GO:0005741]; mitochondrion [GO:0005739]	cytoplasm [GO:0005737]; mitochondrial outer membrane [GO:0005741]; mitochondrion [GO:0005739]; mitochondrion organization [GO:0007005]; oxidative phosphorylation [GO:0006119]; positive regulation of high voltage-gated calcium channel activity [GO:1901843]	SUBCELLULAR LOCATION: Cytoplasm {ECO:0000305|PubMed:22627147}. Mitochondrion outer membrane {ECO:0000250|UniProtKB:O75323}.		9661659; 21183079; 22627147		KW-0963; KW-0472; KW-0496; KW-1000; KW-1185	3.0	GO:0005737; GO:0005739; GO:0005741; GO:0006119; GO:0007005; GO:1901843
O55131	O55131	SEPT7_MOUSE	Septin-7 (CDC10 protein homolog)	Septin7 Cdc10 Sept7	Mus musculus (Mouse)	436	Acetylation;Cell cycle;Cell division;Cell projection;Centromere;Chromosome;Cilium;Coiled coil;Cytoplasm;Cytoskeleton;Differentiation;Direct protein sequencing;Flagellum;GTP-binding;Kinetochore;Mitosis;Nucleotide-binding;Phosphoprotein;Reference proteome;Spermatogenesis	cilium assembly [GO:0060271]; collateral sprouting [GO:0048668]; cortical cytoskeleton organization [GO:0030865]; cytoskeleton-dependent cytokinesis [GO:0061640]; dendritic spine morphogenesis [GO:0060997]; mitotic cytokinesis [GO:0000281]; positive regulation of non-motile cilium assembly [GO:1902857]; postsynapse organization [GO:0099173]; protein localization [GO:0008104]; pseudopodium retract…	GTP binding [GO:0005525]; GTPase activity [GO:0003924]; identical protein binding [GO:0042802]; molecular adaptor activity [GO:0060090]	axon terminus [GO:0043679]; axoneme [GO:0005930]; cell cortex [GO:0005938]; cell division site [GO:0032153]; cleavage furrow [GO:0032154]; glutamatergic synapse [GO:0098978]; kinetochore [GO:0000776]; membrane [GO:0016020]; microtubule cytoskeleton [GO:0015630]; midbody [GO:0030496]; myelin sheath [GO:0043209]; neuron projection [GO:0043005]; neuronal cell body [GO:0043025]; non-motile cilium [GO…	axon terminus [GO:0043679]; axoneme [GO:0005930]; cell cortex [GO:0005938]; cell division site [GO:0032153]; cleavage furrow [GO:0032154]; glutamatergic synapse [GO:0098978]; kinetochore [GO:0000776]; membrane [GO:0016020]; microtubule cytoskeleton [GO:0015630]; midbody [GO:0030496]; myelin sheath [GO:0043209]; neuron projection [GO:0043005]; neuronal cell body [GO:0043025]; non-motile cilium [GO…	SUBCELLULAR LOCATION: Cytoplasm {ECO:0000269|PubMed:17546647}. Chromosome, centromere, kinetochore {ECO:0000250}. Cytoplasm, cytoskeleton, spindle {ECO:0000250}. Cleavage furrow {ECO:0000250}. Midbody {ECO:0000250}. Cytoplasm, cytoskeleton, cilium axoneme {ECO:0000250}. Cell projection, cilium, flagellum {ECO:0000250|UniProtKB:Q16181}. Note=Distributed throughout the cytoplasm in prometaphase cel…		9804986; 15489334; 11739749; 15592455; 17546647; 17114649; 18034455; 21183079; 20181826; 23806337		KW-0007; KW-0131; KW-0132; KW-0966; KW-0137; KW-0158; KW-0969; KW-0175; KW-0963; KW-0206; KW-0221; KW-0903; KW-0282; KW-0342; KW-0995; KW-0498; KW-0547; KW-0597; KW-1185; KW-0744	5.0	GO:0000281; GO:0000776; GO:0001725; GO:0003924; GO:0005525; GO:0005634; GO:0005819; GO:0005930; GO:0005938; GO:0005940; GO:0007283; GO:0008104; GO:0015630; GO:0016020; GO:0016476; GO:0030496; GO:0030865; GO:0031105; GO:0031270; GO:0032153; GO:0032154; GO:0032156; GO:0032160; GO:0032991; GO:0042734; GO:0042802; GO:0043005; GO:0043025; GO:0043209; GO:0043679; GO:0045202; GO:0048668; GO:0060090; GO:…
O55137	O55137	ACOT1_MOUSE	Acyl-coenzyme A thioesterase 1 (Acyl-CoA thioesterase 1) (EC 3.1.2.-) (CTE-I) (Inducible cytosolic acyl-coenzyme A thioester hydrolase) (Long chain acyl-CoA thioester hydrolase) (Long chain acyl-CoA hydrolase) (Palmitoyl-coenzyme A thioesterase) (EC 3.1.2.2)	Acot1 Cte1	Mus musculus (Mouse)	419	Cytoplasm;Fatty acid metabolism;Hydrolase;Lipid metabolism;Phosphoprotein;Reference proteome;Serine esterase	acyl-CoA metabolic process [GO:0006637]; fatty acid metabolic process [GO:0006631]; long-chain fatty acid metabolic process [GO:0001676]; negative regulation of cardiac muscle cell apoptotic process [GO:0010667]; very long-chain fatty acid metabolic process [GO:0000038]	acyl-CoA hydrolase activity [GO:0047617]; carboxylic ester hydrolase activity [GO:0052689]; myristoyl-CoA hydrolase activity [GO:0102991]; palmitoyl-CoA hydrolase activity [GO:0016290]	cytoplasm [GO:0005737]; cytosol [GO:0005829]; mitochondrion [GO:0005739]	cytoplasm [GO:0005737]; cytosol [GO:0005829]; mitochondrion [GO:0005739]; acyl-CoA hydrolase activity [GO:0047617]; carboxylic ester hydrolase activity [GO:0052689]; myristoyl-CoA hydrolase activity [GO:0102991]; palmitoyl-CoA hydrolase activity [GO:0016290]; acyl-CoA metabolic process [GO:0006637]; fatty acid metabolic process [GO:0006631]; long-chain fatty acid metabolic process [GO:0001676]; n…	SUBCELLULAR LOCATION: Cytoplasm, cytosol {ECO:0000250|UniProtKB:O88267}.		10567408; 11330065; 9490035; 15489334; 11694534; 21183079	PATHWAY: Lipid metabolism; fatty acid metabolism. {ECO:0000305|PubMed:11694534}.	KW-0963; KW-0276; KW-0378; KW-0443; KW-0597; KW-1185; KW-0719	5.0	GO:0000038; GO:0001676; GO:0005737; GO:0005739; GO:0005829; GO:0006631; GO:0006637; GO:0010667; GO:0016290; GO:0047617; GO:0052689; GO:0102991
O55142	O55142	RL35A_MOUSE	60S ribosomal protein L35a	Rpl35a	Mus musculus (Mouse)	110	3D-structure;Acetylation;Cytoplasm;Reference proteome;Ribonucleoprotein;Ribosomal protein	cytoplasmic translation [GO:0002181]; ribosomal large subunit biogenesis [GO:0042273]; rRNA processing [GO:0006364]	structural constituent of ribosome [GO:0003735]	cytoplasm [GO:0005737]; cytosol [GO:0005829]; cytosolic large ribosomal subunit [GO:0022625]; cytosolic ribosome [GO:0022626]; mitochondrion [GO:0005739]	cytoplasm [GO:0005737]; cytosol [GO:0005829]; cytosolic large ribosomal subunit [GO:0022625]; cytosolic ribosome [GO:0022626]; mitochondrion [GO:0005739]; structural constituent of ribosome [GO:0003735]; cytoplasmic translation [GO:0002181]; ribosomal large subunit biogenesis [GO:0042273]; rRNA processing [GO:0006364]	SUBCELLULAR LOCATION: Cytoplasm {ECO:0000250|UniProtKB:P18077}.		11448102; 16141072; 21183079; 23806337		KW-0002; KW-0007; KW-0963; KW-1185; KW-0687; KW-0689	3.0	GO:0002181; GO:0003735; GO:0005737; GO:0005739; GO:0005829; GO:0006364; GO:0022625; GO:0022626; GO:0042273
O55143	O55143	AT2A2_MOUSE	Sarcoplasmic/endoplasmic reticulum calcium ATPase 2 (SERCA2) (SR Ca(2+)-ATPase 2) (EC 7.2.2.10) (Calcium pump 2) (Calcium-transporting ATPase sarcoplasmic reticulum type, slow twitch skeletal muscle isoform) (Endoplasmic reticulum class 1/2 Ca(2+) ATPase)	Atp2a2	Mus musculus (Mouse)	1044	Alternative splicing;ATP-binding;Calcium;Calcium transport;Direct protein sequencing;Disulfide bond;Endoplasmic reticulum;Ion transport;Magnesium;Membrane;Metal-binding;Nitration;Nucleotide-binding;Phosphoprotein;Reference proteome;Sarcoplasmic reticulum;Translocase;Transmembrane;Transmembrane helix;Transport	autophagosome assembly [GO:0000045]; autophagosome membrane docking [GO:0016240]; calcium ion import into sarcoplasmic reticulum [GO:1990036]; calcium ion transmembrane transport [GO:0070588]; calcium ion transport [GO:0006816]; calcium ion transport from cytosol to endoplasmic reticulum [GO:1903515]; cardiac muscle hypertrophy in response to stress [GO:0014898]; cellular calcium ion homeostasis …	ATP binding [GO:0005524]; ATP hydrolysis activity [GO:0016887]; calcium ion binding [GO:0005509]; enzyme binding [GO:0019899]; lutropin-choriogonadotropic hormone receptor binding [GO:0031775]; P-type calcium transporter activity [GO:0005388]; P-type calcium transporter activity involved in regulation of cardiac muscle cell membrane potential [GO:0086039]; P-type ion transporter activity [GO:0015…	apical ectoplasmic specialization [GO:0061831]; calcium ion-transporting ATPase complex [GO:0090534]; endoplasmic reticulum [GO:0005783]; endoplasmic reticulum membrane [GO:0005789]; extrinsic component of cytoplasmic side of plasma membrane [GO:0031234]; integral component of membrane [GO:0016021]; intercalated disc [GO:0014704]; longitudinal sarcoplasmic reticulum [GO:0014801]; membrane [GO:001…	apical ectoplasmic specialization [GO:0061831]; calcium ion-transporting ATPase complex [GO:0090534]; endoplasmic reticulum [GO:0005783]; endoplasmic reticulum membrane [GO:0005789]; extrinsic component of cytoplasmic side of plasma membrane [GO:0031234]; integral component of membrane [GO:0016021]; intercalated disc [GO:0014704]; longitudinal sarcoplasmic reticulum [GO:0014801]; membrane [GO:001…	SUBCELLULAR LOCATION: Endoplasmic reticulum membrane {ECO:0000269|PubMed:23395171}; Multi-pass membrane protein {ECO:0000255}. Sarcoplasmic reticulum membrane {ECO:0000269|PubMed:22355118}; Multi-pass membrane protein {ECO:0000255}.	PTM: Nitrated under oxidative stress. Nitration on the two tyrosine residues inhibits catalytic activity. {ECO:0000250|UniProtKB:P16615}.; PTM: Serotonylated on Gln residues by TGM2 in response to hypoxia, leading to its inactivation. {ECO:0000269|PubMed:32116663}.	10656932; 15489334; 14749390; 17242355; 18403730; 19144319; 21183079; 22355118; 22971924; 23395171; 28890335; 32116663; 35036403		KW-0025; KW-0067; KW-0106; KW-0109; KW-0903; KW-1015; KW-0256; KW-0406; KW-0460; KW-0472; KW-0479; KW-0944; KW-0547; KW-0597; KW-1185; KW-0703; KW-1278; KW-0812; KW-1133; KW-0813	5.0	GO:0000045; GO:0002026; GO:0003009; GO:0005388; GO:0005509; GO:0005524; GO:0005783; GO:0005789; GO:0006816; GO:0006874; GO:0006937; GO:0006984; GO:0006996; GO:0008022; GO:0010666; GO:0010882; GO:0012506; GO:0014704; GO:0014801; GO:0014883; GO:0014898; GO:0015662; GO:0016020; GO:0016021; GO:0016240; GO:0016529; GO:0016887; GO:0019899; GO:0031234; GO:0031775; GO:0032469; GO:0032470; GO:0032496; GO:…
O55234	O55234	PSB5_MOUSE	Proteasome subunit beta type-5 (EC 3.4.25.1) (Macropain epsilon chain) (Multicatalytic endopeptidase complex epsilon chain) (Proteasome chain 6) (Proteasome epsilon chain) (Proteasome subunit X)	Psmb5	Mus musculus (Mouse)	264	3D-structure;Cytoplasm;Direct protein sequencing;Hydrolase;Nucleus;Protease;Proteasome;Reference proteome;Threonine protease;Zymogen	proteasomal protein catabolic process [GO:0010498]; proteasome-mediated ubiquitin-dependent protein catabolic process [GO:0043161]; proteolysis [GO:0006508]; response to oxidative stress [GO:0006979]	endopeptidase activity [GO:0004175]; peptidase activity [GO:0008233]; threonine-type endopeptidase activity [GO:0004298]	centrosome [GO:0005813]; cytoplasm [GO:0005737]; cytosol [GO:0005829]; nucleoplasm [GO:0005654]; nucleus [GO:0005634]; proteasome complex [GO:0000502]; proteasome core complex [GO:0005839]; proteasome core complex, beta-subunit complex [GO:0019774]	centrosome [GO:0005813]; cytoplasm [GO:0005737]; cytosol [GO:0005829]; nucleoplasm [GO:0005654]; nucleus [GO:0005634]; proteasome complex [GO:0000502]; proteasome core complex [GO:0005839]; proteasome core complex, beta-subunit complex [GO:0019774]; endopeptidase activity [GO:0004175]; peptidase activity [GO:0008233]; threonine-type endopeptidase activity [GO:0004298]; proteasomal protein catabol…	SUBCELLULAR LOCATION: Cytoplasm {ECO:0000250|UniProtKB:P28074}. Nucleus {ECO:0000250|UniProtKB:P28074}. Note=Translocated from the cytoplasm into the nucleus following interaction with AKIRIN2, which bridges the proteasome with the nuclear import receptor IPO9. {ECO:0000250|UniProtKB:P28074}.		9382924; 10436176; 16141072; 15489334; 14612418; 16723119; 16434403; 16581775; 17521679; 18349697; 19183883; 16857966; 21183079; 22341445		KW-0002; KW-0963; KW-0903; KW-0378; KW-0539; KW-0645; KW-0647; KW-1185; KW-0888; KW-0865	5.0	GO:0000502; GO:0004175; GO:0004298; GO:0005634; GO:0005654; GO:0005737; GO:0005813; GO:0005829; GO:0005839; GO:0006508; GO:0006979; GO:0008233; GO:0010498; GO:0019774; GO:0043161
O70133	O70133	DHX9_MOUSE	ATP-dependent RNA helicase A (EC 3.6.4.13) (DEAH box protein 9) (mHEL-5) (Nuclear DNA helicase II) (NDH II) (RNA helicase A) (RHA)	Dhx9 Ddx9	Mus musculus (Mouse)	1380	3D-structure;Acetylation;Activator;Alternative splicing;ATP-binding;Biological rhythms;Cytoplasm;Cytoskeleton;DNA-binding;Helicase;Hydrolase;Immunity;Inflammatory response;Innate immunity;Isopeptide bond;Manganese;Metal-binding;Methylation;mRNA processing;mRNA splicing;mRNA transport;Nucleotide-binding;Nucleus;Phosphoprotein;Reference proteome;Repeat;RNA-binding;RNA-mediated gene silencing;Transc…	alternative mRNA splicing, via spliceosome [GO:0000380]; cellular response to exogenous dsRNA [GO:0071360]; cellular response to heat [GO:0034605]; cellular response to tumor necrosis factor [GO:0071356]; circadian rhythm [GO:0007623]; CRD-mediated mRNA stabilization [GO:0070934]; DNA duplex unwinding [GO:0032508]; DNA-templated transcription termination [GO:0006353]; DNA-templated viral transcri…	3'-5' DNA helicase activity [GO:0043138]; 3'-5' DNA/RNA helicase activity [GO:0033679]; 3'-5' RNA helicase activity [GO:0034458]; ATP binding [GO:0005524]; ATP hydrolysis activity [GO:0016887]; chromatin DNA binding [GO:0031490]; DNA binding [GO:0003677]; DNA helicase activity [GO:0003678]; DNA replication origin binding [GO:0003688]; double-stranded DNA binding [GO:0003690]; double-stranded RNA …	actin cytoskeleton [GO:0015629]; centrosome [GO:0005813]; CRD-mediated mRNA stability complex [GO:0070937]; cytoplasm [GO:0005737]; cytoplasmic ribonucleoprotein granule [GO:0036464]; cytosol [GO:0005829]; nuclear body [GO:0016604]; nuclear stress granule [GO:0097165]; nucleolus [GO:0005730]; nucleoplasm [GO:0005654]; nucleus [GO:0005634]; perichromatin fibrils [GO:0005726]; polysomal ribosome [G…	actin cytoskeleton [GO:0015629]; centrosome [GO:0005813]; CRD-mediated mRNA stability complex [GO:0070937]; cytoplasm [GO:0005737]; cytoplasmic ribonucleoprotein granule [GO:0036464]; cytosol [GO:0005829]; nuclear body [GO:0016604]; nuclear stress granule [GO:0097165]; nucleolus [GO:0005730]; nucleoplasm [GO:0005654]; nucleus [GO:0005634]; perichromatin fibrils [GO:0005726]; polysomal ribosome [G…	SUBCELLULAR LOCATION: Nucleus {ECO:0000269|PubMed:17303075}. Nucleus, nucleoplasm {ECO:0000250|UniProtKB:Q08211}. Nucleus, nucleolus {ECO:0000269|PubMed:10413677}. Cytoplasm {ECO:0000250|UniProtKB:Q08211}. Cytoplasm, cytoskeleton, microtubule organizing center, centrosome {ECO:0000250|UniProtKB:Q08211}. Note=Nucleoplasmic shuttling protein. Its nuclear import involves the nucleocytoplasmic transp…	PTM: Methylated. PRMT1-mediated methylation of undefined Arg residues in the nuclear transport domain (NTD) is required for nuclear import of DHX9. {ECO:0000250|UniProtKB:Q08211}.; PTM: Phosphorylated by PRKDC; phosphorylation occurs in a RNA-dependent manner. Phosphorylated by EIF2AK2/PKR; this phosphorylation reduces its association with double-stranded RNA. {ECO:0000250|UniProtKB:Q08211}.	9480750; 14691545; 15489334; 16141072; 10413677; 17303075; 17251188; 17242355; 18630941; 19229320; 21183079; 22767893; 23806337; 24129315; 28355180; 28636595; 18068128		KW-0002; KW-0007; KW-0010; KW-0025; KW-0067; KW-0090; KW-0963; KW-0206; KW-0238; KW-0347; KW-0378; KW-0391; KW-0395; KW-0399; KW-1017; KW-0464; KW-0479; KW-0488; KW-0507; KW-0508; KW-0509; KW-0547; KW-0539; KW-0597; KW-1185; KW-0677; KW-0694; KW-0943; KW-0804; KW-0805; KW-0806; KW-0810; KW-0813; KW-0832	5.0	GO:0000380; GO:0000978; GO:0000993; GO:0001069; GO:0003677; GO:0003678; GO:0003688; GO:0003690; GO:0003697; GO:0003712; GO:0003713; GO:0003723; GO:0003724; GO:0003725; GO:0003727; GO:0003729; GO:0005524; GO:0005634; GO:0005654; GO:0005726; GO:0005730; GO:0005737; GO:0005813; GO:0005829; GO:0005844; GO:0006353; GO:0006357; GO:0006954; GO:0007623; GO:0010501; GO:0015629; GO:0016442; GO:0016604; GO:…
O70152	O70152	DPM1_MOUSE	Dolichol-phosphate mannosyltransferase subunit 1 (EC 2.4.1.83) (Dolichol-phosphate mannose synthase subunit 1) (DPM synthase subunit 1) (Dolichyl-phosphate beta-D-mannosyltransferase subunit 1) (Mannose-P-dolichol synthase subunit 1) (MPD synthase)	Dpm1	Mus musculus (Mouse)	260	Acetylation;Endoplasmic reticulum;Glycosyltransferase;Phosphoprotein;Reference proteome;Transferase	dolichol metabolic process [GO:0019348]; GDP-mannose metabolic process [GO:0019673]; GPI anchor biosynthetic process [GO:0006506]; protein mannosylation [GO:0035268]; protein O-linked mannosylation [GO:0035269]	alcohol binding [GO:0043178]; dolichyl-phosphate beta-D-mannosyltransferase activity [GO:0004582]; dolichyl-phosphate-mannose-protein mannosyltransferase activity [GO:0004169]; mannose binding [GO:0005537]	dolichol-phosphate-mannose synthase complex [GO:0033185]; endoplasmic reticulum [GO:0005783]; endoplasmic reticulum membrane [GO:0005789]; intracellular membrane-bounded organelle [GO:0043231]; membrane [GO:0016020]	dolichol-phosphate-mannose synthase complex [GO:0033185]; endoplasmic reticulum [GO:0005783]; endoplasmic reticulum membrane [GO:0005789]; intracellular membrane-bounded organelle [GO:0043231]; membrane [GO:0016020]; alcohol binding [GO:0043178]; dolichyl-phosphate beta-D-mannosyltransferase activity [GO:0004582]; dolichyl-phosphate-mannose-protein mannosyltransferase activity [GO:0004169]; manno…	SUBCELLULAR LOCATION: Endoplasmic reticulum.		9535917; 16141072; 15489334; 21183079	PATHWAY: Protein modification; protein glycosylation. {ECO:0000269|PubMed:9535917}.	KW-0007; KW-0256; KW-0328; KW-0597; KW-1185; KW-0808	5.0	GO:0004169; GO:0004582; GO:0005537; GO:0005783; GO:0005789; GO:0006506; GO:0016020; GO:0019348; GO:0019673; GO:0033185; GO:0035268; GO:0035269; GO:0043178; GO:0043231
O70161	O70161	PI51C_MOUSE	Phosphatidylinositol 4-phosphate 5-kinase type-1 gamma (PIP5K1-gamma) (PtdIns(4)P-5-kinase 1 gamma) (EC 2.7.1.68) (Phosphatidylinositol 4-phosphate 5-kinase type I gamma) (PIP5KIgamma)	Pip5k1c Kiaa0589	Mus musculus (Mouse)	661	3D-structure;Acetylation;Alternative splicing;ATP-binding;Cell adhesion;Cell junction;Cell membrane;Cell projection;Chemotaxis;Cytoplasm;Endocytosis;Exocytosis;Kinase;Lipid metabolism;Membrane;Methylation;Nucleotide-binding;Phagocytosis;Phosphoprotein;Reference proteome;Transferase	axonogenesis [GO:0007409]; chemotaxis [GO:0006935]; endocytosis [GO:0006897]; exocytosis [GO:0006887]; phagocytosis [GO:0006909]; phosphatidylinositol biosynthetic process [GO:0006661]; phosphatidylinositol metabolic process [GO:0046488]; phosphatidylinositol phosphate biosynthetic process [GO:0046854]; phosphorylation [GO:0016310]; platelet aggregation [GO:0070527]; regulation of postsynaptic ne…	1-phosphatidylinositol-4-phosphate 5-kinase activity [GO:0016308]; ATP binding [GO:0005524]	adherens junction [GO:0005912]; cytosol [GO:0005829]; endosome membrane [GO:0010008]; focal adhesion [GO:0005925]; glutamatergic synapse [GO:0098978]; nucleoplasm [GO:0005654]; phagocytic cup [GO:0001891]; plasma membrane [GO:0005886]; postsynaptic density [GO:0014069]; presynaptic endocytic zone membrane [GO:0098835]; ruffle membrane [GO:0032587]; uropod [GO:0001931]	adherens junction [GO:0005912]; cytosol [GO:0005829]; endosome membrane [GO:0010008]; focal adhesion [GO:0005925]; glutamatergic synapse [GO:0098978]; nucleoplasm [GO:0005654]; phagocytic cup [GO:0001891]; plasma membrane [GO:0005886]; postsynaptic density [GO:0014069]; presynaptic endocytic zone membrane [GO:0098835]; ruffle membrane [GO:0032587]; uropod [GO:0001931]; 1-phosphatidylinositol-4-ph…	SUBCELLULAR LOCATION: Cell membrane; Peripheral membrane protein; Cytoplasmic side {ECO:0000250|UniProtKB:Q5I6B8}. Endomembrane system {ECO:0000250|UniProtKB:Q5I6B8}. Cytoplasm {ECO:0000269|PubMed:19153220, ECO:0000269|PubMed:20622009}. Cell junction, focal adhesion {ECO:0000269|PubMed:12422220, ECO:0000269|PubMed:14691141}. Cell junction, adherens junction {ECO:0000250|UniProtKB:O60331}. Cell pr…	PTM: Phosphorylation on Ser-645 negatively regulates binding to TLN2 and is strongly stimulated in mitosis. Phosphorylation on Tyr-644 is necessary for targeting to focal adhesions. Phosphorylation on Ser-645 and Tyr-644 are mutually exclusive. Phosphorylated by SYK and CSK. Tyrosine phosphorylation is enhanced by PTK2 signaling. Phosphorylated at Tyr-634 upon EGF stimulation. Some studies sugges…	9535851; 12693553; 16141072; 15489334; 12422220; 14691141; 14741049; 15386003; 16707488; 17635937; 17928408; 17609388; 19144319; 19287005; 19153220; 21183079; 20622009; 20855869; 22942276; 24129315; 15623515		KW-0002; KW-0007; KW-0025; KW-0067; KW-0130; KW-0965; KW-1003; KW-0966; KW-0145; KW-0963; KW-0254; KW-0268; KW-0418; KW-0443; KW-0472; KW-0488; KW-0547; KW-0581; KW-0597; KW-1185; KW-0808	5.0	GO:0001891; GO:0001931; GO:0005524; GO:0005654; GO:0005829; GO:0005886; GO:0005912; GO:0005925; GO:0006661; GO:0006887; GO:0006897; GO:0006909; GO:0006935; GO:0007409; GO:0010008; GO:0014069; GO:0016308; GO:0016310; GO:0032587; GO:0046488; GO:0046854; GO:0070527; GO:0098835; GO:0098978; GO:0099149; GO:1900242
O70166	O70166	STMN3_MOUSE	Stathmin-3 (Hippocampus abundant transcript 3) (SCG10-like protein) (SCG10-related protein HiAT3)	Stmn3 Sclip	Mus musculus (Mouse)	180	Cell projection;Coiled coil;Cytoplasm;Golgi apparatus;Lipoprotein;Palmitate;Phosphoprotein;Reference proteome	blastocyst hatching [GO:0001835]; cytoplasmic microtubule organization [GO:0031122]; microtubule depolymerization [GO:0007019]; negative regulation of Rac protein signal transduction [GO:0035021]; neuron projection development [GO:0031175]; regulation of cytoskeleton organization [GO:0051493]; regulation of GTPase activity [GO:0043087]; regulation of microtubule polymerization or depolymerization…	protein C-terminus binding [GO:0008022]; protein domain specific binding [GO:0019904]; tubulin binding [GO:0015631]	cytoplasm [GO:0005737]; cytosol [GO:0005829]; Golgi apparatus [GO:0005794]; growth cone [GO:0030426]; neuron projection [GO:0043005]; perinuclear region of cytoplasm [GO:0048471]	cytoplasm [GO:0005737]; cytosol [GO:0005829]; Golgi apparatus [GO:0005794]; growth cone [GO:0030426]; neuron projection [GO:0043005]; perinuclear region of cytoplasm [GO:0048471]; protein C-terminus binding [GO:0008022]; protein domain specific binding [GO:0019904]; tubulin binding [GO:0015631]; blastocyst hatching [GO:0001835]; cytoplasmic microtubule organization [GO:0031122]; microtubule depol…	SUBCELLULAR LOCATION: Golgi apparatus. Cell projection, growth cone. Cell projection, axon. Cytoplasm, cytosol {ECO:0000250|UniProtKB:Q9JHU6}.	PTM: N-terminal palmitoylation promotes specific anchoring to the cytosolic leaflet of Golgi membranes and subsequent vesicular trafficking along dendrites and axons. Neuronal Stathmins are substrates for palmitoyltransferases ZDHHC3, ZDHHC7 and ZDHHC15 (By similarity). {ECO:0000250}.	9714847; 9603203; 15489334; 15345747; 16401721; 21183079		KW-0966; KW-0175; KW-0963; KW-0333; KW-0449; KW-0564; KW-0597; KW-1185	5.0	GO:0001835; GO:0005737; GO:0005794; GO:0005829; GO:0007019; GO:0008022; GO:0015631; GO:0019904; GO:0030426; GO:0031110; GO:0031122; GO:0031175; GO:0035021; GO:0043005; GO:0043087; GO:0048471; GO:0051493
O70172	O70172	PI42A_MOUSE	Phosphatidylinositol 5-phosphate 4-kinase type-2 alpha (EC 2.7.1.149) (1-phosphatidylinositol 5-phosphate 4-kinase 2-alpha) (Diphosphoinositide kinase 2-alpha) (Phosphatidylinositol 5-Phosphate 4-Kinase) (PI5P4Kalpha) (Phosphatidylinositol 5-phosphate 4-kinase type II alpha) (PI(5)P 4-kinase type II alpha) (PIP4KII-alpha) (PtdIns(5)P-4-kinase isoform 2-alpha)	Pip4k2a Pi5p4ka Pip5k2a	Mus musculus (Mouse)	405	Acetylation;ATP-binding;Cell membrane;Cell projection;Cytoplasm;Direct protein sequencing;Kinase;Lipid metabolism;Lysosome;Membrane;Nucleotide-binding;Nucleus;Phosphoprotein;Reference proteome;Transferase	1-phosphatidyl-1D-myo-inositol 4,5-bisphosphate biosynthetic process [GO:1902635]; autophagosome-lysosome fusion [GO:0061909]; megakaryocyte development [GO:0035855]; negative regulation of 1-phosphatidylinositol-4-phosphate 5-kinase activity [GO:0090217]; negative regulation of insulin receptor signaling pathway [GO:0046627]; phosphatidylinositol phosphate biosynthetic process [GO:0046854]; phos…	1-phosphatidylinositol-4-phosphate 5-kinase activity [GO:0016308]; 1-phosphatidylinositol-5-phosphate 4-kinase activity [GO:0016309]; ATP binding [GO:0005524]; protein homodimerization activity [GO:0042803]	autophagosome [GO:0005776]; cytosol [GO:0005829]; lysosome [GO:0005764]; nucleus [GO:0005634]; photoreceptor inner segment [GO:0001917]; photoreceptor outer segment [GO:0001750]; plasma membrane [GO:0005886]	autophagosome [GO:0005776]; cytosol [GO:0005829]; lysosome [GO:0005764]; nucleus [GO:0005634]; photoreceptor inner segment [GO:0001917]; photoreceptor outer segment [GO:0001750]; plasma membrane [GO:0005886]; 1-phosphatidylinositol-4-phosphate 5-kinase activity [GO:0016308]; 1-phosphatidylinositol-5-phosphate 4-kinase activity [GO:0016309]; ATP binding [GO:0005524]; protein homodimerization activ…	SUBCELLULAR LOCATION: Cell membrane {ECO:0000269|PubMed:20204506}. Nucleus {ECO:0000250|UniProtKB:P48426}. Lysosome {ECO:0000269|PubMed:29727621}. Cytoplasm {ECO:0000269|PubMed:20204506}. Photoreceptor inner segment {ECO:0000305|PubMed:20204506}. Cell projection, cilium, photoreceptor outer segment {ECO:0000305|PubMed:20204506}. Note=May translocate from the cytosol to the cell membrane upon acti…	PTM: Phosphorylated in tyrosines. Phosphorylation is induced by light and increases kinase activity. {ECO:0000250|UniProtKB:Q9R0I8}.	9535851; 15489334; 16434494; 21183079; 20204506; 29727621		KW-0007; KW-0067; KW-1003; KW-0966; KW-0963; KW-0903; KW-0418; KW-0443; KW-0458; KW-0472; KW-0547; KW-0539; KW-0597; KW-1185; KW-0808	5.0	GO:0001750; GO:0001917; GO:0005524; GO:0005634; GO:0005764; GO:0005776; GO:0005829; GO:0005886; GO:0010506; GO:0016308; GO:0016309; GO:0016310; GO:0035855; GO:0042803; GO:0046627; GO:0046854; GO:0061909; GO:0090119; GO:0090217; GO:1902635; GO:2000786
O70194	O70194	EIF3D_MOUSE	Eukaryotic translation initiation factor 3 subunit D (eIF3d) (Eukaryotic translation initiation factor 3 subunit 7) (eIF-3-zeta) (eIF3 p66)	Eif3d Eif3s7	Mus musculus (Mouse)	548	Acetylation;Cytoplasm;Initiation factor;Phosphoprotein;Protein biosynthesis;Reference proteome;RNA-binding	cap-dependent translational initiation [GO:0002191]; formation of cytoplasmic translation initiation complex [GO:0001732]; IRES-dependent viral translational initiation [GO:0075522]; positive regulation of mRNA binding [GO:1902416]; positive regulation of translation [GO:0045727]; translational initiation [GO:0006413]; viral translational termination-reinitiation [GO:0075525]	mRNA cap binding [GO:0098808]; RNA binding [GO:0003723]; translation initiation factor activity [GO:0003743]	eukaryotic 43S preinitiation complex [GO:0016282]; eukaryotic 48S preinitiation complex [GO:0033290]; eukaryotic translation initiation factor 3 complex [GO:0005852]; eukaryotic translation initiation factor 3 complex, eIF3m [GO:0071541]	eukaryotic 43S preinitiation complex [GO:0016282]; eukaryotic 48S preinitiation complex [GO:0033290]; eukaryotic translation initiation factor 3 complex [GO:0005852]; eukaryotic translation initiation factor 3 complex, eIF3m [GO:0071541]; mRNA cap binding [GO:0098808]; RNA binding [GO:0003723]; translation initiation factor activity [GO:0003743]; cap-dependent translational initiation [GO:0002191…	SUBCELLULAR LOCATION: Cytoplasm {ECO:0000255|HAMAP-Rule:MF_03003}.		16141072; 15489334; 17581632; 17242355; 21183079; 23806337		KW-0007; KW-0963; KW-0396; KW-0597; KW-0648; KW-1185; KW-0694	5.0	GO:0001732; GO:0002191; GO:0003723; GO:0003743; GO:0005852; GO:0006413; GO:0016282; GO:0033290; GO:0045727; GO:0071541; GO:0075522; GO:0075525; GO:0098808; GO:1902416
O70228	O70228	ATP9A_MOUSE	Probable phospholipid-transporting ATPase IIA (EC 7.6.2.1) (ATPase class II type 9A)	Atp9a	Mus musculus (Mouse)	1047	Acetylation;ATP-binding;Cell membrane;Endosome;Golgi apparatus;Magnesium;Membrane;Metal-binding;Nucleotide-binding;Reference proteome;Translocase;Transmembrane;Transmembrane helix	endocytosis [GO:0006897]; negative regulation of exosomal secretion [GO:1903542]; phospholipid translocation [GO:0045332]; regulation of endocytic recycling [GO:2001135]; regulation of retrograde transport, endosome to Golgi [GO:1905279]; retrograde vesicle-mediated transport, Golgi to endoplasmic reticulum [GO:0006890]	ATP binding [GO:0005524]; ATP hydrolysis activity [GO:0016887]; ATPase-coupled intramembrane lipid transporter activity [GO:0140326]; magnesium ion binding [GO:0000287]; protease binding [GO:0002020]	early endosome [GO:0005769]; early endosome membrane [GO:0031901]; endosome [GO:0005768]; integral component of membrane [GO:0016021]; perinuclear region of cytoplasm [GO:0048471]; plasma membrane [GO:0005886]; recycling endosome [GO:0055037]; recycling endosome membrane [GO:0055038]; trans-Golgi network [GO:0005802]; trans-Golgi network membrane [GO:0032588]	early endosome [GO:0005769]; early endosome membrane [GO:0031901]; endosome [GO:0005768]; integral component of membrane [GO:0016021]; perinuclear region of cytoplasm [GO:0048471]; plasma membrane [GO:0005886]; recycling endosome [GO:0055037]; recycling endosome membrane [GO:0055038]; trans-Golgi network [GO:0005802]; trans-Golgi network membrane [GO:0032588]; ATP binding [GO:0005524]; ATP hydrol…	SUBCELLULAR LOCATION: Early endosome membrane {ECO:0000250|UniProtKB:O75110}; Multi-pass membrane protein {ECO:0000255}. Recycling endosome membrane {ECO:0000250|UniProtKB:O75110}; Multi-pass membrane protein {ECO:0000255}. Golgi apparatus, trans-Golgi network membrane {ECO:0000250|UniProtKB:O75110}; Multi-pass membrane protein {ECO:0000255}. Cell membrane {ECO:0000250|UniProtKB:O75110}; Multi-pa…		11015572; 15489334; 9548971; 21183079		KW-0007; KW-0067; KW-1003; KW-0967; KW-0333; KW-0460; KW-0472; KW-0479; KW-0547; KW-1185; KW-1278; KW-0812; KW-1133	5.0	GO:0000287; GO:0002020; GO:0005524; GO:0005768; GO:0005769; GO:0005802; GO:0005886; GO:0006890; GO:0006897; GO:0016021; GO:0016887; GO:0031901; GO:0032588; GO:0045332; GO:0048471; GO:0055037; GO:0055038; GO:0140326; GO:1903542; GO:1905279; GO:2001135
O70250	O70250	PGAM2_MOUSE	Phosphoglycerate mutase 2 (EC 5.4.2.11) (EC 5.4.2.4) (BPG-dependent PGAM 2) (Muscle-specific phosphoglycerate mutase) (Phosphoglycerate mutase isozyme M) (PGAM-M)	Pgam2	Mus musculus (Mouse)	253	Glycolysis;Hydrolase;Isomerase;Phosphoprotein;Reference proteome	canonical glycolysis [GO:0061621]; gluconeogenesis [GO:0006094]; glycolytic process [GO:0006096]; Notch signaling pathway [GO:0007219]; response to inorganic substance [GO:0010035]; response to mercury ion [GO:0046689]; spermatogenesis [GO:0007283]; striated muscle contraction [GO:0006941]	2,3-bisphosphoglycerate-dependent phosphoglycerate mutase activity [GO:0046538]; bisphosphoglycerate mutase activity [GO:0004082]; hydrolase activity [GO:0016787]; identical protein binding [GO:0042802]; phosphoglycerate mutase activity [GO:0004619]	cytosol [GO:0005829]; nucleus [GO:0005634]	cytosol [GO:0005829]; nucleus [GO:0005634]; 2,3-bisphosphoglycerate-dependent phosphoglycerate mutase activity [GO:0046538]; bisphosphoglycerate mutase activity [GO:0004082]; hydrolase activity [GO:0016787]; identical protein binding [GO:0042802]; phosphoglycerate mutase activity [GO:0004619]; canonical glycolysis [GO:0061621]; gluconeogenesis [GO:0006094]; glycolytic process [GO:0006096]; Notch …			11250083; 15489334; 21183079; 23446454		KW-0324; KW-0378; KW-0413; KW-0597; KW-1185	5.0	GO:0004082; GO:0004619; GO:0005634; GO:0005829; GO:0006094; GO:0006096; GO:0006941; GO:0007219; GO:0007283; GO:0010035; GO:0016787; GO:0042802; GO:0046538; GO:0046689; GO:0061621
O70251	O70251	EF1B_MOUSE	Elongation factor 1-beta (EF-1-beta)	Eef1b Eef1b2	Mus musculus (Mouse)	225	Acetylation;Direct protein sequencing;Elongation factor;Isopeptide bond;Phosphoprotein;Protein biosynthesis;Reference proteome;Ubl conjugation	response to ethanol [GO:0045471]; translational elongation [GO:0006414]	guanyl-nucleotide exchange factor activity [GO:0005085]; translation elongation factor activity [GO:0003746]	cytoplasm [GO:0005737]; cytosol [GO:0005829]; endoplasmic reticulum [GO:0005783]; eukaryotic translation elongation factor 1 complex [GO:0005853]	cytoplasm [GO:0005737]; cytosol [GO:0005829]; endoplasmic reticulum [GO:0005783]; eukaryotic translation elongation factor 1 complex [GO:0005853]; guanyl-nucleotide exchange factor activity [GO:0005085]; translation elongation factor activity [GO:0003746]; response to ethanol [GO:0045471]; translational elongation [GO:0006414]		PTM: Phosphorylation affects the GDP/GTP exchange rate. {ECO:0000250}.	16141072; 19468303; 15489334; 10870971; 15345747; 17242355; 18630941; 19144319; 19131326; 21183079		KW-0007; KW-0903; KW-0251; KW-1017; KW-0597; KW-0648; KW-1185; KW-0832	4.0	GO:0003746; GO:0005085; GO:0005737; GO:0005783; GO:0005829; GO:0005853; GO:0006414; GO:0045471
O70252	O70252	HMOX2_MOUSE	Heme oxygenase 2 (HO-2) (EC 1.14.14.18) [Cleaved into: Heme oxygenase 2 soluble form]	Hmox2	Mus musculus (Mouse)	315	Acetylation;Endoplasmic reticulum;Heme;Iron;Membrane;Metal-binding;Microsome;Oxidoreductase;Phosphoprotein;Reference proteome;Repeat;Transmembrane;Transmembrane helix	heme catabolic process [GO:0042167]; heme oxidation [GO:0006788]; iron ion homeostasis [GO:0055072]; response to hypoxia [GO:0001666]; response to oxidative stress [GO:0006979]	heme binding [GO:0020037]; heme oxygenase (decyclizing) activity [GO:0004392]; metal ion binding [GO:0046872]	endoplasmic reticulum membrane [GO:0005789]; integral component of membrane [GO:0016021]; plasma membrane [GO:0005886]	endoplasmic reticulum membrane [GO:0005789]; integral component of membrane [GO:0016021]; plasma membrane [GO:0005886]; heme binding [GO:0020037]; heme oxygenase (decyclizing) activity [GO:0004392]; metal ion binding [GO:0046872]; heme catabolic process [GO:0042167]; heme oxidation [GO:0006788]; iron ion homeostasis [GO:0055072]; response to hypoxia [GO:0001666]; response to oxidative stress [GO:…	SUBCELLULAR LOCATION: Microsome membrane {ECO:0000250|UniProtKB:P30519}; Single-pass type IV membrane protein {ECO:0000255}; Cytoplasmic side {ECO:0000250|UniProtKB:P09601}. Endoplasmic reticulum membrane {ECO:0000250|UniProtKB:P09601}; Single-pass type IV membrane protein {ECO:0000255}; Cytoplasmic side {ECO:0000250|UniProtKB:P09601}.	PTM: A soluble form arises by proteolytic removal of the membrane anchor. {ECO:0000250|UniProtKB:P30519}.	9795203; 15489334; 21183079		KW-0007; KW-0256; KW-0349; KW-0408; KW-0472; KW-0479; KW-0492; KW-0560; KW-0597; KW-1185; KW-0677; KW-0812; KW-1133	5.0	GO:0001666; GO:0004392; GO:0005789; GO:0005886; GO:0006788; GO:0006979; GO:0016021; GO:0020037; GO:0042167; GO:0046872; GO:0055072
O70310	O70310	NMT1_MOUSE	Glycylpeptide N-tetradecanoyltransferase 1 (EC 2.3.1.97) (Myristoyl-CoA:protein N-myristoyltransferase 1) (NMT 1) (Type I N-myristoyltransferase) (Peptide N-myristoyltransferase 1)	Nmt1	Mus musculus (Mouse)	496	Acyltransferase;Cytoplasm;Membrane;Phosphoprotein;Reference proteome;Transferase	cellular ketone metabolic process [GO:0042180]; in utero embryonic development [GO:0001701]; N-terminal peptidyl-glycine N-myristoylation [GO:0018008]; N-terminal protein myristoylation [GO:0006499]	glycylpeptide N-tetradecanoyltransferase activity [GO:0004379]; myristoyltransferase activity [GO:0019107]; peptidyl-lysine N6-myristoyltransferase activity [GO:0018030]	cytoplasm [GO:0005737]; cytosol [GO:0005829]; extrinsic component of membrane [GO:0019898]; plasma membrane [GO:0005886]	cytoplasm [GO:0005737]; cytosol [GO:0005829]; extrinsic component of membrane [GO:0019898]; plasma membrane [GO:0005886]; glycylpeptide N-tetradecanoyltransferase activity [GO:0004379]; myristoyltransferase activity [GO:0019107]; peptidyl-lysine N6-myristoyltransferase activity [GO:0018030]; cellular ketone metabolic process [GO:0042180]; in utero embryonic development [GO:0001701]; N-terminal pe…	SUBCELLULAR LOCATION: Cytoplasm {ECO:0000250|UniProtKB:P30419}. Cytoplasm, cytosol {ECO:0000250|UniProtKB:P30419}. Membrane {ECO:0000250|UniProtKB:P30419}; Peripheral membrane protein {ECO:0000250|UniProtKB:P30419}. Note=Copurifies with ribosomes. {ECO:0000250|UniProtKB:P30419}.		9506952; 15489334; 15753093; 17242355; 21183079		KW-0012; KW-0963; KW-0472; KW-0597; KW-1185; KW-0808	5.0	GO:0001701; GO:0004379; GO:0005737; GO:0005829; GO:0005886; GO:0006499; GO:0018008; GO:0018030; GO:0019107; GO:0019898; GO:0042180
O70318	O70318	E41L2_MOUSE	Band 4.1-like protein 2 (Erythrocyte membrane protein band 4.1-like 2) (Generally expressed protein 4.1) (4.1G)	Epb41l2 Epb4.1l2	Mus musculus (Mouse)	988	Acetylation;Actin-binding;Cell cycle;Cell division;Cell membrane;Cytoplasm;Cytoskeleton;Membrane;Mitosis;Phosphoprotein;Reference proteome;Transport	actin cytoskeleton organization [GO:0030036]; actomyosin structure organization [GO:0031032]; cell cycle [GO:0007049]; cell division [GO:0051301]; cortical actin cytoskeleton organization [GO:0030866]; positive regulation of protein localization to cell cortex [GO:1904778]; regulation of cell shape [GO:0008360]	actin binding [GO:0003779]; PH domain binding [GO:0042731]; spectrin binding [GO:0030507]; structural molecule activity [GO:0005198]	actin cytoskeleton [GO:0015629]; cell cortex [GO:0005938]; cell junction [GO:0030054]; COP9 signalosome [GO:0008180]; cytoskeleton [GO:0005856]; nucleoplasm [GO:0005654]; plasma membrane [GO:0005886]	actin cytoskeleton [GO:0015629]; cell cortex [GO:0005938]; cell junction [GO:0030054]; COP9 signalosome [GO:0008180]; cytoskeleton [GO:0005856]; nucleoplasm [GO:0005654]; plasma membrane [GO:0005886]; actin binding [GO:0003779]; PH domain binding [GO:0042731]; spectrin binding [GO:0030507]; structural molecule activity [GO:0005198]; actin cytoskeleton organization [GO:0030036]; actomyosin structu…	SUBCELLULAR LOCATION: Cytoplasm, cytoskeleton {ECO:0000250}. Cytoplasm, cell cortex {ECO:0000250|UniProtKB:O43491}. Cell membrane {ECO:0000250|UniProtKB:O43491}.		9531554; 19468303; 15592455; 17242355; 19144319; 19131326; 21183079		KW-0007; KW-0009; KW-0131; KW-0132; KW-1003; KW-0963; KW-0206; KW-0472; KW-0498; KW-0597; KW-1185; KW-0813	5.0	GO:0003779; GO:0005198; GO:0005654; GO:0005856; GO:0005886; GO:0005938; GO:0007049; GO:0008180; GO:0008360; GO:0015629; GO:0030036; GO:0030054; GO:0030507; GO:0030866; GO:0031032; GO:0042731; GO:0051301; GO:1904778
O70378	O70378	EMC8_MOUSE	ER membrane protein complex subunit 8 (Neighbor of COX4)	Emc8 Cox4al Cox4nb Noc4	Mus musculus (Mouse)	207	Endoplasmic reticulum;Membrane;Reference proteome	protein insertion into ER membrane by stop-transfer membrane-anchor sequence [GO:0045050]; tail-anchored membrane protein insertion into ER membrane [GO:0071816]	membrane insertase activity [GO:0032977]	cytoplasm [GO:0005737]; EMC complex [GO:0072546]; endoplasmic reticulum [GO:0005783]; endoplasmic reticulum membrane [GO:0005789]; Golgi apparatus [GO:0005794]; mitochondrion [GO:0005739]	cytoplasm [GO:0005737]; EMC complex [GO:0072546]; endoplasmic reticulum [GO:0005783]; endoplasmic reticulum membrane [GO:0005789]; Golgi apparatus [GO:0005794]; mitochondrion [GO:0005739]; membrane insertase activity [GO:0032977]; protein insertion into ER membrane by stop-transfer membrane-anchor sequence [GO:0045050]; tail-anchored membrane protein insertion into ER membrane [GO:0071816]	SUBCELLULAR LOCATION: Endoplasmic reticulum membrane {ECO:0000250|UniProtKB:O43402}; Peripheral membrane protein {ECO:0000250|UniProtKB:O43402}; Cytoplasmic side {ECO:0000250|UniProtKB:O43402}.		10337626; 15489334; 16452087; 21183079		KW-0256; KW-0472; KW-1185	3.0	GO:0005737; GO:0005739; GO:0005783; GO:0005789; GO:0005794; GO:0032977; GO:0045050; GO:0071816; GO:0072546
O70435	O70435	PSA3_MOUSE	Proteasome subunit alpha type-3 (Macropain subunit C8) (Multicatalytic endopeptidase complex subunit C8) (Proteasome component C8) (Proteasome subunit K)	Psma3	Mus musculus (Mouse)	255	3D-structure;Acetylation;Cytoplasm;Direct protein sequencing;Nucleus;Phosphoprotein;Proteasome;Reference proteome	proteasomal protein catabolic process [GO:0010498]; regulation of endopeptidase activity [GO:0052548]; ubiquitin-dependent protein catabolic process [GO:0006511]	ubiquitin protein ligase binding [GO:0031625]	cytoplasm [GO:0005737]; cytosol [GO:0005829]; nucleoplasm [GO:0005654]; nucleus [GO:0005634]; proteasome complex [GO:0000502]; proteasome core complex [GO:0005839]; proteasome core complex, alpha-subunit complex [GO:0019773]; synapse [GO:0045202]	cytoplasm [GO:0005737]; cytosol [GO:0005829]; nucleoplasm [GO:0005654]; nucleus [GO:0005634]; proteasome complex [GO:0000502]; proteasome core complex [GO:0005839]; proteasome core complex, alpha-subunit complex [GO:0019773]; synapse [GO:0045202]; ubiquitin protein ligase binding [GO:0031625]; proteasomal protein catabolic process [GO:0010498]; regulation of endopeptidase activity [GO:0052548]; u…	SUBCELLULAR LOCATION: Cytoplasm {ECO:0000250|UniProtKB:P25788}. Nucleus {ECO:0000250|UniProtKB:P25788}. Note=Translocated from the cytoplasm into the nucleus following interaction with AKIRIN2, which bridges the proteasome with the nuclear import receptor IPO9. {ECO:0000250|UniProtKB:P25788}.		10436176; 16857966; 16581775; 17242355; 18630941; 19144319; 19131326; 21183079; 23806337; 22341445		KW-0002; KW-0007; KW-0963; KW-0903; KW-0539; KW-0597; KW-0647; KW-1185	5.0	GO:0000502; GO:0005634; GO:0005654; GO:0005737; GO:0005829; GO:0005839; GO:0006511; GO:0010498; GO:0019773; GO:0031625; GO:0045202; GO:0052548
O70439	O70439	STX7_MOUSE	Syntaxin-7	Stx7 Syn7	Mus musculus (Mouse)	261	3D-structure;Acetylation;Coiled coil;Endosome;Iron;Membrane;Phosphoprotein;Reference proteome;Transmembrane;Transmembrane helix	endosome to lysosome transport [GO:0008333]; intracellular protein transport [GO:0006886]; organelle assembly [GO:0070925]; organelle localization [GO:0051640]; positive regulation of receptor localization to synapse [GO:1902685]; positive regulation of T cell mediated cytotoxicity [GO:0001916]; regulation of protein localization to plasma membrane [GO:1903076]; vesicle docking [GO:0048278]; vesi…	chloride channel inhibitor activity [GO:0019869]; protein-containing complex binding [GO:0044877]; SNAP receptor activity [GO:0005484]; SNARE binding [GO:0000149]; syntaxin binding [GO:0019905]	azurophil granule [GO:0042582]; early endosome [GO:0005769]; early endosome membrane [GO:0031901]; endocytic vesicle [GO:0030139]; endomembrane system [GO:0012505]; endosome [GO:0005768]; immunological synapse [GO:0001772]; integral component of membrane [GO:0016021]; integral component of synaptic vesicle membrane [GO:0030285]; late endosome [GO:0005770]; late endosome membrane [GO:0031902]; lys…	azurophil granule [GO:0042582]; early endosome [GO:0005769]; early endosome membrane [GO:0031901]; endocytic vesicle [GO:0030139]; endomembrane system [GO:0012505]; endosome [GO:0005768]; immunological synapse [GO:0001772]; integral component of membrane [GO:0016021]; integral component of synaptic vesicle membrane [GO:0030285]; late endosome [GO:0005770]; late endosome membrane [GO:0031902]; lys…	SUBCELLULAR LOCATION: Early endosome membrane {ECO:0000250}; Single-pass type IV membrane protein {ECO:0000250}.		15363411; 15345747; 17242355; 19144319; 21183079; 28855648; 11786915		KW-0002; KW-0007; KW-0175; KW-0967; KW-0408; KW-0472; KW-0597; KW-1185; KW-0812; KW-1133	5.0	GO:0000149; GO:0001772; GO:0001916; GO:0005484; GO:0005764; GO:0005765; GO:0005768; GO:0005769; GO:0005770; GO:0005886; GO:0006886; GO:0006906; GO:0008021; GO:0008333; GO:0012505; GO:0016021; GO:0016192; GO:0019869; GO:0019905; GO:0030139; GO:0030285; GO:0031201; GO:0031901; GO:0031902; GO:0031982; GO:0042582; GO:0044877; GO:0048278; GO:0048471; GO:0051640; GO:0055037; GO:0070820; GO:0070925; GO:…
O70443	O70443	GNAZ_MOUSE	Guanine nucleotide-binding protein G(z) subunit alpha (G(x) alpha chain) (Gz-alpha)	Gnaz	Mus musculus (Mouse)	355	GTP-binding;Lipoprotein;Magnesium;Membrane;Metal-binding;Myristate;Nucleotide-binding;Palmitate;Reference proteome;Transducer	adenylate cyclase-inhibiting G protein-coupled receptor signaling pathway [GO:0007193]; adenylate cyclase-modulating G protein-coupled receptor signaling pathway [GO:0007188]; G protein-coupled receptor signaling pathway [GO:0007186]; G protein-coupled serotonin receptor signaling pathway [GO:0098664]	G protein-coupled receptor binding [GO:0001664]; G protein-coupled serotonin receptor binding [GO:0031821]; G-protein beta/gamma-subunit complex binding [GO:0031683]; GTP binding [GO:0005525]; GTPase activity [GO:0003924]; metal ion binding [GO:0046872]	cell body [GO:0044297]; cytosol [GO:0005829]; dendrite [GO:0030425]; heterotrimeric G-protein complex [GO:0005834]; membrane [GO:0016020]; plasma membrane [GO:0005886]	cell body [GO:0044297]; cytosol [GO:0005829]; dendrite [GO:0030425]; heterotrimeric G-protein complex [GO:0005834]; membrane [GO:0016020]; plasma membrane [GO:0005886]; G protein-coupled receptor binding [GO:0001664]; G protein-coupled serotonin receptor binding [GO:0031821]; G-protein beta/gamma-subunit complex binding [GO:0031683]; GTP binding [GO:0005525]; GTPase activity [GO:0003924]; metal i…	SUBCELLULAR LOCATION: Membrane; Lipid-anchor.		15489334; 8013366; 21183079		KW-0342; KW-0449; KW-0460; KW-0472; KW-0479; KW-0519; KW-0547; KW-0564; KW-1185; KW-0807	5.0	GO:0001664; GO:0003924; GO:0005525; GO:0005829; GO:0005834; GO:0005886; GO:0007186; GO:0007188; GO:0007193; GO:0016020; GO:0030425; GO:0031683; GO:0031821; GO:0044297; GO:0046872; GO:0098664
O70468	O70468	MYPC3_MOUSE	Myosin-binding protein C, cardiac-type (Cardiac MyBP-C) (C-protein, cardiac muscle isoform)	Mybpc3	Mus musculus (Mouse)	1270	3D-structure;Acetylation;Actin-binding;Cell adhesion;Disulfide bond;Immunoglobulin domain;Metal-binding;Methylation;Muscle protein;Phosphoprotein;Reference proteome;Repeat;Thick filament;Ubl conjugation;Zinc	cardiac muscle contraction [GO:0060048]; cell adhesion [GO:0007155]; heart morphogenesis [GO:0003007]; muscle contraction [GO:0006936]; myosin filament assembly [GO:0031034]; regulation of heart contraction [GO:0008016]; regulation of heart rate [GO:0002027]; sarcomere organization [GO:0045214]; ventricular cardiac muscle tissue morphogenesis [GO:0055010]	actin binding [GO:0003779]; identical protein binding [GO:0042802]; metal ion binding [GO:0046872]; myosin binding [GO:0017022]; myosin heavy chain binding [GO:0032036]; structural constituent of cytoskeleton [GO:0005200]; structural constituent of muscle [GO:0008307]	A band [GO:0031672]; cardiac myofibril [GO:0097512]; cytoskeleton [GO:0005856]; myofibril [GO:0030016]; sarcomere [GO:0030017]; striated muscle myosin thick filament [GO:0005863]	A band [GO:0031672]; cardiac myofibril [GO:0097512]; cytoskeleton [GO:0005856]; myofibril [GO:0030016]; sarcomere [GO:0030017]; striated muscle myosin thick filament [GO:0005863]; actin binding [GO:0003779]; identical protein binding [GO:0042802]; metal ion binding [GO:0046872]; myosin binding [GO:0017022]; myosin heavy chain binding [GO:0032036]; structural constituent of cytoskeleton [GO:000520…		PTM: Substrate for phosphorylation by PKA and PKC. Reversible phosphorylation appears to modulate contraction (By similarity). {ECO:0000250}.; PTM: Polyubiquitinated. {ECO:0000250|UniProtKB:Q14896}.	10532952; 19541641; 21183079; 24129315		KW-0002; KW-0007; KW-0009; KW-0130; KW-1015; KW-0393; KW-0479; KW-0488; KW-0514; KW-0597; KW-1185; KW-0677; KW-0787; KW-0832; KW-0862	5.0	GO:0002027; GO:0003007; GO:0003779; GO:0005200; GO:0005856; GO:0005863; GO:0006936; GO:0007155; GO:0008016; GO:0008307; GO:0017022; GO:0030016; GO:0030017; GO:0031034; GO:0031672; GO:0032036; GO:0042802; GO:0045214; GO:0046872; GO:0055010; GO:0060048; GO:0097512
O70492	O70492	SNX3_MOUSE	Sorting nexin-3 (SDP3 protein)	Snx3	Mus musculus (Mouse)	162	Acetylation;Cytoplasmic vesicle;Endosome;Isopeptide bond;Lipid-binding;Methylation;Phosphoprotein;Protein transport;Reference proteome;Transport;Ubl conjugation	endocytic recycling [GO:0032456]; heme biosynthetic process [GO:0006783]; hemoglobin biosynthetic process [GO:0042541]; intralumenal vesicle formation [GO:0070676]; late endosome to Golgi transport [GO:0034499]; membrane invagination [GO:0010324]; negative regulation of early endosome to late endosome transport [GO:2000642]; negative regulation of phagocytosis [GO:0050765]; negative regulation of…	phosphatidylinositol-3,5-bisphosphate binding [GO:0080025]; phosphatidylinositol-3-phosphate binding [GO:0032266]; phosphatidylinositol-4-phosphate binding [GO:0070273]; phosphatidylinositol-5-phosphate binding [GO:0010314]; protein phosphatase binding [GO:0019903]; retromer complex binding [GO:1905394]	clathrin-coated vesicle [GO:0030136]; cytoplasm [GO:0005737]; cytosol [GO:0005829]; early endosome [GO:0005769]; early endosome membrane [GO:0031901]; early phagosome [GO:0032009]; endosome membrane [GO:0010008]; retromer complex [GO:0030904]	clathrin-coated vesicle [GO:0030136]; cytoplasm [GO:0005737]; cytosol [GO:0005829]; early endosome [GO:0005769]; early endosome membrane [GO:0031901]; early phagosome [GO:0032009]; endosome membrane [GO:0010008]; retromer complex [GO:0030904]; phosphatidylinositol-3,5-bisphosphate binding [GO:0080025]; phosphatidylinositol-3-phosphate binding [GO:0032266]; phosphatidylinositol-4-phosphate binding…	SUBCELLULAR LOCATION: Early endosome {ECO:0000269|PubMed:23416069}. Cytoplasmic vesicle, phagosome {ECO:0000250|UniProtKB:O60493}. Note=Colocalizes to clathrin-coated endosomal vesicles morphologically distinct from retromer-decorated non-branched endosomal tubule structures. Colocalizes with EEA1 on nascent phagosomes in dendritic cells but competes with EEA1 for binding to phagosomal membrane (…	PTM: Ubiquitinated, leading to its proteasomal degradation. Deubiquitinated by USP10. {ECO:0000269|PubMed:18632802}.	18632802; 19576982; 19131326; 21183079; 23416069; 24129315		KW-0007; KW-0968; KW-0967; KW-1017; KW-0446; KW-0488; KW-0597; KW-0653; KW-1185; KW-0813; KW-0832	5.0	GO:0005737; GO:0005769; GO:0005829; GO:0006783; GO:0009617; GO:0010008; GO:0010314; GO:0010324; GO:0010976; GO:0019903; GO:0022615; GO:0030111; GO:0030136; GO:0030904; GO:0031901; GO:0032009; GO:0032266; GO:0032268; GO:0032456; GO:0033157; GO:0033572; GO:0034499; GO:0042177; GO:0042541; GO:0046597; GO:0050765; GO:0051224; GO:0070273; GO:0070676; GO:0080025; GO:1905394; GO:2000642
O70493	O70493	SNX12_MOUSE	Sorting nexin-12 (SDP8 protein)	Snx12	Mus musculus (Mouse)	165	Acetylation;Lipid-binding;Membrane;Phosphoprotein;Protein transport;Reference proteome;Transport	endocytic recycling [GO:0032456]; late endosome to Golgi transport [GO:0034499]; negative regulation of early endosome to late endosome transport [GO:2000642]; negative regulation of gene expression [GO:0010629]; negative regulation of protein catabolic process [GO:0042177]; negative regulation of protein processing [GO:0010955]; negative regulation of protein transport [GO:0051224]; protein tran…	enzyme binding [GO:0019899]; phosphatidylinositol binding [GO:0035091]; phosphatidylinositol-3-phosphate binding [GO:0032266]	early endosome [GO:0005769]; early endosome membrane [GO:0031901]; retromer complex [GO:0030904]	early endosome [GO:0005769]; early endosome membrane [GO:0031901]; retromer complex [GO:0030904]; enzyme binding [GO:0019899]; phosphatidylinositol binding [GO:0035091]; phosphatidylinositol-3-phosphate binding [GO:0032266]; endocytic recycling [GO:0032456]; late endosome to Golgi transport [GO:0034499]; negative regulation of early endosome to late endosome transport [GO:2000642]; negative regul…	SUBCELLULAR LOCATION: Membrane {ECO:0000305}; Peripheral membrane protein {ECO:0000305}; Cytoplasmic side {ECO:0000305}.		16141072; 17242355; 19131326; 21183079		KW-0007; KW-0446; KW-0472; KW-0597; KW-0653; KW-1185; KW-0813	4.0	GO:0005769; GO:0010629; GO:0010955; GO:0015031; GO:0019899; GO:0030100; GO:0030904; GO:0031901; GO:0032266; GO:0032456; GO:0034499; GO:0035091; GO:0042177; GO:0051224; GO:2000642
O70589	O70589	CSKP_MOUSE	Peripheral plasma membrane protein CASK (EC 2.7.11.1) (Calcium/calmodulin-dependent serine protein kinase)	Cask Lin-2	Mus musculus (Mouse)	926	3D-structure;Alternative splicing;ATP-binding;Calmodulin-binding;Cell membrane;Cytoplasm;Kinase;Membrane;Nucleotide-binding;Nucleus;Phosphoprotein;Reference proteome;Repeat;Serine/threonine-protein kinase;SH3 domain;Transferase	calcium ion import [GO:0070509]; establishment of localization in cell [GO:0051649]; negative regulation of cell-matrix adhesion [GO:0001953]; negative regulation of cellular response to growth factor stimulus [GO:0090288]; negative regulation of keratinocyte proliferation [GO:0010839]; negative regulation of wound healing [GO:0061045]; positive regulation of calcium ion import [GO:0090280]; posi…	ATP binding [GO:0005524]; calmodulin binding [GO:0005516]; neurexin family protein binding [GO:0042043]; PDZ domain binding [GO:0030165]; protein C-terminus binding [GO:0008022]; protein serine kinase activity [GO:0106310]; protein serine/threonine kinase activity [GO:0004674]; protein-containing complex binding [GO:0044877]; signaling receptor binding [GO:0005102]	apical dendrite [GO:0097440]; basement membrane [GO:0005604]; basolateral plasma membrane [GO:0016323]; cell-cell junction [GO:0005911]; ciliary membrane [GO:0060170]; cytoplasm [GO:0005737]; cytosol [GO:0005829]; dendrite [GO:0030425]; membrane [GO:0016020]; membrane raft [GO:0045121]; neuronal cell body [GO:0043025]; nuclear lamina [GO:0005652]; nuclear matrix [GO:0016363]; nucleolus [GO:000573…	apical dendrite [GO:0097440]; basement membrane [GO:0005604]; basolateral plasma membrane [GO:0016323]; cell-cell junction [GO:0005911]; ciliary membrane [GO:0060170]; cytoplasm [GO:0005737]; cytosol [GO:0005829]; dendrite [GO:0030425]; membrane [GO:0016020]; membrane raft [GO:0045121]; neuronal cell body [GO:0043025]; nuclear lamina [GO:0005652]; nuclear matrix [GO:0016363]; nucleolus [GO:000573…	SUBCELLULAR LOCATION: Nucleus {ECO:0000250|UniProtKB:Q62915}. Cytoplasm {ECO:0000250|UniProtKB:Q62915}. Cell membrane {ECO:0000250|UniProtKB:Q62915}; Peripheral membrane protein {ECO:0000250|UniProtKB:Q62915}.		9787075; 19468303; 16141072; 10749215; 10846156; 15066269; 21183079; 22337881; 25385611; 15863617		KW-0002; KW-0025; KW-0067; KW-0112; KW-1003; KW-0963; KW-0418; KW-0472; KW-0547; KW-0539; KW-0597; KW-1185; KW-0677; KW-0723; KW-0728; KW-0808	5.0	GO:0001953; GO:0004674; GO:0005102; GO:0005516; GO:0005524; GO:0005604; GO:0005634; GO:0005652; GO:0005730; GO:0005737; GO:0005829; GO:0005886; GO:0005911; GO:0006357; GO:0006468; GO:0008022; GO:0008104; GO:0010839; GO:0014069; GO:0016020; GO:0016323; GO:0016363; GO:0030165; GO:0030425; GO:0031982; GO:0032024; GO:0032991; GO:0042043; GO:0042734; GO:0043025; GO:0044877; GO:0045121; GO:0045202; GO:…
O70591	O70591	PFD2_MOUSE	Prefoldin subunit 2	Pfdn2 Pfd2	Mus musculus (Mouse)	154	Chaperone;Cytoplasm;Mitochondrion;Nucleus;Reference proteome	negative regulation of amyloid fibril formation [GO:1905907]; positive regulation of cytoskeleton organization [GO:0051495]; protein folding [GO:0006457]	amyloid-beta binding [GO:0001540]; protein folding chaperone [GO:0044183]; unfolded protein binding [GO:0051082]	cytoplasm [GO:0005737]; cytosol [GO:0005829]; mitochondrion [GO:0005739]; nucleus [GO:0005634]; prefoldin complex [GO:0016272]; RPAP3/R2TP/prefoldin-like complex [GO:1990062]	cytoplasm [GO:0005737]; cytosol [GO:0005829]; mitochondrion [GO:0005739]; nucleus [GO:0005634]; prefoldin complex [GO:0016272]; RPAP3/R2TP/prefoldin-like complex [GO:1990062]; amyloid-beta binding [GO:0001540]; protein folding chaperone [GO:0044183]; unfolded protein binding [GO:0051082]; negative regulation of amyloid fibril formation [GO:1905907]; positive regulation of cytoskeleton organizatio…	SUBCELLULAR LOCATION: Nucleus {ECO:0000250|UniProtKB:Q9UHV9}. Cytoplasm {ECO:0000250|UniProtKB:Q9UHV9}. Mitochondrion {ECO:0000250|UniProtKB:Q9UHV9}.		9630229; 15489334; 21183079		KW-0143; KW-0963; KW-0496; KW-0539; KW-1185	4.0	GO:0001540; GO:0005634; GO:0005737; GO:0005739; GO:0005829; GO:0006457; GO:0016272; GO:0044183; GO:0051082; GO:0051495; GO:1905907; GO:1990062
O88342	O88342	WDR1_MOUSE	WD repeat-containing protein 1 (Actin-interacting protein 1) (AIP1)	Wdr1	Mus musculus (Mouse)	606	Acetylation;Actin-binding;Cell junction;Cell projection;Cytoplasm;Cytoskeleton;Direct protein sequencing;Phosphoprotein;Reference proteome;Repeat;WD repeat	actin cytoskeleton organization [GO:0030036]; actin filament depolymerization [GO:0030042]; actin filament fragmentation [GO:0030043]; apical junction assembly [GO:0043297]; cortical cytoskeleton organization [GO:0030865]; establishment of planar polarity of follicular epithelium [GO:0042247]; locomotion [GO:0040011]; maintenance of epithelial cell apical/basal polarity [GO:0045199]; neutrophil m…	actin binding [GO:0003779]; actin filament binding [GO:0051015]	actin cytoskeleton [GO:0015629]; cell junction [GO:0030054]; cell projection [GO:0042995]; cell-cell junction [GO:0005911]; cortical actin cytoskeleton [GO:0030864]; myelin sheath [GO:0043209]; plasma membrane [GO:0005886]; podosome [GO:0002102]	actin cytoskeleton [GO:0015629]; cell junction [GO:0030054]; cell projection [GO:0042995]; cell-cell junction [GO:0005911]; cortical actin cytoskeleton [GO:0030864]; myelin sheath [GO:0043209]; plasma membrane [GO:0005886]; podosome [GO:0002102]; actin binding [GO:0003779]; actin filament binding [GO:0051015]; actin cytoskeleton organization [GO:0030036]; actin filament depolymerization [GO:00300…	SUBCELLULAR LOCATION: Cytoplasm, cytoskeleton {ECO:0000250|UniProtKB:Q5RKI0}. Cell projection, podosome {ECO:0000250|UniProtKB:O75083}.		10036186; 17515402; 18034455; 21183079; 23806337; 24840128; 25915128		KW-0007; KW-0009; KW-0965; KW-0966; KW-0963; KW-0206; KW-0903; KW-0597; KW-1185; KW-0677; KW-0853	5.0	GO:0002102; GO:0002446; GO:0003779; GO:0005886; GO:0005911; GO:0007605; GO:0008360; GO:0015629; GO:0030036; GO:0030042; GO:0030043; GO:0030054; GO:0030220; GO:0030834; GO:0030836; GO:0030864; GO:0030865; GO:0040011; GO:0042247; GO:0042995; GO:0043209; GO:0043297; GO:0045199; GO:0045214; GO:0048713; GO:0051015; GO:0060307; GO:1990266
O88343	O88343	S4A4_MOUSE	Electrogenic sodium bicarbonate cotransporter 1 (Sodium bicarbonate cotransporter) (Na(+)/HCO3(-) cotransporter) (Solute carrier family 4 member 4)	Slc4a4 Nbc1 Nbce1	Mus musculus (Mouse)	1079	Alternative splicing;Cell membrane;Direct protein sequencing;Glycoprotein;Ion transport;Membrane;Phosphoprotein;Reference proteome;Sodium;Sodium transport;Symport;Transmembrane;Transmembrane helix;Transport	bicarbonate transport [GO:0015701]; establishment of localization in cell [GO:0051649]; ion homeostasis [GO:0050801]; positive regulation of glycolytic process [GO:0045821]; regulation of intracellular pH [GO:0051453]; regulation of membrane potential [GO:0042391]; regulation of pH [GO:0006885]; sodium ion export across plasma membrane [GO:0036376]; sodium ion transmembrane transport [GO:0035725]…	identical protein binding [GO:0042802]; sodium:bicarbonate symporter activity [GO:0008510]; solute:inorganic anion antiporter activity [GO:0005452]; symporter activity [GO:0015293]; transmembrane transporter activity [GO:0022857]	basolateral plasma membrane [GO:0016323]; cell surface [GO:0009986]; integral component of plasma membrane [GO:0005887]; membrane [GO:0016020]; plasma membrane [GO:0005886]	basolateral plasma membrane [GO:0016323]; cell surface [GO:0009986]; integral component of plasma membrane [GO:0005887]; membrane [GO:0016020]; plasma membrane [GO:0005886]; identical protein binding [GO:0042802]; sodium:bicarbonate symporter activity [GO:0008510]; solute:inorganic anion antiporter activity [GO:0005452]; symporter activity [GO:0015293]; transmembrane transporter activity [GO:0022…	SUBCELLULAR LOCATION: Basolateral cell membrane {ECO:0000269|PubMed:11171615}; Multi-pass membrane protein {ECO:0000255}. Cell membrane {ECO:0000269|PubMed:21317537}; Multi-pass membrane protein {ECO:0000255}.	PTM: Phosphorylation of Ser-1026 by PKA increases the binding of CA2 and changes the Na(+):HCO3(-) stoichiometry of the transporter from 3:1 to 2:1. Phosphorylated in presence of STK39 and dephosphorylated in presence of PP1 phosphatase; phosphorylation seems to inhibit SLC4A4 activity (PubMed:21317537). {ECO:0000250|UniProtKB:Q9Y6R1, ECO:0000269|PubMed:21317537}.; PTM: N-glycosylated. May not be…	9651366; 11171615; 16141072; 15489334; 12604466; 12388213; 12727194; 14567693; 15218065; 16769890; 17242355; 18034455; 18630941; 19033647; 21183079; 21317537		KW-0025; KW-1003; KW-0903; KW-0325; KW-0406; KW-0472; KW-0597; KW-1185; KW-0915; KW-0739; KW-0769; KW-0812; KW-1133; KW-0813	5.0	GO:0005452; GO:0005886; GO:0005887; GO:0006814; GO:0006885; GO:0008510; GO:0009986; GO:0015293; GO:0015701; GO:0016020; GO:0016323; GO:0022857; GO:0035725; GO:0036376; GO:0042391; GO:0042802; GO:0045821; GO:0050801; GO:0051453; GO:0051649; GO:0055085
O88384	O88384	VTI1B_MOUSE	Vesicle transport through interaction with t-SNAREs homolog 1B (Vesicle transport v-SNARE protein Vti1-like 1) (Vti1-rp1)	Vti1b Vti1l1	Mus musculus (Mouse)	232	3D-structure;Acetylation;Coiled coil;Endosome;Lysosome;Membrane;Methylation;Phosphoprotein;Protein transport;Reference proteome;Transmembrane;Transmembrane helix;Transport	Golgi to vacuole transport [GO:0006896]; intra-Golgi vesicle-mediated transport [GO:0006891]; intracellular protein transport [GO:0006886]; macroautophagy [GO:0016236]; regulation of protein localization to plasma membrane [GO:1903076]; retrograde transport, endosome to Golgi [GO:0042147]; vesicle fusion [GO:0006906]; vesicle fusion with Golgi apparatus [GO:0048280]	chloride channel inhibitor activity [GO:0019869]; SNAP receptor activity [GO:0005484]; SNARE binding [GO:0000149]	anchored component of membrane [GO:0031225]; cytosol [GO:0005829]; early endosome membrane [GO:0031901]; endoplasmic reticulum membrane [GO:0005789]; ER to Golgi transport vesicle membrane [GO:0012507]; Golgi apparatus [GO:0005794]; integral component of membrane [GO:0016021]; intracellular membrane-bounded organelle [GO:0043231]; late endosome membrane [GO:0031902]; lysosomal membrane [GO:000576…	anchored component of membrane [GO:0031225]; cytosol [GO:0005829]; early endosome membrane [GO:0031901]; endoplasmic reticulum membrane [GO:0005789]; ER to Golgi transport vesicle membrane [GO:0012507]; Golgi apparatus [GO:0005794]; integral component of membrane [GO:0016021]; intracellular membrane-bounded organelle [GO:0043231]; late endosome membrane [GO:0031902]; lysosomal membrane [GO:000576…	SUBCELLULAR LOCATION: Early endosome membrane {ECO:0000250|UniProtKB:Q9UEU0}; Single-pass type IV membrane protein {ECO:0000255}. Late endosome membrane {ECO:0000250|UniProtKB:Q9UEU0}; Single-pass type IV membrane protein {ECO:0000250|UniProtKB:Q9UEU0}. Lysosome membrane {ECO:0000250|UniProtKB:Q9UEU0}. Cytoplasmic granule {ECO:0000250|UniProtKB:Q9UEU0}. Recycling endosome membrane {ECO:0000250|Un…		9553086; 15363411; 19144319; 21183079; 11786915		KW-0002; KW-0007; KW-0175; KW-0967; KW-0458; KW-0472; KW-0488; KW-0597; KW-0653; KW-1185; KW-0812; KW-1133; KW-0813	5.0	GO:0000149; GO:0005484; GO:0005765; GO:0005789; GO:0005794; GO:0005829; GO:0006886; GO:0006891; GO:0006896; GO:0006906; GO:0008021; GO:0012507; GO:0016021; GO:0016236; GO:0019869; GO:0031201; GO:0031225; GO:0031901; GO:0031902; GO:0031982; GO:0042147; GO:0043025; GO:0043231; GO:0048280; GO:0048471; GO:0055037; GO:0055038; GO:1903076
O88441	O88441	MTX2_MOUSE	Metaxin-2 (Mitochondrial outer membrane import complex protein 2)	Mtx2 MNCb-0780	Mus musculus (Mouse)	263	Acetylation;Membrane;Mitochondrion;Mitochondrion outer membrane;Protein transport;Reference proteome;Transport	mitochondrial transport [GO:0006839]; mitochondrion organization [GO:0007005]; protein transport [GO:0015031]		cytoplasm [GO:0005737]; mitochondrion [GO:0005739]; nucleolus [GO:0005730]; SAM complex [GO:0001401]	cytoplasm [GO:0005737]; mitochondrion [GO:0005739]; nucleolus [GO:0005730]; SAM complex [GO:0001401]; mitochondrial transport [GO:0006839]; mitochondrion organization [GO:0007005]; protein transport [GO:0015031]	SUBCELLULAR LOCATION: Mitochondrion outer membrane {ECO:0000269|PubMed:10381257}. Mitochondrion {ECO:0000250|UniProtKB:O75431}.		10381257; 16141072; 15489334; 21183079		KW-0007; KW-0472; KW-0496; KW-1000; KW-0653; KW-1185; KW-0813	4.0	GO:0001401; GO:0005730; GO:0005737; GO:0005739; GO:0006839; GO:0007005; GO:0015031
O88447	O88447	KLC1_MOUSE	Kinesin light chain 1 (KLC 1)	Klc1 Kns2	Mus musculus (Mouse)	541	3D-structure;Cell projection;Coiled coil;Cytoplasm;Cytoplasmic vesicle;Cytoskeleton;Microtubule;Motor protein;Phosphoprotein;Reference proteome;Repeat;TPR repeat	axo-dendritic transport [GO:0008088]; intracellular protein transport [GO:0006886]; microtubule-based movement [GO:0007018]; protein localization to synapse [GO:0035418]; stress granule disassembly [GO:0035617]	kinesin binding [GO:0019894]; tubulin binding [GO:0015631]	axon [GO:0030424]; ciliary rootlet [GO:0035253]; cytoplasm [GO:0005737]; cytoplasmic vesicle [GO:0031410]; cytosol [GO:0005829]; growth cone [GO:0030426]; kinesin complex [GO:0005871]; membrane [GO:0016020]; membrane-bounded organelle [GO:0043227]; microtubule [GO:0005874]; neuron projection [GO:0043005]; neuronal cell body [GO:0043025]; vesicle [GO:0031982]	axon [GO:0030424]; ciliary rootlet [GO:0035253]; cytoplasm [GO:0005737]; cytoplasmic vesicle [GO:0031410]; cytosol [GO:0005829]; growth cone [GO:0030426]; kinesin complex [GO:0005871]; membrane [GO:0016020]; membrane-bounded organelle [GO:0043227]; microtubule [GO:0005874]; neuron projection [GO:0043005]; neuronal cell body [GO:0043025]; vesicle [GO:0031982]; kinesin binding [GO:0019894]; tubulin…	SUBCELLULAR LOCATION: Cell projection, growth cone {ECO:0000250}. Cytoplasmic vesicle {ECO:0000250}. Cytoplasm, cytoskeleton {ECO:0000305}.		9624122; 15767678; 17947660; 19861499; 21183079		KW-0002; KW-0966; KW-0175; KW-0963; KW-0968; KW-0206; KW-0493; KW-0505; KW-0597; KW-1185; KW-0677; KW-0802	5.0	GO:0005737; GO:0005829; GO:0005871; GO:0005874; GO:0006886; GO:0007018; GO:0008088; GO:0015631; GO:0016020; GO:0019894; GO:0030424; GO:0030426; GO:0031410; GO:0031982; GO:0035253; GO:0035418; GO:0035617; GO:0043005; GO:0043025; GO:0043227
O88448	O88448	KLC2_MOUSE	Kinesin light chain 2 (KLC 2)	Klc2	Mus musculus (Mouse)	599	3D-structure;Coiled coil;Cytoplasm;Cytoskeleton;Lysosome;Membrane;Microtubule;Motor protein;Phosphoprotein;Reference proteome;Repeat;TPR repeat	axo-dendritic transport [GO:0008088]; lysosome localization [GO:0032418]; microtubule-based movement [GO:0007018]	kinesin binding [GO:0019894]	ciliary rootlet [GO:0035253]; cytoplasm [GO:0005737]; cytosol [GO:0005829]; kinesin complex [GO:0005871]; lysosomal membrane [GO:0005765]; microtubule [GO:0005874]; mitochondrion [GO:0005739]; neuron projection [GO:0043005]; nucleoplasm [GO:0005654]; plasma membrane [GO:0005886]; protein-containing complex [GO:0032991]	ciliary rootlet [GO:0035253]; cytoplasm [GO:0005737]; cytosol [GO:0005829]; kinesin complex [GO:0005871]; lysosomal membrane [GO:0005765]; microtubule [GO:0005874]; mitochondrion [GO:0005739]; neuron projection [GO:0043005]; nucleoplasm [GO:0005654]; plasma membrane [GO:0005886]; protein-containing complex [GO:0032991]; kinesin binding [GO:0019894]; axo-dendritic transport [GO:0008088]; lysosome …	SUBCELLULAR LOCATION: Cytoplasm, cytoskeleton {ECO:0000250|UniProtKB:Q9H0B6}. Lysosome membrane {ECO:0000250|UniProtKB:Q9H0B6}; Peripheral membrane protein {ECO:0000250|UniProtKB:Q9H0B6}; Cytoplasmic side {ECO:0000250|UniProtKB:Q9H0B6}.		9624122; 19131326; 21183079; 30973865		KW-0002; KW-0175; KW-0963; KW-0206; KW-0458; KW-0472; KW-0493; KW-0505; KW-0597; KW-1185; KW-0677; KW-0802	5.0	GO:0005654; GO:0005737; GO:0005739; GO:0005765; GO:0005829; GO:0005871; GO:0005874; GO:0005886; GO:0007018; GO:0008088; GO:0019894; GO:0032418; GO:0032991; GO:0035253; GO:0043005
O88456	O88456	CPNS1_MOUSE	Calpain small subunit 1 (CSS1) (Calcium-activated neutral proteinase small subunit) (CANP small subunit) (Calcium-dependent protease small subunit) (CDPS) (Calcium-dependent protease small subunit 1) (Calpain regulatory subunit)	Capns1 Capn4	Mus musculus (Mouse)	268	Acetylation;Calcium;Cell membrane;Cytoplasm;Membrane;Metal-binding;Phosphoprotein;Reference proteome;Repeat	protein catabolic process [GO:0030163]; proteolysis [GO:0006508]	calcium ion binding [GO:0005509]; calcium-dependent cysteine-type endopeptidase activity [GO:0004198]; protein-containing complex binding [GO:0044877]	calpain complex [GO:0110158]; cytosol [GO:0005829]; membrane [GO:0016020]; plasma membrane [GO:0005886]	calpain complex [GO:0110158]; cytosol [GO:0005829]; membrane [GO:0016020]; plasma membrane [GO:0005886]; calcium ion binding [GO:0005509]; calcium-dependent cysteine-type endopeptidase activity [GO:0004198]; protein-containing complex binding [GO:0044877]; protein catabolic process [GO:0030163]; proteolysis [GO:0006508]	SUBCELLULAR LOCATION: Cytoplasm {ECO:0000250}. Cell membrane {ECO:0000250}. Note=Translocates to the plasma membrane upon calcium binding. {ECO:0000250}.		9774740; 19468303; 15489334; 16141072; 10825211; 21183079		KW-0007; KW-0106; KW-1003; KW-0963; KW-0472; KW-0479; KW-0597; KW-1185; KW-0677	5.0	GO:0004198; GO:0005509; GO:0005829; GO:0005886; GO:0006508; GO:0016020; GO:0030163; GO:0044877; GO:0110158
O88485	O88485	DC1I1_MOUSE	Cytoplasmic dynein 1 intermediate chain 1 (Cytoplasmic dynein intermediate chain 1) (Dynein intermediate chain 1, cytosolic) (DH IC-1)	Dync1i1 Dnci1 Dncic1	Mus musculus (Mouse)	628	Acetylation;Alternative splicing;Centromere;Chromosome;Cytoplasm;Cytoskeleton;Dynein;Kinetochore;Microtubule;Motor protein;Phosphoprotein;Reference proteome;Repeat;Transport;WD repeat	microtubule-based movement [GO:0007018]; transport along microtubule [GO:0010970]; vesicle transport along microtubule [GO:0047496]	dynein heavy chain binding [GO:0045504]; dynein light chain binding [GO:0045503]; microtubule binding [GO:0008017]; microtubule motor activity [GO:0003777]; spectrin binding [GO:0030507]	axon cytoplasm [GO:1904115]; cytoplasm [GO:0005737]; cytoplasmic dynein complex [GO:0005868]; cytoplasmic ribonucleoprotein granule [GO:0036464]; kinetochore [GO:0000776]; microtubule [GO:0005874]; nucleus [GO:0005634]; perinuclear region of cytoplasm [GO:0048471]; piccolo-bassoon transport vesicle [GO:1990257]; recycling endosome [GO:0055037]; spindle pole [GO:0000922]; vesicle [GO:0031982]	axon cytoplasm [GO:1904115]; cytoplasm [GO:0005737]; cytoplasmic dynein complex [GO:0005868]; cytoplasmic ribonucleoprotein granule [GO:0036464]; kinetochore [GO:0000776]; microtubule [GO:0005874]; nucleus [GO:0005634]; perinuclear region of cytoplasm [GO:0048471]; piccolo-bassoon transport vesicle [GO:1990257]; recycling endosome [GO:0055037]; spindle pole [GO:0000922]; vesicle [GO:0031982]; dyn…	SUBCELLULAR LOCATION: Cytoplasm {ECO:0000250}. Chromosome, centromere, kinetochore {ECO:0000250}. Cytoplasm, cytoskeleton, spindle pole {ECO:0000250}.		10049579; 15489334; 11148209; 16452087; 21183079		KW-0007; KW-0025; KW-0137; KW-0158; KW-0963; KW-0206; KW-0243; KW-0995; KW-0493; KW-0505; KW-0597; KW-1185; KW-0677; KW-0813; KW-0853	5.0	GO:0000776; GO:0000922; GO:0003777; GO:0005634; GO:0005737; GO:0005868; GO:0005874; GO:0007018; GO:0008017; GO:0010970; GO:0030507; GO:0031982; GO:0036464; GO:0045503; GO:0045504; GO:0047496; GO:0048471; GO:0055037; GO:1904115; GO:1990257
O88487	O88487	DC1I2_MOUSE	Cytoplasmic dynein 1 intermediate chain 2 (Cytoplasmic dynein intermediate chain 2) (Dynein intermediate chain 2, cytosolic) (DH IC-2)	Dync1i2 Dnci2 Dncic2	Mus musculus (Mouse)	612	Acetylation;Cytoplasm;Cytoskeleton;Dynein;Microtubule;Motor protein;Phosphoprotein;Reference proteome;Repeat;Transport;WD repeat	microtubule-based movement [GO:0007018]; negative regulation of neuron projection development [GO:0010977]; transport along microtubule [GO:0010970]	dynein heavy chain binding [GO:0045504]; dynein light chain binding [GO:0045503]; protein-containing complex binding [GO:0044877]	centrosome [GO:0005813]; cytoplasm [GO:0005737]; cytoplasmic dynein complex [GO:0005868]; dynein complex [GO:0030286]; microtubule [GO:0005874]; outer dynein arm [GO:0036157]; vesicle [GO:0031982]	centrosome [GO:0005813]; cytoplasm [GO:0005737]; cytoplasmic dynein complex [GO:0005868]; dynein complex [GO:0030286]; microtubule [GO:0005874]; outer dynein arm [GO:0036157]; vesicle [GO:0031982]; dynein heavy chain binding [GO:0045504]; dynein light chain binding [GO:0045503]; protein-containing complex binding [GO:0044877]; microtubule-based movement [GO:0007018]; negative regulation of neuron…	SUBCELLULAR LOCATION: Cytoplasm, cytoskeleton {ECO:0000269|PubMed:28619825}. Cytoplasm {ECO:0000269|PubMed:28619825}. Note=Detected in the cytoplasm of pachytene spermatocytes. Localizes to the manchette in elongating spermatids. {ECO:0000269|PubMed:28619825}.	PTM: The phosphorylation status of Ser-84 appears to be involved in dynactin-dependent target binding. {ECO:0000250|UniProtKB:Q62871}.; PTM: Pyrophosphorylation by 5-diphosphoinositol pentakisphosphate (5-IP7) promotes interaction with DCTN1 (PubMed:27474409). Serine pyrophosphorylation is achieved by Mg(2+)-dependent, but enzyme independent transfer of a beta-phosphate from a inositol pyrophosph…	10049579; 16141072; 19131326; 21183079; 22956769; 27474409; 28619825		KW-0007; KW-0963; KW-0206; KW-0243; KW-0493; KW-0505; KW-0597; KW-1185; KW-0677; KW-0813; KW-0853	5.0	GO:0005737; GO:0005813; GO:0005868; GO:0005874; GO:0007018; GO:0010970; GO:0010977; GO:0030286; GO:0031982; GO:0036157; GO:0044877; GO:0045503; GO:0045504
O88533	O88533	DDC_MOUSE	Aromatic-L-amino-acid decarboxylase (AADC) (EC 4.1.1.28) (DOPA decarboxylase) (DDC)	Ddc	Mus musculus (Mouse)	480	Acetylation;Catecholamine biosynthesis;Decarboxylase;Lyase;Pyridoxal phosphate;Reference proteome;Repeat	aminergic neurotransmitter loading into synaptic vesicle [GO:0015842]; catecholamine metabolic process [GO:0006584]; cellular amino acid metabolic process [GO:0006520]; cellular response to alkaloid [GO:0071312]; cellular response to growth factor stimulus [GO:0071363]; cellular response to xenobiotic stimulus [GO:0071466]; circadian rhythm [GO:0007623]; dopamine biosynthetic process [GO:0042416]…	5-hydroxy-L-tryptophan decarboxylase activity [GO:0036467]; amino acid binding [GO:0016597]; aromatic-L-amino-acid decarboxylase activity [GO:0004058]; carboxy-lyase activity [GO:0016831]; enzyme binding [GO:0019899]; L-dopa decarboxylase activity [GO:0036468]; protein domain specific binding [GO:0019904]; pyridoxal phosphate binding [GO:0030170]	axon [GO:0030424]; cytoplasm [GO:0005737]; neuronal cell body [GO:0043025]; synaptic vesicle [GO:0008021]	axon [GO:0030424]; cytoplasm [GO:0005737]; neuronal cell body [GO:0043025]; synaptic vesicle [GO:0008021]; 5-hydroxy-L-tryptophan decarboxylase activity [GO:0036467]; amino acid binding [GO:0016597]; aromatic-L-amino-acid decarboxylase activity [GO:0004058]; carboxy-lyase activity [GO:0016831]; enzyme binding [GO:0019899]; L-dopa decarboxylase activity [GO:0036468]; protein domain specific bindin…			21183079	PATHWAY: Catecholamine biosynthesis; dopamine biosynthesis; dopamine from L-tyrosine: step 2/2. {ECO:0000250|UniProtKB:P80041}.	KW-0007; KW-0127; KW-0210; KW-0456; KW-0663; KW-1185; KW-0677	5.0	GO:0004058; GO:0005737; GO:0006520; GO:0006584; GO:0007623; GO:0008021; GO:0009636; GO:0010259; GO:0015842; GO:0016597; GO:0016831; GO:0019899; GO:0019904; GO:0030170; GO:0030424; GO:0033076; GO:0036467; GO:0036468; GO:0042416; GO:0042427; GO:0043025; GO:0046684; GO:0052314; GO:0071312; GO:0071363; GO:0071466
O88544	O88544	CSN4_MOUSE	COP9 signalosome complex subunit 4 (SGN4) (Signalosome subunit 4) (JAB1-containing signalosome subunit 4)	Cops4 Csn4	Mus musculus (Mouse)	406	3D-structure;Acetylation;Cytoplasm;Cytoplasmic vesicle;Direct protein sequencing;Nucleus;Reference proteome;Signalosome;Synapse	protein deneddylation [GO:0000338]		anchoring junction [GO:0070161]; cell junction [GO:0030054]; COP9 signalosome [GO:0008180]; cytoplasm [GO:0005737]; nuclear speck [GO:0016607]; nucleus [GO:0005634]; synaptic vesicle [GO:0008021]	anchoring junction [GO:0070161]; cell junction [GO:0030054]; COP9 signalosome [GO:0008180]; cytoplasm [GO:0005737]; nuclear speck [GO:0016607]; nucleus [GO:0005634]; synaptic vesicle [GO:0008021]; protein deneddylation [GO:0000338]	SUBCELLULAR LOCATION: Cytoplasm {ECO:0000250|UniProtKB:Q9BT78}. Nucleus {ECO:0000250|UniProtKB:Q9BT78}. Cytoplasmic vesicle, secretory vesicle, synaptic vesicle {ECO:0000250|UniProtKB:Q9BT78}.		9707402; 16141072; 21183079		KW-0002; KW-0007; KW-0963; KW-0968; KW-0903; KW-0539; KW-1185; KW-0736; KW-0770	4.0	GO:0000338; GO:0005634; GO:0005737; GO:0008021; GO:0008180; GO:0016607; GO:0030054; GO:0070161
O88545	O88545	CSN6_MOUSE	COP9 signalosome complex subunit 6 (SGN6) (Signalosome subunit 6) (JAB1-containing signalosome subunit 6)	Cops6 Csn6	Mus musculus (Mouse)	324	Cytoplasm;Nucleus;Reference proteome;Signalosome	protein deneddylation [GO:0000338]	metallopeptidase activity [GO:0008237]	COP9 signalosome [GO:0008180]; cytoplasm [GO:0005737]; nucleoplasm [GO:0005654]; nucleus [GO:0005634]	COP9 signalosome [GO:0008180]; cytoplasm [GO:0005737]; nucleoplasm [GO:0005654]; nucleus [GO:0005634]; metallopeptidase activity [GO:0008237]; protein deneddylation [GO:0000338]	SUBCELLULAR LOCATION: Cytoplasm {ECO:0000250|UniProtKB:Q7L5N1}. Nucleus {ECO:0000250|UniProtKB:Q7L5N1}.		9707402; 15489334; 21183079		KW-0963; KW-0539; KW-1185; KW-0736	3.0	GO:0000338; GO:0005634; GO:0005654; GO:0005737; GO:0008180; GO:0008237
O88569	O88569	ROA2_MOUSE	Heterogeneous nuclear ribonucleoproteins A2/B1 (hnRNP A2/B1)	Hnrnpa2b1 Hnrpa2b1	Mus musculus (Mouse)	353	Acetylation;Alternative splicing;Cytoplasm;Direct protein sequencing;Isopeptide bond;Methylation;mRNA processing;mRNA splicing;mRNA transport;Nucleus;Phosphoprotein;Reference proteome;Repeat;Ribonucleoprotein;RNA-binding;Secreted;Spliceosome;Transport;Ubl conjugation	G-quadruplex DNA unwinding [GO:0044806]; miRNA transport [GO:1990428]; mRNA export from nucleus [GO:0006406]; mRNA processing [GO:0006397]; mRNA splicing, via spliceosome [GO:0000398]; mRNA transport [GO:0051028]; negative regulation of mRNA splicing, via spliceosome [GO:0048025]; negative regulation of transcription by RNA polymerase II [GO:0000122]; positive regulation of telomerase RNA reverse…	DNA polymerase binding [GO:0070182]; G-rich strand telomeric DNA binding [GO:0098505]; identical protein binding [GO:0042802]; miRNA binding [GO:0035198]; molecular condensate scaffold activity [GO:0140693]; mRNA 3'-UTR binding [GO:0003730]; mRNA CDS binding [GO:1990715]; N6-methyladenosine-containing RNA binding [GO:1990247]; pre-mRNA intronic binding [GO:0097157]; regulatory region RNA binding …	Cajal body [GO:0015030]; catalytic step 2 spliceosome [GO:0071013]; chromatin [GO:0000785]; chromosome, telomeric region [GO:0000781]; cytoplasm [GO:0005737]; extracellular exosome [GO:0070062]; glutamatergic synapse [GO:0098978]; neuron projection [GO:0043005]; neuronal cell body [GO:0043025]; neuronal ribonucleoprotein granule [GO:0071598]; nuclear matrix [GO:0016363]; nucleoplasm [GO:0005654];…	Cajal body [GO:0015030]; catalytic step 2 spliceosome [GO:0071013]; chromatin [GO:0000785]; chromosome, telomeric region [GO:0000781]; cytoplasm [GO:0005737]; extracellular exosome [GO:0070062]; glutamatergic synapse [GO:0098978]; neuron projection [GO:0043005]; neuronal cell body [GO:0043025]; neuronal ribonucleoprotein granule [GO:0071598]; nuclear matrix [GO:0016363]; nucleoplasm [GO:0005654];…	SUBCELLULAR LOCATION: Nucleus {ECO:0000269|PubMed:31320558}. Nucleus, nucleoplasm {ECO:0000250|UniProtKB:P22626}. Cytoplasm {ECO:0000269|PubMed:31320558}. Cytoplasmic granule {ECO:0000250|UniProtKB:P22626}. Secreted, extracellular exosome {ECO:0000250|UniProtKB:P22626}. Note=Localized in cytoplasmic mRNP granules containing untranslated mRNAs. Component of ribonucleosomes. Not found in the nucleo…	PTM: Sumoylated in exosomes, promoting miRNAs-binding. {ECO:0000250|UniProtKB:P22626}.; PTM: Asymmetric dimethylation at Arg-266 constitutes the major methylation site (By similarity). According to a report, methylation affects subcellular location and promotes nuclear localization (By similarity). According to another report, methylation at Arg-266 does not influence nucleocytoplasmic shuttling …	12243756; 12242009; 12546712; 16141072; 15489334; 17242355; 18630941; 21183079; 24129315; 31320558		KW-0007; KW-0025; KW-0963; KW-0903; KW-1017; KW-0488; KW-0507; KW-0508; KW-0509; KW-0539; KW-0597; KW-1185; KW-0677; KW-0687; KW-0694; KW-0964; KW-0747; KW-0813; KW-0832	5.0	GO:0000122; GO:0000398; GO:0000781; GO:0000785; GO:0001069; GO:0003723; GO:0003730; GO:0005634; GO:0005654; GO:0005681; GO:0005737; GO:0006397; GO:0006406; GO:0015030; GO:0016233; GO:0016363; GO:0031053; GO:0035198; GO:0042802; GO:0043005; GO:0043025; GO:0043047; GO:0043204; GO:0044806; GO:0048025; GO:0050658; GO:0051028; GO:0070062; GO:0070182; GO:0071013; GO:0071598; GO:0097157; GO:0098505; GO:…
O88602	O88602	CCG2_MOUSE	Voltage-dependent calcium channel gamma-2 subunit (Neuronal voltage-gated calcium channel gamma-2 subunit) (Stargazin) (Transmembrane AMPAR regulatory protein gamma-2) (TARP gamma-2)	Cacng2 Stg	Mus musculus (Mouse)	323	3D-structure;Calcium;Calcium channel;Calcium transport;Glycoprotein;Ion channel;Ion transport;Membrane;Phosphoprotein;Reference proteome;Synapse;Synaptosome;Transmembrane;Transmembrane helix;Transport;Voltage-gated channel	eye blink reflex [GO:0060082]; membrane depolarization [GO:0051899]; membrane hyperpolarization [GO:0060081]; nervous system process [GO:0050877]; neuromuscular junction development [GO:0007528]; neurotransmitter receptor internalization [GO:0099590]; neurotransmitter receptor localization to postsynaptic specialization membrane [GO:0099645]; neurotransmitter receptor transport, postsynaptic endo…	channel regulator activity [GO:0016247]; ionotropic glutamate receptor binding [GO:0035255]; voltage-gated calcium channel activity [GO:0005245]	AMPA glutamate receptor complex [GO:0032281]; anchoring junction [GO:0070161]; cell surface [GO:0009986]; cerebellar mossy fiber [GO:0044300]; cytosol [GO:0005829]; glutamatergic synapse [GO:0098978]; hippocampal mossy fiber to CA3 synapse [GO:0098686]; integral component of postsynaptic density membrane [GO:0099061]; plasma membrane [GO:0005886]; postsynaptic density [GO:0014069]; postsynaptic d…	AMPA glutamate receptor complex [GO:0032281]; anchoring junction [GO:0070161]; cell surface [GO:0009986]; cerebellar mossy fiber [GO:0044300]; cytosol [GO:0005829]; glutamatergic synapse [GO:0098978]; hippocampal mossy fiber to CA3 synapse [GO:0098686]; integral component of postsynaptic density membrane [GO:0099061]; plasma membrane [GO:0005886]; postsynaptic density [GO:0014069]; postsynaptic d…	SUBCELLULAR LOCATION: Membrane; Multi-pass membrane protein. Synapse, synaptosome {ECO:0000250|UniProtKB:Q71RJ2}.	PTM: Phosphorylation of Thr-321 by PKA impairs interaction with DLG1 and DLG4. {ECO:0000269|PubMed:11805122}.	9697694; 11805122; 15136571; 18034455; 21183079		KW-0002; KW-0106; KW-0107; KW-0109; KW-0325; KW-0407; KW-0406; KW-0472; KW-0597; KW-1185; KW-0770; KW-0771; KW-0812; KW-1133; KW-0813; KW-0851	5.0	GO:0005245; GO:0005829; GO:0005886; GO:0005891; GO:0006612; GO:0007528; GO:0009986; GO:0014069; GO:0016247; GO:0019226; GO:0032281; GO:0035255; GO:0036477; GO:0042391; GO:0044300; GO:0050877; GO:0051592; GO:0051899; GO:0051968; GO:0060081; GO:0060082; GO:0070161; GO:0098685; GO:0098686; GO:0098839; GO:0098943; GO:0098962; GO:0098970; GO:0098978; GO:0099061; GO:0099072; GO:0099590; GO:0099645; GO:…
O88643	O88643	PAK1_MOUSE	Serine/threonine-protein kinase PAK 1 (EC 2.7.11.1) (Alpha-PAK) (CDC42/RAC effector kinase PAK-A) (p21-activated kinase 1) (PAK-1) (p65-PAK)	Pak1 Paka	Mus musculus (Mouse)	545	Acetylation;Allosteric enzyme;Apoptosis;ATP-binding;Cell junction;Cell membrane;Cell projection;Chromosome;Cytoplasm;Cytoskeleton;Direct protein sequencing;Exocytosis;Kinase;Membrane;Nucleotide-binding;Nucleus;Phosphoprotein;Reference proteome;Serine/threonine-protein kinase;Transferase	actin cytoskeleton reorganization [GO:0031532]; amygdala development [GO:0021764]; apoptotic process [GO:0006915]; branching morphogenesis of an epithelial tube [GO:0048754]; cell migration [GO:0016477]; cellular response to DNA damage stimulus [GO:0006974]; cellular response to insulin stimulus [GO:0032869]; cellular response to organic cyclic compound [GO:0071407]; chromatin remodeling [GO:0006…	ATP binding [GO:0005524]; collagen binding [GO:0005518]; gamma-tubulin binding [GO:0043015]; identical protein binding [GO:0042802]; protein kinase activity [GO:0004672]; protein kinase binding [GO:0019901]; protein serine kinase activity [GO:0106310]; protein serine/threonine kinase activity [GO:0004674]; small GTPase binding [GO:0031267]	actin filament [GO:0005884]; axon [GO:0030424]; cell-cell junction [GO:0005911]; chromosome [GO:0005694]; cytoplasm [GO:0005737]; cytosol [GO:0005829]; dendrite [GO:0030425]; focal adhesion [GO:0005925]; GABA-ergic synapse [GO:0098982]; glutamatergic synapse [GO:0098978]; growth cone [GO:0030426]; intercalated disc [GO:0014704]; lamellipodium [GO:0030027]; membrane [GO:0016020]; microtubule organ…	actin filament [GO:0005884]; axon [GO:0030424]; cell-cell junction [GO:0005911]; chromosome [GO:0005694]; cytoplasm [GO:0005737]; cytosol [GO:0005829]; dendrite [GO:0030425]; focal adhesion [GO:0005925]; GABA-ergic synapse [GO:0098982]; glutamatergic synapse [GO:0098978]; growth cone [GO:0030426]; intercalated disc [GO:0014704]; lamellipodium [GO:0030027]; membrane [GO:0016020]; microtubule organ…	SUBCELLULAR LOCATION: Cytoplasm {ECO:0000250|UniProtKB:Q13153}. Cell junction, focal adhesion {ECO:0000250|UniProtKB:Q13153}. Cell projection, lamellipodium {ECO:0000250|UniProtKB:Q13153}. Cell membrane {ECO:0000250|UniProtKB:Q13153}. Cell projection, ruffle membrane {ECO:0000250|UniProtKB:Q13153}. Cell projection, invadopodium {ECO:0000250|UniProtKB:Q13153}. Nucleus, nucleoplasm {ECO:0000250|Uni…	PTM: Autophosphorylated in trans, meaning that in a dimer, one kinase molecule phosphorylates the other one. Activated by autophosphorylation at Thr-423 in response to a conformation change, triggered by interaction with GTP-bound CDC42 or RAC1. Activated by phosphorylation at Thr-423 by BRSK2 and by PDPK1. Phosphorylated by JAK2 in response to PRL; this increases PAK1 kinase activity. Phosphoryl…	10352232; 10611223; 12176334; 12165471; 15229651; 15169762; 26048998; 15345747; 15800193; 18716323; 21183079; 22669945; 22685302; 22751929; 23633677		KW-0007; KW-0021; KW-0053; KW-0067; KW-0965; KW-1003; KW-0966; KW-0158; KW-0963; KW-0206; KW-0903; KW-0268; KW-0418; KW-0472; KW-0547; KW-0539; KW-0597; KW-1185; KW-0723; KW-0808	5.0	GO:0001666; GO:0001726; GO:0001934; GO:0004672; GO:0004674; GO:0005518; GO:0005524; GO:0005634; GO:0005654; GO:0005694; GO:0005737; GO:0005815; GO:0005829; GO:0005884; GO:0005886; GO:0005911; GO:0005925; GO:0006338; GO:0006468; GO:0006887; GO:0006915; GO:0006974; GO:0007528; GO:0008284; GO:0010033; GO:0010468; GO:0010763; GO:0014069; GO:0014704; GO:0016020; GO:0016310; GO:0016358; GO:0016477; GO:…
O88673	O88673	DGKA_MOUSE	Diacylglycerol kinase alpha (DAG kinase alpha) (EC 2.7.1.107) (80 kDa diacylglycerol kinase) (Diglyceride kinase alpha) (DGK-alpha)	Dgka Dagk1	Mus musculus (Mouse)	730	Acetylation;ATP-binding;Calcium;Cytoplasm;Kinase;Lipid metabolism;Metal-binding;Nucleotide-binding;Reference proteome;Repeat;Transferase;Zinc;Zinc-finger	diacylglycerol metabolic process [GO:0046339]; glycerolipid metabolic process [GO:0046486]; intracellular signal transduction [GO:0035556]; lipid phosphorylation [GO:0046834]; phosphatidic acid biosynthetic process [GO:0006654]; protein kinase C-activating G protein-coupled receptor signaling pathway [GO:0007205]	ATP binding [GO:0005524]; calcium ion binding [GO:0005509]; diacylglycerol kinase activity [GO:0004143]; kinase activity [GO:0016301]; lipid binding [GO:0008289]; phospholipid binding [GO:0005543]	cytosol [GO:0005829]; plasma membrane [GO:0005886]	cytosol [GO:0005829]; plasma membrane [GO:0005886]; ATP binding [GO:0005524]; calcium ion binding [GO:0005509]; diacylglycerol kinase activity [GO:0004143]; kinase activity [GO:0016301]; lipid binding [GO:0008289]; phospholipid binding [GO:0005543]; diacylglycerol metabolic process [GO:0046339]; glycerolipid metabolic process [GO:0046486]; intracellular signal transduction [GO:0035556]; lipid pho…	SUBCELLULAR LOCATION: Cytoplasm, cytosol {ECO:0000250|UniProtKB:P23743}.		15489334; 21183079	PATHWAY: Lipid metabolism; glycerolipid metabolism. {ECO:0000250|UniProtKB:P23743}.	KW-0007; KW-0067; KW-0106; KW-0963; KW-0418; KW-0443; KW-0479; KW-0547; KW-1185; KW-0677; KW-0808; KW-0862; KW-0863	5.0	GO:0004143; GO:0005509; GO:0005524; GO:0005543; GO:0005829; GO:0005886; GO:0006654; GO:0007205; GO:0008289; GO:0016301; GO:0035556; GO:0046339; GO:0046486; GO:0046834
O88685	O88685	PRS6A_MOUSE	26S proteasome regulatory subunit 6A (26S proteasome AAA-ATPase subunit RPT5) (Proteasome 26S subunit ATPase 3) (Tat-binding protein 1) (TBP-1)	Psmc3 Tbp1	Mus musculus (Mouse)	442	ATP-binding;Cytoplasm;Nucleotide-binding;Nucleus;Phosphoprotein;Proteasome;Reference proteome	blastocyst development [GO:0001824]; modulation by host of viral transcription [GO:0043921]; positive regulation of transcription by RNA polymerase II [GO:0045944]; proteasome-mediated ubiquitin-dependent protein catabolic process [GO:0043161]	ATP binding [GO:0005524]; ATP hydrolysis activity [GO:0016887]; identical protein binding [GO:0042802]; proteasome-activating activity [GO:0036402]	cytoplasm [GO:0005737]; nucleus [GO:0005634]; P-body [GO:0000932]; perinuclear region of cytoplasm [GO:0048471]; proteasome accessory complex [GO:0022624]; proteasome complex [GO:0000502]; proteasome regulatory particle, base subcomplex [GO:0008540]	cytoplasm [GO:0005737]; nucleus [GO:0005634]; P-body [GO:0000932]; perinuclear region of cytoplasm [GO:0048471]; proteasome accessory complex [GO:0022624]; proteasome complex [GO:0000502]; proteasome regulatory particle, base subcomplex [GO:0008540]; ATP binding [GO:0005524]; ATP hydrolysis activity [GO:0016887]; identical protein binding [GO:0042802]; proteasome-activating activity [GO:0036402];…	SUBCELLULAR LOCATION: Cytoplasm {ECO:0000305}. Nucleus {ECO:0000305}. Note=Colocalizes with TRIM5 in cytoplasmic bodies. {ECO:0000269|PubMed:22078707}.		9714759; 10945464; 19468303; 15489334; 16857966; 21183079; 22078707		KW-0067; KW-0963; KW-0547; KW-0539; KW-0597; KW-0647; KW-1185	4.0	GO:0000502; GO:0000932; GO:0001824; GO:0005524; GO:0005634; GO:0005737; GO:0008540; GO:0016887; GO:0022624; GO:0036402; GO:0042802; GO:0043161; GO:0043921; GO:0045944; GO:0048471
O88696	O88696	CLPP_MOUSE	ATP-dependent Clp protease proteolytic subunit, mitochondrial (EC 3.4.21.92) (Endopeptidase Clp)	Clpp	Mus musculus (Mouse)	272	Acetylation;Hydrolase;Mitochondrion;Protease;Reference proteome;Serine protease;Transit peptide	membrane protein proteolysis [GO:0033619]; protein quality control for misfolded or incompletely synthesized proteins [GO:0006515]; proteolysis [GO:0006508]; proteolysis involved in protein catabolic process [GO:0051603]	ATP-dependent peptidase activity [GO:0004176]; ATPase binding [GO:0051117]; endopeptidase activity [GO:0004175]; identical protein binding [GO:0042802]; serine-type endopeptidase activity [GO:0004252]	endopeptidase Clp complex [GO:0009368]; mitochondrial matrix [GO:0005759]; mitochondrion [GO:0005739]	endopeptidase Clp complex [GO:0009368]; mitochondrial matrix [GO:0005759]; mitochondrion [GO:0005739]; ATP-dependent peptidase activity [GO:0004176]; ATPase binding [GO:0051117]; endopeptidase activity [GO:0004175]; identical protein binding [GO:0042802]; serine-type endopeptidase activity [GO:0004252]; membrane protein proteolysis [GO:0033619]; protein quality control for misfolded or incomplete…	SUBCELLULAR LOCATION: Mitochondrion matrix {ECO:0000269|PubMed:10754102, ECO:0000269|PubMed:22710082}.		10754102; 16141072; 15489334; 21183079; 22710082; 23851121; 23806337; 23576753		KW-0007; KW-0378; KW-0496; KW-0645; KW-1185; KW-0720; KW-0809	5.0	GO:0004175; GO:0004176; GO:0004252; GO:0005739; GO:0005759; GO:0006508; GO:0006515; GO:0009368; GO:0033619; GO:0042802; GO:0051117; GO:0051603
O88703	O88703	HCN2_MOUSE	Potassium/sodium hyperpolarization-activated cyclic nucleotide-gated channel 2 (Brain cyclic nucleotide-gated channel 2) (BCNG-2) (Hyperpolarization-activated cation channel 1) (HAC-1)	Hcn2 Bcng2 Hac1	Mus musculus (Mouse)	863	3D-structure;cAMP;cAMP-binding;Cell membrane;Glycoprotein;Ion channel;Ion transport;Ligand-gated ion channel;Membrane;Methylation;Nucleotide-binding;Phosphoprotein;Potassium;Potassium channel;Potassium transport;Reference proteome;Sodium;Sodium channel;Sodium transport;Transmembrane;Transmembrane helix;Transport;Voltage-gated channel	cellular response to cAMP [GO:0071320]; cellular response to cGMP [GO:0071321]; potassium ion import across plasma membrane [GO:1990573]; potassium ion transmembrane transport [GO:0071805]; regulation of cation channel activity [GO:2001257]; regulation of heart rate by cardiac conduction [GO:0086091]; regulation of membrane depolarization [GO:0003254]; regulation of membrane potential [GO:0042391…	cAMP binding [GO:0030552]; identical protein binding [GO:0042802]; intracellular cAMP-activated cation channel activity [GO:0005222]; molecular adaptor activity [GO:0060090]; PDZ domain binding [GO:0030165]; protein-containing complex binding [GO:0044877]; voltage-gated potassium channel activity [GO:0005249]; voltage-gated sodium channel activity [GO:0005248]	axon [GO:0030424]; cytoplasm [GO:0005737]; dendrite [GO:0030425]; dendrite membrane [GO:0032590]; dendritic shaft [GO:0043198]; HCN channel complex [GO:0098855]; integral component of plasma membrane [GO:0005887]; membrane [GO:0016020]; neuronal cell body [GO:0043025]; plasma membrane [GO:0005886]; somatodendritic compartment [GO:0036477]; synapse [GO:0045202]	axon [GO:0030424]; cytoplasm [GO:0005737]; dendrite [GO:0030425]; dendrite membrane [GO:0032590]; dendritic shaft [GO:0043198]; HCN channel complex [GO:0098855]; integral component of plasma membrane [GO:0005887]; membrane [GO:0016020]; neuronal cell body [GO:0043025]; plasma membrane [GO:0005886]; somatodendritic compartment [GO:0036477]; synapse [GO:0045202]; cAMP binding [GO:0030552]; identica…	SUBCELLULAR LOCATION: Cell membrane {ECO:0000269|PubMed:10962006, ECO:0000269|PubMed:11096117, ECO:0000269|PubMed:12034718, ECO:0000269|PubMed:12193608, ECO:0000269|PubMed:17562314, ECO:0000269|PubMed:23103389}; Multi-pass membrane protein {ECO:0000269|PubMed:10962006, ECO:0000269|PubMed:11096117, ECO:0000269|PubMed:12034718, ECO:0000269|PubMed:12193608, ECO:0000269|PubMed:17562314, ECO:0000269|P…	PTM: Phosphorylation at Ser-641 by PRKG2 shifts the voltage-dependence to more negative voltages, hence counteracting the stimulatory effect of cGMP on gating. {ECO:0000269|PubMed:21347269}.	9634236; 9630217; 10962006; 11420311; 11096117; 11553787; 11741901; 12034718; 12193608; 21183079; 21347269; 23103389; 24129315; 12968185; 17562314; 18367452; 19525958; 22550182		KW-0002; KW-0114; KW-0116; KW-1003; KW-0325; KW-0407; KW-0406; KW-1071; KW-0472; KW-0488; KW-0547; KW-0597; KW-0630; KW-0631; KW-0633; KW-1185; KW-0915; KW-0894; KW-0739; KW-0812; KW-1133; KW-0813; KW-0851	5.0	GO:0003254; GO:0005222; GO:0005248; GO:0005249; GO:0005737; GO:0005886; GO:0005887; GO:0016020; GO:0030165; GO:0030424; GO:0030425; GO:0030552; GO:0032590; GO:0035725; GO:0036477; GO:0042391; GO:0042802; GO:0043025; GO:0043198; GO:0044877; GO:0045202; GO:0060090; GO:0071320; GO:0071321; GO:0071805; GO:0086091; GO:0098719; GO:0098855; GO:0098907; GO:1990573; GO:2001257
O88704	O88704	HCN1_MOUSE	Potassium/sodium hyperpolarization-activated cyclic nucleotide-gated channel 1 (Brain cyclic nucleotide-gated channel 1) (BCNG-1) (Hyperpolarization-activated cation channel 2) (HAC-2)	Hcn1 Bcng1 Hac2	Mus musculus (Mouse)	910	3D-structure;cAMP;cAMP-binding;Cell membrane;Glycoprotein;Ion channel;Ion transport;Ligand-gated ion channel;Membrane;Nucleotide-binding;Potassium;Potassium channel;Potassium transport;Reference proteome;Sodium;Sodium channel;Sodium transport;Transmembrane;Transmembrane helix;Transport;Voltage-gated channel	apical protein localization [GO:0045176]; cellular response to cAMP [GO:0071320]; negative regulation of action potential [GO:0045759]; negative regulation of synaptic transmission, glutamatergic [GO:0051967]; positive regulation of cation channel activity [GO:2001259]; positive regulation of membrane hyperpolarization [GO:1902632]; potassium ion transmembrane transport [GO:0071805]; protein homo…	cAMP binding [GO:0030552]; identical protein binding [GO:0042802]; intracellular cAMP-activated cation channel activity [GO:0005222]; phosphatidylinositol-3,4,5-trisphosphate binding [GO:0005547]; phosphatidylinositol-4,5-bisphosphate binding [GO:0005546]; protein C-terminus binding [GO:0008022]; protein-containing complex binding [GO:0044877]; voltage-gated cation channel activity [GO:0022843]; …	apical dendrite [GO:0097440]; axon [GO:0030424]; axon terminus [GO:0043679]; basolateral plasma membrane [GO:0016323]; cell surface [GO:0009986]; cytoplasm [GO:0005737]; dendrite [GO:0030425]; dendrite membrane [GO:0032590]; dendritic shaft [GO:0043198]; HCN channel complex [GO:0098855]; integral component of plasma membrane [GO:0005887]; neuronal cell body [GO:0043025]; plasma membrane [GO:00058…	apical dendrite [GO:0097440]; axon [GO:0030424]; axon terminus [GO:0043679]; basolateral plasma membrane [GO:0016323]; cell surface [GO:0009986]; cytoplasm [GO:0005737]; dendrite [GO:0030425]; dendrite membrane [GO:0032590]; dendritic shaft [GO:0043198]; HCN channel complex [GO:0098855]; integral component of plasma membrane [GO:0005887]; neuronal cell body [GO:0043025]; plasma membrane [GO:00058…	SUBCELLULAR LOCATION: Cell membrane {ECO:0000269|PubMed:11459060, ECO:0000269|PubMed:22006928, ECO:0000269|PubMed:9630217}; Multi-pass membrane protein {ECO:0000269|PubMed:11459060, ECO:0000269|PubMed:22006928, ECO:0000269|PubMed:9630217}.	PTM: N-glycosylated. {ECO:0000269|PubMed:9405696}.	9405696; 9634236; 16141072; 9630217; 11420311; 11459060; 11675786; 12089064; 12034718; 12351622; 21183079; 22006928		KW-0002; KW-0114; KW-0116; KW-1003; KW-0325; KW-0407; KW-0406; KW-1071; KW-0472; KW-0547; KW-0630; KW-0631; KW-0633; KW-1185; KW-0915; KW-0894; KW-0739; KW-0812; KW-1133; KW-0813; KW-0851	5.0	GO:0003254; GO:0005222; GO:0005248; GO:0005249; GO:0005546; GO:0005547; GO:0005737; GO:0005886; GO:0005887; GO:0008022; GO:0009986; GO:0016323; GO:0022843; GO:0030424; GO:0030425; GO:0030552; GO:0032590; GO:0035725; GO:0036477; GO:0042391; GO:0042802; GO:0043025; GO:0043198; GO:0043679; GO:0044877; GO:0045176; GO:0045202; GO:0045759; GO:0046549; GO:0051289; GO:0051592; GO:0051967; GO:0071320; GO:…
[truncated: 2,308 more rows]

## Sheet: Mitochondrial
From	Entry	Entry Name	Protein names	Gene Names	Organism	Length	Keywords	Gene Ontology (biological process)	Gene Ontology (molecular function)	Gene Ontology (cellular component)	Gene Ontology (GO)	Subcellular location [CC]	Post-translational modification	PubMed ID	Pathway	Keyword ID	Annotation	Gene Ontology IDs
[truncated: 2,503 more rows]

## Sheet: RNA binding
From	Entry	Entry Name	Protein names	Gene Names	Organism	Length	Keywords	Gene Ontology (biological process)	Gene Ontology (molecular function)	Gene Ontology (cellular component)	Gene Ontology (GO)	Subcellular location [CC]	Post-translational modification	PubMed ID	Pathway	Keyword ID	Annotation	Gene Ontology IDs
[truncated: 2,503 more rows]

## Sheet: Synap
From	Entry	Entry Name	Protein names	Gene Names	Organism	Length	Keywords	Gene Ontology (biological process)	Gene Ontology (molecular function)	Gene Ontology (cellular component)	Gene Ontology (GO)	Subcellular location [CC]	Post-translational modification	PubMed ID	Pathway	Keyword ID	Annotation	Gene Ontology IDs
[truncated: 2,503 more rows]

## Sheet: Calcium
From	Entry	Entry Name	Protein names	Gene Names	Organism	Length	Keywords	Gene Ontology (biological process)	Gene Ontology (molecular function)	Gene Ontology (cellular component)	Gene Ontology (GO)	Subcellular location [CC]	Post-translational modification	PubMed ID	Pathway	Keyword ID	Annotation	Gene Ontology IDs
[truncated: 2,503 more rows]
