# Supplementary material for: Dysregulation of protein SUMOylation networks in Huntington’s disease R6/2 mouse striatum
Source: Brain. 2024 Oct 11;148(4):1212–27. doi: 10.1093/brain/awae319 (PMC11969464; doi:10.1093/brain/awae319)
Supplement: awae319_Supplementary_Data [file awae319_supplementary_data.zip › brain-2024-01098-File011.xlsx]

## Sheet: TotalProtein_Quant
PROTEIN		GROUP_ORIGINAL	INTENSITY	originalRUN	RUN
A2A699	F1712_MOUSE	HD	86268018	20210920_AnswerALS_FHD3_centroid.mzXML	1
A2A8L5	PTPRF_MOUSE	HD	336801288	20210920_AnswerALS_FHD3_centroid.mzXML	1
A2AG50	MA7D2_MOUSE	HD	NA	20210920_AnswerALS_FHD3_centroid.mzXML	1
A2AGT5	CKAP5_MOUSE	HD	42841452	20210920_AnswerALS_FHD3_centroid.mzXML	1
A2AJI0	MA7D1_MOUSE	HD	202961922	20210920_AnswerALS_FHD3_centroid.mzXML	1
A2ALS5	RPGP1_MOUSE	HD	300731121	20210920_AnswerALS_FHD3_centroid.mzXML	1
A2ALU4	SHRM2_MOUSE	HD	2516400	20210920_AnswerALS_FHD3_centroid.mzXML	1
A2AN08	UBR4_MOUSE	HD	192929073	20210920_AnswerALS_FHD3_centroid.mzXML	1
A2ARS0	ANR63_MOUSE	HD	215982390	20210920_AnswerALS_FHD3_centroid.mzXML	1
A2ASQ1	AGRIN_MOUSE	HD	18791298	20210920_AnswerALS_FHD3_centroid.mzXML	1
A2ASS6	TITIN_MOUSE	HD	172973712	20210920_AnswerALS_FHD3_centroid.mzXML	1
A2ASZ8	SCMC2_MOUSE	HD	23882394	20210920_AnswerALS_FHD3_centroid.mzXML	1
A2AWA9	RBGP1_MOUSE	HD	34506690	20210920_AnswerALS_FHD3_centroid.mzXML	1
A2BDX3	MOCS3_MOUSE	HD	558618144	20210920_AnswerALS_FHD3_centroid.mzXML	1
A2RT62	FXL16_MOUSE	HD	185835096	20210920_AnswerALS_FHD3_centroid.mzXML	1
A6H603	NWD1_MOUSE	HD	NA	20210920_AnswerALS_FHD3_centroid.mzXML	1
B0F2B4	NLGN4_MOUSE	HD	62699877	20210920_AnswerALS_FHD3_centroid.mzXML	1
B0V2N1	PTPRS_MOUSE	HD	438641454	20210920_AnswerALS_FHD3_centroid.mzXML	1
B1AXP6	TOM5_MOUSE	HD	143500176	20210920_AnswerALS_FHD3_centroid.mzXML	1
B1AXV0	FRS1L_MOUSE	HD	27808473	20210920_AnswerALS_FHD3_centroid.mzXML	1
B2RSH2	GNAI1_MOUSE	HD	2635847676	20210920_AnswerALS_FHD3_centroid.mzXML	1
B7ZNG0	KIF7_MOUSE	HD	54833532	20210920_AnswerALS_FHD3_centroid.mzXML	1
B9EJ86	OSBL8_MOUSE	HD	101049132	20210920_AnswerALS_FHD3_centroid.mzXML	1
B9EJA2	CTTB2_MOUSE	HD	54473910	20210920_AnswerALS_FHD3_centroid.mzXML	1
B9EKR1	PRPTZ_MOUSE	HD	1157563188	20210920_AnswerALS_FHD3_centroid.mzXML	1
D3YVF0	AKAP5_MOUSE	HD	2032189269	20210920_AnswerALS_FHD3_centroid.mzXML	1
D3Z7P3	GLSK_MOUSE	HD	2811474938	20210920_AnswerALS_FHD3_centroid.mzXML	1
E9PUL5	PRRT2_MOUSE	HD	950344608	20210920_AnswerALS_FHD3_centroid.mzXML	1
E9Q3L2	PI4KA_MOUSE	HD	552327759	20210920_AnswerALS_FHD3_centroid.mzXML	1
E9Q401	RYR2_MOUSE	HD	44622480	20210920_AnswerALS_FHD3_centroid.mzXML	1
E9Q6P5	TTC7B_MOUSE	HD	75449508	20210920_AnswerALS_FHD3_centroid.mzXML	1
F6SEU4	SYGP1_MOUSE	HD	1730407035	20210920_AnswerALS_FHD3_centroid.mzXML	1
G5E829	AT2B1_MOUSE	HD	5172445116	20210920_AnswerALS_FHD3_centroid.mzXML	1
G5E8K5	ANK3_MOUSE	HD	1918802967	20210920_AnswerALS_FHD3_centroid.mzXML	1
O08529	CAN2_MOUSE	HD	198685110	20210920_AnswerALS_FHD3_centroid.mzXML	1
O08532	CA2D1_MOUSE	HD	475083051	20210920_AnswerALS_FHD3_centroid.mzXML	1
O08539	BIN1_MOUSE	HD	3650129583	20210920_AnswerALS_FHD3_centroid.mzXML	1
O08547	SC22B_MOUSE	HD	243841533	20210920_AnswerALS_FHD3_centroid.mzXML	1
O08553	DPYL2_MOUSE	HD	113000000000	20210920_AnswerALS_FHD3_centroid.mzXML	1
O08579	EMD_MOUSE	HD	39903042	20210920_AnswerALS_FHD3_centroid.mzXML	1
O08585	CLCA_MOUSE	HD	1310935800	20210920_AnswerALS_FHD3_centroid.mzXML	1
O08599	STXB1_MOUSE	HD	30594492558	20210920_AnswerALS_FHD3_centroid.mzXML	1
O08688	CAN5_MOUSE	HD	51029376	20210920_AnswerALS_FHD3_centroid.mzXML	1
O08709	PRDX6_MOUSE	HD	8677366554	20210920_AnswerALS_FHD3_centroid.mzXML	1
O08749	DLDH_MOUSE	HD	7521224586	20210920_AnswerALS_FHD3_centroid.mzXML	1
O08756	HCD2_MOUSE	HD	787876833	20210920_AnswerALS_FHD3_centroid.mzXML	1
O08788	DCTN1_MOUSE	HD	1460916966	20210920_AnswerALS_FHD3_centroid.mzXML	1
O08795	GLU2B_MOUSE	HD	323011896	20210920_AnswerALS_FHD3_centroid.mzXML	1
O08914	FAAH1_MOUSE	HD	19236039	20210920_AnswerALS_FHD3_centroid.mzXML	1
O08915	AIP_MOUSE	HD	NA	20210920_AnswerALS_FHD3_centroid.mzXML	1
O08917	FLOT1_MOUSE	HD	1117815378	20210920_AnswerALS_FHD3_centroid.mzXML	1
O08919	NUMBL_MOUSE	HD	67801542	20210920_AnswerALS_FHD3_centroid.mzXML	1
O08997	ATOX1_MOUSE	HD	176791704	20210920_AnswerALS_FHD3_centroid.mzXML	1
O09044	SNP23_MOUSE	HD	383112072	20210920_AnswerALS_FHD3_centroid.mzXML	1
O09061	PSB1_MOUSE	HD	658325712	20210920_AnswerALS_FHD3_centroid.mzXML	1
O09111	NDUBB_MOUSE	HD	13959048	20210920_AnswerALS_FHD3_centroid.mzXML	1
O09114	PTGDS_MOUSE	HD	NA	20210920_AnswerALS_FHD3_centroid.mzXML	1
O09131	GSTO1_MOUSE	HD	265949952	20210920_AnswerALS_FHD3_centroid.mzXML	1
O09167	RL21_MOUSE	HD	160201209	20210920_AnswerALS_FHD3_centroid.mzXML	1
O35083	PLCA_MOUSE	HD	179073990	20210920_AnswerALS_FHD3_centroid.mzXML	1
O35098	DPYL4_MOUSE	HD	3637030986	20210920_AnswerALS_FHD3_centroid.mzXML	1
O35114	SCRB2_MOUSE	HD	155784576	20210920_AnswerALS_FHD3_centroid.mzXML	1
O35127	C10_MOUSE	HD	99213549	20210920_AnswerALS_FHD3_centroid.mzXML	1
O35129	PHB2_MOUSE	HD	7119961614	20210920_AnswerALS_FHD3_centroid.mzXML	1
O35136	NCAM2_MOUSE	HD	1461212040	20210920_AnswerALS_FHD3_centroid.mzXML	1
O35143	ATIF1_MOUSE	HD	303990240	20210920_AnswerALS_FHD3_centroid.mzXML	1
O35215	DOPD_MOUSE	HD	1797820116	20210920_AnswerALS_FHD3_centroid.mzXML	1
O35226	PSMD4_MOUSE	HD	NA	20210920_AnswerALS_FHD3_centroid.mzXML	1
O35250	EXOC7_MOUSE	HD	18379653	20210920_AnswerALS_FHD3_centroid.mzXML	1
O35286	DHX15_MOUSE	HD	92589120	20210920_AnswerALS_FHD3_centroid.mzXML	1
O35295	PURB_MOUSE	HD	563141994	20210920_AnswerALS_FHD3_centroid.mzXML	1
O35343	IMA3_MOUSE	HD	25293024	20210920_AnswerALS_FHD3_centroid.mzXML	1
O35344	IMA4_MOUSE	HD	16352979	20210920_AnswerALS_FHD3_centroid.mzXML	1
O35345	IMA7_MOUSE	HD	18909249	20210920_AnswerALS_FHD3_centroid.mzXML	1
O35381	AN32A_MOUSE	HD	395642664	20210920_AnswerALS_FHD3_centroid.mzXML	1
O35405	PLD3_MOUSE	HD	210518802	20210920_AnswerALS_FHD3_centroid.mzXML	1
O35435	PYRD_MOUSE	HD	64310091	20210920_AnswerALS_FHD3_centroid.mzXML	1
O35449	PRRT1_MOUSE	HD	NA	20210920_AnswerALS_FHD3_centroid.mzXML	1
O35465	FKBP8_MOUSE	HD	79841508	20210920_AnswerALS_FHD3_centroid.mzXML	1
O35526	STX1A_MOUSE	HD	3871629288	20210920_AnswerALS_FHD3_centroid.mzXML	1
O35593	PSDE_MOUSE	HD	610231005	20210920_AnswerALS_FHD3_centroid.mzXML	1
O35609	SCAM3_MOUSE	HD	64172172	20210920_AnswerALS_FHD3_centroid.mzXML	1
O35621	PMM1_MOUSE	HD	173681352	20210920_AnswerALS_FHD3_centroid.mzXML	1
O35633	VIAAT_MOUSE	HD	416738598	20210920_AnswerALS_FHD3_centroid.mzXML	1
O35643	AP1B1_MOUSE	HD	5336306163	20210920_AnswerALS_FHD3_centroid.mzXML	1
O35658	C1QBP_MOUSE	HD	1620378288	20210920_AnswerALS_FHD3_centroid.mzXML	1
O35660	GSTM6_MOUSE	HD	530091312	20210920_AnswerALS_FHD3_centroid.mzXML	1
O35678	MGLL_MOUSE	HD	130029252	20210920_AnswerALS_FHD3_centroid.mzXML	1
O35681	SYT3_MOUSE	HD	43452642	20210920_AnswerALS_FHD3_centroid.mzXML	1
O35682	MYADM_MOUSE	HD	142384620	20210920_AnswerALS_FHD3_centroid.mzXML	1
O35683	NDUA1_MOUSE	HD	354916584	20210920_AnswerALS_FHD3_centroid.mzXML	1
O35685	NUDC_MOUSE	HD	267790830	20210920_AnswerALS_FHD3_centroid.mzXML	1
O35737	HNRH1_MOUSE	HD	1854767052	20210920_AnswerALS_FHD3_centroid.mzXML	1
O35841	API5_MOUSE	HD	20127402	20210920_AnswerALS_FHD3_centroid.mzXML	1
O35857	TIM44_MOUSE	HD	71651658	20210920_AnswerALS_FHD3_centroid.mzXML	1
O35864	CSN5_MOUSE	HD	57309330	20210920_AnswerALS_FHD3_centroid.mzXML	1
O35887	CALU_MOUSE	HD	NA	20210920_AnswerALS_FHD3_centroid.mzXML	1
O35927	CTND2_MOUSE	HD	189177252	20210920_AnswerALS_FHD3_centroid.mzXML	1
O35945	AL1A7_MOUSE	HD	608895078	20210920_AnswerALS_FHD3_centroid.mzXML	1
O35954	PITM1_MOUSE	HD	31643955	20210920_AnswerALS_FHD3_centroid.mzXML	1
O35969	GAMT_MOUSE	HD	149917536	20210920_AnswerALS_FHD3_centroid.mzXML	1
O54734	OST48_MOUSE	HD	137355360	20210920_AnswerALS_FHD3_centroid.mzXML	1
O54774	AP3D1_MOUSE	HD	300848445	20210920_AnswerALS_FHD3_centroid.mzXML	1
O54828	RGS9_MOUSE	HD	8802624	20210920_AnswerALS_FHD3_centroid.mzXML	1
O54829	RGS7_MOUSE	HD	244323726	20210920_AnswerALS_FHD3_centroid.mzXML	1
O54833	CSK22_MOUSE	HD	50344050	20210920_AnswerALS_FHD3_centroid.mzXML	1
O54865	GCYB1_MOUSE	HD	466906281	20210920_AnswerALS_FHD3_centroid.mzXML	1
O54901	OX2G_MOUSE	HD	300289896	20210920_AnswerALS_FHD3_centroid.mzXML	1
O54916	REPS1_MOUSE	HD	26045307	20210920_AnswerALS_FHD3_centroid.mzXML	1
O54962	BAF_MOUSE	HD	89319654	20210920_AnswerALS_FHD3_centroid.mzXML	1
O54983	CRYM_MOUSE	HD	1891390881	20210920_AnswerALS_FHD3_centroid.mzXML	1
O54984	ASNA_MOUSE	HD	245583888	20210920_AnswerALS_FHD3_centroid.mzXML	1
O54988	SLK_MOUSE	HD	175947849	20210920_AnswerALS_FHD3_centroid.mzXML	1
O54991	CNTP1_MOUSE	HD	3347768697	20210920_AnswerALS_FHD3_centroid.mzXML	1
O55022	PGRC1_MOUSE	HD	997650975	20210920_AnswerALS_FHD3_centroid.mzXML	1
O55023	IMPA1_MOUSE	HD	1258278543	20210920_AnswerALS_FHD3_centroid.mzXML	1
O55026	ENTP2_MOUSE	HD	6529884	20210920_AnswerALS_FHD3_centroid.mzXML	1
O55029	COPB2_MOUSE	HD	NA	20210920_AnswerALS_FHD3_centroid.mzXML	1
O55042	SYUA_MOUSE	HD	6772801584	20210920_AnswerALS_FHD3_centroid.mzXML	1
O55057	PDE6D_MOUSE	HD	NA	20210920_AnswerALS_FHD3_centroid.mzXML	1
O55091	IMPCT_MOUSE	HD	68948406	20210920_AnswerALS_FHD3_centroid.mzXML	1
O55100	SNG1_MOUSE	HD	1243939008	20210920_AnswerALS_FHD3_centroid.mzXML	1
O55106	STRN_MOUSE	HD	905072955	20210920_AnswerALS_FHD3_centroid.mzXML	1
O55125	NIPS1_MOUSE	HD	2180600988	20210920_AnswerALS_FHD3_centroid.mzXML	1
O55126	NIPS2_MOUSE	HD	905231964	20210920_AnswerALS_FHD3_centroid.mzXML	1
O55131	SEPT7_MOUSE	HD	3436509840	20210920_AnswerALS_FHD3_centroid.mzXML	1
O55137	ACOT1_MOUSE	HD	163344648	20210920_AnswerALS_FHD3_centroid.mzXML	1
O55143	AT2A2_MOUSE	HD	3666737019	20210920_AnswerALS_FHD3_centroid.mzXML	1
O55234	PSB5_MOUSE	HD	735211884	20210920_AnswerALS_FHD3_centroid.mzXML	1
O70133	DHX9_MOUSE	HD	491973255	20210920_AnswerALS_FHD3_centroid.mzXML	1
O70161	PI51C_MOUSE	HD	238310766	20210920_AnswerALS_FHD3_centroid.mzXML	1
O70172	PI42A_MOUSE	HD	1121702529	20210920_AnswerALS_FHD3_centroid.mzXML	1
O70228	ATP9A_MOUSE	HD	57594822	20210920_AnswerALS_FHD3_centroid.mzXML	1
O70250	PGAM2_MOUSE	HD	2811803136	20210920_AnswerALS_FHD3_centroid.mzXML	1
O70251	EF1B_MOUSE	HD	828253488	20210920_AnswerALS_FHD3_centroid.mzXML	1
O70252	HMOX2_MOUSE	HD	54219552	20210920_AnswerALS_FHD3_centroid.mzXML	1
O70310	NMT1_MOUSE	HD	76480812	20210920_AnswerALS_FHD3_centroid.mzXML	1
O70318	E41L2_MOUSE	HD	1515859266	20210920_AnswerALS_FHD3_centroid.mzXML	1
O70435	PSA3_MOUSE	HD	348966780	20210920_AnswerALS_FHD3_centroid.mzXML	1
O70439	STX7_MOUSE	HD	182155716	20210920_AnswerALS_FHD3_centroid.mzXML	1
O70443	GNAZ_MOUSE	HD	1765330308	20210920_AnswerALS_FHD3_centroid.mzXML	1
O70492	SNX3_MOUSE	HD	337176204	20210920_AnswerALS_FHD3_centroid.mzXML	1
O70493	SNX12_MOUSE	HD	674001516	20210920_AnswerALS_FHD3_centroid.mzXML	1
O70503	DHB12_MOUSE	HD	241962816	20210920_AnswerALS_FHD3_centroid.mzXML	1
O70583	TRI18_MOUSE	HD	2695622400	20210920_AnswerALS_FHD3_centroid.mzXML	1
O70589	CSKP_MOUSE	HD	289865520	20210920_AnswerALS_FHD3_centroid.mzXML	1
O70591	PFD2_MOUSE	HD	120062076	20210920_AnswerALS_FHD3_centroid.mzXML	1
O88342	WDR1_MOUSE	HD	2533802442	20210920_AnswerALS_FHD3_centroid.mzXML	1
O88343	S4A4_MOUSE	HD	1369930884	20210920_AnswerALS_FHD3_centroid.mzXML	1
O88428	PAPS2_MOUSE	HD	73513296	20210920_AnswerALS_FHD3_centroid.mzXML	1
O88441	MTX2_MOUSE	HD	113969292	20210920_AnswerALS_FHD3_centroid.mzXML	1
O88448	KLC2_MOUSE	HD	347217492	20210920_AnswerALS_FHD3_centroid.mzXML	1
O88456	CPNS1_MOUSE	HD	283363368	20210920_AnswerALS_FHD3_centroid.mzXML	1
O88485	DC1I1_MOUSE	HD	752799258	20210920_AnswerALS_FHD3_centroid.mzXML	1
O88487	DC1I2_MOUSE	HD	64499850	20210920_AnswerALS_FHD3_centroid.mzXML	1
O88507	CNTFR_MOUSE	HD	159742992	20210920_AnswerALS_FHD3_centroid.mzXML	1
O88531	PPT1_MOUSE	HD	NA	20210920_AnswerALS_FHD3_centroid.mzXML	1
O88533	DDC_MOUSE	HD	381704688	20210920_AnswerALS_FHD3_centroid.mzXML	1
O88543	CSN3_MOUSE	HD	182871585	20210920_AnswerALS_FHD3_centroid.mzXML	1
O88544	CSN4_MOUSE	HD	553903146	20210920_AnswerALS_FHD3_centroid.mzXML	1
O88545	CSN6_MOUSE	HD	436662060	20210920_AnswerALS_FHD3_centroid.mzXML	1
O88569	ROA2_MOUSE	HD	5710571718	20210920_AnswerALS_FHD3_centroid.mzXML	1
O88587	COMT_MOUSE	HD	NA	20210920_AnswerALS_FHD3_centroid.mzXML	1
O88643	PAK1_MOUSE	HD	1139570697	20210920_AnswerALS_FHD3_centroid.mzXML	1
O88685	PRS6A_MOUSE	HD	280545084	20210920_AnswerALS_FHD3_centroid.mzXML	1
O88696	CLPP_MOUSE	HD	296413512	20210920_AnswerALS_FHD3_centroid.mzXML	1
O88712	CTBP1_MOUSE	HD	1379726202	20210920_AnswerALS_FHD3_centroid.mzXML	1
O88737	BSN_MOUSE	HD	1852400250	20210920_AnswerALS_FHD3_centroid.mzXML	1
O88741	GDAP1_MOUSE	HD	193945632	20210920_AnswerALS_FHD3_centroid.mzXML	1
O88746	TOM1_MOUSE	HD	92844648	20210920_AnswerALS_FHD3_centroid.mzXML	1
O88809	DCX_MOUSE	HD	137201148	20210920_AnswerALS_FHD3_centroid.mzXML	1
O88844	IDHC_MOUSE	HD	1184602938	20210920_AnswerALS_FHD3_centroid.mzXML	1
O88851	RBBP9_MOUSE	HD	NA	20210920_AnswerALS_FHD3_centroid.mzXML	1
O88910	MPP3_MOUSE	HD	NA	20210920_AnswerALS_FHD3_centroid.mzXML	1
O88935	SYN1_MOUSE	HD	33497362047	20210920_AnswerALS_FHD3_centroid.mzXML	1
O88952	LIN7C_MOUSE	HD	618226539	20210920_AnswerALS_FHD3_centroid.mzXML	1
O88958	GNPI1_MOUSE	HD	23230785	20210920_AnswerALS_FHD3_centroid.mzXML	1
O88998	NOE1_MOUSE	HD	NA	20210920_AnswerALS_FHD3_centroid.mzXML	1
O89023	TPP1_MOUSE	HD	26828106	20210920_AnswerALS_FHD3_centroid.mzXML	1
O89032	SPD2A_MOUSE	HD	42348633	20210920_AnswerALS_FHD3_centroid.mzXML	1
O89053	COR1A_MOUSE	HD	855786292	20210920_AnswerALS_FHD3_centroid.mzXML	1
O89086	RBM3_MOUSE	HD	190278132	20210920_AnswerALS_FHD3_centroid.mzXML	1
O89106	FHIT_MOUSE	HD	NA	20210920_AnswerALS_FHD3_centroid.mzXML	1
O89112	LANC1_MOUSE	HD	576162756	20210920_AnswerALS_FHD3_centroid.mzXML	1
P00405	COX2_MOUSE	HD	11052297636	20210920_AnswerALS_FHD3_centroid.mzXML	1
P00493	HPRT_MOUSE	HD	1907185911	20210920_AnswerALS_FHD3_centroid.mzXML	1
P00920	CAH2_MOUSE	HD	5626131675	20210920_AnswerALS_FHD3_centroid.mzXML	1
P01750	HVM06_MOUSE	HD	NA	20210920_AnswerALS_FHD3_centroid.mzXML	1
P01831	THY1_MOUSE	HD	20917999824	20210920_AnswerALS_FHD3_centroid.mzXML	1
P01942	HBA_MOUSE	HD	519928218	20210920_AnswerALS_FHD3_centroid.mzXML	1
P02088	HBB1_MOUSE	HD	219299232	20210920_AnswerALS_FHD3_centroid.mzXML	1
P02089	HBB2_MOUSE	HD	255220248	20210920_AnswerALS_FHD3_centroid.mzXML	1
P02104	HBE_MOUSE	HD	7203000	20210920_AnswerALS_FHD3_centroid.mzXML	1
P02301	H3C_MOUSE	HD	1569992256	20210920_AnswerALS_FHD3_centroid.mzXML	1
P03893	NU2M_MOUSE	HD	33329922	20210920_AnswerALS_FHD3_centroid.mzXML	1
P03911	NU4M_MOUSE	HD	237133152	20210920_AnswerALS_FHD3_centroid.mzXML	1
P03921	NU5M_MOUSE	HD	267017532	20210920_AnswerALS_FHD3_centroid.mzXML	1
P03930	ATP8_MOUSE	HD	2514224256	20210920_AnswerALS_FHD3_centroid.mzXML	1
P03995	GFAP_MOUSE	HD	6777431670	20210920_AnswerALS_FHD3_centroid.mzXML	1
P04370	MBP_MOUSE	HD	255000000000	20210920_AnswerALS_FHD3_centroid.mzXML	1
P04925	PRIO_MOUSE	HD	352606536	20210920_AnswerALS_FHD3_centroid.mzXML	1
P05063	ALDOC_MOUSE	HD	7285003698	20210920_AnswerALS_FHD3_centroid.mzXML	1
P05064	ALDOA_MOUSE	HD	39547091844	20210920_AnswerALS_FHD3_centroid.mzXML	1
P05132	KAPCA_MOUSE	HD	1639544214	20210920_AnswerALS_FHD3_centroid.mzXML	1
P05201	AATC_MOUSE	HD	27103948029	20210920_AnswerALS_FHD3_centroid.mzXML	1
P05202	AATM_MOUSE	HD	35128894005	20210920_AnswerALS_FHD3_centroid.mzXML	1
P05214	TBA3_MOUSE	HD	39366107904	20210920_AnswerALS_FHD3_centroid.mzXML	1
P05480	SRC_MOUSE	HD	71268018	20210920_AnswerALS_FHD3_centroid.mzXML	1
P06151	LDHA_MOUSE	HD	9551651673	20210920_AnswerALS_FHD3_centroid.mzXML	1
P06467	HBAZ_MOUSE	HD	87989628	20210920_AnswerALS_FHD3_centroid.mzXML	1
P06745	G6PI_MOUSE	HD	15864863817	20210920_AnswerALS_FHD3_centroid.mzXML	1
P06801	MAOX_MOUSE	HD	303780054	20210920_AnswerALS_FHD3_centroid.mzXML	1
P06802	ENPP1_MOUSE	HD	206549400	20210920_AnswerALS_FHD3_centroid.mzXML	1
P06837	NEUM_MOUSE	HD	2796233472	20210920_AnswerALS_FHD3_centroid.mzXML	1
P07146	TRY2_MOUSE	HD	1122654984	20210920_AnswerALS_FHD3_centroid.mzXML	1
P07310	KCRM_MOUSE	HD	575006682	20210920_AnswerALS_FHD3_centroid.mzXML	1
P07724	ALBU_MOUSE	HD	973770354	20210920_AnswerALS_FHD3_centroid.mzXML	1
P07901	HS90A_MOUSE	HD	9657711348	20210920_AnswerALS_FHD3_centroid.mzXML	1
P08030	APT_MOUSE	HD	NA	20210920_AnswerALS_FHD3_centroid.mzXML	1
P08032	SPTA1_MOUSE	HD	187069248	20210920_AnswerALS_FHD3_centroid.mzXML	1
P08113	ENPL_MOUSE	HD	8571157362	20210920_AnswerALS_FHD3_centroid.mzXML	1
P08122	CO4A2_MOUSE	HD	101364324	20210920_AnswerALS_FHD3_centroid.mzXML	1
P08226	APOE_MOUSE	HD	592227048	20210920_AnswerALS_FHD3_centroid.mzXML	1
P08228	SODC_MOUSE	HD	19354595784	20210920_AnswerALS_FHD3_centroid.mzXML	1
P08249	MDHM_MOUSE	HD	68593895052	20210920_AnswerALS_FHD3_centroid.mzXML	1
P08414	KCC4_MOUSE	HD	428625384	20210920_AnswerALS_FHD3_centroid.mzXML	1
P08551	NFL_MOUSE	HD	27720490953	20210920_AnswerALS_FHD3_centroid.mzXML	1
P08553	NFM_MOUSE	HD	23895745254	20210920_AnswerALS_FHD3_centroid.mzXML	1
P08556	RASN_MOUSE	HD	430862256	20210920_AnswerALS_FHD3_centroid.mzXML	1
P08730	K1C13_MOUSE	HD	7645104	20210920_AnswerALS_FHD3_centroid.mzXML	1
P08752	GNAI2_MOUSE	HD	1624909650	20210920_AnswerALS_FHD3_centroid.mzXML	1
P09041	PGK2_MOUSE	HD	4568255280	20210920_AnswerALS_FHD3_centroid.mzXML	1
P09055	ITB1_MOUSE	HD	NA	20210920_AnswerALS_FHD3_centroid.mzXML	1
P09103	PDIA1_MOUSE	HD	1082655174	20210920_AnswerALS_FHD3_centroid.mzXML	1
P09405	NUCL_MOUSE	HD	1371204594	20210920_AnswerALS_FHD3_centroid.mzXML	1
P09411	PGK1_MOUSE	HD	12636877440	20210920_AnswerALS_FHD3_centroid.mzXML	1
P09528	FRIH_MOUSE	HD	515726970	20210920_AnswerALS_FHD3_centroid.mzXML	1
P09671	SODM_MOUSE	HD	3705602127	20210920_AnswerALS_FHD3_centroid.mzXML	1
P0C028	NUD11_MOUSE	HD	25751763	20210920_AnswerALS_FHD3_centroid.mzXML	1
P0C0A3	CHMP6_MOUSE	HD	124806156	20210920_AnswerALS_FHD3_centroid.mzXML	1
P0C7L0	WIPF3_MOUSE	HD	NA	20210920_AnswerALS_FHD3_centroid.mzXML	1
P0C7M9	CLC2L_MOUSE	HD	192026136	20210920_AnswerALS_FHD3_centroid.mzXML	1
P0DN34	NDUB1_MOUSE	HD	162894144	20210920_AnswerALS_FHD3_centroid.mzXML	1
P10126	EF1A1_MOUSE	HD	18448251588	20210920_AnswerALS_FHD3_centroid.mzXML	1
P10518	HEM2_MOUSE	HD	629379456	20210920_AnswerALS_FHD3_centroid.mzXML	1
P10605	CATB_MOUSE	HD	787872687	20210920_AnswerALS_FHD3_centroid.mzXML	1
P10630	IF4A2_MOUSE	HD	521302164	20210920_AnswerALS_FHD3_centroid.mzXML	1
P10637	TAU_MOUSE	HD	5784195687	20210920_AnswerALS_FHD3_centroid.mzXML	1
P10639	THIO_MOUSE	HD	1082710944	20210920_AnswerALS_FHD3_centroid.mzXML	1
P10649	GSTM1_MOUSE	HD	1176853380	20210920_AnswerALS_FHD3_centroid.mzXML	1
P10711	TCEA1_MOUSE	HD	NA	20210920_AnswerALS_FHD3_centroid.mzXML	1
P10833	RRAS_MOUSE	HD	323114376	20210920_AnswerALS_FHD3_centroid.mzXML	1
P10852	4F2_MOUSE	HD	3558100113	20210920_AnswerALS_FHD3_centroid.mzXML	1
P10853	H2B1F_MOUSE	HD	5413314540	20210920_AnswerALS_FHD3_centroid.mzXML	1
P10922	H10_MOUSE	HD	1462600026	20210920_AnswerALS_FHD3_centroid.mzXML	1
P11031	TCP4_MOUSE	HD	164692968	20210920_AnswerALS_FHD3_centroid.mzXML	1
P11276	FINC_MOUSE	HD	NA	20210920_AnswerALS_FHD3_centroid.mzXML	1
P11352	GPX1_MOUSE	HD	350171244	20210920_AnswerALS_FHD3_centroid.mzXML	1
P11404	FABPH_MOUSE	HD	2460093108	20210920_AnswerALS_FHD3_centroid.mzXML	1
P11499	HS90B_MOUSE	HD	21058130556	20210920_AnswerALS_FHD3_centroid.mzXML	1
P11627	L1CAM_MOUSE	HD	2064261342	20210920_AnswerALS_FHD3_centroid.mzXML	1
P11798	KCC2A_MOUSE	HD	14580997869	20210920_AnswerALS_FHD3_centroid.mzXML	1
P11881	ITPR1_MOUSE	HD	193185801	20210920_AnswerALS_FHD3_centroid.mzXML	1
P11983	TCPA_MOUSE	HD	1896711825	20210920_AnswerALS_FHD3_centroid.mzXML	1
P12023	A4_MOUSE	HD	232145544	20210920_AnswerALS_FHD3_centroid.mzXML	1
P12367	KAP2_MOUSE	HD	2302636050	20210920_AnswerALS_FHD3_centroid.mzXML	1
P12382	PFKAL_MOUSE	HD	2491995561	20210920_AnswerALS_FHD3_centroid.mzXML	1
P12658	CALB1_MOUSE	HD	2274425304	20210920_AnswerALS_FHD3_centroid.mzXML	1
P12787	COX5A_MOUSE	HD	5663810232	20210920_AnswerALS_FHD3_centroid.mzXML	1
P12815	PDCD6_MOUSE	HD	601064544	20210920_AnswerALS_FHD3_centroid.mzXML	1
P12849	KAP1_MOUSE	HD	74201064	20210920_AnswerALS_FHD3_centroid.mzXML	1
P12960	CNTN1_MOUSE	HD	11699579538	20210920_AnswerALS_FHD3_centroid.mzXML	1
P12961	7B2_MOUSE	HD	186670758	20210920_AnswerALS_FHD3_centroid.mzXML	1
P12970	RL7A_MOUSE	HD	777813765	20210920_AnswerALS_FHD3_centroid.mzXML	1
P12979	MYOG_MOUSE	HD	2724851136	20210920_AnswerALS_FHD3_centroid.mzXML	1
P13020	GELS_MOUSE	HD	398193420	20210920_AnswerALS_FHD3_centroid.mzXML	1
P13595	NCAM1_MOUSE	HD	12101461656	20210920_AnswerALS_FHD3_centroid.mzXML	1
P13707	GPDA_MOUSE	HD	18096763548	20210920_AnswerALS_FHD3_centroid.mzXML	1
P14094	AT1B1_MOUSE	HD	50182583784	20210920_AnswerALS_FHD3_centroid.mzXML	1
P14115	RL27A_MOUSE	HD	127151520	20210920_AnswerALS_FHD3_centroid.mzXML	1
P14131	RS16_MOUSE	HD	874821312	20210920_AnswerALS_FHD3_centroid.mzXML	1
P14148	RL7_MOUSE	HD	816985578	20210920_AnswerALS_FHD3_centroid.mzXML	1
P14152	MDHC_MOUSE	HD	24262519881	20210920_AnswerALS_FHD3_centroid.mzXML	1
P14206	RSSA_MOUSE	HD	1278314478	20210920_AnswerALS_FHD3_centroid.mzXML	1
P14211	CALR_MOUSE	HD	1906990890	20210920_AnswerALS_FHD3_centroid.mzXML	1
P14231	AT1B2_MOUSE	HD	2118807276	20210920_AnswerALS_FHD3_centroid.mzXML	1
P14685	PSMD3_MOUSE	HD	464210883	20210920_AnswerALS_FHD3_centroid.mzXML	1
P14733	LMNB1_MOUSE	HD	NA	20210920_AnswerALS_FHD3_centroid.mzXML	1
P14824	ANXA6_MOUSE	HD	1617523404	20210920_AnswerALS_FHD3_centroid.mzXML	1
P14869	RLA0_MOUSE	HD	755109498	20210920_AnswerALS_FHD3_centroid.mzXML	1
P14873	MAP1B_MOUSE	HD	5990605380	20210920_AnswerALS_FHD3_centroid.mzXML	1
P15105	GLNA_MOUSE	HD	7835676120	20210920_AnswerALS_FHD3_centroid.mzXML	1
P15116	CADH2_MOUSE	HD	227543322	20210920_AnswerALS_FHD3_centroid.mzXML	1
P15209	NTRK2_MOUSE	HD	577663290	20210920_AnswerALS_FHD3_centroid.mzXML	1
P15331	PERI_MOUSE	HD	265922244	20210920_AnswerALS_FHD3_centroid.mzXML	1
P15508	SPTB1_MOUSE	HD	69195792	20210920_AnswerALS_FHD3_centroid.mzXML	1
P15532	NDKA_MOUSE	HD	6789605835	20210920_AnswerALS_FHD3_centroid.mzXML	1
P16054	KPCE_MOUSE	HD	253505133	20210920_AnswerALS_FHD3_centroid.mzXML	1
P16125	LDHB_MOUSE	HD	17561025381	20210920_AnswerALS_FHD3_centroid.mzXML	1
P16283	B3A3_MOUSE	HD	60232158	20210920_AnswerALS_FHD3_centroid.mzXML	1
P16330	CN37_MOUSE	HD	93755795511	20210920_AnswerALS_FHD3_centroid.mzXML	1
P16332	MUTA_MOUSE	HD	NA	20210920_AnswerALS_FHD3_centroid.mzXML	1
P16381	DDX3L_MOUSE	HD	109177200	20210920_AnswerALS_FHD3_centroid.mzXML	1
P16388	KCNA1_MOUSE	HD	231929424	20210920_AnswerALS_FHD3_centroid.mzXML	1
P16390	KCNA3_MOUSE	HD	NA	20210920_AnswerALS_FHD3_centroid.mzXML	1
P16460	ASSY_MOUSE	HD	58926957	20210920_AnswerALS_FHD3_centroid.mzXML	1
P16546	SPTN1_MOUSE	HD	65478506358	20210920_AnswerALS_FHD3_centroid.mzXML	1
P16675	PPGB_MOUSE	HD	30742923	20210920_AnswerALS_FHD3_centroid.mzXML	1
P16858	G3P_MOUSE	HD	63171320231	20210920_AnswerALS_FHD3_centroid.mzXML	1
P17156	HSP72_MOUSE	HD	84715542	20210920_AnswerALS_FHD3_centroid.mzXML	1
P17182	ENOA_MOUSE	HD	60824065932	20210920_AnswerALS_FHD3_centroid.mzXML	1
P17183	ENOG_MOUSE	HD	24552371508	20210920_AnswerALS_FHD3_centroid.mzXML	1
P17426	AP2A1_MOUSE	HD	8121817164	20210920_AnswerALS_FHD3_centroid.mzXML	1
P17427	AP2A2_MOUSE	HD	11729288479	20210920_AnswerALS_FHD3_centroid.mzXML	1
P17665	COX7C_MOUSE	HD	61966074	20210920_AnswerALS_FHD3_centroid.mzXML	1
P17710	HXK1_MOUSE	HD	23215354074	20210920_AnswerALS_FHD3_centroid.mzXML	1
P17742	PPIA_MOUSE	HD	14212858056	20210920_AnswerALS_FHD3_centroid.mzXML	1
P17751	TPIS_MOUSE	HD	27316648500	20210920_AnswerALS_FHD3_centroid.mzXML	1
P17809	GTR1_MOUSE	HD	331970310	20210920_AnswerALS_FHD3_centroid.mzXML	1
P18052	PTPRA_MOUSE	HD	29845740	20210920_AnswerALS_FHD3_centroid.mzXML	1
P18242	CATD_MOUSE	HD	806716932	20210920_AnswerALS_FHD3_centroid.mzXML	1
P18572	BASI_MOUSE	HD	607415238	20210920_AnswerALS_FHD3_centroid.mzXML	1
P18760	COF1_MOUSE	HD	4670333547	20210920_AnswerALS_FHD3_centroid.mzXML	1
P18872	GNAO_MOUSE	HD	27542353265	20210920_AnswerALS_FHD3_centroid.mzXML	1
P19096	FAS_MOUSE	HD	2999769351	20210920_AnswerALS_FHD3_centroid.mzXML	1
P19157	GSTP1_MOUSE	HD	294687840	20210920_AnswerALS_FHD3_centroid.mzXML	1
P19246	NFH_MOUSE	HD	7820622864	20210920_AnswerALS_FHD3_centroid.mzXML	1
P19253	RL13A_MOUSE	HD	119181072	20210920_AnswerALS_FHD3_centroid.mzXML	1
P19536	COX5B_MOUSE	HD	2715422982	20210920_AnswerALS_FHD3_centroid.mzXML	1
P19639	GSTM4_MOUSE	HD	445743372	20210920_AnswerALS_FHD3_centroid.mzXML	1
P19783	COX41_MOUSE	HD	8151176856	20210920_AnswerALS_FHD3_centroid.mzXML	1
P20029	GRP78_MOUSE	HD	10461303549	20210920_AnswerALS_FHD3_centroid.mzXML	1
P20060	HEXB_MOUSE	HD	295168512	20210920_AnswerALS_FHD3_centroid.mzXML	1
P20108	PRDX3_MOUSE	HD	2102901096	20210920_AnswerALS_FHD3_centroid.mzXML	1
P20152	VIME_MOUSE	HD	1777877034	20210920_AnswerALS_FHD3_centroid.mzXML	1
P20357	MTAP2_MOUSE	HD	8916805674	20210920_AnswerALS_FHD3_centroid.mzXML	1
P20444	KPCA_MOUSE	HD	99581556	20210920_AnswerALS_FHD3_centroid.mzXML	1
P20612	GNAT1_MOUSE	HD	8207031816	20210920_AnswerALS_FHD3_centroid.mzXML	1
P20917	MAG_MOUSE	HD	9472062780	20210920_AnswerALS_FHD3_centroid.mzXML	1
P21107	TPM3_MOUSE	HD	495194940	20210920_AnswerALS_FHD3_centroid.mzXML	1
P21278	GNA11_MOUSE	HD	880218570	20210920_AnswerALS_FHD3_centroid.mzXML	1
P21279	GNAQ_MOUSE	HD	1321064154	20210920_AnswerALS_FHD3_centroid.mzXML	1
P21447	MDR1A_MOUSE	HD	NA	20210920_AnswerALS_FHD3_centroid.mzXML	1
P21460	CYTC_MOUSE	HD	586866924	20210920_AnswerALS_FHD3_centroid.mzXML	1
P21550	ENOB_MOUSE	HD	3585128736	20210920_AnswerALS_FHD3_centroid.mzXML	1
P21619	LMNB2_MOUSE	HD	97838778	20210920_AnswerALS_FHD3_centroid.mzXML	1
P21803	FGFR2_MOUSE	HD	NA	20210920_AnswerALS_FHD3_centroid.mzXML	1
P21836	ACES_MOUSE	HD	176048079	20210920_AnswerALS_FHD3_centroid.mzXML	1
P22005	PENK_MOUSE	HD	553673274	20210920_AnswerALS_FHD3_centroid.mzXML	1
P22315	HEMH_MOUSE	HD	248111814	20210920_AnswerALS_FHD3_centroid.mzXML	1
P22892	AP1G1_MOUSE	HD	282634740	20210920_AnswerALS_FHD3_centroid.mzXML	1
P23116	EIF3A_MOUSE	HD	149859636	20210920_AnswerALS_FHD3_centroid.mzXML	1
P23242	CXA1_MOUSE	HD	108275904	20210920_AnswerALS_FHD3_centroid.mzXML	1
P23492	PNPH_MOUSE	HD	29355114	20210920_AnswerALS_FHD3_centroid.mzXML	1
P23506	PIMT_MOUSE	HD	1091751354	20210920_AnswerALS_FHD3_centroid.mzXML	1
P23818	GRIA1_MOUSE	HD	NA	20210920_AnswerALS_FHD3_centroid.mzXML	1
P23819	GRIA2_MOUSE	HD	500554659	20210920_AnswerALS_FHD3_centroid.mzXML	1
P23927	CRYAB_MOUSE	HD	422640252	20210920_AnswerALS_FHD3_centroid.mzXML	1
P24288	BCAT1_MOUSE	HD	218568138	20210920_AnswerALS_FHD3_centroid.mzXML	1
P24369	PPIB_MOUSE	HD	184542108	20210920_AnswerALS_FHD3_centroid.mzXML	1
P24472	GSTA4_MOUSE	HD	794333406	20210920_AnswerALS_FHD3_centroid.mzXML	1
P24527	LKHA4_MOUSE	HD	936553569	20210920_AnswerALS_FHD3_centroid.mzXML	1
P24529	TY3H_MOUSE	HD	933627606	20210920_AnswerALS_FHD3_centroid.mzXML	1
P24549	AL1A1_MOUSE	HD	662351040	20210920_AnswerALS_FHD3_centroid.mzXML	1
P24668	MPRD_MOUSE	HD	30950412	20210920_AnswerALS_FHD3_centroid.mzXML	1
P25444	RS2_MOUSE	HD	853779960	20210920_AnswerALS_FHD3_centroid.mzXML	1
P26039	TLN1_MOUSE	HD	106436145	20210920_AnswerALS_FHD3_centroid.mzXML	1
P26040	EZRI_MOUSE	HD	1354267056	20210920_AnswerALS_FHD3_centroid.mzXML	1
P26043	RADI_MOUSE	HD	162718869	20210920_AnswerALS_FHD3_centroid.mzXML	1
P26231	CTNA1_MOUSE	HD	66340656	20210920_AnswerALS_FHD3_centroid.mzXML	1
P26369	U2AF2_MOUSE	HD	60440532	20210920_AnswerALS_FHD3_centroid.mzXML	1
P26443	DHE3_MOUSE	HD	8990077320	20210920_AnswerALS_FHD3_centroid.mzXML	1
P26516	PSMD7_MOUSE	HD	444881283	20210920_AnswerALS_FHD3_centroid.mzXML	1
P26638	SYSC_MOUSE	HD	641172054	20210920_AnswerALS_FHD3_centroid.mzXML	1
P26645	MARCS_MOUSE	HD	311725968	20210920_AnswerALS_FHD3_centroid.mzXML	1
P26883	FKB1A_MOUSE	HD	1892751144	20210920_AnswerALS_FHD3_centroid.mzXML	1
P27048	RSMB_MOUSE	HD	298304496	20210920_AnswerALS_FHD3_centroid.mzXML	1
P27546	MAP4_MOUSE	HD	965235468	20210920_AnswerALS_FHD3_centroid.mzXML	1
P27601	GNA13_MOUSE	HD	212484060	20210920_AnswerALS_FHD3_centroid.mzXML	1
P27659	RL3_MOUSE	HD	323963034	20210920_AnswerALS_FHD3_centroid.mzXML	1
P27773	PDIA3_MOUSE	HD	4707641994	20210920_AnswerALS_FHD3_centroid.mzXML	1
P28028	BRAF_MOUSE	HD	NA	20210920_AnswerALS_FHD3_centroid.mzXML	1
P28271	ACOC_MOUSE	HD	424716813	20210920_AnswerALS_FHD3_centroid.mzXML	1
P28352	APEX1_MOUSE	HD	78365883	20210920_AnswerALS_FHD3_centroid.mzXML	1
P28474	ADHX_MOUSE	HD	300251598	20210920_AnswerALS_FHD3_centroid.mzXML	1
P28571	SC6A9_MOUSE	HD	81223128	20210920_AnswerALS_FHD3_centroid.mzXML	1
P28650	PURA1_MOUSE	HD	698752989	20210920_AnswerALS_FHD3_centroid.mzXML	1
P28652	KCC2B_MOUSE	HD	7094741799	20210920_AnswerALS_FHD3_centroid.mzXML	1
P28656	NP1L1_MOUSE	HD	422773128	20210920_AnswerALS_FHD3_centroid.mzXML	1
P28658	ATX10_MOUSE	HD	21610383	20210920_AnswerALS_FHD3_centroid.mzXML	1
P28660	NCKP1_MOUSE	HD	1744951185	20210920_AnswerALS_FHD3_centroid.mzXML	1
P28661	SEPT4_MOUSE	HD	885064416	20210920_AnswerALS_FHD3_centroid.mzXML	1
P28663	SNAB_MOUSE	HD	1599173715	20210920_AnswerALS_FHD3_centroid.mzXML	1
P28738	KIF5C_MOUSE	HD	174095376	20210920_AnswerALS_FHD3_centroid.mzXML	1
P28740	KIF2A_MOUSE	HD	526044996	20210920_AnswerALS_FHD3_centroid.mzXML	1
P28798	GRN_MOUSE	HD	82091796	20210920_AnswerALS_FHD3_centroid.mzXML	1
P28867	KPCD_MOUSE	HD	291116496	20210920_AnswerALS_FHD3_centroid.mzXML	1
P29341	PABP1_MOUSE	HD	1727179446	20210920_AnswerALS_FHD3_centroid.mzXML	1
P29387	GBB4_MOUSE	HD	16875657	20210920_AnswerALS_FHD3_centroid.mzXML	1
P29391	FRIL1_MOUSE	HD	217684494	20210920_AnswerALS_FHD3_centroid.mzXML	1
P29595	NEDD8_MOUSE	HD	627927960	20210920_AnswerALS_FHD3_centroid.mzXML	1
P29758	OAT_MOUSE	HD	700048428	20210920_AnswerALS_FHD3_centroid.mzXML	1
P30275	KCRU_MOUSE	HD	13281272952	20210920_AnswerALS_FHD3_centroid.mzXML	1
P30416	FKBP4_MOUSE	HD	30693879	20210920_AnswerALS_FHD3_centroid.mzXML	1
P30677	GNA14_MOUSE	HD	104960388	20210920_AnswerALS_FHD3_centroid.mzXML	1
P30681	HMGB2_MOUSE	HD	90346104	20210920_AnswerALS_FHD3_centroid.mzXML	1
P30999	CTND1_MOUSE	HD	23828595	20210920_AnswerALS_FHD3_centroid.mzXML	1
P31254	UBA1Y_MOUSE	HD	1718822166	20210920_AnswerALS_FHD3_centroid.mzXML	1
P31324	KAP3_MOUSE	HD	3718007973	20210920_AnswerALS_FHD3_centroid.mzXML	1
P31650	S6A11_MOUSE	HD	587454384	20210920_AnswerALS_FHD3_centroid.mzXML	1
P31786	ACBP_MOUSE	HD	2133775824	20210920_AnswerALS_FHD3_centroid.mzXML	1
P31938	MP2K1_MOUSE	HD	1299994431	20210920_AnswerALS_FHD3_centroid.mzXML	1
P32020	NLTP_MOUSE	HD	192873600	20210920_AnswerALS_FHD3_centroid.mzXML	1
P32037	GTR3_MOUSE	HD	743779608	20210920_AnswerALS_FHD3_centroid.mzXML	1
P32067	LA_MOUSE	HD	242134002	20210920_AnswerALS_FHD3_centroid.mzXML	1
P32848	PRVA_MOUSE	HD	160519608	20210920_AnswerALS_FHD3_centroid.mzXML	1
P32883	RASK_MOUSE	HD	950194008	20210920_AnswerALS_FHD3_centroid.mzXML	1
P32921	SYWC_MOUSE	HD	371425437	20210920_AnswerALS_FHD3_centroid.mzXML	1
P33173	KIF1A_MOUSE	HD	403114740	20210920_AnswerALS_FHD3_centroid.mzXML	1
P33175	KIF5A_MOUSE	HD	383810985	20210920_AnswerALS_FHD3_centroid.mzXML	1
P34022	RANG_MOUSE	HD	570877512	20210920_AnswerALS_FHD3_centroid.mzXML	1
P34152	FAK1_MOUSE	HD	79615818	20210920_AnswerALS_FHD3_centroid.mzXML	1
P34884	MIF_MOUSE	HD	3382367136	20210920_AnswerALS_FHD3_centroid.mzXML	1
P34914	HYES_MOUSE	HD	46911384	20210920_AnswerALS_FHD3_centroid.mzXML	1
P35235	PTN11_MOUSE	HD	622839011	20210920_AnswerALS_FHD3_centroid.mzXML	1
P35278	RAB5C_MOUSE	HD	803118822	20210920_AnswerALS_FHD3_centroid.mzXML	1
P35279	RAB6A_MOUSE	HD	360401808	20210920_AnswerALS_FHD3_centroid.mzXML	1
P35282	RAB21_MOUSE	HD	292117524	20210920_AnswerALS_FHD3_centroid.mzXML	1
P35283	RAB12_MOUSE	HD	139597470	20210920_AnswerALS_FHD3_centroid.mzXML	1
P35293	RAB18_MOUSE	HD	210079515	20210920_AnswerALS_FHD3_centroid.mzXML	1
P35438	NMDZ1_MOUSE	HD	180742386	20210920_AnswerALS_FHD3_centroid.mzXML	1
P35486	ODPA_MOUSE	HD	6275017041	20210920_AnswerALS_FHD3_centroid.mzXML	1
P35505	FAAA_MOUSE	HD	737712888	20210920_AnswerALS_FHD3_centroid.mzXML	1
P35564	CALX_MOUSE	HD	1730149311	20210920_AnswerALS_FHD3_centroid.mzXML	1
P35585	AP1M1_MOUSE	HD	111362472	20210920_AnswerALS_FHD3_centroid.mzXML	1
P35700	PRDX1_MOUSE	HD	8929278621	20210920_AnswerALS_FHD3_centroid.mzXML	1
P35762	CD81_MOUSE	HD	3215511432	20210920_AnswerALS_FHD3_centroid.mzXML	1
P35802	GPM6A_MOUSE	HD	6483720888	20210920_AnswerALS_FHD3_centroid.mzXML	1
P35803	GPM6B_MOUSE	HD	1800291120	20210920_AnswerALS_FHD3_centroid.mzXML	1
P35979	RL12_MOUSE	HD	635857230	20210920_AnswerALS_FHD3_centroid.mzXML	1
P35980	RL18_MOUSE	HD	1403907444	20210920_AnswerALS_FHD3_centroid.mzXML	1
P36536	SAR1A_MOUSE	HD	33428445	20210920_AnswerALS_FHD3_centroid.mzXML	1
P36916	GNL1_MOUSE	HD	130454220	20210920_AnswerALS_FHD3_centroid.mzXML	1
P37040	NCPR_MOUSE	HD	157589214	20210920_AnswerALS_FHD3_centroid.mzXML	1
P37804	TAGL_MOUSE	HD	NA	20210920_AnswerALS_FHD3_centroid.mzXML	1
P38060	HMGCL_MOUSE	HD	483102960	20210920_AnswerALS_FHD3_centroid.mzXML	1
P38647	GRP75_MOUSE	HD	6304207053	20210920_AnswerALS_FHD3_centroid.mzXML	1
P39053	DYN1_MOUSE	HD	23432306313	20210920_AnswerALS_FHD3_centroid.mzXML	1
P39054	DYN2_MOUSE	HD	650719920	20210920_AnswerALS_FHD3_centroid.mzXML	1
P39447	ZO1_MOUSE	HD	57419892	20210920_AnswerALS_FHD3_centroid.mzXML	1
P39688	FYN_MOUSE	HD	100320504	20210920_AnswerALS_FHD3_centroid.mzXML	1
P40124	CAP1_MOUSE	HD	2771878890	20210920_AnswerALS_FHD3_centroid.mzXML	1
P40142	TKT_MOUSE	HD	7010457123	20210920_AnswerALS_FHD3_centroid.mzXML	1
P40240	CD9_MOUSE	HD	1121756736	20210920_AnswerALS_FHD3_centroid.mzXML	1
P40336	VP26A_MOUSE	HD	74106048	20210920_AnswerALS_FHD3_centroid.mzXML	1
P41216	ACSL1_MOUSE	HD	518473632	20210920_AnswerALS_FHD3_centroid.mzXML	1
P42125	ECI1_MOUSE	HD	241599300	20210920_AnswerALS_FHD3_centroid.mzXML	1
P42208	SEPT2_MOUSE	HD	883213020	20210920_AnswerALS_FHD3_centroid.mzXML	1
P42669	PURA_MOUSE	HD	2300295540	20210920_AnswerALS_FHD3_centroid.mzXML	1
P42859	HD_MOUSE	HD	NA	20210920_AnswerALS_FHD3_centroid.mzXML	1
P42932	TCPQ_MOUSE	HD	2855482488	20210920_AnswerALS_FHD3_centroid.mzXML	1
P43006	EAA2_MOUSE	HD	12137673303	20210920_AnswerALS_FHD3_centroid.mzXML	1
P43024	CX6A1_MOUSE	HD	5765484972	20210920_AnswerALS_FHD3_centroid.mzXML	1
P43274	H14_MOUSE	HD	1432075200	20210920_AnswerALS_FHD3_centroid.mzXML	1
P43276	H15_MOUSE	HD	1242465576	20210920_AnswerALS_FHD3_centroid.mzXML	1
P43277	H13_MOUSE	HD	3523223568	20210920_AnswerALS_FHD3_centroid.mzXML	1
P45376	ALDR_MOUSE	HD	1924943844	20210920_AnswerALS_FHD3_centroid.mzXML	1
P45377	ALD2_MOUSE	HD	655882176	20210920_AnswerALS_FHD3_centroid.mzXML	1
P45481	CBP_MOUSE	HD	212608656	20210920_AnswerALS_FHD3_centroid.mzXML	1
P45591	COF2_MOUSE	HD	3963976584	20210920_AnswerALS_FHD3_centroid.mzXML	1
P45878	FKBP2_MOUSE	HD	88659078	20210920_AnswerALS_FHD3_centroid.mzXML	1
P45952	ACADM_MOUSE	HD	258329526	20210920_AnswerALS_FHD3_centroid.mzXML	1
P46096	SYT1_MOUSE	HD	14339854554	20210920_AnswerALS_FHD3_centroid.mzXML	1
P46097	SYT2_MOUSE	HD	189387336	20210920_AnswerALS_FHD3_centroid.mzXML	1
P46425	GSTP2_MOUSE	HD	3474805155	20210920_AnswerALS_FHD3_centroid.mzXML	1
P46460	NSF_MOUSE	HD	20491061094	20210920_AnswerALS_FHD3_centroid.mzXML	1
P46471	PRS7_MOUSE	HD	120759375	20210920_AnswerALS_FHD3_centroid.mzXML	1
P46638	RB11B_MOUSE	HD	2397099378	20210920_AnswerALS_FHD3_centroid.mzXML	1
P46660	AINX_MOUSE	HD	43046292930	20210920_AnswerALS_FHD3_centroid.mzXML	1
P46664	PURA2_MOUSE	HD	785216892	20210920_AnswerALS_FHD3_centroid.mzXML	1
P46735	MYO1B_MOUSE	HD	66296274	20210920_AnswerALS_FHD3_centroid.mzXML	1
P46978	STT3A_MOUSE	HD	109276584	20210920_AnswerALS_FHD3_centroid.mzXML	1
P47199	QOR_MOUSE	HD	80682468	20210920_AnswerALS_FHD3_centroid.mzXML	1
P47708	RP3A_MOUSE	HD	647069412	20210920_AnswerALS_FHD3_centroid.mzXML	1
P47738	ALDH2_MOUSE	HD	1608553896	20210920_AnswerALS_FHD3_centroid.mzXML	1
P47740	AL3A2_MOUSE	HD	NA	20210920_AnswerALS_FHD3_centroid.mzXML	1
P47753	CAZA1_MOUSE	HD	607586652	20210920_AnswerALS_FHD3_centroid.mzXML	1
P47754	CAZA2_MOUSE	HD	1687021224	20210920_AnswerALS_FHD3_centroid.mzXML	1
P47757	CAPZB_MOUSE	HD	940583079	20210920_AnswerALS_FHD3_centroid.mzXML	1
P47791	GSHR_MOUSE	HD	1034208906	20210920_AnswerALS_FHD3_centroid.mzXML	1
P47802	MTX1_MOUSE	HD	355938264	20210920_AnswerALS_FHD3_centroid.mzXML	1
P47809	MP2K4_MOUSE	HD	307716288	20210920_AnswerALS_FHD3_centroid.mzXML	1
P47857	PFKAM_MOUSE	HD	11287508664	20210920_AnswerALS_FHD3_centroid.mzXML	1
P47911	RL6_MOUSE	HD	1057289091	20210920_AnswerALS_FHD3_centroid.mzXML	1
P47915	RL29_MOUSE	HD	92600760	20210920_AnswerALS_FHD3_centroid.mzXML	1
P47941	CRKL_MOUSE	HD	186020250	20210920_AnswerALS_FHD3_centroid.mzXML	1
P47955	RLA1_MOUSE	HD	682202451	20210920_AnswerALS_FHD3_centroid.mzXML	1
P47962	RL5_MOUSE	HD	396163128	20210920_AnswerALS_FHD3_centroid.mzXML	1
P47963	RL13_MOUSE	HD	1083583200	20210920_AnswerALS_FHD3_centroid.mzXML	1
P48036	ANXA5_MOUSE	HD	3663163170	20210920_AnswerALS_FHD3_centroid.mzXML	1
P48193	41_MOUSE	HD	327796188	20210920_AnswerALS_FHD3_centroid.mzXML	1
P48318	DCE1_MOUSE	HD	195614493	20210920_AnswerALS_FHD3_centroid.mzXML	1
P48320	DCE2_MOUSE	HD	550900437	20210920_AnswerALS_FHD3_centroid.mzXML	1
P48453	PP2BB_MOUSE	HD	1393733556	20210920_AnswerALS_FHD3_centroid.mzXML	1
P48678	LMNA_MOUSE	HD	141100890	20210920_AnswerALS_FHD3_centroid.mzXML	1
P48722	HS74L_MOUSE	HD	2196617130	20210920_AnswerALS_FHD3_centroid.mzXML	1
P48754	BRCA1_MOUSE	HD	NA	20210920_AnswerALS_FHD3_centroid.mzXML	1
P48758	CBR1_MOUSE	HD	3137591157	20210920_AnswerALS_FHD3_centroid.mzXML	1
P48771	CX7A2_MOUSE	HD	264811608	20210920_AnswerALS_FHD3_centroid.mzXML	1
P48774	GSTM5_MOUSE	HD	2159731656	20210920_AnswerALS_FHD3_centroid.mzXML	1
P48962	ADT1_MOUSE	HD	45657986250	20210920_AnswerALS_FHD3_centroid.mzXML	1
P49312	ROA1_MOUSE	HD	1229899737	20210920_AnswerALS_FHD3_centroid.mzXML	1
P49442	INPP_MOUSE	HD	206273208	20210920_AnswerALS_FHD3_centroid.mzXML	1
P49443	PPM1A_MOUSE	HD	249668262	20210920_AnswerALS_FHD3_centroid.mzXML	1
P49615	CDK5_MOUSE	HD	385888392	20210920_AnswerALS_FHD3_centroid.mzXML	1
P49722	PSA2_MOUSE	HD	596951307	20210920_AnswerALS_FHD3_centroid.mzXML	1
P49813	TMOD1_MOUSE	HD	188817060	20210920_AnswerALS_FHD3_centroid.mzXML	1
P50114	S100B_MOUSE	HD	1314535794	20210920_AnswerALS_FHD3_centroid.mzXML	1
P50153	GBG4_MOUSE	HD	28113003	20210920_AnswerALS_FHD3_centroid.mzXML	1
P50171	DHB8_MOUSE	HD	58537818	20210920_AnswerALS_FHD3_centroid.mzXML	1
P50247	SAHH_MOUSE	HD	1236135876	20210920_AnswerALS_FHD3_centroid.mzXML	1
P50396	GDIA_MOUSE	HD	9809678532	20210920_AnswerALS_FHD3_centroid.mzXML	1
P50516	VATA_MOUSE	HD	21208488354	20210920_AnswerALS_FHD3_centroid.mzXML	1
P50518	VATE1_MOUSE	HD	4177857912	20210920_AnswerALS_FHD3_centroid.mzXML	1
P50544	ACADV_MOUSE	HD	65251266	20210920_AnswerALS_FHD3_centroid.mzXML	1
P50580	PA2G4_MOUSE	HD	266484222	20210920_AnswerALS_FHD3_centroid.mzXML	1
P51150	RAB7A_MOUSE	HD	2738803134	20210920_AnswerALS_FHD3_centroid.mzXML	1
P51174	ACADL_MOUSE	HD	324800604	20210920_AnswerALS_FHD3_centroid.mzXML	1
P51410	RL9_MOUSE	HD	56250942	20210920_AnswerALS_FHD3_centroid.mzXML	1
P51660	DHB4_MOUSE	HD	438267978	20210920_AnswerALS_FHD3_centroid.mzXML	1
P51829	ADCY7_MOUSE	HD	145184076	20210920_AnswerALS_FHD3_centroid.mzXML	1
P51855	GSHB_MOUSE	HD	39991731	20210920_AnswerALS_FHD3_centroid.mzXML	1
P51859	HDGF_MOUSE	HD	264677352	20210920_AnswerALS_FHD3_centroid.mzXML	1
P51863	VA0D1_MOUSE	HD	6438991620	20210920_AnswerALS_FHD3_centroid.mzXML	1
P51880	FABP7_MOUSE	HD	233610294	20210920_AnswerALS_FHD3_centroid.mzXML	1
P51881	ADT2_MOUSE	HD	11363185086	20210920_AnswerALS_FHD3_centroid.mzXML	1
P52196	THTR_MOUSE	HD	344127630	20210920_AnswerALS_FHD3_centroid.mzXML	1
P52480	KPYM_MOUSE	HD	47876156349	20210920_AnswerALS_FHD3_centroid.mzXML	1
P52503	NDUS6_MOUSE	HD	444046992	20210920_AnswerALS_FHD3_centroid.mzXML	1
P52760	UK114_MOUSE	HD	1269165648	20210920_AnswerALS_FHD3_centroid.mzXML	1
P52825	CPT2_MOUSE	HD	68535972	20210920_AnswerALS_FHD3_centroid.mzXML	1
P53026	RL10A_MOUSE	HD	333837624	20210920_AnswerALS_FHD3_centroid.mzXML	1
P53395	ODB2_MOUSE	HD	263579844	20210920_AnswerALS_FHD3_centroid.mzXML	1
P53657	KPYR_MOUSE	HD	3969012480	20210920_AnswerALS_FHD3_centroid.mzXML	1
P53810	PIPNA_MOUSE	HD	1014138615	20210920_AnswerALS_FHD3_centroid.mzXML	1
P53994	RAB2A_MOUSE	HD	768621240	20210920_AnswerALS_FHD3_centroid.mzXML	1
P53996	CNBP_MOUSE	HD	NA	20210920_AnswerALS_FHD3_centroid.mzXML	1
P54071	IDHP_MOUSE	HD	1501881678	20210920_AnswerALS_FHD3_centroid.mzXML	1
P54227	STMN1_MOUSE	HD	1893768552	20210920_AnswerALS_FHD3_centroid.mzXML	1
P54728	RD23B_MOUSE	HD	442660566	20210920_AnswerALS_FHD3_centroid.mzXML	1
P54775	PRS6B_MOUSE	HD	672811899	20210920_AnswerALS_FHD3_centroid.mzXML	1
P54823	DDX6_MOUSE	HD	128152110	20210920_AnswerALS_FHD3_centroid.mzXML	1
P54830	PTN5_MOUSE	HD	210649128	20210920_AnswerALS_FHD3_centroid.mzXML	1
P54923	ADPRH_MOUSE	HD	70038432	20210920_AnswerALS_FHD3_centroid.mzXML	1
P55012	S12A2_MOUSE	HD	772310724	20210920_AnswerALS_FHD3_centroid.mzXML	1
P55066	NCAN_MOUSE	HD	2384189484	20210920_AnswerALS_FHD3_centroid.mzXML	1
P55096	ABCD3_MOUSE	HD	79098360	20210920_AnswerALS_FHD3_centroid.mzXML	1
P55258	RAB8A_MOUSE	HD	179405037	20210920_AnswerALS_FHD3_centroid.mzXML	1
P55264	ADK_MOUSE	HD	223392321	20210920_AnswerALS_FHD3_centroid.mzXML	1
P55302	AMRP_MOUSE	HD	51359226	20210920_AnswerALS_FHD3_centroid.mzXML	1
P55821	STMN2_MOUSE	HD	1054250496	20210920_AnswerALS_FHD3_centroid.mzXML	1
P56135	ATPK_MOUSE	HD	4789430400	20210920_AnswerALS_FHD3_centroid.mzXML	1
P56212	ARP19_MOUSE	HD	60137694	20210920_AnswerALS_FHD3_centroid.mzXML	1
P56371	RAB4A_MOUSE	HD	2216057280	20210920_AnswerALS_FHD3_centroid.mzXML	1
P56375	ACYP2_MOUSE	HD	196641228	20210920_AnswerALS_FHD3_centroid.mzXML	1
P56376	ACYP1_MOUSE	HD	795417960	20210920_AnswerALS_FHD3_centroid.mzXML	1
P56379	68MP_MOUSE	HD	488292000	20210920_AnswerALS_FHD3_centroid.mzXML	1
P56380	AP4A_MOUSE	HD	186242184	20210920_AnswerALS_FHD3_centroid.mzXML	1
P56382	ATP5E_MOUSE	HD	1223032488	20210920_AnswerALS_FHD3_centroid.mzXML	1
P56387	DYLT3_MOUSE	HD	NA	20210920_AnswerALS_FHD3_centroid.mzXML	1
P56391	CX6B1_MOUSE	HD	10567192584	20210920_AnswerALS_FHD3_centroid.mzXML	1
P56395	CYB5_MOUSE	HD	459752994	20210920_AnswerALS_FHD3_centroid.mzXML	1
P56399	UBP5_MOUSE	HD	3292500258	20210920_AnswerALS_FHD3_centroid.mzXML	1
P56480	ATPB_MOUSE	HD	113000000000	20210920_AnswerALS_FHD3_centroid.mzXML	1
P56564	EAA1_MOUSE	HD	6136683360	20210920_AnswerALS_FHD3_centroid.mzXML	1
P56565	S10A1_MOUSE	HD	77646930	20210920_AnswerALS_FHD3_centroid.mzXML	1
P56695	WFS1_MOUSE	HD	NA	20210920_AnswerALS_FHD3_centroid.mzXML	1
P56812	PDCD5_MOUSE	HD	164990382	20210920_AnswerALS_FHD3_centroid.mzXML	1
P56959	FUS_MOUSE	HD	NA	20210920_AnswerALS_FHD3_centroid.mzXML	1
P57746	VATD_MOUSE	HD	2837182005	20210920_AnswerALS_FHD3_centroid.mzXML	1
P57759	ERP29_MOUSE	HD	145178352	20210920_AnswerALS_FHD3_centroid.mzXML	1
P57776	EF1D_MOUSE	HD	718141938	20210920_AnswerALS_FHD3_centroid.mzXML	1
P57780	ACTN4_MOUSE	HD	1057777350	20210920_AnswerALS_FHD3_centroid.mzXML	1
P58252	EF2_MOUSE	HD	6045190953	20210920_AnswerALS_FHD3_centroid.mzXML	1
P58281	OPA1_MOUSE	HD	2242406433	20210920_AnswerALS_FHD3_centroid.mzXML	1
P58389	PTPA_MOUSE	HD	1709896713	20210920_AnswerALS_FHD3_centroid.mzXML	1
P58404	STRN4_MOUSE	HD	NA	20210920_AnswerALS_FHD3_centroid.mzXML	1
P58774	TPM2_MOUSE	HD	1749746304	20210920_AnswerALS_FHD3_centroid.mzXML	1
P59017	B2L13_MOUSE	HD	82968792	20210920_AnswerALS_FHD3_centroid.mzXML	1
P59279	RAB2B_MOUSE	HD	2283189552	20210920_AnswerALS_FHD3_centroid.mzXML	1
P59325	IF5_MOUSE	HD	100790568	20210920_AnswerALS_FHD3_centroid.mzXML	1
P59999	ARPC4_MOUSE	HD	2081062050	20210920_AnswerALS_FHD3_centroid.mzXML	1
P60122	RUVB1_MOUSE	HD	190914804	20210920_AnswerALS_FHD3_centroid.mzXML	1
P60202	MYPR_MOUSE	HD	151000000000	20210920_AnswerALS_FHD3_centroid.mzXML	1
P60229	EIF3E_MOUSE	HD	NA	20210920_AnswerALS_FHD3_centroid.mzXML	1
P60334	CDO1_MOUSE	HD	180570300	20210920_AnswerALS_FHD3_centroid.mzXML	1
P60335	PCBP1_MOUSE	HD	1860359883	20210920_AnswerALS_FHD3_centroid.mzXML	1
P60469	LIPA3_MOUSE	HD	983175633	20210920_AnswerALS_FHD3_centroid.mzXML	1
P60487	PLPP_MOUSE	HD	2551479084	20210920_AnswerALS_FHD3_centroid.mzXML	1
P60521	GBRL2_MOUSE	HD	147084339	20210920_AnswerALS_FHD3_centroid.mzXML	1
P60764	RAC3_MOUSE	HD	2243458368	20210920_AnswerALS_FHD3_centroid.mzXML	1
P60766	CDC42_MOUSE	HD	2294041020	20210920_AnswerALS_FHD3_centroid.mzXML	1
P60824	CIRBP_MOUSE	HD	102909081	20210920_AnswerALS_FHD3_centroid.mzXML	1
P60840	ENSA_MOUSE	HD	238944072	20210920_AnswerALS_FHD3_centroid.mzXML	1
P60843	IF4A1_MOUSE	HD	2326778448	20210920_AnswerALS_FHD3_centroid.mzXML	1
P60867	RS20_MOUSE	HD	297017472	20210920_AnswerALS_FHD3_centroid.mzXML	1
P60879	SNP25_MOUSE	HD	5740580550	20210920_AnswerALS_FHD3_centroid.mzXML	1
P60904	DNJC5_MOUSE	HD	626859558	20210920_AnswerALS_FHD3_centroid.mzXML	1
P61021	RAB5B_MOUSE	HD	1066090038	20210920_AnswerALS_FHD3_centroid.mzXML	1
P61022	CHP1_MOUSE	HD	159551208	20210920_AnswerALS_FHD3_centroid.mzXML	1
P61027	RAB10_MOUSE	HD	1797341880	20210920_AnswerALS_FHD3_centroid.mzXML	1
P61028	RAB8B_MOUSE	HD	77515944	20210920_AnswerALS_FHD3_centroid.mzXML	1
P61079	UB2D3_MOUSE	HD	140132232	20210920_AnswerALS_FHD3_centroid.mzXML	1
P61082	UBC12_MOUSE	HD	244973649	20210920_AnswerALS_FHD3_centroid.mzXML	1
P61087	UBE2K_MOUSE	HD	143644500	20210920_AnswerALS_FHD3_centroid.mzXML	1
P61089	UBE2N_MOUSE	HD	3894470322	20210920_AnswerALS_FHD3_centroid.mzXML	1
P61161	ARP2_MOUSE	HD	2071870107	20210920_AnswerALS_FHD3_centroid.mzXML	1
P61164	ACTZ_MOUSE	HD	2304826935	20210920_AnswerALS_FHD3_centroid.mzXML	1
P61202	CSN2_MOUSE	HD	380824668	20210920_AnswerALS_FHD3_centroid.mzXML	1
P61205	ARF3_MOUSE	HD	202156464	20210920_AnswerALS_FHD3_centroid.mzXML	1
P61222	ABCE1_MOUSE	HD	381492984	20210920_AnswerALS_FHD3_centroid.mzXML	1
P61226	RAP2B_MOUSE	HD	996255810	20210920_AnswerALS_FHD3_centroid.mzXML	1
P61255	RL26_MOUSE	HD	282738300	20210920_AnswerALS_FHD3_centroid.mzXML	1
P61264	STX1B_MOUSE	HD	9299712741	20210920_AnswerALS_FHD3_centroid.mzXML	1
P61290	PSME3_MOUSE	HD	334165440	20210920_AnswerALS_FHD3_centroid.mzXML	1
P61294	RAB6B_MOUSE	HD	2012732586	20210920_AnswerALS_FHD3_centroid.mzXML	1
P61329	FGF12_MOUSE	HD	211084416	20210920_AnswerALS_FHD3_centroid.mzXML	1
P61358	RL27_MOUSE	HD	444730368	20210920_AnswerALS_FHD3_centroid.mzXML	1
P61514	RL37A_MOUSE	HD	55505370	20210920_AnswerALS_FHD3_centroid.mzXML	1
P61750	ARF4_MOUSE	HD	28917747	20210920_AnswerALS_FHD3_centroid.mzXML	1
P61759	PFD3_MOUSE	HD	55185024	20210920_AnswerALS_FHD3_centroid.mzXML	1
P61922	GABT_MOUSE	HD	12447410274	20210920_AnswerALS_FHD3_centroid.mzXML	1
P61924	COPZ1_MOUSE	HD	20959632	20210920_AnswerALS_FHD3_centroid.mzXML	1
P61961	UFM1_MOUSE	HD	NA	20210920_AnswerALS_FHD3_centroid.mzXML	1
P61967	AP1S1_MOUSE	HD	NA	20210920_AnswerALS_FHD3_centroid.mzXML	1
P61971	NTF2_MOUSE	HD	289813029	20210920_AnswerALS_FHD3_centroid.mzXML	1
P61979	HNRPK_MOUSE	HD	5321628054	20210920_AnswerALS_FHD3_centroid.mzXML	1
P61982	1433G_MOUSE	HD	7302082128	20210920_AnswerALS_FHD3_centroid.mzXML	1
P62069	UBP46_MOUSE	HD	66312648	20210920_AnswerALS_FHD3_centroid.mzXML	1
P62071	RRAS2_MOUSE	HD	97036800	20210920_AnswerALS_FHD3_centroid.mzXML	1
P62073	TIM10_MOUSE	HD	71120820	20210920_AnswerALS_FHD3_centroid.mzXML	1
P62075	TIM13_MOUSE	HD	502335840	20210920_AnswerALS_FHD3_centroid.mzXML	1
P62082	RS7_MOUSE	HD	919672320	20210920_AnswerALS_FHD3_centroid.mzXML	1
P62137	PP1A_MOUSE	HD	367601460	20210920_AnswerALS_FHD3_centroid.mzXML	1
P62141	PP1B_MOUSE	HD	506800332	20210920_AnswerALS_FHD3_centroid.mzXML	1
P62192	PRS4_MOUSE	HD	431708364	20210920_AnswerALS_FHD3_centroid.mzXML	1
P62196	PRS8_MOUSE	HD	624182291	20210920_AnswerALS_FHD3_centroid.mzXML	1
P62204	CALM_MOUSE	HD	8006245512	20210920_AnswerALS_FHD3_centroid.mzXML	1
P62242	RS8_MOUSE	HD	1301908362	20210920_AnswerALS_FHD3_centroid.mzXML	1
P62245	RS15A_MOUSE	HD	298598112	20210920_AnswerALS_FHD3_centroid.mzXML	1
P62259	1433E_MOUSE	HD	27997442925	20210920_AnswerALS_FHD3_centroid.mzXML	1
P62264	RS14_MOUSE	HD	400658688	20210920_AnswerALS_FHD3_centroid.mzXML	1
P62267	RS23_MOUSE	HD	217827534	20210920_AnswerALS_FHD3_centroid.mzXML	1
P62270	RS18_MOUSE	HD	618598806	20210920_AnswerALS_FHD3_centroid.mzXML	1
P62281	RS11_MOUSE	HD	266349393	20210920_AnswerALS_FHD3_centroid.mzXML	1
P62301	RS13_MOUSE	HD	668967576	20210920_AnswerALS_FHD3_centroid.mzXML	1
P62305	RUXE_MOUSE	HD	73747350	20210920_AnswerALS_FHD3_centroid.mzXML	1
P62311	LSM3_MOUSE	HD	86826234	20210920_AnswerALS_FHD3_centroid.mzXML	1
P62315	SMD1_MOUSE	HD	114805233	20210920_AnswerALS_FHD3_centroid.mzXML	1
P62317	SMD2_MOUSE	HD	5651572224	20210920_AnswerALS_FHD3_centroid.mzXML	1
P62320	SMD3_MOUSE	HD	440811468	20210920_AnswerALS_FHD3_centroid.mzXML	1
P62331	ARF6_MOUSE	HD	107715708	20210920_AnswerALS_FHD3_centroid.mzXML	1
P62334	PRS10_MOUSE	HD	153990960	20210920_AnswerALS_FHD3_centroid.mzXML	1
P62482	KCAB2_MOUSE	HD	647824956	20210920_AnswerALS_FHD3_centroid.mzXML	1
P62484	ABI2_MOUSE	HD	503620272	20210920_AnswerALS_FHD3_centroid.mzXML	1
P62500	T22D1_MOUSE	HD	56139936	20210920_AnswerALS_FHD3_centroid.mzXML	1
P62627	DLRB1_MOUSE	HD	157888404	20210920_AnswerALS_FHD3_centroid.mzXML	1
P62631	EF1A2_MOUSE	HD	3117247335	20210920_AnswerALS_FHD3_centroid.mzXML	1
P62702	RS4X_MOUSE	HD	582164649	20210920_AnswerALS_FHD3_centroid.mzXML	1
P62717	RL18A_MOUSE	HD	211984446	20210920_AnswerALS_FHD3_centroid.mzXML	1
P62743	AP2S1_MOUSE	HD	2137127496	20210920_AnswerALS_FHD3_centroid.mzXML	1
P62746	RHOB_MOUSE	HD	2111390982	20210920_AnswerALS_FHD3_centroid.mzXML	1
P62748	HPCL1_MOUSE	HD	1334591328	20210920_AnswerALS_FHD3_centroid.mzXML	1
P62751	RL23A_MOUSE	HD	356390520	20210920_AnswerALS_FHD3_centroid.mzXML	1
P62754	RS6_MOUSE	HD	222368652	20210920_AnswerALS_FHD3_centroid.mzXML	1
P62761	VISL1_MOUSE	HD	1780670802	20210920_AnswerALS_FHD3_centroid.mzXML	1
P62774	MTPN_MOUSE	HD	818792016	20210920_AnswerALS_FHD3_centroid.mzXML	1
P62806	H4_MOUSE	HD	47281480788	20210920_AnswerALS_FHD3_centroid.mzXML	1
P62814	VATB2_MOUSE	HD	16795043571	20210920_AnswerALS_FHD3_centroid.mzXML	1
P62821	RAB1A_MOUSE	HD	1695335874	20210920_AnswerALS_FHD3_centroid.mzXML	1
P62823	RAB3C_MOUSE	HD	1345741500	20210920_AnswerALS_FHD3_centroid.mzXML	1
P62827	RAN_MOUSE	HD	2185397400	20210920_AnswerALS_FHD3_centroid.mzXML	1
P62830	RL23_MOUSE	HD	70360368	20210920_AnswerALS_FHD3_centroid.mzXML	1
P62835	RAP1A_MOUSE	HD	103305384	20210920_AnswerALS_FHD3_centroid.mzXML	1
P62843	RS15_MOUSE	HD	127013820	20210920_AnswerALS_FHD3_centroid.mzXML	1
P62849	RS24_MOUSE	HD	261427008	20210920_AnswerALS_FHD3_centroid.mzXML	1
P62852	RS25_MOUSE	HD	350334648	20210920_AnswerALS_FHD3_centroid.mzXML	1
P62855	RS26_MOUSE	HD	449690244	20210920_AnswerALS_FHD3_centroid.mzXML	1
P62858	RS28_MOUSE	HD	475837254	20210920_AnswerALS_FHD3_centroid.mzXML	1
P62862	RS30_MOUSE	HD	251261232	20210920_AnswerALS_FHD3_centroid.mzXML	1
P62869	ELOB_MOUSE	HD	349294560	20210920_AnswerALS_FHD3_centroid.mzXML	1
P62874	GBB1_MOUSE	HD	17614605012	20210920_AnswerALS_FHD3_centroid.mzXML	1
P62880	GBB2_MOUSE	HD	3268538079	20210920_AnswerALS_FHD3_centroid.mzXML	1
P62881	GBB5_MOUSE	HD	428044371	20210920_AnswerALS_FHD3_centroid.mzXML	1
P62889	RL30_MOUSE	HD	NA	20210920_AnswerALS_FHD3_centroid.mzXML	1
P62892	RL39_MOUSE	HD	NA	20210920_AnswerALS_FHD3_centroid.mzXML	1
P62897	CYC_MOUSE	HD	7064232888	20210920_AnswerALS_FHD3_centroid.mzXML	1
P62900	RL31_MOUSE	HD	295523682	20210920_AnswerALS_FHD3_centroid.mzXML	1
P62908	RS3_MOUSE	HD	1572077976	20210920_AnswerALS_FHD3_centroid.mzXML	1
P62918	RL8_MOUSE	HD	412086870	20210920_AnswerALS_FHD3_centroid.mzXML	1
P62962	PROF1_MOUSE	HD	3805999584	20210920_AnswerALS_FHD3_centroid.mzXML	1
P62984	RL40_MOUSE	HD	29607633408	20210920_AnswerALS_FHD3_centroid.mzXML	1
P62996	TRA2B_MOUSE	HD	148191564	20210920_AnswerALS_FHD3_centroid.mzXML	1
P63001	RAC1_MOUSE	HD	1063499154	20210920_AnswerALS_FHD3_centroid.mzXML	1
P63005	LIS1_MOUSE	HD	889799298	20210920_AnswerALS_FHD3_centroid.mzXML	1
P63011	RAB3A_MOUSE	HD	12395894892	20210920_AnswerALS_FHD3_centroid.mzXML	1
P63017	HSP7C_MOUSE	HD	41223626352	20210920_AnswerALS_FHD3_centroid.mzXML	1
P63024	VAMP3_MOUSE	HD	1608981024	20210920_AnswerALS_FHD3_centroid.mzXML	1
P63028	TCTP_MOUSE	HD	1056659748	20210920_AnswerALS_FHD3_centroid.mzXML	1
P63030	MPC1_MOUSE	HD	70739088	20210920_AnswerALS_FHD3_centroid.mzXML	1
P63037	DNJA1_MOUSE	HD	492737988	20210920_AnswerALS_FHD3_centroid.mzXML	1
P63038	CH60_MOUSE	HD	15847745511	20210920_AnswerALS_FHD3_centroid.mzXML	1
P63040	CPLX1_MOUSE	HD	747540000	20210920_AnswerALS_FHD3_centroid.mzXML	1
P63044	VAMP2_MOUSE	HD	4027033650	20210920_AnswerALS_FHD3_centroid.mzXML	1
P63046	ST4A1_MOUSE	HD	44548839	20210920_AnswerALS_FHD3_centroid.mzXML	1
P63054	PCP4_MOUSE	HD	6895736700	20210920_AnswerALS_FHD3_centroid.mzXML	1
P63073	IF4E_MOUSE	HD	45931281	20210920_AnswerALS_FHD3_centroid.mzXML	1
P63080	GBRB3_MOUSE	HD	295116576	20210920_AnswerALS_FHD3_centroid.mzXML	1
P63082	VATL_MOUSE	HD	276685272	20210920_AnswerALS_FHD3_centroid.mzXML	1
P63085	MK01_MOUSE	HD	1572157083	20210920_AnswerALS_FHD3_centroid.mzXML	1
P63087	PP1G_MOUSE	HD	1312646331	20210920_AnswerALS_FHD3_centroid.mzXML	1
P63089	PTN_MOUSE	HD	57870990	20210920_AnswerALS_FHD3_centroid.mzXML	1
P63101	1433Z_MOUSE	HD	26748422490	20210920_AnswerALS_FHD3_centroid.mzXML	1
P63141	KCNA2_MOUSE	HD	781990146	20210920_AnswerALS_FHD3_centroid.mzXML	1
P63158	HMGB1_MOUSE	HD	602718648	20210920_AnswerALS_FHD3_centroid.mzXML	1
P63168	DYL1_MOUSE	HD	2456353158	20210920_AnswerALS_FHD3_centroid.mzXML	1
P63213	GBG2_MOUSE	HD	160183224	20210920_AnswerALS_FHD3_centroid.mzXML	1
P63216	GBG3_MOUSE	HD	40517535	20210920_AnswerALS_FHD3_centroid.mzXML	1
P63242	IF5A1_MOUSE	HD	737110386	20210920_AnswerALS_FHD3_centroid.mzXML	1
P63260	ACTG_MOUSE	HD	88187374392	20210920_AnswerALS_FHD3_centroid.mzXML	1
P63276	RS17_MOUSE	HD	91180068	20210920_AnswerALS_FHD3_centroid.mzXML	1
P63280	UBC9_MOUSE	HD	57384522	20210920_AnswerALS_FHD3_centroid.mzXML	1
P63318	KPCG_MOUSE	HD	3004791330	20210920_AnswerALS_FHD3_centroid.mzXML	1
P63321	RALA_MOUSE	HD	421446384	20210920_AnswerALS_FHD3_centroid.mzXML	1
P63323	RS12_MOUSE	HD	115822404	20210920_AnswerALS_FHD3_centroid.mzXML	1
P63325	RS10_MOUSE	HD	566725002	20210920_AnswerALS_FHD3_centroid.mzXML	1
P63328	PP2BA_MOUSE	HD	10853627364	20210920_AnswerALS_FHD3_centroid.mzXML	1
P63330	PP2AA_MOUSE	HD	3081738924	20210920_AnswerALS_FHD3_centroid.mzXML	1
P67778	PHB_MOUSE	HD	6103738113	20210920_AnswerALS_FHD3_centroid.mzXML	1
P67871	CSK2B_MOUSE	HD	63986148	20210920_AnswerALS_FHD3_centroid.mzXML	1
P67984	RL22_MOUSE	HD	409397700	20210920_AnswerALS_FHD3_centroid.mzXML	1
P68033	ACTC_MOUSE	HD	75425226492	20210920_AnswerALS_FHD3_centroid.mzXML	1
P68037	UB2L3_MOUSE	HD	3158897256	20210920_AnswerALS_FHD3_centroid.mzXML	1
P68040	GBLP_MOUSE	HD	846599826	20210920_AnswerALS_FHD3_centroid.mzXML	1
P68181	KAPCB_MOUSE	HD	1268256729	20210920_AnswerALS_FHD3_centroid.mzXML	1
P68254	1433T_MOUSE	HD	4384665648	20210920_AnswerALS_FHD3_centroid.mzXML	1
P68368	TBA4A_MOUSE	HD	289000000000	20210920_AnswerALS_FHD3_centroid.mzXML	1
P68372	TBB4B_MOUSE	HD	129000000000	20210920_AnswerALS_FHD3_centroid.mzXML	1
P68373	TBA1C_MOUSE	HD	147000000000	20210920_AnswerALS_FHD3_centroid.mzXML	1
P68404	KPCB_MOUSE	HD	2161799484	20210920_AnswerALS_FHD3_centroid.mzXML	1
P68433	H31_MOUSE	HD	125281476	20210920_AnswerALS_FHD3_centroid.mzXML	1
P68510	1433F_MOUSE	HD	3916292820	20210920_AnswerALS_FHD3_centroid.mzXML	1
P70168	IMB1_MOUSE	HD	1220967843	20210920_AnswerALS_FHD3_centroid.mzXML	1
P70169	DOC2B_MOUSE	HD	43292190	20210920_AnswerALS_FHD3_centroid.mzXML	1
P70175	DLG3_MOUSE	HD	658637316	20210920_AnswerALS_FHD3_centroid.mzXML	1
P70181	PI51B_MOUSE	HD	47760834	20210920_AnswerALS_FHD3_centroid.mzXML	1
P70182	PI51A_MOUSE	HD	73221294	20210920_AnswerALS_FHD3_centroid.mzXML	1
P70195	PSB7_MOUSE	HD	42173190	20210920_AnswerALS_FHD3_centroid.mzXML	1
P70202	LXN_MOUSE	HD	356784162	20210920_AnswerALS_FHD3_centroid.mzXML	1
P70227	ITPR3_MOUSE	HD	NA	20210920_AnswerALS_FHD3_centroid.mzXML	1
P70290	EM55_MOUSE	HD	542270334	20210920_AnswerALS_FHD3_centroid.mzXML	1
P70296	PEBP1_MOUSE	HD	17991970476	20210920_AnswerALS_FHD3_centroid.mzXML	1
P70333	HNRH2_MOUSE	HD	106275876	20210920_AnswerALS_FHD3_centroid.mzXML	1
P70335	ROCK1_MOUSE	HD	202879182	20210920_AnswerALS_FHD3_centroid.mzXML	1
P70336	ROCK2_MOUSE	HD	31885404	20210920_AnswerALS_FHD3_centroid.mzXML	1
P70349	HINT1_MOUSE	HD	2637517998	20210920_AnswerALS_FHD3_centroid.mzXML	1
P70362	UFD1_MOUSE	HD	98234052	20210920_AnswerALS_FHD3_centroid.mzXML	1
P70372	ELAV1_MOUSE	HD	489969990	20210920_AnswerALS_FHD3_centroid.mzXML	1
P70398	USP9X_MOUSE	HD	114250086	20210920_AnswerALS_FHD3_centroid.mzXML	1
P70404	IDHG1_MOUSE	HD	2004862878	20210920_AnswerALS_FHD3_centroid.mzXML	1
P70414	NAC1_MOUSE	HD	288111300	20210920_AnswerALS_FHD3_centroid.mzXML	1
P70441	NHRF1_MOUSE	HD	268740906	20210920_AnswerALS_FHD3_centroid.mzXML	1
P70663	SPRL1_MOUSE	HD	91798671	20210920_AnswerALS_FHD3_centroid.mzXML	1
P70670	NACAM_MOUSE	HD	1914504384	20210920_AnswerALS_FHD3_centroid.mzXML	1
P70696	H2B1A_MOUSE	HD	26759443344	20210920_AnswerALS_FHD3_centroid.mzXML	1
P70699	LYAG_MOUSE	HD	1767528924	20210920_AnswerALS_FHD3_centroid.mzXML	1
P70704	AT8A1_MOUSE	HD	1082489898	20210920_AnswerALS_FHD3_centroid.mzXML	1
P80313	TCPH_MOUSE	HD	1441599933	20210920_AnswerALS_FHD3_centroid.mzXML	1
P80314	TCPB_MOUSE	HD	3147959322	20210920_AnswerALS_FHD3_centroid.mzXML	1
P80315	TCPD_MOUSE	HD	1776814515	20210920_AnswerALS_FHD3_centroid.mzXML	1
P80316	TCPE_MOUSE	HD	1472158902	20210920_AnswerALS_FHD3_centroid.mzXML	1
P80317	TCPZ_MOUSE	HD	2124748080	20210920_AnswerALS_FHD3_centroid.mzXML	1
P80318	TCPG_MOUSE	HD	2919856368	20210920_AnswerALS_FHD3_centroid.mzXML	1
P80560	PTPR2_MOUSE	HD	56134101	20210920_AnswerALS_FHD3_centroid.mzXML	1
P83510	TNIK_MOUSE	HD	50342610	20210920_AnswerALS_FHD3_centroid.mzXML	1
P83917	CBX1_MOUSE	HD	NA	20210920_AnswerALS_FHD3_centroid.mzXML	1
P83940	ELOC_MOUSE	HD	265165950	20210920_AnswerALS_FHD3_centroid.mzXML	1
P84075	HPCA_MOUSE	HD	2786646198	20210920_AnswerALS_FHD3_centroid.mzXML	1
P84078	ARF1_MOUSE	HD	5763133584	20210920_AnswerALS_FHD3_centroid.mzXML	1
P84084	ARF5_MOUSE	HD	351543090	20210920_AnswerALS_FHD3_centroid.mzXML	1
P84086	CPLX2_MOUSE	HD	NA	20210920_AnswerALS_FHD3_centroid.mzXML	1
P84091	AP2M1_MOUSE	HD	7283382918	20210920_AnswerALS_FHD3_centroid.mzXML	1
P84096	RHOG_MOUSE	HD	486374118	20210920_AnswerALS_FHD3_centroid.mzXML	1
P84104	SRSF3_MOUSE	HD	129336984	20210920_AnswerALS_FHD3_centroid.mzXML	1
P84228	H32_MOUSE	HD	18323013084	20210920_AnswerALS_FHD3_centroid.mzXML	1
P84309	ADCY5_MOUSE	HD	1134617958	20210920_AnswerALS_FHD3_centroid.mzXML	1
P85094	ISC2A_MOUSE	HD	570572886	20210920_AnswerALS_FHD3_centroid.mzXML	1
P86048	RL10L_MOUSE	HD	459754578	20210920_AnswerALS_FHD3_centroid.mzXML	1
P97300	NPTN_MOUSE	HD	8169872454	20210920_AnswerALS_FHD3_centroid.mzXML	1
P97315	CSRP1_MOUSE	HD	812722911	20210920_AnswerALS_FHD3_centroid.mzXML	1
P97351	RS3A_MOUSE	HD	810143784	20210920_AnswerALS_FHD3_centroid.mzXML	1
P97352	S10AD_MOUSE	HD	158709432	20210920_AnswerALS_FHD3_centroid.mzXML	1
P97370	AT1B3_MOUSE	HD	664854696	20210920_AnswerALS_FHD3_centroid.mzXML	1
P97371	PSME1_MOUSE	HD	98064192	20210920_AnswerALS_FHD3_centroid.mzXML	1
P97372	PSME2_MOUSE	HD	39698103	20210920_AnswerALS_FHD3_centroid.mzXML	1
P97379	G3BP2_MOUSE	HD	105678324	20210920_AnswerALS_FHD3_centroid.mzXML	1
P97390	VPS45_MOUSE	HD	47452650	20210920_AnswerALS_FHD3_centroid.mzXML	1
P97427	DPYL1_MOUSE	HD	17775099840	20210920_AnswerALS_FHD3_centroid.mzXML	1
P97441	ZNT3_MOUSE	HD	NA	20210920_AnswerALS_FHD3_centroid.mzXML	1
P97450	ATP5J_MOUSE	HD	1232412744	20210920_AnswerALS_FHD3_centroid.mzXML	1
P97461	RS5_MOUSE	HD	174551928	20210920_AnswerALS_FHD3_centroid.mzXML	1
P97478	COQ7_MOUSE	HD	11593164	20210920_AnswerALS_FHD3_centroid.mzXML	1
P97493	THIOM_MOUSE	HD	60853644	20210920_AnswerALS_FHD3_centroid.mzXML	1
P97494	GSH1_MOUSE	HD	160429848	20210920_AnswerALS_FHD3_centroid.mzXML	1
P97765	WBP2_MOUSE	HD	NA	20210920_AnswerALS_FHD3_centroid.mzXML	1
P97797	SHPS1_MOUSE	HD	4389457332	20210920_AnswerALS_FHD3_centroid.mzXML	1
P97807	FUMH_MOUSE	HD	3761557869	20210920_AnswerALS_FHD3_centroid.mzXML	1
P97820	M4K4_MOUSE	HD	NA	20210920_AnswerALS_FHD3_centroid.mzXML	1
P97823	LYPA1_MOUSE	HD	26088978	20210920_AnswerALS_FHD3_centroid.mzXML	1
P97825	HN1_MOUSE	HD	113108088	20210920_AnswerALS_FHD3_centroid.mzXML	1
P99024	TBB5_MOUSE	HD	15561521280	20210920_AnswerALS_FHD3_centroid.mzXML	1
P99026	PSB4_MOUSE	HD	544995882	20210920_AnswerALS_FHD3_centroid.mzXML	1
P99027	RLA2_MOUSE	HD	392740656	20210920_AnswerALS_FHD3_centroid.mzXML	1
P99028	QCR6_MOUSE	HD	3039596448	20210920_AnswerALS_FHD3_centroid.mzXML	1
P99029	PRDX5_MOUSE	HD	8675099144	20210920_AnswerALS_FHD3_centroid.mzXML	1
Q00493	CBPE_MOUSE	HD	607040139	20210920_AnswerALS_FHD3_centroid.mzXML	1
Q00612	G6PD1_MOUSE	HD	286922682	20210920_AnswerALS_FHD3_centroid.mzXML	1
Q01063	PDE4D_MOUSE	HD	18656286	20210920_AnswerALS_FHD3_centroid.mzXML	1
Q01065	PDE1B_MOUSE	HD	2609497416	20210920_AnswerALS_FHD3_centroid.mzXML	1
Q01097	NMDE2_MOUSE	HD	58305426	20210920_AnswerALS_FHD3_centroid.mzXML	1
Q01405	SC23A_MOUSE	HD	284575842	20210920_AnswerALS_FHD3_centroid.mzXML	1
Q01730	RSU1_MOUSE	HD	NA	20210920_AnswerALS_FHD3_centroid.mzXML	1
Q01768	NDKB_MOUSE	HD	779468112	20210920_AnswerALS_FHD3_centroid.mzXML	1
Q01853	TERA_MOUSE	HD	11649811920	20210920_AnswerALS_FHD3_centroid.mzXML	1
Q02053	UBA1_MOUSE	HD	9796484412	20210920_AnswerALS_FHD3_centroid.mzXML	1
Q02248	CTNB1_MOUSE	HD	1154488671	20210920_AnswerALS_FHD3_centroid.mzXML	1
Q02257	PLAK_MOUSE	HD	14761182	20210920_AnswerALS_FHD3_centroid.mzXML	1
Q02357	ANK1_MOUSE	HD	147275556	20210920_AnswerALS_FHD3_centroid.mzXML	1
Q03137	EPHA4_MOUSE	HD	312224871	20210920_AnswerALS_FHD3_centroid.mzXML	1
Q03157	APLP1_MOUSE	HD	NA	20210920_AnswerALS_FHD3_centroid.mzXML	1
Q03265	ATPA_MOUSE	HD	118000000000	20210920_AnswerALS_FHD3_centroid.mzXML	1
Q03517	SCG2_MOUSE	HD	289807572	20210920_AnswerALS_FHD3_centroid.mzXML	1
Q03958	PFD6_MOUSE	HD	107498004	20210920_AnswerALS_FHD3_centroid.mzXML	1
Q04447	KCRB_MOUSE	HD	86053021329	20210920_AnswerALS_FHD3_centroid.mzXML	1
Q05186	RCN1_MOUSE	HD	39979965	20210920_AnswerALS_FHD3_centroid.mzXML	1
Q05512	MARK2_MOUSE	HD	56521326	20210920_AnswerALS_FHD3_centroid.mzXML	1
Q05793	PGBM_MOUSE	HD	16762917	20210920_AnswerALS_FHD3_centroid.mzXML	1
Q05816	FABP5_MOUSE	HD	988303224	20210920_AnswerALS_FHD3_centroid.mzXML	1
Q05920	PYC_MOUSE	HD	3615181989	20210920_AnswerALS_FHD3_centroid.mzXML	1
Q06138	CAB39_MOUSE	HD	176784174	20210920_AnswerALS_FHD3_centroid.mzXML	1
Q06185	ATP5I_MOUSE	HD	3450207024	20210920_AnswerALS_FHD3_centroid.mzXML	1
Q06335	APLP2_MOUSE	HD	45227736	20210920_AnswerALS_FHD3_centroid.mzXML	1
Q06890	CLUS_MOUSE	HD	97548894	20210920_AnswerALS_FHD3_centroid.mzXML	1
Q07076	ANXA7_MOUSE	HD	755377176	20210920_AnswerALS_FHD3_centroid.mzXML	1
Q07813	BAX_MOUSE	HD	262552884	20210920_AnswerALS_FHD3_centroid.mzXML	1
Q08331	CALB2_MOUSE	HD	349940502	20210920_AnswerALS_FHD3_centroid.mzXML	1
Q08642	PADI2_MOUSE	HD	267006762	20210920_AnswerALS_FHD3_centroid.mzXML	1
Q0GNC1	INF2_MOUSE	HD	91415397	20210920_AnswerALS_FHD3_centroid.mzXML	1
Q0KL02	TRIO_MOUSE	HD	171342561	20210920_AnswerALS_FHD3_centroid.mzXML	1
Q0VBF8	STUM_MOUSE	HD	630278652	20210920_AnswerALS_FHD3_centroid.mzXML	1
Q11011	PSA_MOUSE	HD	6110620434	20210920_AnswerALS_FHD3_centroid.mzXML	1
Q11136	PEPD_MOUSE	HD	1255974588	20210920_AnswerALS_FHD3_centroid.mzXML	1
Q148V7	K1468_MOUSE	HD	180306651	20210920_AnswerALS_FHD3_centroid.mzXML	1
Q14BI2	GRM2_MOUSE	HD	461383971	20210920_AnswerALS_FHD3_centroid.mzXML	1
Q14C51	PTCD3_MOUSE	HD	2905494	20210920_AnswerALS_FHD3_centroid.mzXML	1
Q14CH0	F171B_MOUSE	HD	120301944	20210920_AnswerALS_FHD3_centroid.mzXML	1
Q2M3X8	PHAR1_MOUSE	HD	717278019	20210920_AnswerALS_FHD3_centroid.mzXML	1
Q2NL51	GSK3A_MOUSE	HD	260840136	20210920_AnswerALS_FHD3_centroid.mzXML	1
Q2PFD7	PSD3_MOUSE	HD	252377520	20210920_AnswerALS_FHD3_centroid.mzXML	1
Q31125	S39A7_MOUSE	HD	52440348	20210920_AnswerALS_FHD3_centroid.mzXML	1
Q3KNM2	MARH5_MOUSE	HD	60625860	20210920_AnswerALS_FHD3_centroid.mzXML	1
Q3TC72	FAHD2_MOUSE	HD	453791676	20210920_AnswerALS_FHD3_centroid.mzXML	1
Q3TCH7	CUL4A_MOUSE	HD	71640273	20210920_AnswerALS_FHD3_centroid.mzXML	1
Q3TDD9	PPR21_MOUSE	HD	47119290	20210920_AnswerALS_FHD3_centroid.mzXML	1
Q3TDK6	ROGDI_MOUSE	HD	199749918	20210920_AnswerALS_FHD3_centroid.mzXML	1
Q3TDN2	FAF2_MOUSE	HD	32662470	20210920_AnswerALS_FHD3_centroid.mzXML	1
Q3TEA8	HP1B3_MOUSE	HD	788875458	20210920_AnswerALS_FHD3_centroid.mzXML	1
Q3THE2	ML12B_MOUSE	HD	464409864	20210920_AnswerALS_FHD3_centroid.mzXML	1
Q3THK7	GUAA_MOUSE	HD	19990383	20210920_AnswerALS_FHD3_centroid.mzXML	1
Q3THS6	METK2_MOUSE	HD	614683128	20210920_AnswerALS_FHD3_centroid.mzXML	1
Q3THW5	H2AV_MOUSE	HD	981466584	20210920_AnswerALS_FHD3_centroid.mzXML	1
Q3TMH2	SCRN3_MOUSE	HD	162861828	20210920_AnswerALS_FHD3_centroid.mzXML	1
Q3TXS7	PSMD1_MOUSE	HD	270063336	20210920_AnswerALS_FHD3_centroid.mzXML	1
Q3TXX4	VGLU1_MOUSE	HD	393278610	20210920_AnswerALS_FHD3_centroid.mzXML	1
Q3TZ89	SC31B_MOUSE	HD	1296941376	20210920_AnswerALS_FHD3_centroid.mzXML	1
Q3U0V1	FUBP2_MOUSE	HD	512328327	20210920_AnswerALS_FHD3_centroid.mzXML	1
Q3U1J4	DDB1_MOUSE	HD	1072089486	20210920_AnswerALS_FHD3_centroid.mzXML	1
Q3U214	MAST3_MOUSE	HD	33857493	20210920_AnswerALS_FHD3_centroid.mzXML	1
Q3U4G3	XXLT1_MOUSE	HD	63361428	20210920_AnswerALS_FHD3_centroid.mzXML	1
Q3U898	MYOV2_MOUSE	HD	16445220	20210920_AnswerALS_FHD3_centroid.mzXML	1
Q3UEB3	PUF60_MOUSE	HD	110986668	20210920_AnswerALS_FHD3_centroid.mzXML	1
Q3UGR5	HDHD2_MOUSE	HD	985208724	20210920_AnswerALS_FHD3_centroid.mzXML	1
Q3UGY8	BIG3_MOUSE	HD	37063794	20210920_AnswerALS_FHD3_centroid.mzXML	1
Q3UH60	DIP2B_MOUSE	HD	429452256	20210920_AnswerALS_FHD3_centroid.mzXML	1
Q3UH66	WNK2_MOUSE	HD	31685454	20210920_AnswerALS_FHD3_centroid.mzXML	1
Q3UHB1	NT5D3_MOUSE	HD	NA	20210920_AnswerALS_FHD3_centroid.mzXML	1
Q3UHC7	DAB2P_MOUSE	HD	197247552	20210920_AnswerALS_FHD3_centroid.mzXML	1
Q3UHD6	SNX27_MOUSE	HD	290852994	20210920_AnswerALS_FHD3_centroid.mzXML	1
Q3UHD9	AGAP2_MOUSE	HD	667127715	20210920_AnswerALS_FHD3_centroid.mzXML	1
Q3UHJ0	AAK1_MOUSE	HD	1590137067	20210920_AnswerALS_FHD3_centroid.mzXML	1
Q3UHL1	CAMKV_MOUSE	HD	2025051696	20210920_AnswerALS_FHD3_centroid.mzXML	1
Q3UHX2	HAP28_MOUSE	HD	66207240	20210920_AnswerALS_FHD3_centroid.mzXML	1
Q3UIU2	NDUB6_MOUSE	HD	604507488	20210920_AnswerALS_FHD3_centroid.mzXML	1
Q3UJU9	RMD3_MOUSE	HD	26177331	20210920_AnswerALS_FHD3_centroid.mzXML	1
Q3ULD5	MCCB_MOUSE	HD	123159066	20210920_AnswerALS_FHD3_centroid.mzXML	1
Q3ULJ0	GPD1L_MOUSE	HD	1222547670	20210920_AnswerALS_FHD3_centroid.mzXML	1
Q3UM45	PP1R7_MOUSE	HD	15952385184	20210920_AnswerALS_FHD3_centroid.mzXML	1
Q3UMR5	MCU_MOUSE	HD	468006360	20210920_AnswerALS_FHD3_centroid.mzXML	1
Q3UNH4	GRIN1_MOUSE	HD	176679318	20210920_AnswerALS_FHD3_centroid.mzXML	1
Q3UPL0	SC31A_MOUSE	HD	79416651	20210920_AnswerALS_FHD3_centroid.mzXML	1
Q3URE1	ACSF3_MOUSE	HD	15505926	20210920_AnswerALS_FHD3_centroid.mzXML	1
Q3UTH8	ARHG9_MOUSE	HD	76579056	20210920_AnswerALS_FHD3_centroid.mzXML	1
Q3UTJ2	SRBS2_MOUSE	HD	72853440	20210920_AnswerALS_FHD3_centroid.mzXML	1
Q3UUG6	TBC24_MOUSE	HD	76221465	20210920_AnswerALS_FHD3_centroid.mzXML	1
Q3UUI3	THEM4_MOUSE	HD	162739254	20210920_AnswerALS_FHD3_centroid.mzXML	1
Q3UVK0	ERMP1_MOUSE	HD	89431674	20210920_AnswerALS_FHD3_centroid.mzXML	1
Q3UVL4	VPS51_MOUSE	HD	33383589	20210920_AnswerALS_FHD3_centroid.mzXML	1
Q3UVX5	GRM5_MOUSE	HD	50016708	20210920_AnswerALS_FHD3_centroid.mzXML	1
Q3UX10	TBAL3_MOUSE	HD	111459516	20210920_AnswerALS_FHD3_centroid.mzXML	1
Q3UYC0	PPM1H_MOUSE	HD	107485254	20210920_AnswerALS_FHD3_centroid.mzXML	1
Q3UZP4	SVIP_MOUSE	HD	63604770	20210920_AnswerALS_FHD3_centroid.mzXML	1
Q3V038	TTC9A_MOUSE	HD	NA	20210920_AnswerALS_FHD3_centroid.mzXML	1
Q3V0I2	PRR7_MOUSE	HD	13701114	20210920_AnswerALS_FHD3_centroid.mzXML	1
Q3V132	ADT4_MOUSE	HD	66849492	20210920_AnswerALS_FHD3_centroid.mzXML	1
Q3V1L4	5NTC_MOUSE	HD	24740778	20210920_AnswerALS_FHD3_centroid.mzXML	1
Q3V1U8	ELMD1_MOUSE	HD	NA	20210920_AnswerALS_FHD3_centroid.mzXML	1
Q3V3R1	C1TM_MOUSE	HD	NA	20210920_AnswerALS_FHD3_centroid.mzXML	1
Q3V3V9	LR16C_MOUSE	HD	NA	20210920_AnswerALS_FHD3_centroid.mzXML	1
Q4ACU6	SHAN3_MOUSE	HD	1614628041	20210920_AnswerALS_FHD3_centroid.mzXML	1
Q4FZG7	TI8AB_MOUSE	HD	368323872	20210920_AnswerALS_FHD3_centroid.mzXML	1
Q4KMM3	OXR1_MOUSE	HD	1291750032	20210920_AnswerALS_FHD3_centroid.mzXML	1
Q4KUS2	UN13A_MOUSE	HD	114297045	20210920_AnswerALS_FHD3_centroid.mzXML	1
Q4KWH5	PLCH1_MOUSE	HD	NA	20210920_AnswerALS_FHD3_centroid.mzXML	1
Q4V9Z5	SE6L2_MOUSE	HD	107364234	20210920_AnswerALS_FHD3_centroid.mzXML	1
Q4VAE3	TMM65_MOUSE	HD	84593388	20210920_AnswerALS_FHD3_centroid.mzXML	1
Q501J6	DDX17_MOUSE	HD	NA	20210920_AnswerALS_FHD3_centroid.mzXML	1
Q501J7	PHAR4_MOUSE	HD	73418100	20210920_AnswerALS_FHD3_centroid.mzXML	1
Q505D7	OPA3_MOUSE	HD	160024242	20210920_AnswerALS_FHD3_centroid.mzXML	1
Q505F5	LRC47_MOUSE	HD	170298069	20210920_AnswerALS_FHD3_centroid.mzXML	1
Q52KR3	PRUN2_MOUSE	HD	401159136	20210920_AnswerALS_FHD3_centroid.mzXML	1
Q56A07	SCN2B_MOUSE	HD	NA	20210920_AnswerALS_FHD3_centroid.mzXML	1
Q58A65	JIP4_MOUSE	HD	NA	20210920_AnswerALS_FHD3_centroid.mzXML	1
Q5DQR4	STB5L_MOUSE	HD	58677156	20210920_AnswerALS_FHD3_centroid.mzXML	1
Q5DTL9	S4A10_MOUSE	HD	261828435	20210920_AnswerALS_FHD3_centroid.mzXML	1
Q5DTY9	KCD16_MOUSE	HD	230815764	20210920_AnswerALS_FHD3_centroid.mzXML	1
Q5DU25	IQEC2_MOUSE	HD	450511608	20210920_AnswerALS_FHD3_centroid.mzXML	1
Q5EBJ4	ERMIN_MOUSE	HD	730907112	20210920_AnswerALS_FHD3_centroid.mzXML	1
Q5FWH7	S39AC_MOUSE	HD	875046711	20210920_AnswerALS_FHD3_centroid.mzXML	1
Q5FWK3	RHG01_MOUSE	HD	685116270	20210920_AnswerALS_FHD3_centroid.mzXML	1
Q5HZI9	S2551_MOUSE	HD	97951227	20210920_AnswerALS_FHD3_centroid.mzXML	1
Q5M8N0	CNRP1_MOUSE	HD	1704608400	20210920_AnswerALS_FHD3_centroid.mzXML	1
Q5M8N4	D39U1_MOUSE	HD	70060968	20210920_AnswerALS_FHD3_centroid.mzXML	1
Q5NCF2	TPPC1_MOUSE	HD	77497758	20210920_AnswerALS_FHD3_centroid.mzXML	1
Q5PR73	DIRA2_MOUSE	HD	340523082	20210920_AnswerALS_FHD3_centroid.mzXML	1
Q5RJI5	BRSK1_MOUSE	HD	147336681	20210920_AnswerALS_FHD3_centroid.mzXML	1
Q5SQX6	CYFP2_MOUSE	HD	800580306	20210920_AnswerALS_FHD3_centroid.mzXML	1
Q5SRX1	TM1L2_MOUSE	HD	810633501	20210920_AnswerALS_FHD3_centroid.mzXML	1
Q5SSL4	ABR_MOUSE	HD	1663225440	20210920_AnswerALS_FHD3_centroid.mzXML	1
Q5SSM3	RHG44_MOUSE	HD	41468280	20210920_AnswerALS_FHD3_centroid.mzXML	1
Q5SUR0	PUR4_MOUSE	HD	29306514	20210920_AnswerALS_FHD3_centroid.mzXML	1
Q5SV85	SYNRG_MOUSE	HD	70862172	20210920_AnswerALS_FHD3_centroid.mzXML	1
Q5SYD0	MYO1D_MOUSE	HD	219859581	20210920_AnswerALS_FHD3_centroid.mzXML	1
Q5U3K5	RABL6_MOUSE	HD	NA	20210920_AnswerALS_FHD3_centroid.mzXML	1
Q5U431	GPR39_MOUSE	HD	NA	20210920_AnswerALS_FHD3_centroid.mzXML	1
Q5U458	DJC11_MOUSE	HD	238630635	20210920_AnswerALS_FHD3_centroid.mzXML	1
Q60597	ODO1_MOUSE	HD	5427440511	20210920_AnswerALS_FHD3_centroid.mzXML	1
Q60598	SRC8_MOUSE	HD	379154052	20210920_AnswerALS_FHD3_centroid.mzXML	1
Q60605	MYL6_MOUSE	HD	1322765328	20210920_AnswerALS_FHD3_centroid.mzXML	1
Q60613	AA2AR_MOUSE	HD	NA	20210920_AnswerALS_FHD3_centroid.mzXML	1
Q60625	ICAM5_MOUSE	HD	1350876627	20210920_AnswerALS_FHD3_centroid.mzXML	1
Q60631	GRB2_MOUSE	HD	759779472	20210920_AnswerALS_FHD3_centroid.mzXML	1
Q60634	FLOT2_MOUSE	HD	581874099	20210920_AnswerALS_FHD3_centroid.mzXML	1
Q60668	HNRPD_MOUSE	HD	1010866224	20210920_AnswerALS_FHD3_centroid.mzXML	1
Q60673	PTPRN_MOUSE	HD	68223408	20210920_AnswerALS_FHD3_centroid.mzXML	1
Q60676	PPP5_MOUSE	HD	57128916	20210920_AnswerALS_FHD3_centroid.mzXML	1
Q60692	PSB6_MOUSE	HD	724985508	20210920_AnswerALS_FHD3_centroid.mzXML	1
Q60737	CSK21_MOUSE	HD	1264319508	20210920_AnswerALS_FHD3_centroid.mzXML	1
Q60771	CLD11_MOUSE	HD	622029816	20210920_AnswerALS_FHD3_centroid.mzXML	1
Q60817	NACA_MOUSE	HD	224913312	20210920_AnswerALS_FHD3_centroid.mzXML	1
Q60829	PPR1B_MOUSE	HD	4320083133	20210920_AnswerALS_FHD3_centroid.mzXML	1
Q60854	SPB6_MOUSE	HD	198663258	20210920_AnswerALS_FHD3_centroid.mzXML	1
Q60864	STIP1_MOUSE	HD	2788863858	20210920_AnswerALS_FHD3_centroid.mzXML	1
Q60865	CAPR1_MOUSE	HD	75209565	20210920_AnswerALS_FHD3_centroid.mzXML	1
Q60875	ARHG2_MOUSE	HD	275501262	20210920_AnswerALS_FHD3_centroid.mzXML	1
Q60902	EP15R_MOUSE	HD	446986428	20210920_AnswerALS_FHD3_centroid.mzXML	1
Q60930	VDAC2_MOUSE	HD	8049245256	20210920_AnswerALS_FHD3_centroid.mzXML	1
Q60931	VDAC3_MOUSE	HD	9720688842	20210920_AnswerALS_FHD3_centroid.mzXML	1
Q60932	VDAC1_MOUSE	HD	26077904970	20210920_AnswerALS_FHD3_centroid.mzXML	1
Q60960	IMA5_MOUSE	HD	15468999	20210920_AnswerALS_FHD3_centroid.mzXML	1
Q60973	RBBP7_MOUSE	HD	134422344	20210920_AnswerALS_FHD3_centroid.mzXML	1
Q60996	2A5G_MOUSE	HD	234851193	20210920_AnswerALS_FHD3_centroid.mzXML	1
Q61016	GBG7_MOUSE	HD	147085707	20210920_AnswerALS_FHD3_centroid.mzXML	1
Q61035	SYHC_MOUSE	HD	1599654474	20210920_AnswerALS_FHD3_centroid.mzXML	1
Q61036	PAK3_MOUSE	HD	53112975	20210920_AnswerALS_FHD3_centroid.mzXML	1
Q61081	CDC37_MOUSE	HD	162998112	20210920_AnswerALS_FHD3_centroid.mzXML	1
Q61084	M3K3_MOUSE	HD	74881368	20210920_AnswerALS_FHD3_centroid.mzXML	1
Q61102	ABCB7_MOUSE	HD	40676097	20210920_AnswerALS_FHD3_centroid.mzXML	1
Q61151	2A5E_MOUSE	HD	439295715	20210920_AnswerALS_FHD3_centroid.mzXML	1
Q61165	SL9A1_MOUSE	HD	135978120	20210920_AnswerALS_FHD3_centroid.mzXML	1
Q61166	MARE1_MOUSE	HD	223368930	20210920_AnswerALS_FHD3_centroid.mzXML	1
Q61171	PRDX2_MOUSE	HD	7976417682	20210920_AnswerALS_FHD3_centroid.mzXML	1
Q61187	TS101_MOUSE	HD	147187248	20210920_AnswerALS_FHD3_centroid.mzXML	1
Q61193	RGL2_MOUSE	HD	111011448	20210920_AnswerALS_FHD3_centroid.mzXML	1
Q61205	PA1B3_MOUSE	HD	89093724	20210920_AnswerALS_FHD3_centroid.mzXML	1
Q61206	PA1B2_MOUSE	HD	2227513284	20210920_AnswerALS_FHD3_centroid.mzXML	1
Q61207	SAP_MOUSE	HD	2838034107	20210920_AnswerALS_FHD3_centroid.mzXML	1
Q61233	PLSL_MOUSE	HD	82969188	20210920_AnswerALS_FHD3_centroid.mzXML	1
Q61290	CAC1E_MOUSE	HD	1052195580	20210920_AnswerALS_FHD3_centroid.mzXML	1
Q61292	LAMB2_MOUSE	HD	29266347	20210920_AnswerALS_FHD3_centroid.mzXML	1
Q61301	CTNA2_MOUSE	HD	1038597171	20210920_AnswerALS_FHD3_centroid.mzXML	1
Q61316	HSP74_MOUSE	HD	3082285272	20210920_AnswerALS_FHD3_centroid.mzXML	1
Q61327	SC6A3_MOUSE	HD	387475104	20210920_AnswerALS_FHD3_centroid.mzXML	1
Q61330	CNTN2_MOUSE	HD	249511380	20210920_AnswerALS_FHD3_centroid.mzXML	1
Q61361	PGCB_MOUSE	HD	4922209320	20210920_AnswerALS_FHD3_centroid.mzXML	1
Q61387	COX7R_MOUSE	HD	333074724	20210920_AnswerALS_FHD3_centroid.mzXML	1
Q61390	TCPW_MOUSE	HD	174765036	20210920_AnswerALS_FHD3_centroid.mzXML	1
Q61411	RASH_MOUSE	HD	456270678	20210920_AnswerALS_FHD3_centroid.mzXML	1
Q61418	CLCN4_MOUSE	HD	17864178	20210920_AnswerALS_FHD3_centroid.mzXML	1
Q61425	HCDH_MOUSE	HD	367005111	20210920_AnswerALS_FHD3_centroid.mzXML	1
Q61481	PDE1A_MOUSE	HD	368261460	20210920_AnswerALS_FHD3_centroid.mzXML	1
Q61490	CD166_MOUSE	HD	1488371424	20210920_AnswerALS_FHD3_centroid.mzXML	1
Q61545	EWS_MOUSE	HD	62991120	20210920_AnswerALS_FHD3_centroid.mzXML	1
Q61548	AP180_MOUSE	HD	7102539984	20210920_AnswerALS_FHD3_centroid.mzXML	1
Q61553	FSCN1_MOUSE	HD	6322155054	20210920_AnswerALS_FHD3_centroid.mzXML	1
Q61598	GDIB_MOUSE	HD	9167323662	20210920_AnswerALS_FHD3_centroid.mzXML	1
Q61599	GDIR2_MOUSE	HD	144349722	20210920_AnswerALS_FHD3_centroid.mzXML	1
Q61644	PACN1_MOUSE	HD	4265969658	20210920_AnswerALS_FHD3_centroid.mzXML	1
Q61656	DDX5_MOUSE	HD	1233285540	20210920_AnswerALS_FHD3_centroid.mzXML	1
Q61696	HS71A_MOUSE	HD	10596893328	20210920_AnswerALS_FHD3_centroid.mzXML	1
Q61699	HS105_MOUSE	HD	2195764587	20210920_AnswerALS_FHD3_centroid.mzXML	1
Q61701	ELAV4_MOUSE	HD	395736960	20210920_AnswerALS_FHD3_centroid.mzXML	1
Q61735	CD47_MOUSE	HD	454445616	20210920_AnswerALS_FHD3_centroid.mzXML	1
Q61753	SERA_MOUSE	HD	2560046802	20210920_AnswerALS_FHD3_centroid.mzXML	1
Q61768	KINH_MOUSE	HD	58687536	20210920_AnswerALS_FHD3_centroid.mzXML	1
Q61792	LASP1_MOUSE	HD	459148128	20210920_AnswerALS_FHD3_centroid.mzXML	1
Q61831	MK10_MOUSE	HD	211082520	20210920_AnswerALS_FHD3_centroid.mzXML	1
Q61879	MYH10_MOUSE	HD	4124636937	20210920_AnswerALS_FHD3_centroid.mzXML	1
Q61885	MOG_MOUSE	HD	15412234224	20210920_AnswerALS_FHD3_centroid.mzXML	1
Q61937	NPM_MOUSE	HD	575692788	20210920_AnswerALS_FHD3_centroid.mzXML	1
Q61941	NNTM_MOUSE	HD	166894308	20210920_AnswerALS_FHD3_centroid.mzXML	1
Q61983	NPT1_MOUSE	HD	834415968	20210920_AnswerALS_FHD3_centroid.mzXML	1
Q61990	PCBP2_MOUSE	HD	643354083	20210920_AnswerALS_FHD3_centroid.mzXML	1
Q62048	PEA15_MOUSE	HD	1018617792	20210920_AnswerALS_FHD3_centroid.mzXML	1
Q62059	CSPG2_MOUSE	HD	1358486040	20210920_AnswerALS_FHD3_centroid.mzXML	1
Q62093	SRSF2_MOUSE	HD	315792096	20210920_AnswerALS_FHD3_centroid.mzXML	1
Q62095	DDX3Y_MOUSE	HD	488857788	20210920_AnswerALS_FHD3_centroid.mzXML	1
Q62108	DLG4_MOUSE	HD	2849741208	20210920_AnswerALS_FHD3_centroid.mzXML	1
Q62148	AL1A2_MOUSE	HD	581970384	20210920_AnswerALS_FHD3_centroid.mzXML	1
Q62159	RHOC_MOUSE	HD	994744776	20210920_AnswerALS_FHD3_centroid.mzXML	1
Q62167	DDX3X_MOUSE	HD	125219760	20210920_AnswerALS_FHD3_centroid.mzXML	1
Q62188	DPYL3_MOUSE	HD	15116714811	20210920_AnswerALS_FHD3_centroid.mzXML	1
Q62205	SCN9A_MOUSE	HD	24799518	20210920_AnswerALS_FHD3_centroid.mzXML	1
Q62261	SPTB2_MOUSE	HD	60846364494	20210920_AnswerALS_FHD3_centroid.mzXML	1
Q62277	SYPH_MOUSE	HD	6143464824	20210920_AnswerALS_FHD3_centroid.mzXML	1
Q62318	TIF1B_MOUSE	HD	233333712	20210920_AnswerALS_FHD3_centroid.mzXML	1
Q62348	TSN_MOUSE	HD	2059582974	20210920_AnswerALS_FHD3_centroid.mzXML	1
Q62384	ZPR1_MOUSE	HD	734522016	20210920_AnswerALS_FHD3_centroid.mzXML	1
Q62393	TPD52_MOUSE	HD	55363758	20210920_AnswerALS_FHD3_centroid.mzXML	1
Q62417	SRBS1_MOUSE	HD	86700486	20210920_AnswerALS_FHD3_centroid.mzXML	1
Q62418	DBNL_MOUSE	HD	408826587	20210920_AnswerALS_FHD3_centroid.mzXML	1
Q62419	SH3G1_MOUSE	HD	3221148480	20210920_AnswerALS_FHD3_centroid.mzXML	1
Q62420	SH3G2_MOUSE	HD	2808919011	20210920_AnswerALS_FHD3_centroid.mzXML	1
Q62425	NDUA4_MOUSE	HD	7497726537	20210920_AnswerALS_FHD3_centroid.mzXML	1
Q62426	CYTB_MOUSE	HD	753681222	20210920_AnswerALS_FHD3_centroid.mzXML	1
Q62433	NDRG1_MOUSE	HD	532926774	20210920_AnswerALS_FHD3_centroid.mzXML	1
Q62442	VAMP1_MOUSE	HD	170025126	20210920_AnswerALS_FHD3_centroid.mzXML	1
Q62443	NPTX1_MOUSE	HD	103930056	20210920_AnswerALS_FHD3_centroid.mzXML	1
Q62465	VAT1_MOUSE	HD	1715693856	20210920_AnswerALS_FHD3_centroid.mzXML	1
Q63810	CANB1_MOUSE	HD	1025261412	20210920_AnswerALS_FHD3_centroid.mzXML	1
Q63836	SBP2_MOUSE	HD	997603230	20210920_AnswerALS_FHD3_centroid.mzXML	1
Q63844	MK03_MOUSE	HD	503349930	20210920_AnswerALS_FHD3_centroid.mzXML	1
Q63912	OMGP_MOUSE	HD	1547303088	20210920_AnswerALS_FHD3_centroid.mzXML	1
Q64010	CRK_MOUSE	HD	1240237884	20210920_AnswerALS_FHD3_centroid.mzXML	1
Q640N3	RHG30_MOUSE	HD	16952745	20210920_AnswerALS_FHD3_centroid.mzXML	1
Q640R3	HECAM_MOUSE	HD	1072085040	20210920_AnswerALS_FHD3_centroid.mzXML	1
Q64105	SPRE_MOUSE	HD	1125371898	20210920_AnswerALS_FHD3_centroid.mzXML	1
Q64133	AOFA_MOUSE	HD	995197908	20210920_AnswerALS_FHD3_centroid.mzXML	1
Q64152	BTF3_MOUSE	HD	NA	20210920_AnswerALS_FHD3_centroid.mzXML	1
Q641P0	ARP3B_MOUSE	HD	1204684398	20210920_AnswerALS_FHD3_centroid.mzXML	1
Q64332	SYN2_MOUSE	HD	14848216011	20210920_AnswerALS_FHD3_centroid.mzXML	1
Q64433	CH10_MOUSE	HD	5866356384	20210920_AnswerALS_FHD3_centroid.mzXML	1
Q64467	G3PT_MOUSE	HD	27272560128	20210920_AnswerALS_FHD3_centroid.mzXML	1
Q64487	PTPRD_MOUSE	HD	700988211	20210920_AnswerALS_FHD3_centroid.mzXML	1
Q64514	TPP2_MOUSE	HD	1133452323	20210920_AnswerALS_FHD3_centroid.mzXML	1
Q64516	GLPK_MOUSE	HD	69777864	20210920_AnswerALS_FHD3_centroid.mzXML	1
Q64518	AT2A3_MOUSE	HD	458523714	20210920_AnswerALS_FHD3_centroid.mzXML	1
Q64520	KGUA_MOUSE	HD	142604772	20210920_AnswerALS_FHD3_centroid.mzXML	1
Q64521	GPDM_MOUSE	HD	3750633369	20210920_AnswerALS_FHD3_centroid.mzXML	1
Q64522	H2A2B_MOUSE	HD	23563850862	20210920_AnswerALS_FHD3_centroid.mzXML	1
Q64674	SPEE_MOUSE	HD	358210656	20210920_AnswerALS_FHD3_centroid.mzXML	1
Q64727	VINC_MOUSE	HD	106373394	20210920_AnswerALS_FHD3_centroid.mzXML	1
Q64737	PUR2_MOUSE	HD	566452677	20210920_AnswerALS_FHD3_centroid.mzXML	1
Q66GT5	PTPM1_MOUSE	HD	24141357	20210920_AnswerALS_FHD3_centroid.mzXML	1
Q68ED7	CRTC1_MOUSE	HD	NA	20210920_AnswerALS_FHD3_centroid.mzXML	1
Q68FD5	CLH1_MOUSE	HD	66259227560	20210920_AnswerALS_FHD3_centroid.mzXML	1
Q68FF6	GIT1_MOUSE	HD	942757080	20210920_AnswerALS_FHD3_centroid.mzXML	1
Q68FL4	SAHH3_MOUSE	HD	110964144	20210920_AnswerALS_FHD3_centroid.mzXML	1
Q68FL6	SYMC_MOUSE	HD	142995480	20210920_AnswerALS_FHD3_centroid.mzXML	1
Q68FM6	PPR29_MOUSE	HD	NA	20210920_AnswerALS_FHD3_centroid.mzXML	1
Q69Z98	BRSK2_MOUSE	HD	34042470	20210920_AnswerALS_FHD3_centroid.mzXML	1
Q69ZK9	NLGN2_MOUSE	HD	28869258	20210920_AnswerALS_FHD3_centroid.mzXML	1
Q69ZN7	MYOF_MOUSE	HD	48552324	20210920_AnswerALS_FHD3_centroid.mzXML	1
Q6A4J8	UBP7_MOUSE	HD	148335786	20210920_AnswerALS_FHD3_centroid.mzXML	1
Q6GQS1	SCMC3_MOUSE	HD	72306606	20210920_AnswerALS_FHD3_centroid.mzXML	1
Q6GQT9	NOMO1_MOUSE	HD	67122426	20210920_AnswerALS_FHD3_centroid.mzXML	1
Q6IRU5	CLCB_MOUSE	HD	1327751628	20210920_AnswerALS_FHD3_centroid.mzXML	1
Q6NS52	DGKB_MOUSE	HD	294268602	20210920_AnswerALS_FHD3_centroid.mzXML	1
Q6NS60	FBX41_MOUSE	HD	57944496	20210920_AnswerALS_FHD3_centroid.mzXML	1
Q6NVE9	PPTC7_MOUSE	HD	39474375	20210920_AnswerALS_FHD3_centroid.mzXML	1
Q6NVG1	LPCT4_MOUSE	HD	NA	20210920_AnswerALS_FHD3_centroid.mzXML	1
Q6NXK7	DPP10_MOUSE	HD	778810593	20210920_AnswerALS_FHD3_centroid.mzXML	1
Q6NZJ6	IF4G1_MOUSE	HD	169505700	20210920_AnswerALS_FHD3_centroid.mzXML	1
Q6NZL0	SOGA3_MOUSE	HD	829803276	20210920_AnswerALS_FHD3_centroid.mzXML	1
Q6P069	SORCN_MOUSE	HD	283890486	20210920_AnswerALS_FHD3_centroid.mzXML	1
Q6P1B1	XPP1_MOUSE	HD	218876943	20210920_AnswerALS_FHD3_centroid.mzXML	1
Q6P1F6	2ABA_MOUSE	HD	1629641784	20210920_AnswerALS_FHD3_centroid.mzXML	1
Q6P2B1	TNPO3_MOUSE	HD	31866642	20210920_AnswerALS_FHD3_centroid.mzXML	1
Q6P4S6	SIK3_MOUSE	HD	34589955	20210920_AnswerALS_FHD3_centroid.mzXML	1
Q6P5D8	SMHD1_MOUSE	HD	NA	20210920_AnswerALS_FHD3_centroid.mzXML	1
Q6P5E4	UGGG1_MOUSE	HD	NA	20210920_AnswerALS_FHD3_centroid.mzXML	1
Q6P5F6	S39AA_MOUSE	HD	75929088	20210920_AnswerALS_FHD3_centroid.mzXML	1
Q6P5F7	TTYH3_MOUSE	HD	18799464	20210920_AnswerALS_FHD3_centroid.mzXML	1
Q6P5F9	XPO1_MOUSE	HD	82479564	20210920_AnswerALS_FHD3_centroid.mzXML	1
Q6P8J7	KCRS_MOUSE	HD	2532458544	20210920_AnswerALS_FHD3_centroid.mzXML	1
Q6P9K8	CSKI1_MOUSE	HD	276727398	20210920_AnswerALS_FHD3_centroid.mzXML	1
Q6P9K9	NRX3A_MOUSE	HD	562088244	20210920_AnswerALS_FHD3_centroid.mzXML	1
Q6P9R2	OXSR1_MOUSE	HD	64260594	20210920_AnswerALS_FHD3_centroid.mzXML	1
Q6PAJ1	BCR_MOUSE	HD	NA	20210920_AnswerALS_FHD3_centroid.mzXML	1
Q6PB66	LPPRC_MOUSE	HD	361123062	20210920_AnswerALS_FHD3_centroid.mzXML	1
Q6PCP5	MFF_MOUSE	HD	467565564	20210920_AnswerALS_FHD3_centroid.mzXML	1
Q6PD31	TRAK1_MOUSE	HD	122206896	20210920_AnswerALS_FHD3_centroid.mzXML	1
Q6PDI5	ECM29_MOUSE	HD	15921204	20210920_AnswerALS_FHD3_centroid.mzXML	1
Q6PDL0	DC1L2_MOUSE	HD	439731624	20210920_AnswerALS_FHD3_centroid.mzXML	1
Q6PDM2	SRSF1_MOUSE	HD	851018976	20210920_AnswerALS_FHD3_centroid.mzXML	1
Q6PDS3	SARM1_MOUSE	HD	20506128	20210920_AnswerALS_FHD3_centroid.mzXML	1
Q6PDY2	AEDO_MOUSE	HD	89696370	20210920_AnswerALS_FHD3_centroid.mzXML	1
Q6PE13	PRRT3_MOUSE	HD	42853464	20210920_AnswerALS_FHD3_centroid.mzXML	1
Q6PE15	ABHDA_MOUSE	HD	82450896	20210920_AnswerALS_FHD3_centroid.mzXML	1
Q6PEB6	PHOCN_MOUSE	HD	NA	20210920_AnswerALS_FHD3_centroid.mzXML	1
Q6PER3	MARE3_MOUSE	HD	2038655652	20210920_AnswerALS_FHD3_centroid.mzXML	1
Q6PF93	PK3C3_MOUSE	HD	140323512	20210920_AnswerALS_FHD3_centroid.mzXML	1
Q6PFD5	DLGP3_MOUSE	HD	126880290	20210920_AnswerALS_FHD3_centroid.mzXML	1
Q6PFR5	TRA2A_MOUSE	HD	136820064	20210920_AnswerALS_FHD3_centroid.mzXML	1
Q6PGF7	EXOC8_MOUSE	HD	NA	20210920_AnswerALS_FHD3_centroid.mzXML	1
Q6PGN3	DCLK2_MOUSE	HD	70304496	20210920_AnswerALS_FHD3_centroid.mzXML	1
Q6PH08	ERC2_MOUSE	HD	202234596	20210920_AnswerALS_FHD3_centroid.mzXML	1
Q6PHN9	RAB35_MOUSE	HD	1479000912	20210920_AnswerALS_FHD3_centroid.mzXML	1
Q6PHS9	CA2D2_MOUSE	HD	183164424	20210920_AnswerALS_FHD3_centroid.mzXML	1
Q6PHZ2	KCC2D_MOUSE	HD	369281040	20210920_AnswerALS_FHD3_centroid.mzXML	1
Q6PIC6	AT1A3_MOUSE	HD	44121600123	20210920_AnswerALS_FHD3_centroid.mzXML	1
Q6PIE5	AT1A2_MOUSE	HD	41098196412	20210920_AnswerALS_FHD3_centroid.mzXML	1
Q6PNC0	DMXL1_MOUSE	HD	38903808	20210920_AnswerALS_FHD3_centroid.mzXML	1
Q6Q477	AT2B4_MOUSE	HD	118462950	20210920_AnswerALS_FHD3_centroid.mzXML	1
Q6R0H7	GNAS1_MOUSE	HD	671108079	20210920_AnswerALS_FHD3_centroid.mzXML	1
Q6R891	NEB2_MOUSE	HD	423900636	20210920_AnswerALS_FHD3_centroid.mzXML	1
Q6U7R4	TIMD4_MOUSE	HD	189516612	20210920_AnswerALS_FHD3_centroid.mzXML	1
Q6URW6	MYH14_MOUSE	HD	55063908	20210920_AnswerALS_FHD3_centroid.mzXML	1
Q6W8Q3	PC4L1_MOUSE	HD	200035200	20210920_AnswerALS_FHD3_centroid.mzXML	1
Q6WVG3	KCD12_MOUSE	HD	452451528	20210920_AnswerALS_FHD3_centroid.mzXML	1
Q6X893	CTL1_MOUSE	HD	852271773	20210920_AnswerALS_FHD3_centroid.mzXML	1
Q6ZPE2	MTMR5_MOUSE	HD	492757686	20210920_AnswerALS_FHD3_centroid.mzXML	1
Q6ZPF3	TIAM2_MOUSE	HD	29172918	20210920_AnswerALS_FHD3_centroid.mzXML	1
Q6ZPJ3	UBE2O_MOUSE	HD	598080495	20210920_AnswerALS_FHD3_centroid.mzXML	1
Q6ZQ18	EFR3B_MOUSE	HD	NA	20210920_AnswerALS_FHD3_centroid.mzXML	1
Q6ZQ38	CAND1_MOUSE	HD	5231723052	20210920_AnswerALS_FHD3_centroid.mzXML	1
Q6ZQ82	RHG26_MOUSE	HD	98220414	20210920_AnswerALS_FHD3_centroid.mzXML	1
Q6ZQI3	MLEC_MOUSE	HD	71219244	20210920_AnswerALS_FHD3_centroid.mzXML	1
Q6ZWM4	LSM8_MOUSE	HD	NA	20210920_AnswerALS_FHD3_centroid.mzXML	1
Q6ZWN5	RS9_MOUSE	HD	846708810	20210920_AnswerALS_FHD3_centroid.mzXML	1
Q6ZWQ0	SYNE2_MOUSE	HD	NA	20210920_AnswerALS_FHD3_centroid.mzXML	1
Q6ZWR6	SYNE1_MOUSE	HD	546847992	20210920_AnswerALS_FHD3_centroid.mzXML	1
Q6ZWV7	RL35_MOUSE	HD	122310360	20210920_AnswerALS_FHD3_centroid.mzXML	1
Q6ZWX6	IF2A_MOUSE	HD	82506702	20210920_AnswerALS_FHD3_centroid.mzXML	1
Q6ZWY3	RS27L_MOUSE	HD	132157932	20210920_AnswerALS_FHD3_centroid.mzXML	1
Q6ZWY6	U2D2B_MOUSE	HD	993524256	20210920_AnswerALS_FHD3_centroid.mzXML	1
Q71LX4	TLN2_MOUSE	HD	385278087	20210920_AnswerALS_FHD3_centroid.mzXML	1
Q71M36	CSPG5_MOUSE	HD	69460326	20210920_AnswerALS_FHD3_centroid.mzXML	1
Q76MZ3	2AAA_MOUSE	HD	8098404264	20210920_AnswerALS_FHD3_centroid.mzXML	1
Q78IK2	USMG5_MOUSE	HD	353009064	20210920_AnswerALS_FHD3_centroid.mzXML	1
Q78PY7	SND1_MOUSE	HD	226621743	20210920_AnswerALS_FHD3_centroid.mzXML	1
Q78YZ6	SCOC_MOUSE	HD	131131416	20210920_AnswerALS_FHD3_centroid.mzXML	1
Q78ZA7	NP1L4_MOUSE	HD	1552815894	20210920_AnswerALS_FHD3_centroid.mzXML	1
Q791T5	MTCH1_MOUSE	HD	54247260	20210920_AnswerALS_FHD3_centroid.mzXML	1
Q791V5	MTCH2_MOUSE	HD	2332814166	20210920_AnswerALS_FHD3_centroid.mzXML	1
Q7M6Y3	PICAL_MOUSE	HD	257142057	20210920_AnswerALS_FHD3_centroid.mzXML	1
Q7M729	SCN4B_MOUSE	HD	64122360	20210920_AnswerALS_FHD3_centroid.mzXML	1
Q7M750	OPALI_MOUSE	HD	836948202	20210920_AnswerALS_FHD3_centroid.mzXML	1
Q7M759	AB17B_MOUSE	HD	57018399	20210920_AnswerALS_FHD3_centroid.mzXML	1
Q7TMB8	CYFP1_MOUSE	HD	1690371657	20210920_AnswerALS_FHD3_centroid.mzXML	1
Q7TME0	PLPR4_MOUSE	HD	NA	20210920_AnswerALS_FHD3_centroid.mzXML	1
Q7TMF3	NDUAC_MOUSE	HD	835771764	20210920_AnswerALS_FHD3_centroid.mzXML	1
Q7TMK9	HNRPQ_MOUSE	HD	1302090261	20210920_AnswerALS_FHD3_centroid.mzXML	1
Q7TMM9	TBB2A_MOUSE	HD	45530358423	20210920_AnswerALS_FHD3_centroid.mzXML	1
Q7TMY8	HUWE1_MOUSE	HD	151039224	20210920_AnswerALS_FHD3_centroid.mzXML	1
Q7TN29	SMAP2_MOUSE	HD	266533692	20210920_AnswerALS_FHD3_centroid.mzXML	1
Q7TNM2	TRI46_MOUSE	HD	418118688	20210920_AnswerALS_FHD3_centroid.mzXML	1
Q7TNR6	IGS21_MOUSE	HD	NA	20210920_AnswerALS_FHD3_centroid.mzXML	1
Q7TPM6	FSD1_MOUSE	HD	177588765	20210920_AnswerALS_FHD3_centroid.mzXML	1
Q7TPR4	ACTN1_MOUSE	HD	9222949422	20210920_AnswerALS_FHD3_centroid.mzXML	1
Q7TQ95	LNP_MOUSE	HD	6179209728	20210920_AnswerALS_FHD3_centroid.mzXML	1
Q7TQD2	TPPP_MOUSE	HD	7639487478	20210920_AnswerALS_FHD3_centroid.mzXML	1
Q7TQF7	AMPH_MOUSE	HD	4808135973	20210920_AnswerALS_FHD3_centroid.mzXML	1
Q7TQH0	ATX2L_MOUSE	HD	44535288	20210920_AnswerALS_FHD3_centroid.mzXML	1
Q7TQI3	OTUB1_MOUSE	HD	3534844074	20210920_AnswerALS_FHD3_centroid.mzXML	1
Q7TSC1	PRC2A_MOUSE	HD	18032304	20210920_AnswerALS_FHD3_centroid.mzXML	1
Q7TSJ2	MAP6_MOUSE	HD	9088663326	20210920_AnswerALS_FHD3_centroid.mzXML	1
Q80SW1	SAHH2_MOUSE	HD	29044612398	20210920_AnswerALS_FHD3_centroid.mzXML	1
Q80TB8	VAT1L_MOUSE	HD	596435595	20210920_AnswerALS_FHD3_centroid.mzXML	1
Q80TE7	LRRC7_MOUSE	HD	268618794	20210920_AnswerALS_FHD3_centroid.mzXML	1
Q80TJ1	CAPS1_MOUSE	HD	2784689214	20210920_AnswerALS_FHD3_centroid.mzXML	1
Q80TL0	PPM1E_MOUSE	HD	160737543	20210920_AnswerALS_FHD3_centroid.mzXML	1
Q80TL4	PHF24_MOUSE	HD	3853008750	20210920_AnswerALS_FHD3_centroid.mzXML	1
Q80TQ2	CYLD_MOUSE	HD	191766990	20210920_AnswerALS_FHD3_centroid.mzXML	1
Q80TR1	AGRL1_MOUSE	HD	131743815	20210920_AnswerALS_FHD3_centroid.mzXML	1
Q80TZ3	AUXI_MOUSE	HD	1489386804	20210920_AnswerALS_FHD3_centroid.mzXML	1
Q80U23	SNPH_MOUSE	HD	NA	20210920_AnswerALS_FHD3_centroid.mzXML	1
Q80U28	MADD_MOUSE	HD	1028373543	20210920_AnswerALS_FHD3_centroid.mzXML	1
Q80U30	CL16A_MOUSE	HD	158368404	20210920_AnswerALS_FHD3_centroid.mzXML	1
Q80U40	RIMB2_MOUSE	HD	NA	20210920_AnswerALS_FHD3_centroid.mzXML	1
Q80U56	AVL9_MOUSE	HD	83283624	20210920_AnswerALS_FHD3_centroid.mzXML	1
Q80U63	MFN2_MOUSE	HD	78470028	20210920_AnswerALS_FHD3_centroid.mzXML	1
Q80U95	UBE3C_MOUSE	HD	67611414	20210920_AnswerALS_FHD3_centroid.mzXML	1
Q80UG2	PLXA4_MOUSE	HD	106706292	20210920_AnswerALS_FHD3_centroid.mzXML	1
Q80UG5	SEPT9_MOUSE	HD	457738944	20210920_AnswerALS_FHD3_centroid.mzXML	1
Q80UW2	FBX2_MOUSE	HD	194318832	20210920_AnswerALS_FHD3_centroid.mzXML	1
Q80V42	CBPM_MOUSE	HD	101836230	20210920_AnswerALS_FHD3_centroid.mzXML	1
Q80VC9	CAMP3_MOUSE	HD	44045457	20210920_AnswerALS_FHD3_centroid.mzXML	1
Q80VD1	FA98B_MOUSE	HD	49826856	20210920_AnswerALS_FHD3_centroid.mzXML	1
Q80VP1	EPN1_MOUSE	HD	356012166	20210920_AnswerALS_FHD3_centroid.mzXML	1
Q80VQ0	AL3B1_MOUSE	HD	47919876	20210920_AnswerALS_FHD3_centroid.mzXML	1
Q80W21	GSTM7_MOUSE	HD	745280592	20210920_AnswerALS_FHD3_centroid.mzXML	1
Q80W47	WIPI2_MOUSE	HD	157443132	20210920_AnswerALS_FHD3_centroid.mzXML	1
Q80WJ7	LYRIC_MOUSE	HD	148104156	20210920_AnswerALS_FHD3_centroid.mzXML	1
Q80WM4	HPLN4_MOUSE	HD	54026556	20210920_AnswerALS_FHD3_centroid.mzXML	1
Q80WS3	FBLL1_MOUSE	HD	47718789	20210920_AnswerALS_FHD3_centroid.mzXML	1
Q80X50	UBP2L_MOUSE	HD	49594560	20210920_AnswerALS_FHD3_centroid.mzXML	1
Q80X80	C2C2L_MOUSE	HD	413195133	20210920_AnswerALS_FHD3_centroid.mzXML	1
Q80X95	RRAGA_MOUSE	HD	18371589	20210920_AnswerALS_FHD3_centroid.mzXML	1
Q80XI4	PI42B_MOUSE	HD	176563194	20210920_AnswerALS_FHD3_centroid.mzXML	1
Q80XN0	BDH_MOUSE	HD	2440880418	20210920_AnswerALS_FHD3_centroid.mzXML	1
Q80Y14	GLRX5_MOUSE	HD	270863832	20210920_AnswerALS_FHD3_centroid.mzXML	1
Q80Y17	L2GL1_MOUSE	HD	408222624	20210920_AnswerALS_FHD3_centroid.mzXML	1
Q80YA9	CNKR2_MOUSE	HD	62503407	20210920_AnswerALS_FHD3_centroid.mzXML	1
Q80YN3	BCAS1_MOUSE	HD	2023635288	20210920_AnswerALS_FHD3_centroid.mzXML	1
Q80YX1	TENA_MOUSE	HD	284791104	20210920_AnswerALS_FHD3_centroid.mzXML	1
Q80Z24	NEGR1_MOUSE	HD	1194949932	20210920_AnswerALS_FHD3_centroid.mzXML	1
Q80Z38	SHAN2_MOUSE	HD	449749104	20210920_AnswerALS_FHD3_centroid.mzXML	1
Q80ZJ1	RAP2A_MOUSE	HD	158642076	20210920_AnswerALS_FHD3_centroid.mzXML	1
Q80ZW2	THEM6_MOUSE	HD	51465270	20210920_AnswerALS_FHD3_centroid.mzXML	1
Q810B6	ANFY1_MOUSE	HD	NA	20210920_AnswerALS_FHD3_centroid.mzXML	1
Q810U3	NFASC_MOUSE	HD	5816913195	20210920_AnswerALS_FHD3_centroid.mzXML	1
Q810U4	NRCAM_MOUSE	HD	475459899	20210920_AnswerALS_FHD3_centroid.mzXML	1
Q811D0	DLG1_MOUSE	HD	937723821	20210920_AnswerALS_FHD3_centroid.mzXML	1
Q812A2	SRGP3_MOUSE	HD	63192264	20210920_AnswerALS_FHD3_centroid.mzXML	1
Q8BFQ8	PDDC1_MOUSE	HD	160829700	20210920_AnswerALS_FHD3_centroid.mzXML	1
Q8BFR5	EFTU_MOUSE	HD	3178461132	20210920_AnswerALS_FHD3_centroid.mzXML	1
Q8BFU2	H2A3_MOUSE	HD	25203863808	20210920_AnswerALS_FHD3_centroid.mzXML	1
Q8BFY6	PEF1_MOUSE	HD	111167628	20210920_AnswerALS_FHD3_centroid.mzXML	1
Q8BFZ3	ACTBL_MOUSE	HD	56195915610	20210920_AnswerALS_FHD3_centroid.mzXML	1
Q8BFZ9	ERLN2_MOUSE	HD	78604704	20210920_AnswerALS_FHD3_centroid.mzXML	1
Q8BG05	ROA3_MOUSE	HD	1118039178	20210920_AnswerALS_FHD3_centroid.mzXML	1
Q8BG18	NECA1_MOUSE	HD	21306666	20210920_AnswerALS_FHD3_centroid.mzXML	1
Q8BG32	PSD11_MOUSE	HD	377558184	20210920_AnswerALS_FHD3_centroid.mzXML	1
Q8BG39	SV2B_MOUSE	HD	894117888	20210920_AnswerALS_FHD3_centroid.mzXML	1
Q8BG51	MIRO1_MOUSE	HD	318043863	20210920_AnswerALS_FHD3_centroid.mzXML	1
Q8BG67	EFR3A_MOUSE	HD	27013659	20210920_AnswerALS_FHD3_centroid.mzXML	1
Q8BG73	SH3L2_MOUSE	HD	395469144	20210920_AnswerALS_FHD3_centroid.mzXML	1
Q8BGB7	ENOPH_MOUSE	HD	85338300	20210920_AnswerALS_FHD3_centroid.mzXML	1
Q8BGD8	COA6_MOUSE	HD	94534602	20210920_AnswerALS_FHD3_centroid.mzXML	1
Q8BGD9	IF4B_MOUSE	HD	176202624	20210920_AnswerALS_FHD3_centroid.mzXML	1
Q8BGE6	ATG4B_MOUSE	HD	NA	20210920_AnswerALS_FHD3_centroid.mzXML	1
Q8BGH2	SAM50_MOUSE	HD	2813114208	20210920_AnswerALS_FHD3_centroid.mzXML	1
Q8BGN3	ENPP6_MOUSE	HD	2315493780	20210920_AnswerALS_FHD3_centroid.mzXML	1
Q8BGN8	SYNPR_MOUSE	HD	57886104	20210920_AnswerALS_FHD3_centroid.mzXML	1
Q8BGQ7	SYAC_MOUSE	HD	995046381	20210920_AnswerALS_FHD3_centroid.mzXML	1
Q8BGS2	BOLA2_MOUSE	HD	204811182	20210920_AnswerALS_FHD3_centroid.mzXML	1
Q8BGT8	PHIPL_MOUSE	HD	128366580	20210920_AnswerALS_FHD3_centroid.mzXML	1
Q8BGU5	CCNY_MOUSE	HD	98849880	20210920_AnswerALS_FHD3_centroid.mzXML	1
Q8BGX2	CS052_MOUSE	HD	420154674	20210920_AnswerALS_FHD3_centroid.mzXML	1
Q8BGZ1	HPCL4_MOUSE	HD	1265781243	20210920_AnswerALS_FHD3_centroid.mzXML	1
Q8BH43	WASF2_MOUSE	HD	74460018	20210920_AnswerALS_FHD3_centroid.mzXML	1
Q8BH44	COR2B_MOUSE	HD	362406894	20210920_AnswerALS_FHD3_centroid.mzXML	1
Q8BH55	THNS1_MOUSE	HD	105321912	20210920_AnswerALS_FHD3_centroid.mzXML	1
Q8BH57	WDR48_MOUSE	HD	30518121	20210920_AnswerALS_FHD3_centroid.mzXML	1
Q8BH59	CMC1_MOUSE	HD	15816874368	20210920_AnswerALS_FHD3_centroid.mzXML	1
Q8BH61	F13A_MOUSE	HD	143968740	20210920_AnswerALS_FHD3_centroid.mzXML	1
Q8BH66	ATLA1_MOUSE	HD	851806092	20210920_AnswerALS_FHD3_centroid.mzXML	1
Q8BH95	ECHM_MOUSE	HD	959685120	20210920_AnswerALS_FHD3_centroid.mzXML	1
Q8BHE3	ATCAY_MOUSE	HD	679666047	20210920_AnswerALS_FHD3_centroid.mzXML	1
Q8BHE8	CB047_MOUSE	HD	296242080	20210920_AnswerALS_FHD3_centroid.mzXML	1
Q8BHF7	PGPS1_MOUSE	HD	NA	20210920_AnswerALS_FHD3_centroid.mzXML	1
Q8BHL5	ELMO2_MOUSE	HD	858923328	20210920_AnswerALS_FHD3_centroid.mzXML	1
Q8BHN3	GANAB_MOUSE	HD	1108569402	20210920_AnswerALS_FHD3_centroid.mzXML	1
Q8BHW2	OSCP1_MOUSE	HD	18558108	20210920_AnswerALS_FHD3_centroid.mzXML	1
Q8BHZ0	FA49A_MOUSE	HD	198100245	20210920_AnswerALS_FHD3_centroid.mzXML	1
Q8BI08	MAL2_MOUSE	HD	784328352	20210920_AnswerALS_FHD3_centroid.mzXML	1
Q8BIG7	CMTD1_MOUSE	HD	219619326	20210920_AnswerALS_FHD3_centroid.mzXML	1
Q8BIJ6	SYIM_MOUSE	HD	989143791	20210920_AnswerALS_FHD3_centroid.mzXML	1
Q8BIW1	PRUNE_MOUSE	HD	101099910	20210920_AnswerALS_FHD3_centroid.mzXML	1
Q8BIZ1	ANS1B_MOUSE	HD	453662955	20210920_AnswerALS_FHD3_centroid.mzXML	1
Q8BJ42	DLGP2_MOUSE	HD	21621288	20210920_AnswerALS_FHD3_centroid.mzXML	1
Q8BJH1	ZC21A_MOUSE	HD	66342612	20210920_AnswerALS_FHD3_centroid.mzXML	1
Q8BJI1	S6A17_MOUSE	HD	NA	20210920_AnswerALS_FHD3_centroid.mzXML	1
Q8BJU0	SGTA_MOUSE	HD	121668792	20210920_AnswerALS_FHD3_centroid.mzXML	1
Q8BJY1	PSMD5_MOUSE	HD	442822506	20210920_AnswerALS_FHD3_centroid.mzXML	1
Q8BK08	TMM11_MOUSE	HD	226302960	20210920_AnswerALS_FHD3_centroid.mzXML	1
Q8BK30	NDUV3_MOUSE	HD	292396248	20210920_AnswerALS_FHD3_centroid.mzXML	1
Q8BK64	AHSA1_MOUSE	HD	1086516060	20210920_AnswerALS_FHD3_centroid.mzXML	1
Q8BKC5	IPO5_MOUSE	HD	205445151	20210920_AnswerALS_FHD3_centroid.mzXML	1
Q8BKX1	BAIP2_MOUSE	HD	1906499664	20210920_AnswerALS_FHD3_centroid.mzXML	1
Q8BKZ9	ODPX_MOUSE	HD	207674778	20210920_AnswerALS_FHD3_centroid.mzXML	1
Q8BL65	ABLM2_MOUSE	HD	229931514	20210920_AnswerALS_FHD3_centroid.mzXML	1
Q8BL86	MBLC2_MOUSE	HD	59443440	20210920_AnswerALS_FHD3_centroid.mzXML	1
Q8BL97	SRSF7_MOUSE	HD	161246508	20210920_AnswerALS_FHD3_centroid.mzXML	1
Q8BLE7	VGLU2_MOUSE	HD	21531777	20210920_AnswerALS_FHD3_centroid.mzXML	1
Q8BLF1	NCEH1_MOUSE	HD	396167100	20210920_AnswerALS_FHD3_centroid.mzXML	1
Q8BLJ3	PLCX3_MOUSE	HD	61117815	20210920_AnswerALS_FHD3_centroid.mzXML	1
Q8BLK3	LSAMP_MOUSE	HD	2380082160	20210920_AnswerALS_FHD3_centroid.mzXML	1
Q8BLQ9	CADM2_MOUSE	HD	4731173694	20210920_AnswerALS_FHD3_centroid.mzXML	1
Q8BLR2	CPNE4_MOUSE	HD	35593914	20210920_AnswerALS_FHD3_centroid.mzXML	1
Q8BMF3	MAON_MOUSE	HD	1746012198	20210920_AnswerALS_FHD3_centroid.mzXML	1
Q8BMF4	ODP2_MOUSE	HD	11351256504	20210920_AnswerALS_FHD3_centroid.mzXML	1
Q8BMG7	RBGPR_MOUSE	HD	202444218	20210920_AnswerALS_FHD3_centroid.mzXML	1
Q8BMJ2	SYLC_MOUSE	HD	100406682	20210920_AnswerALS_FHD3_centroid.mzXML	1
Q8BMS1	ECHA_MOUSE	HD	1723848453	20210920_AnswerALS_FHD3_centroid.mzXML	1
Q8BNA6	FAT3_MOUSE	HD	1644166464	20210920_AnswerALS_FHD3_centroid.mzXML	1
Q8BNN1	SPA2L_MOUSE	HD	42981750	20210920_AnswerALS_FHD3_centroid.mzXML	1
Q8BNU0	ARMC6_MOUSE	HD	57922044	20210920_AnswerALS_FHD3_centroid.mzXML	1
Q8BNW9	KBTBB_MOUSE	HD	386223126	20210920_AnswerALS_FHD3_centroid.mzXML	1
Q8BNY6	NCS1_MOUSE	HD	316925880	20210920_AnswerALS_FHD3_centroid.mzXML	1
Q8BP47	SYNC_MOUSE	HD	846228012	20210920_AnswerALS_FHD3_centroid.mzXML	1
Q8BP67	RL24_MOUSE	HD	606215112	20210920_AnswerALS_FHD3_centroid.mzXML	1
Q8BPN8	DMXL2_MOUSE	HD	4342970571	20210920_AnswerALS_FHD3_centroid.mzXML	1
Q8BPY9	FIGL1_MOUSE	HD	NA	20210920_AnswerALS_FHD3_centroid.mzXML	1
Q8BQP9	R7BP_MOUSE	HD	68614698	20210920_AnswerALS_FHD3_centroid.mzXML	1
Q8BR63	F177A_MOUSE	HD	62378244	20210920_AnswerALS_FHD3_centroid.mzXML	1
Q8BRT1	CLAP2_MOUSE	HD	746245251	20210920_AnswerALS_FHD3_centroid.mzXML	1
Q8BRU6	VMAT2_MOUSE	HD	16050138	20210920_AnswerALS_FHD3_centroid.mzXML	1
Q8BSY0	ASPH_MOUSE	HD	NA	20210920_AnswerALS_FHD3_centroid.mzXML	1
Q8BT60	CPNE3_MOUSE	HD	343497360	20210920_AnswerALS_FHD3_centroid.mzXML	1
Q8BTG7	NDRG4_MOUSE	HD	350200248	20210920_AnswerALS_FHD3_centroid.mzXML	1
Q8BTX9	HSDL1_MOUSE	HD	250938294	20210920_AnswerALS_FHD3_centroid.mzXML	1
Q8BUV3	GEPH_MOUSE	HD	897181164	20210920_AnswerALS_FHD3_centroid.mzXML	1
Q8BVE3	VATH_MOUSE	HD	3598498554	20210920_AnswerALS_FHD3_centroid.mzXML	1
Q8BVG4	DPP9_MOUSE	HD	21312714	20210920_AnswerALS_FHD3_centroid.mzXML	1
Q8BVI4	DHPR_MOUSE	HD	2942710092	20210920_AnswerALS_FHD3_centroid.mzXML	1
Q8BVI5	STX16_MOUSE	HD	22748553	20210920_AnswerALS_FHD3_centroid.mzXML	1
Q8BVQ5	PPME1_MOUSE	HD	250760700	20210920_AnswerALS_FHD3_centroid.mzXML	1
Q8BW75	AOFB_MOUSE	HD	315429750	20210920_AnswerALS_FHD3_centroid.mzXML	1
Q8BW96	KCC1D_MOUSE	HD	NA	20210920_AnswerALS_FHD3_centroid.mzXML	1
Q8BWF0	SSDH_MOUSE	HD	2983397208	20210920_AnswerALS_FHD3_centroid.mzXML	1
Q8BWM0	PGES2_MOUSE	HD	36057831	20210920_AnswerALS_FHD3_centroid.mzXML	1
Q8BWN8	ACOT4_MOUSE	HD	132520656	20210920_AnswerALS_FHD3_centroid.mzXML	1
Q8BWR2	PITH1_MOUSE	HD	98164884	20210920_AnswerALS_FHD3_centroid.mzXML	1
Q8BWS5	GRIN3_MOUSE	HD	NA	20210920_AnswerALS_FHD3_centroid.mzXML	1
Q8BWT1	THIM_MOUSE	HD	864060234	20210920_AnswerALS_FHD3_centroid.mzXML	1
Q8BWT5	DIP2A_MOUSE	HD	63318036	20210920_AnswerALS_FHD3_centroid.mzXML	1
Q8BWY3	ERF1_MOUSE	HD	65549154	20210920_AnswerALS_FHD3_centroid.mzXML	1
Q8BX17	GEMI5_MOUSE	HD	NA	20210920_AnswerALS_FHD3_centroid.mzXML	1
Q8BXR1	S7A14_MOUSE	HD	25200708	20210920_AnswerALS_FHD3_centroid.mzXML	1
Q8BYI9	TENR_MOUSE	HD	15141684426	20210920_AnswerALS_FHD3_centroid.mzXML	1
Q8BYM5	NLGN3_MOUSE	HD	338666478	20210920_AnswerALS_FHD3_centroid.mzXML	1
Q8BYN5	FSD1L_MOUSE	HD	NA	20210920_AnswerALS_FHD3_centroid.mzXML	1
Q8BZ98	DYN3_MOUSE	HD	2376171222	20210920_AnswerALS_FHD3_centroid.mzXML	1
Q8BZA9	TIGAR_MOUSE	HD	58624914	20210920_AnswerALS_FHD3_centroid.mzXML	1
Q8C052	MAP1S_MOUSE	HD	79692966	20210920_AnswerALS_FHD3_centroid.mzXML	1
Q8C078	KKCC2_MOUSE	HD	46513092	20210920_AnswerALS_FHD3_centroid.mzXML	1
Q8C0C7	SYFA_MOUSE	HD	46868844	20210920_AnswerALS_FHD3_centroid.mzXML	1
Q8C0E2	VP26B_MOUSE	HD	593931177	20210920_AnswerALS_FHD3_centroid.mzXML	1
Q8C0L0	TMX4_MOUSE	HD	191117742	20210920_AnswerALS_FHD3_centroid.mzXML	1
Q8C0M9	ASGL1_MOUSE	HD	680731020	20210920_AnswerALS_FHD3_centroid.mzXML	1
Q8C0T5	SI1L1_MOUSE	HD	47277189	20210920_AnswerALS_FHD3_centroid.mzXML	1
Q8C163	EXOG_MOUSE	HD	356707446	20210920_AnswerALS_FHD3_centroid.mzXML	1
Q8C166	CPNE1_MOUSE	HD	134207460	20210920_AnswerALS_FHD3_centroid.mzXML	1
Q8C1A5	THOP1_MOUSE	HD	212975478	20210920_AnswerALS_FHD3_centroid.mzXML	1
Q8C1B7	SEP11_MOUSE	HD	2522325102	20210920_AnswerALS_FHD3_centroid.mzXML	1
Q8C2Q3	RBM14_MOUSE	HD	75615519	20210920_AnswerALS_FHD3_centroid.mzXML	1
Q8C3Q5	SHSA7_MOUSE	HD	143545488	20210920_AnswerALS_FHD3_centroid.mzXML	1
Q8C3W1	CA198_MOUSE	HD	21713061	20210920_AnswerALS_FHD3_centroid.mzXML	1
Q8C419	GP158_MOUSE	HD	698476623	20210920_AnswerALS_FHD3_centroid.mzXML	1
Q8C437	PEX5R_MOUSE	HD	75156291	20210920_AnswerALS_FHD3_centroid.mzXML	1
Q8C522	ENDD1_MOUSE	HD	480712098	20210920_AnswerALS_FHD3_centroid.mzXML	1
Q8C547	HTR5B_MOUSE	HD	579000144	20210920_AnswerALS_FHD3_centroid.mzXML	1
Q8C5H8	NAKD2_MOUSE	HD	NA	20210920_AnswerALS_FHD3_centroid.mzXML	1
Q8C650	SEP10_MOUSE	HD	1093440096	20210920_AnswerALS_FHD3_centroid.mzXML	1
Q8C729	F126B_MOUSE	HD	18125481	20210920_AnswerALS_FHD3_centroid.mzXML	1
Q8C754	VPS52_MOUSE	HD	NA	20210920_AnswerALS_FHD3_centroid.mzXML	1
Q8C7K6	PCYXL_MOUSE	HD	73801512	20210920_AnswerALS_FHD3_centroid.mzXML	1
Q8C7X2	EMC1_MOUSE	HD	43840209	20210920_AnswerALS_FHD3_centroid.mzXML	1
Q8C854	MYEF2_MOUSE	HD	312185454	20210920_AnswerALS_FHD3_centroid.mzXML	1
Q8C878	UBA3_MOUSE	HD	NA	20210920_AnswerALS_FHD3_centroid.mzXML	1
Q8C8N2	SCAI_MOUSE	HD	69175275	20210920_AnswerALS_FHD3_centroid.mzXML	1
Q8C8R3	ANK2_MOUSE	HD	10955631285	20210920_AnswerALS_FHD3_centroid.mzXML	1
Q8C8T8	TSR2_MOUSE	HD	220484952	20210920_AnswerALS_FHD3_centroid.mzXML	1
Q8CA71	SHSA4_MOUSE	HD	121294884	20210920_AnswerALS_FHD3_centroid.mzXML	1
Q8CA95	PDE10_MOUSE	HD	976823985	20210920_AnswerALS_FHD3_centroid.mzXML	1
Q8CAA7	PGM2L_MOUSE	HD	844590933	20210920_AnswerALS_FHD3_centroid.mzXML	1
Q8CAQ8	MIC60_MOUSE	HD	5266331445	20210920_AnswerALS_FHD3_centroid.mzXML	1
Q8CAY6	THIC_MOUSE	HD	1473271881	20210920_AnswerALS_FHD3_centroid.mzXML	1
Q8CBE3	WDR37_MOUSE	HD	271857825	20210920_AnswerALS_FHD3_centroid.mzXML	1
Q8CBW3	ABI1_MOUSE	HD	270906672	20210920_AnswerALS_FHD3_centroid.mzXML	1
Q8CBY8	DCTN4_MOUSE	HD	68086944	20210920_AnswerALS_FHD3_centroid.mzXML	1
Q8CC35	SYNPO_MOUSE	HD	1801555584	20210920_AnswerALS_FHD3_centroid.mzXML	1
Q8CC88	VWA8_MOUSE	HD	NA	20210920_AnswerALS_FHD3_centroid.mzXML	1
Q8CCS6	PABP2_MOUSE	HD	48447837	20210920_AnswerALS_FHD3_centroid.mzXML	1
Q8CDN6	TXNL1_MOUSE	HD	308528700	20210920_AnswerALS_FHD3_centroid.mzXML	1
Q8CFE4	SCYL2_MOUSE	HD	NA	20210920_AnswerALS_FHD3_centroid.mzXML	1
Q8CFI0	NED4L_MOUSE	HD	257460372	20210920_AnswerALS_FHD3_centroid.mzXML	1
Q8CFV4	NRN1_MOUSE	HD	NA	20210920_AnswerALS_FHD3_centroid.mzXML	1
Q8CG76	ARK72_MOUSE	HD	NA	20210920_AnswerALS_FHD3_centroid.mzXML	1
Q8CGA0	PPM1F_MOUSE	HD	155807121	20210920_AnswerALS_FHD3_centroid.mzXML	1
Q8CGC7	SYEP_MOUSE	HD	284866563	20210920_AnswerALS_FHD3_centroid.mzXML	1
Q8CGF6	WDR47_MOUSE	HD	37468266	20210920_AnswerALS_FHD3_centroid.mzXML	1
Q8CGK3	LONM_MOUSE	HD	538352553	20210920_AnswerALS_FHD3_centroid.mzXML	1
Q8CGK7	GNAL_MOUSE	HD	1646215023	20210920_AnswerALS_FHD3_centroid.mzXML	1
Q8CGU1	CACO1_MOUSE	HD	NA	20210920_AnswerALS_FHD3_centroid.mzXML	1
Q8CGY8	OGT1_MOUSE	HD	467733438	20210920_AnswerALS_FHD3_centroid.mzXML	1
Q8CHC4	SYNJ1_MOUSE	HD	6559790286	20210920_AnswerALS_FHD3_centroid.mzXML	1
Q8CHG7	RPGF2_MOUSE	HD	48941397	20210920_AnswerALS_FHD3_centroid.mzXML	1
Q8CHH9	SEPT8_MOUSE	HD	1842989682	20210920_AnswerALS_FHD3_centroid.mzXML	1
Q8CHK3	MBOA7_MOUSE	HD	64961628	20210920_AnswerALS_FHD3_centroid.mzXML	1
Q8CHP8	PGP_MOUSE	HD	626060670	20210920_AnswerALS_FHD3_centroid.mzXML	1
Q8CHT0	AL4A1_MOUSE	HD	95041938	20210920_AnswerALS_FHD3_centroid.mzXML	1
Q8CHT1	NGEF_MOUSE	HD	910030212	20210920_AnswerALS_FHD3_centroid.mzXML	1
Q8CHU3	EPN2_MOUSE	HD	49684005	20210920_AnswerALS_FHD3_centroid.mzXML	1
Q8CI32	BAG5_MOUSE	HD	5581374	20210920_AnswerALS_FHD3_centroid.mzXML	1
Q8CI94	PYGB_MOUSE	HD	4294533681	20210920_AnswerALS_FHD3_centroid.mzXML	1
Q8CIB5	FERM2_MOUSE	HD	NA	20210920_AnswerALS_FHD3_centroid.mzXML	1
Q8CIE6	COPA_MOUSE	HD	87658062	20210920_AnswerALS_FHD3_centroid.mzXML	1
Q8CIN4	PAK2_MOUSE	HD	119432772	20210920_AnswerALS_FHD3_centroid.mzXML	1
Q8CIQ7	DOCK3_MOUSE	HD	31947312	20210920_AnswerALS_FHD3_centroid.mzXML	1
Q8CJF9	AGO3_MOUSE	HD	158460885	20210920_AnswerALS_FHD3_centroid.mzXML	1
Q8JZN5	ACAD9_MOUSE	HD	502372410	20210920_AnswerALS_FHD3_centroid.mzXML	1
Q8JZP2	SYN3_MOUSE	HD	65635464	20210920_AnswerALS_FHD3_centroid.mzXML	1
Q8JZQ2	AFG32_MOUSE	HD	415831920	20210920_AnswerALS_FHD3_centroid.mzXML	1
Q8JZQ9	EIF3B_MOUSE	HD	165710040	20210920_AnswerALS_FHD3_centroid.mzXML	1
Q8JZR0	ACSL5_MOUSE	HD	NA	20210920_AnswerALS_FHD3_centroid.mzXML	1
Q8JZR6	S4A8_MOUSE	HD	2913406677	20210920_AnswerALS_FHD3_centroid.mzXML	1
Q8JZS0	LIN7A_MOUSE	HD	534726888	20210920_AnswerALS_FHD3_centroid.mzXML	1
Q8JZU2	TXTP_MOUSE	HD	300511368	20210920_AnswerALS_FHD3_centroid.mzXML	1
Q8JZW4	CPNE5_MOUSE	HD	553074633	20210920_AnswerALS_FHD3_centroid.mzXML	1
Q8JZW5	SH2D5_MOUSE	HD	NA	20210920_AnswerALS_FHD3_centroid.mzXML	1
Q8K021	SCAM1_MOUSE	HD	533372847	20210920_AnswerALS_FHD3_centroid.mzXML	1
Q8K0B2	LMBD1_MOUSE	HD	41377443	20210920_AnswerALS_FHD3_centroid.mzXML	1
Q8K0G5	TSSC1_MOUSE	HD	146145744	20210920_AnswerALS_FHD3_centroid.mzXML	1
Q8K0S0	PHYIP_MOUSE	HD	1393788618	20210920_AnswerALS_FHD3_centroid.mzXML	1
Q8K0T0	RTN1_MOUSE	HD	3088234941	20210920_AnswerALS_FHD3_centroid.mzXML	1
Q8K0U4	HS12A_MOUSE	HD	5884753593	20210920_AnswerALS_FHD3_centroid.mzXML	1
Q8K183	PDXK_MOUSE	HD	2703994242	20210920_AnswerALS_FHD3_centroid.mzXML	1
Q8K1L5	PP1RB_MOUSE	HD	23493135	20210920_AnswerALS_FHD3_centroid.mzXML	1
Q8K1M6	DNM1L_MOUSE	HD	4231105044	20210920_AnswerALS_FHD3_centroid.mzXML	1
Q8K1S6	SPIR2_MOUSE	HD	1146525120	20210920_AnswerALS_FHD3_centroid.mzXML	1
Q8K1Z0	COQ9_MOUSE	HD	78055092	20210920_AnswerALS_FHD3_centroid.mzXML	1
Q8K212	PACS1_MOUSE	HD	406655460	20210920_AnswerALS_FHD3_centroid.mzXML	1
Q8K274	KT3K_MOUSE	HD	19831647	20210920_AnswerALS_FHD3_centroid.mzXML	1
Q8K298	ANLN_MOUSE	HD	204193929	20210920_AnswerALS_FHD3_centroid.mzXML	1
Q8K2B3	SDHA_MOUSE	HD	5423854443	20210920_AnswerALS_FHD3_centroid.mzXML	1
Q8K2C9	HACD3_MOUSE	HD	584977149	20210920_AnswerALS_FHD3_centroid.mzXML	1
Q8K2K6	AGFG1_MOUSE	HD	269569128	20210920_AnswerALS_FHD3_centroid.mzXML	1
Q8K2T1	NMRL1_MOUSE	HD	97340766	20210920_AnswerALS_FHD3_centroid.mzXML	1
Q8K310	MATR3_MOUSE	HD	2303618328	20210920_AnswerALS_FHD3_centroid.mzXML	1
Q8K354	CBR3_MOUSE	HD	455457819	20210920_AnswerALS_FHD3_centroid.mzXML	1
Q8K394	PLCL2_MOUSE	HD	40857975	20210920_AnswerALS_FHD3_centroid.mzXML	1
Q8K3H0	DP13A_MOUSE	HD	358389300	20210920_AnswerALS_FHD3_centroid.mzXML	1
Q8K3J1	NDUS8_MOUSE	HD	2504743920	20210920_AnswerALS_FHD3_centroid.mzXML	1
Q8K400	STXB5_MOUSE	HD	194188428	20210920_AnswerALS_FHD3_centroid.mzXML	1
Q8K406	LGI3_MOUSE	HD	232337490	20210920_AnswerALS_FHD3_centroid.mzXML	1
Q8K4R4	PITC1_MOUSE	HD	109740063	20210920_AnswerALS_FHD3_centroid.mzXML	1
Q8K4Z3	NNRE_MOUSE	HD	330073104	20210920_AnswerALS_FHD3_centroid.mzXML	1
Q8K596	NAC2_MOUSE	HD	2781472896	20210920_AnswerALS_FHD3_centroid.mzXML	1
Q8QZS1	HIBCH_MOUSE	HD	218139192	20210920_AnswerALS_FHD3_centroid.mzXML	1
Q8QZT1	THIL_MOUSE	HD	7677066975	20210920_AnswerALS_FHD3_centroid.mzXML	1
Q8QZV4	ST32C_MOUSE	HD	92683524	20210920_AnswerALS_FHD3_centroid.mzXML	1
Q8R001	MARE2_MOUSE	HD	344725848	20210920_AnswerALS_FHD3_centroid.mzXML	1
Q8R016	BLMH_MOUSE	HD	228929760	20210920_AnswerALS_FHD3_centroid.mzXML	1
Q8R050	ERF3A_MOUSE	HD	46080990	20210920_AnswerALS_FHD3_centroid.mzXML	1
Q8R071	IP3KA_MOUSE	HD	NA	20210920_AnswerALS_FHD3_centroid.mzXML	1
Q8R081	HNRPL_MOUSE	HD	1265728338	20210920_AnswerALS_FHD3_centroid.mzXML	1
Q8R0A5	TCAL3_MOUSE	HD	423794796	20210920_AnswerALS_FHD3_centroid.mzXML	1
Q8R0A7	K0513_MOUSE	HD	40461672	20210920_AnswerALS_FHD3_centroid.mzXML	1
Q8R0S2	IQEC1_MOUSE	HD	311212323	20210920_AnswerALS_FHD3_centroid.mzXML	1
Q8R0W0	EPIPL_MOUSE	HD	361267008	20210920_AnswerALS_FHD3_centroid.mzXML	1
Q8R0Y6	AL1L1_MOUSE	HD	981492966	20210920_AnswerALS_FHD3_centroid.mzXML	1
Q8R0Y8	S2542_MOUSE	HD	38263962	20210920_AnswerALS_FHD3_centroid.mzXML	1
Q8R127	SCPDL_MOUSE	HD	713704320	20210920_AnswerALS_FHD3_centroid.mzXML	1
Q8R146	APEH_MOUSE	HD	38154609	20210920_AnswerALS_FHD3_centroid.mzXML	1
Q8R164	BPHL_MOUSE	HD	493268883	20210920_AnswerALS_FHD3_centroid.mzXML	1
Q8R191	SNG3_MOUSE	HD	3157810602	20210920_AnswerALS_FHD3_centroid.mzXML	1
Q8R1I1	QCR9_MOUSE	HD	1728138924	20210920_AnswerALS_FHD3_centroid.mzXML	1
Q8R1N4	NUDC3_MOUSE	HD	44097450	20210920_AnswerALS_FHD3_centroid.mzXML	1
Q8R1Q8	DC1L1_MOUSE	HD	1124683611	20210920_AnswerALS_FHD3_centroid.mzXML	1
Q8R1S0	COQ6_MOUSE	HD	57274842	20210920_AnswerALS_FHD3_centroid.mzXML	1
Q8R2K1	FUCM_MOUSE	HD	24944202	20210920_AnswerALS_FHD3_centroid.mzXML	1
Q8R2R9	AP3M2_MOUSE	HD	163845318	20210920_AnswerALS_FHD3_centroid.mzXML	1
Q8R2Y8	PTH2_MOUSE	HD	83851557	20210920_AnswerALS_FHD3_centroid.mzXML	1
Q8R307	VPS18_MOUSE	HD	11295063	20210920_AnswerALS_FHD3_centroid.mzXML	1
Q8R317	UBQL1_MOUSE	HD	378774045	20210920_AnswerALS_FHD3_centroid.mzXML	1
Q8R326	PSPC1_MOUSE	HD	157918284	20210920_AnswerALS_FHD3_centroid.mzXML	1
Q8R361	RFIP5_MOUSE	HD	58481586	20210920_AnswerALS_FHD3_centroid.mzXML	1
Q8R366	IGSF8_MOUSE	HD	6800678745	20210920_AnswerALS_FHD3_centroid.mzXML	1
Q8R3P0	ACY2_MOUSE	HD	457734714	20210920_AnswerALS_FHD3_centroid.mzXML	1
Q8R3V5	SHLB2_MOUSE	HD	1061731746	20210920_AnswerALS_FHD3_centroid.mzXML	1
Q8R3Z5	CACB1_MOUSE	HD	63367560	20210920_AnswerALS_FHD3_centroid.mzXML	1
Q8R404	MIC13_MOUSE	HD	190290060	20210920_AnswerALS_FHD3_centroid.mzXML	1
Q8R464	CADM4_MOUSE	HD	2080040148	20210920_AnswerALS_FHD3_centroid.mzXML	1
Q8R4G0	NTNG1_MOUSE	HD	28186860	20210920_AnswerALS_FHD3_centroid.mzXML	1
Q8R570	SNP47_MOUSE	HD	421504140	20210920_AnswerALS_FHD3_centroid.mzXML	1
Q8R574	KPRB_MOUSE	HD	307747650	20210920_AnswerALS_FHD3_centroid.mzXML	1
Q8R5C5	ACTY_MOUSE	HD	445293168	20210920_AnswerALS_FHD3_centroid.mzXML	1
Q8R5H6	WASF1_MOUSE	HD	1006915374	20210920_AnswerALS_FHD3_centroid.mzXML	1
Q8R5J9	PRAF3_MOUSE	HD	344939856	20210920_AnswerALS_FHD3_centroid.mzXML	1
Q8R5M8	CADM1_MOUSE	HD	863873748	20210920_AnswerALS_FHD3_centroid.mzXML	1
Q8VBV7	CSN8_MOUSE	HD	727739031	20210920_AnswerALS_FHD3_centroid.mzXML	1
Q8VBW6	ULA1_MOUSE	HD	190994976	20210920_AnswerALS_FHD3_centroid.mzXML	1
Q8VBZ3	CLPT1_MOUSE	HD	95037774	20210920_AnswerALS_FHD3_centroid.mzXML	1
Q8VCD6	REEP2_MOUSE	HD	157289496	20210920_AnswerALS_FHD3_centroid.mzXML	1
Q8VCK3	TBG2_MOUSE	HD	NA	20210920_AnswerALS_FHD3_centroid.mzXML	1
Q8VCT3	AMPB_MOUSE	HD	682686726	20210920_AnswerALS_FHD3_centroid.mzXML	1
Q8VCW8	ACSF2_MOUSE	HD	23187024	20210920_AnswerALS_FHD3_centroid.mzXML	1
Q8VD04	GRAP1_MOUSE	HD	54030804	20210920_AnswerALS_FHD3_centroid.mzXML	1
Q8VD37	SGIP1_MOUSE	HD	707521077	20210920_AnswerALS_FHD3_centroid.mzXML	1
Q8VD62	CK068_MOUSE	HD	NA	20210920_AnswerALS_FHD3_centroid.mzXML	1
Q8VDC0	SYLM_MOUSE	HD	70477620	20210920_AnswerALS_FHD3_centroid.mzXML	1
Q8VDD5	MYH9_MOUSE	HD	445156083	20210920_AnswerALS_FHD3_centroid.mzXML	1
Q8VDJ3	VIGLN_MOUSE	HD	25010427	20210920_AnswerALS_FHD3_centroid.mzXML	1
Q8VDK1	NIT1_MOUSE	HD	158231436	20210920_AnswerALS_FHD3_centroid.mzXML	1
Q8VDM4	PSMD2_MOUSE	HD	988732674	20210920_AnswerALS_FHD3_centroid.mzXML	1
Q8VDN2	AT1A1_MOUSE	HD	75381757572	20210920_AnswerALS_FHD3_centroid.mzXML	1
Q8VDP4	CCAR2_MOUSE	HD	25331697	20210920_AnswerALS_FHD3_centroid.mzXML	1
Q8VDQ1	PTGR2_MOUSE	HD	43092465	20210920_AnswerALS_FHD3_centroid.mzXML	1
Q8VDQ8	SIR2_MOUSE	HD	12912745338	20210920_AnswerALS_FHD3_centroid.mzXML	1
Q8VE33	GD1L1_MOUSE	HD	509333829	20210920_AnswerALS_FHD3_centroid.mzXML	1
Q8VE47	UBA5_MOUSE	HD	155067276	20210920_AnswerALS_FHD3_centroid.mzXML	1
Q8VE62	PAIP1_MOUSE	HD	NA	20210920_AnswerALS_FHD3_centroid.mzXML	1
Q8VE70	PDC10_MOUSE	HD	NA	20210920_AnswerALS_FHD3_centroid.mzXML	1
Q8VE97	SRSF4_MOUSE	HD	263043792	20210920_AnswerALS_FHD3_centroid.mzXML	1
Q8VED9	LEGL_MOUSE	HD	508111620	20210920_AnswerALS_FHD3_centroid.mzXML	1
Q8VEH5	EPMIP_MOUSE	HD	46858830	20210920_AnswerALS_FHD3_centroid.mzXML	1
Q8VEK0	CC50A_MOUSE	HD	227628000	20210920_AnswerALS_FHD3_centroid.mzXML	1
Q8VEK3	HNRPU_MOUSE	HD	3273246060	20210920_AnswerALS_FHD3_centroid.mzXML	1
Q8VEM8	MPCP_MOUSE	HD	9953207916	20210920_AnswerALS_FHD3_centroid.mzXML	1
Q8VHE0	SEC63_MOUSE	HD	38152692	20210920_AnswerALS_FHD3_centroid.mzXML	1
Q8VHH5	AGAP3_MOUSE	HD	232863888	20210920_AnswerALS_FHD3_centroid.mzXML	1
Q8VHJ5	MARK1_MOUSE	HD	69851874	20210920_AnswerALS_FHD3_centroid.mzXML	1
Q8VHL1	SETD7_MOUSE	HD	327521466	20210920_AnswerALS_FHD3_centroid.mzXML	1
Q8VHQ9	ACO11_MOUSE	HD	83094450	20210920_AnswerALS_FHD3_centroid.mzXML	1
Q8VHW2	CCG8_MOUSE	HD	105207504	20210920_AnswerALS_FHD3_centroid.mzXML	1
Q8VIJ6	SFPQ_MOUSE	HD	669881652	20210920_AnswerALS_FHD3_centroid.mzXML	1
Q8VIM9	IRGQ_MOUSE	HD	631118916	20210920_AnswerALS_FHD3_centroid.mzXML	1
Q8VIN1	PEBP2_MOUSE	HD	300384192	20210920_AnswerALS_FHD3_centroid.mzXML	1
Q8WTY4	CPIN1_MOUSE	HD	67256412	20210920_AnswerALS_FHD3_centroid.mzXML	1
Q91V09	WDR13_MOUSE	HD	259009020	20210920_AnswerALS_FHD3_centroid.mzXML	1
Q91V12	BACH_MOUSE	HD	5391556626	20210920_AnswerALS_FHD3_centroid.mzXML	1
Q91V14	S12A5_MOUSE	HD	5496468726	20210920_AnswerALS_FHD3_centroid.mzXML	1
Q91V41	RAB14_MOUSE	HD	2183914641	20210920_AnswerALS_FHD3_centroid.mzXML	1
Q91V61	SFXN3_MOUSE	HD	8711129736	20210920_AnswerALS_FHD3_centroid.mzXML	1
Q91V64	ISOC1_MOUSE	HD	42429726	20210920_AnswerALS_FHD3_centroid.mzXML	1
Q91V92	ACLY_MOUSE	HD	2203046763	20210920_AnswerALS_FHD3_centroid.mzXML	1
Q91VC3	IF4A3_MOUSE	HD	92331852	20210920_AnswerALS_FHD3_centroid.mzXML	1
Q91VD9	NDUS1_MOUSE	HD	8215953831	20210920_AnswerALS_FHD3_centroid.mzXML	1
Q91VE0	S27A4_MOUSE	HD	77593146	20210920_AnswerALS_FHD3_centroid.mzXML	1
Q91VI7	RINI_MOUSE	HD	247381854	20210920_AnswerALS_FHD3_centroid.mzXML	1
Q91VK4	ITM2C_MOUSE	HD	145565664	20210920_AnswerALS_FHD3_centroid.mzXML	1
Q91VM5	RMXL1_MOUSE	HD	112118544	20210920_AnswerALS_FHD3_centroid.mzXML	1
Q91VM9	IPYR2_MOUSE	HD	176353932	20210920_AnswerALS_FHD3_centroid.mzXML	1
Q91VN4	MIC25_MOUSE	HD	87534798	20210920_AnswerALS_FHD3_centroid.mzXML	1
Q91VR2	ATPG_MOUSE	HD	8930616792	20210920_AnswerALS_FHD3_centroid.mzXML	1
Q91VR5	DDX1_MOUSE	HD	794576166	20210920_AnswerALS_FHD3_centroid.mzXML	1
Q91VR7	MLP3A_MOUSE	HD	429889152	20210920_AnswerALS_FHD3_centroid.mzXML	1
Q91VR8	BRK1_MOUSE	HD	344300016	20210920_AnswerALS_FHD3_centroid.mzXML	1
Q91VW3	SH3L3_MOUSE	HD	586654896	20210920_AnswerALS_FHD3_centroid.mzXML	1
Q91VY6	CYTIP_MOUSE	HD	113720640	20210920_AnswerALS_FHD3_centroid.mzXML	1
Q91VZ6	SMAP1_MOUSE	HD	575491206	20210920_AnswerALS_FHD3_centroid.mzXML	1
Q91W50	CSDE1_MOUSE	HD	65725509	20210920_AnswerALS_FHD3_centroid.mzXML	1
Q91W90	TXND5_MOUSE	HD	129946032	20210920_AnswerALS_FHD3_centroid.mzXML	1
Q91W97	HKDC1_MOUSE	HD	3896750892	20210920_AnswerALS_FHD3_centroid.mzXML	1
Q91WA3	HDA11_MOUSE	HD	63182364	20210920_AnswerALS_FHD3_centroid.mzXML	1
Q91WC3	ACSL6_MOUSE	HD	720592077	20210920_AnswerALS_FHD3_centroid.mzXML	1
Q91WD5	NDUS2_MOUSE	HD	4565644953	20210920_AnswerALS_FHD3_centroid.mzXML	1
Q91WJ8	FUBP1_MOUSE	HD	492737490	20210920_AnswerALS_FHD3_centroid.mzXML	1
Q91WQ3	SYYC_MOUSE	HD	275232324	20210920_AnswerALS_FHD3_centroid.mzXML	1
Q91WS0	CISD1_MOUSE	HD	2392253748	20210920_AnswerALS_FHD3_centroid.mzXML	1
Q91X97	NCALD_MOUSE	HD	289066071	20210920_AnswerALS_FHD3_centroid.mzXML	1
Q91XD7	CREL1_MOUSE	HD	24980703	20210920_AnswerALS_FHD3_centroid.mzXML	1
Q91XF0	PNPO_MOUSE	HD	179212056	20210920_AnswerALS_FHD3_centroid.mzXML	1
Q91XL9	OSBL1_MOUSE	HD	325790268	20210920_AnswerALS_FHD3_centroid.mzXML	1
Q91XM9	DLG2_MOUSE	HD	2567783874	20210920_AnswerALS_FHD3_centroid.mzXML	1
Q91XR9	GPX42_MOUSE	HD	665537664	20210920_AnswerALS_FHD3_centroid.mzXML	1
Q91XU3	PI42C_MOUSE	HD	45274914	20210920_AnswerALS_FHD3_centroid.mzXML	1
Q91XV3	BASP1_MOUSE	HD	8040129120	20210920_AnswerALS_FHD3_centroid.mzXML	1
Q91YD9	WASL_MOUSE	HD	82891050	20210920_AnswerALS_FHD3_centroid.mzXML	1
Q91YE6	IPO9_MOUSE	HD	52918164	20210920_AnswerALS_FHD3_centroid.mzXML	1
Q91YJ2	SNX4_MOUSE	HD	122219433	20210920_AnswerALS_FHD3_centroid.mzXML	1
Q91YQ5	RPN1_MOUSE	HD	384983550	20210920_AnswerALS_FHD3_centroid.mzXML	1
Q91YR1	TWF1_MOUSE	HD	563712654	20210920_AnswerALS_FHD3_centroid.mzXML	1
Q91YT0	NDUV1_MOUSE	HD	4764986280	20210920_AnswerALS_FHD3_centroid.mzXML	1
Q91YX5	LGAT1_MOUSE	HD	46766628	20210920_AnswerALS_FHD3_centroid.mzXML	1
Q91Z31	PTBP2_MOUSE	HD	66707502	20210920_AnswerALS_FHD3_centroid.mzXML	1
Q91Z38	TTC1_MOUSE	HD	116254836	20210920_AnswerALS_FHD3_centroid.mzXML	1
Q91Z53	GRHPR_MOUSE	HD	782195280	20210920_AnswerALS_FHD3_centroid.mzXML	1
Q91Z61	DIRA1_MOUSE	HD	217801176	20210920_AnswerALS_FHD3_centroid.mzXML	1
Q91Z69	SRGP1_MOUSE	HD	42813369	20210920_AnswerALS_FHD3_centroid.mzXML	1
Q91ZA3	PCCA_MOUSE	HD	269829492	20210920_AnswerALS_FHD3_centroid.mzXML	1
Q91ZJ5	UGPA_MOUSE	HD	853362570	20210920_AnswerALS_FHD3_centroid.mzXML	1
Q91ZP9	NECA2_MOUSE	HD	258877722	20210920_AnswerALS_FHD3_centroid.mzXML	1
Q91ZR1	RAB4B_MOUSE	HD	158908242	20210920_AnswerALS_FHD3_centroid.mzXML	1
Q91ZU6	DYST_MOUSE	HD	1340858400	20210920_AnswerALS_FHD3_centroid.mzXML	1
Q91ZX7	LRP1_MOUSE	HD	4643320902	20210920_AnswerALS_FHD3_centroid.mzXML	1
Q91ZZ3	SYUB_MOUSE	HD	1953860412	20210920_AnswerALS_FHD3_centroid.mzXML	1
Q920E5	FPPS_MOUSE	HD	NA	20210920_AnswerALS_FHD3_centroid.mzXML	1
Q920I9	WDR7_MOUSE	HD	1318509588	20210920_AnswerALS_FHD3_centroid.mzXML	1
Q920N7	SYT12_MOUSE	HD	54769383	20210920_AnswerALS_FHD3_centroid.mzXML	1
Q921E2	RAB31_MOUSE	HD	192573276	20210920_AnswerALS_FHD3_centroid.mzXML	1
Q921F2	TADBP_MOUSE	HD	596274648	20210920_AnswerALS_FHD3_centroid.mzXML	1
Q921G7	ETFD_MOUSE	HD	203810058	20210920_AnswerALS_FHD3_centroid.mzXML	1
Q921H8	THIKA_MOUSE	HD	47756460	20210920_AnswerALS_FHD3_centroid.mzXML	1
Q921I1	TRFE_MOUSE	HD	233364579	20210920_AnswerALS_FHD3_centroid.mzXML	1
Q921J2	RHEB_MOUSE	HD	82063290	20210920_AnswerALS_FHD3_centroid.mzXML	1
Q921M7	FA49B_MOUSE	HD	2181487749	20210920_AnswerALS_FHD3_centroid.mzXML	1
Q921Q7	RIN1_MOUSE	HD	NA	20210920_AnswerALS_FHD3_centroid.mzXML	1
Q922B2	SYDC_MOUSE	HD	1621431558	20210920_AnswerALS_FHD3_centroid.mzXML	1
Q922D8	C1TC_MOUSE	HD	429882546	20210920_AnswerALS_FHD3_centroid.mzXML	1
Q922E4	PCY2_MOUSE	HD	NA	20210920_AnswerALS_FHD3_centroid.mzXML	1
Q922F4	TBB6_MOUSE	HD	1136762688	20210920_AnswerALS_FHD3_centroid.mzXML	1
Q922H2	PDK3_MOUSE	HD	117557610	20210920_AnswerALS_FHD3_centroid.mzXML	1
Q922J6	TSN2_MOUSE	HD	627936720	20210920_AnswerALS_FHD3_centroid.mzXML	1
Q922K9	FRK_MOUSE	HD	72751116	20210920_AnswerALS_FHD3_centroid.mzXML	1
Q922Q1	MARC2_MOUSE	HD	310329423	20210920_AnswerALS_FHD3_centroid.mzXML	1
Q922Q8	LRC59_MOUSE	HD	83631582	20210920_AnswerALS_FHD3_centroid.mzXML	1
Q922R8	PDIA6_MOUSE	HD	547020096	20210920_AnswerALS_FHD3_centroid.mzXML	1
Q922S4	PDE2A_MOUSE	HD	1128402150	20210920_AnswerALS_FHD3_centroid.mzXML	1
Q922W5	P5CR1_MOUSE	HD	59173422	20210920_AnswerALS_FHD3_centroid.mzXML	1
Q922Y1	UBXN1_MOUSE	HD	110719668	20210920_AnswerALS_FHD3_centroid.mzXML	1
Q923D2	BLVRB_MOUSE	HD	98528802	20210920_AnswerALS_FHD3_centroid.mzXML	1
Q923T9	KCC2G_MOUSE	HD	9613177704	20210920_AnswerALS_FHD3_centroid.mzXML	1
Q924M7	MPI_MOUSE	HD	99195264	20210920_AnswerALS_FHD3_centroid.mzXML	1
Q925I1	ATAD3_MOUSE	HD	190274568	20210920_AnswerALS_FHD3_centroid.mzXML	1
Q925N0	SFXN5_MOUSE	HD	739327614	20210920_AnswerALS_FHD3_centroid.mzXML	1
Q93092	TALDO_MOUSE	HD	663368442	20210920_AnswerALS_FHD3_centroid.mzXML	1
Q99020	ROAA_MOUSE	HD	239929344	20210920_AnswerALS_FHD3_centroid.mzXML	1
Q99104	MYO5A_MOUSE	HD	2988763074	20210920_AnswerALS_FHD3_centroid.mzXML	1
Q99J85	NPTXR_MOUSE	HD	NA	20210920_AnswerALS_FHD3_centroid.mzXML	1
Q99J99	THTM_MOUSE	HD	708808284	20210920_AnswerALS_FHD3_centroid.mzXML	1
Q99JB2	STML2_MOUSE	HD	12373482	20210920_AnswerALS_FHD3_centroid.mzXML	1
Q99JB8	PACN3_MOUSE	HD	111747216	20210920_AnswerALS_FHD3_centroid.mzXML	1
Q99JF8	PSIP1_MOUSE	HD	244039728	20210920_AnswerALS_FHD3_centroid.mzXML	1
Q99JG2	ETBR2_MOUSE	HD	33258852	20210920_AnswerALS_FHD3_centroid.mzXML	1
Q99JI4	PSMD6_MOUSE	HD	354197253	20210920_AnswerALS_FHD3_centroid.mzXML	1
Q99JI6	RAP1B_MOUSE	HD	2641020084	20210920_AnswerALS_FHD3_centroid.mzXML	1
Q99JP7	GGT7_MOUSE	HD	351891933	20210920_AnswerALS_FHD3_centroid.mzXML	1
Q99JR1	SFXN1_MOUSE	HD	1299071634	20210920_AnswerALS_FHD3_centroid.mzXML	1
Q99JR5	TINAL_MOUSE	HD	46999530	20210920_AnswerALS_FHD3_centroid.mzXML	1
Q99JW2	ACY1_MOUSE	HD	65498661	20210920_AnswerALS_FHD3_centroid.mzXML	1
Q99JY0	ECHB_MOUSE	HD	1138558566	20210920_AnswerALS_FHD3_centroid.mzXML	1
Q99JY8	PLPP3_MOUSE	HD	431738007	20210920_AnswerALS_FHD3_centroid.mzXML	1
Q99JY9	ARP3_MOUSE	HD	1797089607	20210920_AnswerALS_FHD3_centroid.mzXML	1
Q99K48	NONO_MOUSE	HD	702206328	20210920_AnswerALS_FHD3_centroid.mzXML	1
Q99K51	PLST_MOUSE	HD	123341514	20210920_AnswerALS_FHD3_centroid.mzXML	1
Q99K70	RRAGC_MOUSE	HD	52369974	20210920_AnswerALS_FHD3_centroid.mzXML	1
Q99K85	SERC_MOUSE	HD	2540204298	20210920_AnswerALS_FHD3_centroid.mzXML	1
Q99KB8	GLO2_MOUSE	HD	275109084	20210920_AnswerALS_FHD3_centroid.mzXML	1
Q99KE1	MAOM_MOUSE	HD	618185877	20210920_AnswerALS_FHD3_centroid.mzXML	1
Q99KF1	TMED9_MOUSE	HD	9176796	20210920_AnswerALS_FHD3_centroid.mzXML	1
Q99KI0	ACON_MOUSE	HD	33714107124	20210920_AnswerALS_FHD3_centroid.mzXML	1
Q99KJ8	DCTN2_MOUSE	HD	2485580772	20210920_AnswerALS_FHD3_centroid.mzXML	1
Q99KK2	NEUA_MOUSE	HD	362441232	20210920_AnswerALS_FHD3_centroid.mzXML	1
Q99KK7	DPP3_MOUSE	HD	453149679	20210920_AnswerALS_FHD3_centroid.mzXML	1
Q99KK9	SYHM_MOUSE	HD	NA	20210920_AnswerALS_FHD3_centroid.mzXML	1
Q99KN9	EPN4_MOUSE	HD	18690615	20210920_AnswerALS_FHD3_centroid.mzXML	1
Q99KP6	PRP19_MOUSE	HD	174525756	20210920_AnswerALS_FHD3_centroid.mzXML	1
Q99KQ4	NAMPT_MOUSE	HD	51152232	20210920_AnswerALS_FHD3_centroid.mzXML	1
Q99KU0	VMP1_MOUSE	HD	15280206	20210920_AnswerALS_FHD3_centroid.mzXML	1
Q99KX1	MLF2_MOUSE	HD	30634257	20210920_AnswerALS_FHD3_centroid.mzXML	1
Q99KY4	GAK_MOUSE	HD	238805160	20210920_AnswerALS_FHD3_centroid.mzXML	1
Q99L13	3HIDH_MOUSE	HD	480253320	20210920_AnswerALS_FHD3_centroid.mzXML	1
Q99L43	CDS2_MOUSE	HD	402826131	20210920_AnswerALS_FHD3_centroid.mzXML	1
Q99L45	IF2B_MOUSE	HD	98742840	20210920_AnswerALS_FHD3_centroid.mzXML	1
Q99L47	F10A1_MOUSE	HD	680004666	20210920_AnswerALS_FHD3_centroid.mzXML	1
Q99LB6	MAT2B_MOUSE	HD	204283986	20210920_AnswerALS_FHD3_centroid.mzXML	1
Q99LC3	NDUAA_MOUSE	HD	4924146633	20210920_AnswerALS_FHD3_centroid.mzXML	1
Q99LC5	ETFA_MOUSE	HD	1138534092	20210920_AnswerALS_FHD3_centroid.mzXML	1
Q99LD4	CSN1_MOUSE	HD	152287470	20210920_AnswerALS_FHD3_centroid.mzXML	1
Q99LD8	DDAH2_MOUSE	HD	52160166	20210920_AnswerALS_FHD3_centroid.mzXML	1
Q99LF4	RTCB_MOUSE	HD	268342077	20210920_AnswerALS_FHD3_centroid.mzXML	1
Q99LG2	TNPO2_MOUSE	HD	9812289	20210920_AnswerALS_FHD3_centroid.mzXML	1
Q99LI8	HGS_MOUSE	HD	206942178	20210920_AnswerALS_FHD3_centroid.mzXML	1
Q99LP6	GRPE1_MOUSE	HD	NA	20210920_AnswerALS_FHD3_centroid.mzXML	1
Q99LR1	ABD12_MOUSE	HD	221054145	20210920_AnswerALS_FHD3_centroid.mzXML	1
Q99LS3	SERB_MOUSE	HD	114136488	20210920_AnswerALS_FHD3_centroid.mzXML	1
Q99LT0	DPY30_MOUSE	HD	90396489	20210920_AnswerALS_FHD3_centroid.mzXML	1
Q99LX0	PARK7_MOUSE	HD	2215366074	20210920_AnswerALS_FHD3_centroid.mzXML	1
Q99LY9	NDUS5_MOUSE	HD	1116430824	20210920_AnswerALS_FHD3_centroid.mzXML	1
Q99M71	EPDR1_MOUSE	HD	752972220	20210920_AnswerALS_FHD3_centroid.mzXML	1
Q99M87	DNJA3_MOUSE	HD	150128760	20210920_AnswerALS_FHD3_centroid.mzXML	1
Q99MN1	SYK_MOUSE	HD	92829882	20210920_AnswerALS_FHD3_centroid.mzXML	1
Q99MN9	PCCB_MOUSE	HD	503890872	20210920_AnswerALS_FHD3_centroid.mzXML	1
Q99MR8	MCCA_MOUSE	HD	NA	20210920_AnswerALS_FHD3_centroid.mzXML	1
Q99N28	CADM3_MOUSE	HD	3560289894	20210920_AnswerALS_FHD3_centroid.mzXML	1
Q99NE5	RIMS1_MOUSE	HD	89268570	20210920_AnswerALS_FHD3_centroid.mzXML	1
Q99P72	RTN4_MOUSE	HD	3123503637	20210920_AnswerALS_FHD3_centroid.mzXML	1
Q99PJ0	NTRI_MOUSE	HD	11083955664	20210920_AnswerALS_FHD3_centroid.mzXML	1
Q99PL6	UBXN6_MOUSE	HD	75162948	20210920_AnswerALS_FHD3_centroid.mzXML	1
Q99PT1	GDIR1_MOUSE	HD	4275996180	20210920_AnswerALS_FHD3_centroid.mzXML	1
Q99PU5	ACBG1_MOUSE	HD	374130609	20210920_AnswerALS_FHD3_centroid.mzXML	1
Q9CPP6	NDUA5_MOUSE	HD	1271378088	20210920_AnswerALS_FHD3_centroid.mzXML	1
Q9CPQ1	COX6C_MOUSE	HD	1378568256	20210920_AnswerALS_FHD3_centroid.mzXML	1
Q9CPQ3	TOM22_MOUSE	HD	283832064	20210920_AnswerALS_FHD3_centroid.mzXML	1
Q9CPQ8	ATP5L_MOUSE	HD	3893853792	20210920_AnswerALS_FHD3_centroid.mzXML	1
Q9CPR4	RL17_MOUSE	HD	2912308524	20210920_AnswerALS_FHD3_centroid.mzXML	1
Q9CPU0	LGUL_MOUSE	HD	4577687256	20210920_AnswerALS_FHD3_centroid.mzXML	1
Q9CPU2	NDUB2_MOUSE	HD	103012776	20210920_AnswerALS_FHD3_centroid.mzXML	1
Q9CPU4	MGST3_MOUSE	HD	850876446	20210920_AnswerALS_FHD3_centroid.mzXML	1
Q9CPV4	GLOD4_MOUSE	HD	1594034997	20210920_AnswerALS_FHD3_centroid.mzXML	1
Q9CPW0	CNTP2_MOUSE	HD	1109109558	20210920_AnswerALS_FHD3_centroid.mzXML	1
Q9CPW4	ARPC5_MOUSE	HD	359306058	20210920_AnswerALS_FHD3_centroid.mzXML	1
Q9CPX8	QCR10_MOUSE	HD	47130138	20210920_AnswerALS_FHD3_centroid.mzXML	1
Q9CPY7	AMPL_MOUSE	HD	1519772682	20210920_AnswerALS_FHD3_centroid.mzXML	1
Q9CQ10	CHMP3_MOUSE	HD	NA	20210920_AnswerALS_FHD3_centroid.mzXML	1
Q9CQ54	NDUC2_MOUSE	HD	1159228020	20210920_AnswerALS_FHD3_centroid.mzXML	1
Q9CQ60	6PGL_MOUSE	HD	918706398	20210920_AnswerALS_FHD3_centroid.mzXML	1
Q9CQ62	DECR_MOUSE	HD	63003780	20210920_AnswerALS_FHD3_centroid.mzXML	1
Q9CQ69	QCR8_MOUSE	HD	3301625580	20210920_AnswerALS_FHD3_centroid.mzXML	1
Q9CQ75	NDUA2_MOUSE	HD	685218000	20210920_AnswerALS_FHD3_centroid.mzXML	1
Q9CQ85	TIM22_MOUSE	HD	61577358	20210920_AnswerALS_FHD3_centroid.mzXML	1
Q9CQ89	CUTA_MOUSE	HD	219866181	20210920_AnswerALS_FHD3_centroid.mzXML	1
Q9CQ92	FIS1_MOUSE	HD	460777872	20210920_AnswerALS_FHD3_centroid.mzXML	1
Q9CQA3	SDHB_MOUSE	HD	1853340483	20210920_AnswerALS_FHD3_centroid.mzXML	1
Q9CQC7	NDUB4_MOUSE	HD	2078146566	20210920_AnswerALS_FHD3_centroid.mzXML	1
Q9CQD1	RAB5A_MOUSE	HD	351626796	20210920_AnswerALS_FHD3_centroid.mzXML	1
Q9CQE1	NPS3B_MOUSE	HD	121671792	20210920_AnswerALS_FHD3_centroid.mzXML	1
Q9CQE8	CN166_MOUSE	HD	85809516	20210920_AnswerALS_FHD3_centroid.mzXML	1
Q9CQF3	CPSF5_MOUSE	HD	30094593	20210920_AnswerALS_FHD3_centroid.mzXML	1
Q9CQF9	PCYOX_MOUSE	HD	86690268	20210920_AnswerALS_FHD3_centroid.mzXML	1
Q9CQH3	NDUB5_MOUSE	HD	441137820	20210920_AnswerALS_FHD3_centroid.mzXML	1
Q9CQI3	GMFB_MOUSE	HD	1024679052	20210920_AnswerALS_FHD3_centroid.mzXML	1
Q9CQI6	COTL1_MOUSE	HD	990974028	20210920_AnswerALS_FHD3_centroid.mzXML	1
Q9CQI7	RU2B_MOUSE	HD	8486115	20210920_AnswerALS_FHD3_centroid.mzXML	1
Q9CQJ8	NDUB9_MOUSE	HD	2681179212	20210920_AnswerALS_FHD3_centroid.mzXML	1
Q9CQM5	TXD17_MOUSE	HD	117474108	20210920_AnswerALS_FHD3_centroid.mzXML	1
Q9CQM9	GLRX3_MOUSE	HD	259508166	20210920_AnswerALS_FHD3_centroid.mzXML	1
Q9CQN1	TRAP1_MOUSE	HD	86373237	20210920_AnswerALS_FHD3_centroid.mzXML	1
Q9CQQ7	AT5F1_MOUSE	HD	6023252178	20210920_AnswerALS_FHD3_centroid.mzXML	1
Q9CQR2	RS21_MOUSE	HD	33721200	20210920_AnswerALS_FHD3_centroid.mzXML	1
Q9CQR4	ACO13_MOUSE	HD	433778028	20210920_AnswerALS_FHD3_centroid.mzXML	1
Q9CQS4	S2546_MOUSE	HD	162340857	20210920_AnswerALS_FHD3_centroid.mzXML	1
Q9CQV1	TIM16_MOUSE	HD	41754894	20210920_AnswerALS_FHD3_centroid.mzXML	1
Q9CQV4	F134C_MOUSE	HD	NA	20210920_AnswerALS_FHD3_centroid.mzXML	1
Q9CQV6	MLP3B_MOUSE	HD	865706904	20210920_AnswerALS_FHD3_centroid.mzXML	1
Q9CQV8	1433B_MOUSE	HD	4177404672	20210920_AnswerALS_FHD3_centroid.mzXML	1
Q9CQW1	YKT6_MOUSE	HD	890511735	20210920_AnswerALS_FHD3_centroid.mzXML	1
Q9CQW2	ARL8B_MOUSE	HD	546745116	20210920_AnswerALS_FHD3_centroid.mzXML	1
Q9CQX2	CYB5B_MOUSE	HD	1471836210	20210920_AnswerALS_FHD3_centroid.mzXML	1
Q9CQX8	RT36_MOUSE	HD	470983884	20210920_AnswerALS_FHD3_centroid.mzXML	1
Q9CQZ1	HSBP1_MOUSE	HD	129332976	20210920_AnswerALS_FHD3_centroid.mzXML	1
Q9CQZ5	NDUA6_MOUSE	HD	1544619516	20210920_AnswerALS_FHD3_centroid.mzXML	1
Q9CQZ6	NDUB3_MOUSE	HD	732222108	20210920_AnswerALS_FHD3_centroid.mzXML	1
Q9CR09	UFC1_MOUSE	HD	111325074	20210920_AnswerALS_FHD3_centroid.mzXML	1
Q9CR16	PPID_MOUSE	HD	893061687	20210920_AnswerALS_FHD3_centroid.mzXML	1
Q9CR21	ACPM_MOUSE	HD	230065920	20210920_AnswerALS_FHD3_centroid.mzXML	1
Q9CR51	VATG1_MOUSE	HD	136375848	20210920_AnswerALS_FHD3_centroid.mzXML	1
Q9CR57	RL14_MOUSE	HD	572616408	20210920_AnswerALS_FHD3_centroid.mzXML	1
Q9CR61	NDUB7_MOUSE	HD	1279218156	20210920_AnswerALS_FHD3_centroid.mzXML	1
Q9CR62	M2OM_MOUSE	HD	6407057682	20210920_AnswerALS_FHD3_centroid.mzXML	1
Q9CR67	TMM33_MOUSE	HD	416955024	20210920_AnswerALS_FHD3_centroid.mzXML	1
Q9CR68	UCRI_MOUSE	HD	5992419510	20210920_AnswerALS_FHD3_centroid.mzXML	1
Q9CR86	CHSP1_MOUSE	HD	203944104	20210920_AnswerALS_FHD3_centroid.mzXML	1
Q9CR95	NECP1_MOUSE	HD	1941934698	20210920_AnswerALS_FHD3_centroid.mzXML	1
Q9CR98	F136A_MOUSE	HD	106008036	20210920_AnswerALS_FHD3_centroid.mzXML	1
Q9CRB6	TPPP3_MOUSE	HD	168891732	20210920_AnswerALS_FHD3_centroid.mzXML	1
Q9CRB8	MTFP1_MOUSE	HD	120555876	20210920_AnswerALS_FHD3_centroid.mzXML	1
Q9CRB9	MIC19_MOUSE	HD	606176820	20210920_AnswerALS_FHD3_centroid.mzXML	1
Q9CRD0	OCAD1_MOUSE	HD	88118478	20210920_AnswerALS_FHD3_centroid.mzXML	1
Q9CS42	PRPS2_MOUSE	HD	566390535	20210920_AnswerALS_FHD3_centroid.mzXML	1
Q9CS84	NRX1A_MOUSE	HD	871236933	20210920_AnswerALS_FHD3_centroid.mzXML	1
Q9CTY5	MICU3_MOUSE	HD	71370147	20210920_AnswerALS_FHD3_centroid.mzXML	1
Q9CVB6	ARPC2_MOUSE	HD	1203109752	20210920_AnswerALS_FHD3_centroid.mzXML	1
Q9CWE0	MFR1L_MOUSE	HD	233319744	20210920_AnswerALS_FHD3_centroid.mzXML	1
Q9CWF2	TBB2B_MOUSE	HD	1000151616	20210920_AnswerALS_FHD3_centroid.mzXML	1
Q9CWH6	PSA7L_MOUSE	HD	814566516	20210920_AnswerALS_FHD3_centroid.mzXML	1
Q9CWJ9	PUR9_MOUSE	HD	524035656	20210920_AnswerALS_FHD3_centroid.mzXML	1
Q9CWK8	SNX2_MOUSE	HD	82882086	20210920_AnswerALS_FHD3_centroid.mzXML	1
Q9CWM4	PFD1_MOUSE	HD	104896008	20210920_AnswerALS_FHD3_centroid.mzXML	1
Q9CWS0	DDAH1_MOUSE	HD	1582150278	20210920_AnswerALS_FHD3_centroid.mzXML	1
Q9CWZ7	SNAG_MOUSE	HD	2151711720	20210920_AnswerALS_FHD3_centroid.mzXML	1
Q9CX34	SGT1_MOUSE	HD	242232930	20210920_AnswerALS_FHD3_centroid.mzXML	1
Q9CX56	PSMD8_MOUSE	HD	136698288	20210920_AnswerALS_FHD3_centroid.mzXML	1
Q9CX86	ROA0_MOUSE	HD	608787300	20210920_AnswerALS_FHD3_centroid.mzXML	1
Q9CXJ4	ABCB8_MOUSE	HD	NA	20210920_AnswerALS_FHD3_centroid.mzXML	1
Q9CXS4	CENPV_MOUSE	HD	316784640	20210920_AnswerALS_FHD3_centroid.mzXML	1
Q9CXV1	DHSD_MOUSE	HD	186071562	20210920_AnswerALS_FHD3_centroid.mzXML	1
Q9CXW2	RT22_MOUSE	HD	188721108	20210920_AnswerALS_FHD3_centroid.mzXML	1
Q9CXW3	CYBP_MOUSE	HD	487401672	20210920_AnswerALS_FHD3_centroid.mzXML	1
Q9CXW4	RL11_MOUSE	HD	363815004	20210920_AnswerALS_FHD3_centroid.mzXML	1
Q9CXY6	ILF2_MOUSE	HD	136499988	20210920_AnswerALS_FHD3_centroid.mzXML	1
Q9CXZ1	NDUS4_MOUSE	HD	371827719	20210920_AnswerALS_FHD3_centroid.mzXML	1
Q9CY16	RT28_MOUSE	HD	6153753	20210920_AnswerALS_FHD3_centroid.mzXML	1
Q9CY27	TECR_MOUSE	HD	33297546	20210920_AnswerALS_FHD3_centroid.mzXML	1
Q9CY64	BIEA_MOUSE	HD	79571778	20210920_AnswerALS_FHD3_centroid.mzXML	1
Q9CYH2	F213A_MOUSE	HD	66038100	20210920_AnswerALS_FHD3_centroid.mzXML	1
Q9CYR6	AGM1_MOUSE	HD	100372020	20210920_AnswerALS_FHD3_centroid.mzXML	1
Q9CYT6	CAP2_MOUSE	HD	2291738106	20210920_AnswerALS_FHD3_centroid.mzXML	1
Q9CYW4	HDHD3_MOUSE	HD	56720742	20210920_AnswerALS_FHD3_centroid.mzXML	1
Q9CYZ2	TPD54_MOUSE	HD	65200332	20210920_AnswerALS_FHD3_centroid.mzXML	1
Q9CZ04	CSN7A_MOUSE	HD	155891139	20210920_AnswerALS_FHD3_centroid.mzXML	1
Q9CZ13	QCR1_MOUSE	HD	13187744604	20210920_AnswerALS_FHD3_centroid.mzXML	1
Q9CZ30	OLA1_MOUSE	HD	1010764530	20210920_AnswerALS_FHD3_centroid.mzXML	1
Q9CZ42	NNRD_MOUSE	HD	111090321	20210920_AnswerALS_FHD3_centroid.mzXML	1
Q9CZ44	NSF1C_MOUSE	HD	1113695106	20210920_AnswerALS_FHD3_centroid.mzXML	1
Q9CZA6	NDE1_MOUSE	HD	96652524	20210920_AnswerALS_FHD3_centroid.mzXML	1
Q9CZB0	C560_MOUSE	HD	69662016	20210920_AnswerALS_FHD3_centroid.mzXML	1
Q9CZC8	SCRN1_MOUSE	HD	2191950549	20210920_AnswerALS_FHD3_centroid.mzXML	1
Q9CZD3	SYG_MOUSE	HD	281711595	20210920_AnswerALS_FHD3_centroid.mzXML	1
Q9CZM2	RL15_MOUSE	HD	127876068	20210920_AnswerALS_FHD3_centroid.mzXML	1
Q9CZP5	BCS1_MOUSE	HD	126994821	20210920_AnswerALS_FHD3_centroid.mzXML	1
Q9CZR3	TM40L_MOUSE	HD	32697201	20210920_AnswerALS_FHD3_centroid.mzXML	1
Q9CZS1	AL1B1_MOUSE	HD	294042827	20210920_AnswerALS_FHD3_centroid.mzXML	1
Q9CZT8	RAB3B_MOUSE	HD	2485283466	20210920_AnswerALS_FHD3_centroid.mzXML	1
Q9CZU6	CISY_MOUSE	HD	17399408883	20210920_AnswerALS_FHD3_centroid.mzXML	1
Q9CZW5	TOM70_MOUSE	HD	3632909814	20210920_AnswerALS_FHD3_centroid.mzXML	1
Q9CZX8	RS19_MOUSE	HD	1067751420	20210920_AnswerALS_FHD3_centroid.mzXML	1
Q9CZY3	UB2V1_MOUSE	HD	2269569048	20210920_AnswerALS_FHD3_centroid.mzXML	1
Q9D051	ODPB_MOUSE	HD	8096184789	20210920_AnswerALS_FHD3_centroid.mzXML	1
Q9D0E1	HNRPM_MOUSE	HD	1171512084	20210920_AnswerALS_FHD3_centroid.mzXML	1
Q9D0F9	PGM1_MOUSE	HD	1337220894	20210920_AnswerALS_FHD3_centroid.mzXML	1
Q9D0I9	SYRC_MOUSE	HD	87780546	20210920_AnswerALS_FHD3_centroid.mzXML	1
Q9D0J8	PTMS_MOUSE	HD	670931184	20210920_AnswerALS_FHD3_centroid.mzXML	1
Q9D0K2	SCOT1_MOUSE	HD	3978672576	20210920_AnswerALS_FHD3_centroid.mzXML	1
Q9D0M1	KPRA_MOUSE	HD	64130526	20210920_AnswerALS_FHD3_centroid.mzXML	1
Q9D0M3	CY1_MOUSE	HD	7124958366	20210920_AnswerALS_FHD3_centroid.mzXML	1
Q9D0M5	DYL2_MOUSE	HD	106969392	20210920_AnswerALS_FHD3_centroid.mzXML	1
Q9D0R2	SYTC_MOUSE	HD	137746632	20210920_AnswerALS_FHD3_centroid.mzXML	1
Q9D0S9	HINT2_MOUSE	HD	342877662	20210920_AnswerALS_FHD3_centroid.mzXML	1
Q9D0T1	NH2L1_MOUSE	HD	NA	20210920_AnswerALS_FHD3_centroid.mzXML	1
Q9D154	ILEUA_MOUSE	HD	257503320	20210920_AnswerALS_FHD3_centroid.mzXML	1
Q9D172	ES1_MOUSE	HD	1294376010	20210920_AnswerALS_FHD3_centroid.mzXML	1
Q9D173	TOM7_MOUSE	HD	23450139	20210920_AnswerALS_FHD3_centroid.mzXML	1
Q9D1A2	CNDP2_MOUSE	HD	1234340334	20210920_AnswerALS_FHD3_centroid.mzXML	1
Q9D1D4	TMEDA_MOUSE	HD	59931348	20210920_AnswerALS_FHD3_centroid.mzXML	1
Q9D1E6	TBCB_MOUSE	HD	92881902	20210920_AnswerALS_FHD3_centroid.mzXML	1
Q9D1F4	AKTS1_MOUSE	HD	NA	20210920_AnswerALS_FHD3_centroid.mzXML	1
Q9D1G1	RAB1B_MOUSE	HD	711803502	20210920_AnswerALS_FHD3_centroid.mzXML	1
Q9D1G5	LRC57_MOUSE	HD	372680928	20210920_AnswerALS_FHD3_centroid.mzXML	1
Q9D1I5	MCEE_MOUSE	HD	NA	20210920_AnswerALS_FHD3_centroid.mzXML	1
Q9D1J3	SARNP_MOUSE	HD	68203674	20210920_AnswerALS_FHD3_centroid.mzXML	1
Q9D1K2	VATF_MOUSE	HD	641860704	20210920_AnswerALS_FHD3_centroid.mzXML	1
Q9D1K7	CT027_MOUSE	HD	NA	20210920_AnswerALS_FHD3_centroid.mzXML	1
Q9D1L9	LTOR5_MOUSE	HD	141604968	20210920_AnswerALS_FHD3_centroid.mzXML	1
Q9D1M0	SEC13_MOUSE	HD	72306414	20210920_AnswerALS_FHD3_centroid.mzXML	1
Q9D1Q6	ERP44_MOUSE	HD	84455100	20210920_AnswerALS_FHD3_centroid.mzXML	1
Q9D1R9	RL34_MOUSE	HD	204214680	20210920_AnswerALS_FHD3_centroid.mzXML	1
Q9D1T0	LIGO1_MOUSE	HD	94217934	20210920_AnswerALS_FHD3_centroid.mzXML	1
Q9D1X0	NOL3_MOUSE	HD	60174432	20210920_AnswerALS_FHD3_centroid.mzXML	1
Q9D2G2	ODO2_MOUSE	HD	3558188700	20210920_AnswerALS_FHD3_centroid.mzXML	1
Q9D2P8	MOBP_MOUSE	HD	1392086520	20210920_AnswerALS_FHD3_centroid.mzXML	1
Q9D2V7	CORO7_MOUSE	HD	111271740	20210920_AnswerALS_FHD3_centroid.mzXML	1
Q9D358	PPAC_MOUSE	HD	862085529	20210920_AnswerALS_FHD3_centroid.mzXML	1
Q9D379	HYEP_MOUSE	HD	NA	20210920_AnswerALS_FHD3_centroid.mzXML	1
Q9D387	LAMP5_MOUSE	HD	54564816	20210920_AnswerALS_FHD3_centroid.mzXML	1
Q9D394	RUFY3_MOUSE	HD	1135689429	20210920_AnswerALS_FHD3_centroid.mzXML	1
Q9D3A9	TTYH1_MOUSE	HD	1195685424	20210920_AnswerALS_FHD3_centroid.mzXML	1
Q9D3D9	ATPD_MOUSE	HD	4201028208	20210920_AnswerALS_FHD3_centroid.mzXML	1
Q9D3P8	PLRKT_MOUSE	HD	NA	20210920_AnswerALS_FHD3_centroid.mzXML	1
Q9D3R6	KATL2_MOUSE	HD	608749152	20210920_AnswerALS_FHD3_centroid.mzXML	1
Q9D4C9	CLVS1_MOUSE	HD	38283297	20210920_AnswerALS_FHD3_centroid.mzXML	1
Q9D4H1	EXOC2_MOUSE	HD	NA	20210920_AnswerALS_FHD3_centroid.mzXML	1
Q9D593	VATE2_MOUSE	HD	269378280	20210920_AnswerALS_FHD3_centroid.mzXML	1
Q9D5T0	ATAD1_MOUSE	HD	44731704	20210920_AnswerALS_FHD3_centroid.mzXML	1
Q9D5V5	CUL5_MOUSE	HD	102426477	20210920_AnswerALS_FHD3_centroid.mzXML	1
Q9D6F4	GBRA4_MOUSE	HD	NA	20210920_AnswerALS_FHD3_centroid.mzXML	1
Q9D6F9	TBB4A_MOUSE	HD	19378444800	20210920_AnswerALS_FHD3_centroid.mzXML	1
Q9D6J5	NDUB8_MOUSE	HD	463065582	20210920_AnswerALS_FHD3_centroid.mzXML	1
Q9D6J6	NDUV2_MOUSE	HD	2512818030	20210920_AnswerALS_FHD3_centroid.mzXML	1
Q9D6K5	SYJ2B_MOUSE	HD	111211428	20210920_AnswerALS_FHD3_centroid.mzXML	1
Q9D6M3	GHC1_MOUSE	HD	2588855340	20210920_AnswerALS_FHD3_centroid.mzXML	1
Q9D6R2	IDH3A_MOUSE	HD	11483019018	20210920_AnswerALS_FHD3_centroid.mzXML	1
Q9D6U8	F162A_MOUSE	HD	155430108	20210920_AnswerALS_FHD3_centroid.mzXML	1
Q9D6Y9	GLGB_MOUSE	HD	113896794	20210920_AnswerALS_FHD3_centroid.mzXML	1
Q9D710	TMX2_MOUSE	HD	177167256	20210920_AnswerALS_FHD3_centroid.mzXML	1
Q9D7A8	ARMC1_MOUSE	HD	171297765	20210920_AnswerALS_FHD3_centroid.mzXML	1
Q9D7B6	ACAD8_MOUSE	HD	65584308	20210920_AnswerALS_FHD3_centroid.mzXML	1
Q9D7E4	CS025_MOUSE	HD	NA	20210920_AnswerALS_FHD3_centroid.mzXML	1
Q9D7G0	PRPS1_MOUSE	HD	59763156	20210920_AnswerALS_FHD3_centroid.mzXML	1
Q9D7J4	COX20_MOUSE	HD	NA	20210920_AnswerALS_FHD3_centroid.mzXML	1
Q9D7N9	APMAP_MOUSE	HD	235996518	20210920_AnswerALS_FHD3_centroid.mzXML	1
Q9D7S7	RL22L_MOUSE	HD	36120330	20210920_AnswerALS_FHD3_centroid.mzXML	1
Q9D7S9	CHMP5_MOUSE	HD	61459440	20210920_AnswerALS_FHD3_centroid.mzXML	1
Q9D7X3	DUS3_MOUSE	HD	389992986	20210920_AnswerALS_FHD3_centroid.mzXML	1
Q9D7X8	GGCT_MOUSE	HD	31081824	20210920_AnswerALS_FHD3_centroid.mzXML	1
Q9D819	IPYR_MOUSE	HD	409586214	20210920_AnswerALS_FHD3_centroid.mzXML	1
Q9D855	QCR7_MOUSE	HD	1032520896	20210920_AnswerALS_FHD3_centroid.mzXML	1
Q9D880	TIM50_MOUSE	HD	320753130	20210920_AnswerALS_FHD3_centroid.mzXML	1
Q9D882	CJ035_MOUSE	HD	NA	20210920_AnswerALS_FHD3_centroid.mzXML	1
Q9D892	ITPA_MOUSE	HD	249074952	20210920_AnswerALS_FHD3_centroid.mzXML	1
Q9D898	ARP5L_MOUSE	HD	1102290060	20210920_AnswerALS_FHD3_centroid.mzXML	1
Q9D8B3	CHM4B_MOUSE	HD	99961896	20210920_AnswerALS_FHD3_centroid.mzXML	1
Q9D8B4	NDUAB_MOUSE	HD	456825930	20210920_AnswerALS_FHD3_centroid.mzXML	1
Q9D8B7	JAM3_MOUSE	HD	187924125	20210920_AnswerALS_FHD3_centroid.mzXML	1
Q9D8E6	RL4_MOUSE	HD	1083564186	20210920_AnswerALS_FHD3_centroid.mzXML	1
Q9D8N0	EF1G_MOUSE	HD	1698042906	20210920_AnswerALS_FHD3_centroid.mzXML	1
Q9D8W5	PSD12_MOUSE	HD	305004378	20210920_AnswerALS_FHD3_centroid.mzXML	1
Q9D8W7	OCAD2_MOUSE	HD	102577401	20210920_AnswerALS_FHD3_centroid.mzXML	1
Q9D8Y0	EFHD2_MOUSE	HD	373085862	20210920_AnswerALS_FHD3_centroid.mzXML	1
Q9D8Y1	T126A_MOUSE	HD	408494016	20210920_AnswerALS_FHD3_centroid.mzXML	1
Q9DA97	SEP14_MOUSE	HD	99260352	20210920_AnswerALS_FHD3_centroid.mzXML	1
Q9DAR7	DCPS_MOUSE	HD	279297480	20210920_AnswerALS_FHD3_centroid.mzXML	1
Q9DAS9	GBG12_MOUSE	HD	507417264	20210920_AnswerALS_FHD3_centroid.mzXML	1
Q9DB05	SNAA_MOUSE	HD	1413614094	20210920_AnswerALS_FHD3_centroid.mzXML	1
Q9DB10	EMRE_MOUSE	HD	58196295	20210920_AnswerALS_FHD3_centroid.mzXML	1
Q9DB15	RM12_MOUSE	HD	81402210	20210920_AnswerALS_FHD3_centroid.mzXML	1
Q9DB16	CB39L_MOUSE	HD	97914654	20210920_AnswerALS_FHD3_centroid.mzXML	1
Q9DB20	ATPO_MOUSE	HD	12731142576	20210920_AnswerALS_FHD3_centroid.mzXML	1
Q9DB27	MCTS1_MOUSE	HD	NA	20210920_AnswerALS_FHD3_centroid.mzXML	1
Q9DB41	GHC2_MOUSE	HD	45071391	20210920_AnswerALS_FHD3_centroid.mzXML	1
Q9DB60	PGFS_MOUSE	HD	45379002	20210920_AnswerALS_FHD3_centroid.mzXML	1
Q9DB72	BTBDH_MOUSE	HD	162267474	20210920_AnswerALS_FHD3_centroid.mzXML	1
Q9DB73	NB5R1_MOUSE	HD	19291737	20210920_AnswerALS_FHD3_centroid.mzXML	1
Q9DB76	EMC9_MOUSE	HD	2777759616	20210920_AnswerALS_FHD3_centroid.mzXML	1
Q9DB77	QCR2_MOUSE	HD	13467679044	20210920_AnswerALS_FHD3_centroid.mzXML	1
Q9DBC7	KAP0_MOUSE	HD	378960420	20210920_AnswerALS_FHD3_centroid.mzXML	1
Q9DBE8	ALG2_MOUSE	HD	199505496	20210920_AnswerALS_FHD3_centroid.mzXML	1
Q9DBF1	AL7A1_MOUSE	HD	1178522502	20210920_AnswerALS_FHD3_centroid.mzXML	1
Q9DBG3	AP2B1_MOUSE	HD	7353185943	20210920_AnswerALS_FHD3_centroid.mzXML	1
Q9DBG5	PLIN3_MOUSE	HD	28856202	20210920_AnswerALS_FHD3_centroid.mzXML	1
Q9DBG6	RPN2_MOUSE	HD	311527851	20210920_AnswerALS_FHD3_centroid.mzXML	1
Q9DBJ1	PGAM1_MOUSE	HD	14250772452	20210920_AnswerALS_FHD3_centroid.mzXML	1
Q9DBL1	ACDSB_MOUSE	HD	178787328	20210920_AnswerALS_FHD3_centroid.mzXML	1
Q9DBL7	COASY_MOUSE	HD	94736070	20210920_AnswerALS_FHD3_centroid.mzXML	1
Q9DBP5	KCY_MOUSE	HD	1351171560	20210920_AnswerALS_FHD3_centroid.mzXML	1
Q9DBS1	TMM43_MOUSE	HD	68976078	20210920_AnswerALS_FHD3_centroid.mzXML	1
Q9DBS2	TPRGL_MOUSE	HD	870092382	20210920_AnswerALS_FHD3_centroid.mzXML	1
Q9DBT5	AMPD2_MOUSE	HD	57244200	20210920_AnswerALS_FHD3_centroid.mzXML	1
Q9DBZ5	EIF3K_MOUSE	HD	175604616	20210920_AnswerALS_FHD3_centroid.mzXML	1
Q9DC07	LNEBL_MOUSE	HD	78931668	20210920_AnswerALS_FHD3_centroid.mzXML	1
Q9DC16	ERGI1_MOUSE	HD	89538780	20210920_AnswerALS_FHD3_centroid.mzXML	1
Q9DC28	KC1D_MOUSE	HD	NA	20210920_AnswerALS_FHD3_centroid.mzXML	1
Q9DC51	GNAI3_MOUSE	HD	3953498619	20210920_AnswerALS_FHD3_centroid.mzXML	1
Q9DC53	CPNE8_MOUSE	HD	113001516	20210920_AnswerALS_FHD3_centroid.mzXML	1
Q9DC61	MPPA_MOUSE	HD	119341236	20210920_AnswerALS_FHD3_centroid.mzXML	1
Q9DC69	NDUA9_MOUSE	HD	4951328625	20210920_AnswerALS_FHD3_centroid.mzXML	1
Q9DC70	NDUS7_MOUSE	HD	1195854570	20210920_AnswerALS_FHD3_centroid.mzXML	1
Q9DCB4	ARP21_MOUSE	HD	NA	20210920_AnswerALS_FHD3_centroid.mzXML	1
Q9DCC4	P5CR3_MOUSE	HD	45691548	20210920_AnswerALS_FHD3_centroid.mzXML	1
Q9DCC8	TOM20_MOUSE	HD	517501590	20210920_AnswerALS_FHD3_centroid.mzXML	1
Q9DCD0	6PGD_MOUSE	HD	287509668	20210920_AnswerALS_FHD3_centroid.mzXML	1
Q9DCD6	GBRAP_MOUSE	HD	50875272	20210920_AnswerALS_FHD3_centroid.mzXML	1
Q9DCF9	SSRG_MOUSE	HD	79547838	20210920_AnswerALS_FHD3_centroid.mzXML	1
Q9DCH4	EIF3F_MOUSE	HD	52051068	20210920_AnswerALS_FHD3_centroid.mzXML	1
Q9DCJ5	NDUA8_MOUSE	HD	1603621212	20210920_AnswerALS_FHD3_centroid.mzXML	1
Q9DCL8	IPP2_MOUSE	HD	129230304	20210920_AnswerALS_FHD3_centroid.mzXML	1
Q9DCL9	PUR6_MOUSE	HD	228838464	20210920_AnswerALS_FHD3_centroid.mzXML	1
Q9DCN2	NB5R3_MOUSE	HD	2567100864	20210920_AnswerALS_FHD3_centroid.mzXML	1
Q9DCP2	S38A3_MOUSE	HD	84120720	20210920_AnswerALS_FHD3_centroid.mzXML	1
Q9DCQ2	ASPD_MOUSE	HD	151969788	20210920_AnswerALS_FHD3_centroid.mzXML	1
Q9DCR2	AP3S1_MOUSE	HD	NA	20210920_AnswerALS_FHD3_centroid.mzXML	1
Q9DCS2	CP013_MOUSE	HD	72018030	20210920_AnswerALS_FHD3_centroid.mzXML	1
Q9DCS3	MECR_MOUSE	HD	161828340	20210920_AnswerALS_FHD3_centroid.mzXML	1
Q9DCS9	NDUBA_MOUSE	HD	2079051990	20210920_AnswerALS_FHD3_centroid.mzXML	1
Q9DCT2	NDUS3_MOUSE	HD	4193066214	20210920_AnswerALS_FHD3_centroid.mzXML	1
Q9DCT8	CRIP2_MOUSE	HD	201927495	20210920_AnswerALS_FHD3_centroid.mzXML	1
Q9DCW4	ETFB_MOUSE	HD	1240756980	20210920_AnswerALS_FHD3_centroid.mzXML	1
Q9DCX2	ATP5H_MOUSE	HD	9134636640	20210920_AnswerALS_FHD3_centroid.mzXML	1
Q9DCZ1	GMPR1_MOUSE	HD	204600192	20210920_AnswerALS_FHD3_centroid.mzXML	1
Q9DCZ4	MIC26_MOUSE	HD	585581364	20210920_AnswerALS_FHD3_centroid.mzXML	1
Q9DD03	RAB13_MOUSE	HD	1749446700	20210920_AnswerALS_FHD3_centroid.mzXML	1
Q9DD18	DTD1_MOUSE	HD	250010850	20210920_AnswerALS_FHD3_centroid.mzXML	1
Q9EP69	SAC1_MOUSE	HD	344726178	20210920_AnswerALS_FHD3_centroid.mzXML	1
Q9EP89	LACTB_MOUSE	HD	68381238	20210920_AnswerALS_FHD3_centroid.mzXML	1
Q9EPJ9	ARFG1_MOUSE	HD	230093139	20210920_AnswerALS_FHD3_centroid.mzXML	1
Q9EPK7	XPO7_MOUSE	HD	48444612	20210920_AnswerALS_FHD3_centroid.mzXML	1
Q9EPL8	IPO7_MOUSE	HD	527738883	20210920_AnswerALS_FHD3_centroid.mzXML	1
Q9EPN1	NBEA_MOUSE	HD	130155297	20210920_AnswerALS_FHD3_centroid.mzXML	1
Q9EPU0	RENT1_MOUSE	HD	117841389	20210920_AnswerALS_FHD3_centroid.mzXML	1
Q9EPW0	INP4A_MOUSE	HD	110769948	20210920_AnswerALS_FHD3_centroid.mzXML	1
Q9EQ20	MMSA_MOUSE	HD	2235989196	20210920_AnswerALS_FHD3_centroid.mzXML	1
Q9EQ80	NIF3L_MOUSE	HD	21195792	20210920_AnswerALS_FHD3_centroid.mzXML	1
Q9EQF6	DPYL5_MOUSE	HD	4299373860	20210920_AnswerALS_FHD3_centroid.mzXML	1
Q9EQH3	VPS35_MOUSE	HD	2095817508	20210920_AnswerALS_FHD3_centroid.mzXML	1
Q9EQQ9	OGA_MOUSE	HD	113484186	20210920_AnswerALS_FHD3_centroid.mzXML	1
Q9EQR5	LIME1_MOUSE	HD	665509008	20210920_AnswerALS_FHD3_centroid.mzXML	1
Q9EQU5	SET_MOUSE	HD	422003859	20210920_AnswerALS_FHD3_centroid.mzXML	1
Q9EQZ6	RPGF4_MOUSE	HD	38023107	20210920_AnswerALS_FHD3_centroid.mzXML	1
Q9ER00	STX12_MOUSE	HD	302661534	20210920_AnswerALS_FHD3_centroid.mzXML	1
Q9ER35	FN3K_MOUSE	HD	NA	20210920_AnswerALS_FHD3_centroid.mzXML	1
Q9ERD7	TBB3_MOUSE	HD	196000000000	20210920_AnswerALS_FHD3_centroid.mzXML	1
Q9ERK4	XPO2_MOUSE	HD	17452590	20210920_AnswerALS_FHD3_centroid.mzXML	1
Q9ERS2	NDUAD_MOUSE	HD	2093179692	20210920_AnswerALS_FHD3_centroid.mzXML	1
Q9ERT9	PPR1A_MOUSE	HD	NA	20210920_AnswerALS_FHD3_centroid.mzXML	1
Q9ES28	ARHG7_MOUSE	HD	37101183	20210920_AnswerALS_FHD3_centroid.mzXML	1
Q9ES97	RTN3_MOUSE	HD	2702641794	20210920_AnswerALS_FHD3_centroid.mzXML	1
Q9ESE1	LRBA_MOUSE	HD	82350480	20210920_AnswerALS_FHD3_centroid.mzXML	1
Q9ESJ4	SPN90_MOUSE	HD	169632474	20210920_AnswerALS_FHD3_centroid.mzXML	1
Q9ESM3	HPLN2_MOUSE	HD	83724936	20210920_AnswerALS_FHD3_centroid.mzXML	1
Q9ESN6	TRIM2_MOUSE	HD	502483710	20210920_AnswerALS_FHD3_centroid.mzXML	1
Q9ESU6	BRD4_MOUSE	HD	NA	20210920_AnswerALS_FHD3_centroid.mzXML	1
Q9ESW4	AGK_MOUSE	HD	1200128163	20210920_AnswerALS_FHD3_centroid.mzXML	1
Q9ET01	PYGL_MOUSE	HD	1433880720	20210920_AnswerALS_FHD3_centroid.mzXML	1
Q9JHI5	IVD_MOUSE	HD	843581244	20210920_AnswerALS_FHD3_centroid.mzXML	1
Q9JHK4	PGTA_MOUSE	HD	114906087	20210920_AnswerALS_FHD3_centroid.mzXML	1
Q9JHR7	IDE_MOUSE	HD	64948980	20210920_AnswerALS_FHD3_centroid.mzXML	1
[truncated: 226 more rows]
