# Supplementary material for: Dysregulation of protein SUMOylation networks in Huntington’s disease R6/2 mouse striatum
Source: Brain. 2024 Oct 11;148(4):1212–27. doi: 10.1093/brain/awae319 (PMC11969464; doi:10.1093/brain/awae319)
Supplement: awae319_Supplementary_Data [file awae319_supplementary_data.zip › brain-2024-01098-File012.xlsx]

## Sheet: HDvsNT SUMO-enriched proteins
From	Entry	Entry Name	FC	log2(FC)	raw.pval	Protein names	Gene Names	Organism	Length	Keywords	Gene Ontology (biological process)	Gene Ontology (molecular function)	Gene Ontology (cellular component)	Gene Ontology (GO)	Subcellular location [CC]	Post-translational modification	PubMed ID	Pathway	Keyword ID	Annotation	Gene Ontology IDs
A2A699	A2A699	F1712_MOUSE	15.695	3.9722	0.034451	Protein FAM171A2	Fam171a2	Mus musculus (Mouse)	822	Alternative splicing;Glycoprotein;Membrane;Phosphoprotein;Reference proteome;Signal;Transmembrane;Transmembrane helix			integral component of membrane [GO:0016021]	integral component of membrane [GO:0016021]	SUBCELLULAR LOCATION: Membrane {ECO:0000305}; Single-pass type I membrane protein {ECO:0000305}.		19468303; 15489334; 16452087; 21183079		KW-0025; KW-0325; KW-0472; KW-0597; KW-1185; KW-0732; KW-0812; KW-1133	3.0	GO:0016021
B9EJ86	B9EJ86	OSBL8_MOUSE	2.3637	1.2411	0.029156	Oxysterol-binding protein-related protein 8 (ORP-8) (OSBP-related protein 8)	Osbpl8 Kiaa1451 Orp8	Mus musculus (Mouse)	889	Acetylation;Endoplasmic reticulum;Lipid transport;Lipid-binding;Membrane;Nucleus;Phosphoprotein;Reference proteome;Transmembrane;Transmembrane helix;Transport	activation of protein kinase B activity [GO:0032148]; fat cell differentiation [GO:0045444]; negative regulation of cell migration [GO:0030336]; negative regulation of sequestering of triglyceride [GO:0010891]; phospholipid transport [GO:0015914]; positive regulation of glucose import [GO:0046326]; positive regulation of insulin receptor signaling pathway [GO:0046628]; positive regulation of prot…	cholesterol binding [GO:0015485]; phosphatidylinositol-4-phosphate binding [GO:0070273]; phosphatidylserine binding [GO:0001786]; phosphatidylserine transfer activity [GO:0140343]; sterol binding [GO:0032934]; sterol transporter activity [GO:0015248]	cortical endoplasmic reticulum [GO:0032541]; cytosol [GO:0005829]; endoplasmic reticulum [GO:0005783]; endoplasmic reticulum membrane [GO:0005789]; integral component of membrane [GO:0016021]; intracellular membrane-bounded organelle [GO:0043231]; membrane [GO:0016020]; nuclear membrane [GO:0031965]	cortical endoplasmic reticulum [GO:0032541]; cytosol [GO:0005829]; endoplasmic reticulum [GO:0005783]; endoplasmic reticulum membrane [GO:0005789]; integral component of membrane [GO:0016021]; intracellular membrane-bounded organelle [GO:0043231]; membrane [GO:0016020]; nuclear membrane [GO:0031965]; cholesterol binding [GO:0015485]; phosphatidylinositol-4-phosphate binding [GO:0070273]; phosphat…	SUBCELLULAR LOCATION: Endoplasmic reticulum membrane {ECO:0000250|UniProtKB:Q9BZF1}; Single-pass membrane protein {ECO:0000250|UniProtKB:Q9BZF1}. Nucleus membrane {ECO:0000250|UniProtKB:Q9BZF1}. Note=The presence of the N-terminus extension contains an overall negative charge that may explain the weak localization to the cortical endoplasmic reticulum. {ECO:0000250|UniProtKB:Q9BZF1}.		19468303; 15489334; 15368895; 17242355; 17991739; 19144319; 21183079; 23554939; 25347070		KW-0007; KW-0256; KW-0445; KW-0446; KW-0472; KW-0539; KW-0597; KW-1185; KW-0812; KW-1133; KW-0813	5.0	GO:0001786; GO:0005783; GO:0005789; GO:0005829; GO:0010891; GO:0015248; GO:0015485; GO:0015914; GO:0016020; GO:0016021; GO:0030336; GO:0031965; GO:0032148; GO:0032541; GO:0032934; GO:0043231; GO:0045444; GO:0046326; GO:0046628; GO:0051897; GO:0070273; GO:0090204; GO:0140343
E9Q3L2	E9Q3L2	PI4KA_MOUSE	0.21716	-2.2032	0.049192	Phosphatidylinositol 4-kinase alpha (PI4-kinase alpha) (PI4K-alpha) (PtdIns-4-kinase alpha) (EC 2.7.1.67)	Pi4ka Pik4 Pik4ca	Mus musculus (Mouse)	2105	ATP-binding;Cell membrane;Cytoplasm;Kinase;Lipid metabolism;Membrane;Nucleotide-binding;Phosphoprotein;Reference proteome;Transferase	modulation by host of viral process [GO:0044788]; phosphatidylinositol phosphate biosynthetic process [GO:0046854]; phosphatidylinositol-mediated signaling [GO:0048015]; phosphorylation [GO:0016310]; reorganization of cellular membranes to establish viral sites of replication [GO:0140754]	1-phosphatidylinositol 4-kinase activity [GO:0004430]; ATP binding [GO:0005524]; kinase activity [GO:0016301]; phosphatidylinositol kinase activity [GO:0052742]	cytoplasm [GO:0005737]; Golgi-associated vesicle membrane [GO:0030660]; membrane [GO:0016020]; plasma membrane [GO:0005886]	cytoplasm [GO:0005737]; Golgi-associated vesicle membrane [GO:0030660]; membrane [GO:0016020]; plasma membrane [GO:0005886]; 1-phosphatidylinositol 4-kinase activity [GO:0004430]; ATP binding [GO:0005524]; kinase activity [GO:0016301]; phosphatidylinositol kinase activity [GO:0052742]; modulation by host of viral process [GO:0044788]; phosphatidylinositol phosphate biosynthetic process [GO:004685…	SUBCELLULAR LOCATION: Cytoplasm {ECO:0000250|UniProtKB:P42356}. Cell membrane {ECO:0000250|UniProtKB:P42356}. Note=Localization to the plasma membrane is mediated by the PI4K complex and association with EFR3 (EFR3A or EFR3B), TTC7 (TTC7A or TTC7B) and FAM126 (FAM126A or FAM126B). Localization to the plasma membrane is regulated by TMEM150A. {ECO:0000250|UniProtKB:P42356}.		19468303; 15489334; 16141072; 17242355; 21183079; 23229899		KW-0067; KW-1003; KW-0963; KW-0418; KW-0443; KW-0472; KW-0547; KW-0597; KW-1185; KW-0808	5.0	GO:0004430; GO:0005524; GO:0005737; GO:0005886; GO:0016020; GO:0016301; GO:0016310; GO:0030660; GO:0044788; GO:0046854; GO:0048015; GO:0052742; GO:0140754
O08585	O08585	CLCA_MOUSE	2.3072	1.2061	0.037085	Clathrin light chain A (Lca)	Clta	Mus musculus (Mouse)	235	Acetylation;Calcium;Cell cycle;Cell division;Coated pit;Cytoplasm;Cytoplasmic vesicle;Cytoskeleton;Membrane;Mitosis;Phosphoprotein;Reference proteome	cell cycle [GO:0007049]; cell division [GO:0051301]; clathrin coat assembly [GO:0048268]; clathrin-dependent endocytosis [GO:0072583]; intracellular protein transport [GO:0006886]	clathrin heavy chain binding [GO:0032050]; GTPase binding [GO:0051020]; peptide binding [GO:0042277]; protein-containing complex binding [GO:0044877]; structural molecule activity [GO:0005198]	clathrin coat [GO:0030118]; clathrin coat of coated pit [GO:0030132]; clathrin coat of trans-Golgi network vesicle [GO:0030130]; clathrin complex [GO:0071439]; clathrin vesicle coat [GO:0030125]; clathrin-coated pit [GO:0005905]; clathrin-coated vesicle [GO:0030136]; cytoplasmic vesicle [GO:0031410]; glutamatergic synapse [GO:0098978]; plasma membrane [GO:0005886]; postsynaptic endocytic zone [GO…	clathrin coat [GO:0030118]; clathrin coat of coated pit [GO:0030132]; clathrin coat of trans-Golgi network vesicle [GO:0030130]; clathrin complex [GO:0071439]; clathrin vesicle coat [GO:0030125]; clathrin-coated pit [GO:0005905]; clathrin-coated vesicle [GO:0030136]; cytoplasmic vesicle [GO:0031410]; glutamatergic synapse [GO:0098978]; plasma membrane [GO:0005886]; postsynaptic endocytic zone [GO…	SUBCELLULAR LOCATION: Cytoplasmic vesicle membrane; Peripheral membrane protein; Cytoplasmic side. Membrane, coated pit; Peripheral membrane protein; Cytoplasmic side. Cytoplasm, cytoskeleton, spindle {ECO:0000250|UniProtKB:P09496}. Note=Cytoplasmic face of coated pits and vesicles.In complex with TACC3 and CKAP5 (forming the TACC3/ch-TOG/clathrin complex) localized to inter-microtubule bridges i…		19468303; 21183079; 23806337		KW-0007; KW-0106; KW-0131; KW-0132; KW-0168; KW-0963; KW-0968; KW-0206; KW-0472; KW-0498; KW-0597; KW-1185	5.0	GO:0005198; GO:0005819; GO:0005886; GO:0005905; GO:0006886; GO:0007049; GO:0030118; GO:0030125; GO:0030130; GO:0030132; GO:0030136; GO:0030672; GO:0031410; GO:0032050; GO:0042277; GO:0044877; GO:0048268; GO:0051020; GO:0051301; GO:0071439; GO:0072583; GO:0098835; GO:0098843; GO:0098978; GO:0099631
O08756	O08756	HCD2_MOUSE	4.0248	2.0089	0.029454	3-hydroxyacyl-CoA dehydrogenase type-2 (EC 1.1.1.35) (17-beta-estradiol 17-dehydrogenase) (EC 1.1.1.62) (2-methyl-3-hydroxybutyryl-CoA dehydrogenase) (MHBD) (3-alpha-(17-beta)-hydroxysteroid dehydrogenase (NAD(+))) (EC 1.1.1.239) (3-hydroxy-2-methylbutyryl-CoA dehydrogenase) (EC 1.1.1.178) (3-hydroxyacyl-CoA dehydrogenase type II) (3alpha(or 20beta)-hydroxysteroid dehydrogenase) (EC 1.1.1.53) (7-…	Hsd17b10 Erab Hadh2	Mus musculus (Mouse)	261	Acetylation;Direct protein sequencing;Fatty acid metabolism;Lipid metabolism;Mitochondrion;Mitochondrion nucleoid;NAD;Oxidoreductase;Reference proteome;Steroid metabolism;tRNA processing	androgen metabolic process [GO:0008209]; bile acid biosynthetic process [GO:0006699]; brexanolone metabolic process [GO:0062173]; C21-steroid hormone metabolic process [GO:0008207]; estrogen metabolic process [GO:0008210]; fatty acid beta-oxidation [GO:0006635]; fatty acid metabolic process [GO:0006631]; isoleucine catabolic process [GO:0006550]; mitochondrial tRNA 3'-end processing [GO:1990180];…	17-beta-hydroxysteroid dehydrogenase (NAD+) activity [GO:0044594]; 3-hydroxy-2-methylbutyryl-CoA dehydrogenase activity [GO:0047015]; 3-hydroxyacyl-CoA dehydrogenase activity [GO:0003857]; acetoacetyl-CoA reductase activity [GO:0018454]; amyloid-beta binding [GO:0001540]; androstan-3-alpha,17-beta-diol dehydrogenase activity [GO:0047044]; chenodeoxycholate 7-alpha-dehydrogenase (NAD+) activity [G…	endoplasmic reticulum [GO:0005783]; mitochondrial inner membrane [GO:0005743]; mitochondrial nucleoid [GO:0042645]; mitochondrial ribonuclease P complex [GO:0030678]; mitochondrion [GO:0005739]; tRNA methyltransferase complex [GO:0043527]	endoplasmic reticulum [GO:0005783]; mitochondrial inner membrane [GO:0005743]; mitochondrial nucleoid [GO:0042645]; mitochondrial ribonuclease P complex [GO:0030678]; mitochondrion [GO:0005739]; tRNA methyltransferase complex [GO:0043527]; 17-beta-hydroxysteroid dehydrogenase (NAD+) activity [GO:0044594]; 3-hydroxy-2-methylbutyryl-CoA dehydrogenase activity [GO:0047015]; 3-hydroxyacyl-CoA dehydro…	SUBCELLULAR LOCATION: Mitochondrion {ECO:0000250|UniProtKB:Q99714}. Mitochondrion matrix, mitochondrion nucleoid {ECO:0000250|UniProtKB:Q99714}.		21183079; 20077426; 23806337; 23576753	PATHWAY: Amino-acid degradation; L-isoleucine degradation. {ECO:0000250|UniProtKB:Q99714}.; PATHWAY: Lipid metabolism; fatty acid beta-oxidation. {ECO:0000250|UniProtKB:Q99714}.; PATHWAY: Steroid metabolism. {ECO:0000250|UniProtKB:Q99714}.; PATHWAY: Lipid metabolism; bile acid biosynthesis. {ECO:0000250|UniProtKB:Q99714}.	KW-0007; KW-0903; KW-0276; KW-0443; KW-0496; KW-1135; KW-0520; KW-0560; KW-1185; KW-0753; KW-0819	5.0	GO:0000049; GO:0001540; GO:0003857; GO:0004303; GO:0005496; GO:0005739; GO:0005743; GO:0005783; GO:0006550; GO:0006631; GO:0006635; GO:0006699; GO:0007005; GO:0008207; GO:0008209; GO:0008210; GO:0008709; GO:0018454; GO:0030283; GO:0030331; GO:0030678; GO:0042645; GO:0042802; GO:0043527; GO:0044594; GO:0047015; GO:0047035; GO:0047044; GO:0051287; GO:0051289; GO:0062173; GO:0070901; GO:0097745; GO:…
O08788	O08788	DCTN1_MOUSE	0.40898	-1.2899	0.040245	Dynactin subunit 1 (150 kDa dynein-associated polypeptide) (DAP-150) (DP-150) (p150-glued)	Dctn1	Mus musculus (Mouse)	1281	Alternative splicing;Cell cycle;Cell division;Coiled coil;Cytoplasm;Cytoskeleton;Dynein;Microtubule;Mitosis;Nucleus;Phosphoprotein;Reference proteome;Transport;Ubl conjugation	cell division [GO:0051301]; centriole-centriole cohesion [GO:0010457]; cytoplasmic microtubule organization [GO:0031122]; establishment of mitotic spindle orientation [GO:0000132]; melanosome transport [GO:0032402]; microtubule anchoring at centrosome [GO:0034454]; motor behavior [GO:0061744]; neuromuscular junction development [GO:0007528]; neuromuscular process [GO:0050905]; neuron cellular hom…	identical protein binding [GO:0042802]; microtubule binding [GO:0008017]; microtubule plus-end binding [GO:0051010]; protein kinase binding [GO:0019901]; tubulin binding [GO:0015631]	axon [GO:0030424]; cell cortex [GO:0005938]; cell cortex region [GO:0099738]; cell leading edge [GO:0031252]; centriolar subdistal appendage [GO:0120103]; centriole [GO:0005814]; centrosome [GO:0005813]; ciliary basal body [GO:0036064]; cytoplasm [GO:0005737]; cytoplasmic dynein complex [GO:0005868]; cytosol [GO:0005829]; intercellular bridge [GO:0045171]; kinetochore [GO:0000776]; microtubule [G…	axon [GO:0030424]; cell cortex [GO:0005938]; cell cortex region [GO:0099738]; cell leading edge [GO:0031252]; centriolar subdistal appendage [GO:0120103]; centriole [GO:0005814]; centrosome [GO:0005813]; ciliary basal body [GO:0036064]; cytoplasm [GO:0005737]; cytoplasmic dynein complex [GO:0005868]; cytosol [GO:0005829]; intercellular bridge [GO:0045171]; kinetochore [GO:0000776]; microtubule [G…	SUBCELLULAR LOCATION: Cytoplasm {ECO:0000250|UniProtKB:Q14203}. Cytoplasm, cytoskeleton {ECO:0000269|PubMed:16954346}. Cytoplasm, cytoskeleton, microtubule organizing center, centrosome {ECO:0000250|UniProtKB:Q14203}. Cytoplasm, cytoskeleton, microtubule organizing center, centrosome, centriole {ECO:0000269|PubMed:23386061}. Cytoplasm, cytoskeleton, spindle {ECO:0000250|UniProtKB:Q14203}. Nucleus…	PTM: Ubiquitinated by a SCF complex containing FBXL5, leading to its degradation by the proteasome. {ECO:0000250|UniProtKB:Q14203}.; PTM: Phosphorylation by SLK at Thr-145, Thr-146 and Thr-147 targets DCTN1 to the centrosome. It is uncertain if SLK phosphorylates all three threonines or one or two of them. PLK1-mediated phosphorylation at Ser-179 is essential for its localization in the nuclear e…	9070275; 16141072; 19468303; 14581450; 16954346; 19935774; 21183079; 22275436; 22956769; 23386061; 25189619; 27474409; 30787442		KW-0025; KW-0131; KW-0132; KW-0175; KW-0963; KW-0206; KW-0243; KW-0493; KW-0498; KW-0539; KW-0597; KW-1185; KW-0813; KW-0832	5.0	GO:0000132; GO:0000776; GO:0000922; GO:0005634; GO:0005635; GO:0005737; GO:0005813; GO:0005814; GO:0005819; GO:0005829; GO:0005868; GO:0005874; GO:0005875; GO:0005938; GO:0007097; GO:0007528; GO:0008017; GO:0010457; GO:0015630; GO:0015631; GO:0019901; GO:0021517; GO:0030424; GO:0030904; GO:0031116; GO:0031122; GO:0031252; GO:0032402; GO:0032991; GO:0034454; GO:0035371; GO:0036064; GO:0042147; GO:…
O35685	O35685	NUDC_MOUSE	12.348	3.6262	0.028659	Nuclear migration protein nudC (Nuclear distribution protein C homolog) (Silica-induced gene 92 protein) (SIG-92)	Nudc	Mus musculus (Mouse)	332	3D-structure;Acetylation;Cell cycle;Cell division;Coiled coil;Cytoplasm;Cytoskeleton;Microtubule;Mitosis;Nucleus;Phosphoprotein;Reference proteome	cell division [GO:0051301]; mitotic metaphase plate congression [GO:0007080]; mitotic spindle organization [GO:0007052]; nuclear migration [GO:0007097]; protein folding [GO:0006457]; response to peptide hormone [GO:0043434]	unfolded protein binding [GO:0051082]	cytoplasm [GO:0005737]; cytosol [GO:0005829]; Golgi apparatus [GO:0005794]; microtubule [GO:0005874]; midbody [GO:0030496]; mitotic spindle [GO:0072686]; nucleus [GO:0005634]	cytoplasm [GO:0005737]; cytosol [GO:0005829]; Golgi apparatus [GO:0005794]; microtubule [GO:0005874]; midbody [GO:0030496]; mitotic spindle [GO:0072686]; nucleus [GO:0005634]; unfolded protein binding [GO:0051082]; cell division [GO:0051301]; mitotic metaphase plate congression [GO:0007080]; mitotic spindle organization [GO:0007052]; nuclear migration [GO:0007097]; protein folding [GO:0006457]; r…	SUBCELLULAR LOCATION: Cytoplasm, cytoskeleton {ECO:0000250}. Nucleus {ECO:0000250}. Cytoplasm, cytoskeleton, spindle {ECO:0000250|UniProtKB:Q9Y266}. Midbody {ECO:0000250|UniProtKB:Q9Y266}. Note=A small proportion is nuclear, in a punctate pattern (By similarity). In a filamentous pattern adjacent to the nucleus of migrating cerebellar granule cells. Colocalizes with tubulin and dynein and with th…	PTM: Reversibly phosphorylated on serine residues during the M phase of the cell cycle. Phosphorylation on Ser-275 and Ser-327 is necessary for correct formation of mitotic spindles and chromosome separation during mitosis. Phosphorylated by PLK and other kinases (By similarity). {ECO:0000250|UniProtKB:Q9Y266}.	7868905; 9601647; 16141072; 15489334; 11734602; 21183079		KW-0002; KW-0007; KW-0131; KW-0132; KW-0175; KW-0963; KW-0206; KW-0493; KW-0498; KW-0539; KW-0597; KW-1185	5.0	GO:0005634; GO:0005737; GO:0005794; GO:0005829; GO:0005874; GO:0006457; GO:0007052; GO:0007080; GO:0007097; GO:0030496; GO:0043434; GO:0051082; GO:0051301; GO:0072686
O70318	O70318	E41L2_MOUSE	5.6386	2.4953	0.016038	Band 4.1-like protein 2 (Erythrocyte membrane protein band 4.1-like 2) (Generally expressed protein 4.1) (4.1G)	Epb41l2 Epb4.1l2	Mus musculus (Mouse)	988	Acetylation;Actin-binding;Cell cycle;Cell division;Cell membrane;Cytoplasm;Cytoskeleton;Membrane;Mitosis;Phosphoprotein;Reference proteome;Transport	actin cytoskeleton organization [GO:0030036]; actomyosin structure organization [GO:0031032]; cell cycle [GO:0007049]; cell division [GO:0051301]; cortical actin cytoskeleton organization [GO:0030866]; positive regulation of protein localization to cell cortex [GO:1904778]; regulation of cell shape [GO:0008360]	actin binding [GO:0003779]; PH domain binding [GO:0042731]; spectrin binding [GO:0030507]; structural molecule activity [GO:0005198]	actin cytoskeleton [GO:0015629]; cell cortex [GO:0005938]; cell junction [GO:0030054]; COP9 signalosome [GO:0008180]; cytoskeleton [GO:0005856]; nucleoplasm [GO:0005654]; plasma membrane [GO:0005886]	actin cytoskeleton [GO:0015629]; cell cortex [GO:0005938]; cell junction [GO:0030054]; COP9 signalosome [GO:0008180]; cytoskeleton [GO:0005856]; nucleoplasm [GO:0005654]; plasma membrane [GO:0005886]; actin binding [GO:0003779]; PH domain binding [GO:0042731]; spectrin binding [GO:0030507]; structural molecule activity [GO:0005198]; actin cytoskeleton organization [GO:0030036]; actomyosin structu…	SUBCELLULAR LOCATION: Cytoplasm, cytoskeleton {ECO:0000250}. Cytoplasm, cell cortex {ECO:0000250|UniProtKB:O43491}. Cell membrane {ECO:0000250|UniProtKB:O43491}.		9531554; 19468303; 15592455; 17242355; 19144319; 19131326; 21183079		KW-0007; KW-0009; KW-0131; KW-0132; KW-1003; KW-0963; KW-0206; KW-0472; KW-0498; KW-0597; KW-1185; KW-0813	5.0	GO:0003779; GO:0005198; GO:0005654; GO:0005856; GO:0005886; GO:0005938; GO:0007049; GO:0008180; GO:0008360; GO:0015629; GO:0030036; GO:0030054; GO:0030507; GO:0030866; GO:0031032; GO:0042731; GO:0051301; GO:1904778
O88737	O88737	BSN_MOUSE	5.9004	2.5608	0.027788	Protein bassoon	Bsn Kiaa0434	Mus musculus (Mouse)	3942	Alternative splicing;Cell projection;Coiled coil;Cytoplasm;Cytoplasmic vesicle;Cytoskeleton;Glycoprotein;Lipoprotein;Membrane;Metal-binding;Methylation;Myristate;Phosphoprotein;Reference proteome;Repeat;Synapse;Zinc;Zinc-finger	axo-dendritic transport [GO:0008088]; presynapse to nucleus signaling pathway [GO:0099526]; presynaptic active zone assembly [GO:1904071]; protein localization to synapse [GO:0035418]; regulation of synaptic vesicle cycle [GO:0098693]; regulation of ubiquitin protein ligase activity [GO:1904666]; retrograde axonal transport [GO:0008090]; synapse organization [GO:0050808]	dynein light chain binding [GO:0045503]; metal ion binding [GO:0046872]; structural constituent of presynaptic active zone [GO:0098882]; transcription corepressor binding [GO:0001222]	anchoring junction [GO:0070161]; axon [GO:0030424]; axon cytoplasm [GO:1904115]; cell surface [GO:0009986]; cytoskeleton of presynaptic active zone [GO:0048788]; cytosol [GO:0005829]; dendrite [GO:0030425]; excitatory synapse [GO:0060076]; extrinsic component of membrane [GO:0019898]; GABA-ergic synapse [GO:0098982]; glutamatergic synapse [GO:0098978]; Golgi-associated vesicle [GO:0005798]; hippo…	anchoring junction [GO:0070161]; axon [GO:0030424]; axon cytoplasm [GO:1904115]; cell surface [GO:0009986]; cytoskeleton of presynaptic active zone [GO:0048788]; cytosol [GO:0005829]; dendrite [GO:0030425]; excitatory synapse [GO:0060076]; extrinsic component of membrane [GO:0019898]; GABA-ergic synapse [GO:0098982]; glutamatergic synapse [GO:0098978]; Golgi-associated vesicle [GO:0005798]; hippo…	SUBCELLULAR LOCATION: Cytoplasm {ECO:0000250|UniProtKB:O88778}. Presynaptic active zone {ECO:0000269|PubMed:12628168, ECO:0000269|PubMed:12628169}. Cytoplasm, cytoskeleton {ECO:0000250|UniProtKB:O88778}. Cytoplasmic vesicle, secretory vesicle, synaptic vesicle membrane {ECO:0000269|PubMed:12628169}; Peripheral membrane protein {ECO:0000250|UniProtKB:O88778}. Note=In retina, is localized in the ou…	PTM: Myristoylated. The N-terminal myristoylation is not sufficient for presynaptic localization (By similarity). {ECO:0000250}.	9679147; 19468303; 14621295; 12628168; 12628169; 16452087; 16452088; 17869247; 17114649; 19812333; 21183079; 24129315; 28231469		KW-0025; KW-0966; KW-0175; KW-0963; KW-0968; KW-0206; KW-0325; KW-0449; KW-0472; KW-0479; KW-0488; KW-0519; KW-0597; KW-1185; KW-0677; KW-0770; KW-0862; KW-0863	5.0	GO:0001222; GO:0005798; GO:0005802; GO:0005829; GO:0008021; GO:0008088; GO:0008090; GO:0009986; GO:0014069; GO:0019898; GO:0030424; GO:0030425; GO:0030672; GO:0035418; GO:0043025; GO:0044306; GO:0045202; GO:0045503; GO:0046872; GO:0048786; GO:0048788; GO:0050808; GO:0060076; GO:0060077; GO:0070161; GO:0097060; GO:0097470; GO:0098685; GO:0098686; GO:0098693; GO:0098793; GO:0098831; GO:0098882; GO:…
O89112	O89112	LANC1_MOUSE	5.5663	2.4767	0.040694	Glutathione S-transferase LANCL1 (EC 2.5.1.18) (40 kDa erythrocyte membrane protein) (p40) (LanC-like protein 1)	Lancl1 Gpr69a	Mus musculus (Mouse)	399	Acetylation;Cell membrane;Cytoplasm;Membrane;Metal-binding;Reference proteome;Transferase;Zinc	carbohydrate metabolic process [GO:0005975]; regulation of neuron apoptotic process [GO:0043523]; regulation of oxidative stress-induced neuron death [GO:1903203]	glutathione binding [GO:0043295]; glutathione transferase activity [GO:0004364]; low-density lipoprotein particle receptor binding [GO:0050750]; SH3 domain binding [GO:0017124]; zinc ion binding [GO:0008270]	cytoplasm [GO:0005737]; plasma membrane [GO:0005886]	cytoplasm [GO:0005737]; plasma membrane [GO:0005886]; glutathione binding [GO:0043295]; glutathione transferase activity [GO:0004364]; low-density lipoprotein particle receptor binding [GO:0050750]; SH3 domain binding [GO:0017124]; zinc ion binding [GO:0008270]; carbohydrate metabolic process [GO:0005975]; regulation of neuron apoptotic process [GO:0043523]; regulation of oxidative stress-induced…	SUBCELLULAR LOCATION: Cytoplasm {ECO:0000250|UniProtKB:O43813}. Cell membrane {ECO:0000250|UniProtKB:O43813}; Peripheral membrane protein {ECO:0000250|UniProtKB:O43813}.		9714732; 11474189; 15489334; 17305318; 21183079; 25158856		KW-0007; KW-1003; KW-0963; KW-0472; KW-0479; KW-1185; KW-0808; KW-0862	5.0	GO:0004364; GO:0005737; GO:0005886; GO:0005975; GO:0008270; GO:0017124; GO:0043295; GO:0043523; GO:0050750; GO:1903203
P09041	P09041	PGK2_MOUSE	0.17258	-2.5346	0.0097079	Phosphoglycerate kinase 2 (EC 2.7.2.3) (Phosphoglycerate kinase, testis specific)	Pgk2 Pgk-2	Mus musculus (Mouse)	417	3D-structure;Acetylation;ATP-binding;Cytoplasm;Glycolysis;Kinase;Nucleotide-binding;Phosphoprotein;Reference proteome;Transferase	flagellated sperm motility [GO:0030317]; gluconeogenesis [GO:0006094]; glycolytic process [GO:0006096]; phosphorylation [GO:0016310]	ADP binding [GO:0043531]; ATP binding [GO:0005524]; phosphoglycerate kinase activity [GO:0004618]	cilium [GO:0005929]; cytosol [GO:0005829]; sperm fibrous sheath [GO:0035686]	cilium [GO:0005929]; cytosol [GO:0005829]; sperm fibrous sheath [GO:0035686]; ADP binding [GO:0043531]; ATP binding [GO:0005524]; phosphoglycerate kinase activity [GO:0004618]; flagellated sperm motility [GO:0030317]; gluconeogenesis [GO:0006094]; glycolytic process [GO:0006096]; phosphorylation [GO:0016310]	SUBCELLULAR LOCATION: Cytoplasm {ECO:0000250}.		2823118; 16141072; 15489334; 2166582; 3453121; 19759366; 21183079; 18004764	PATHWAY: Carbohydrate degradation; glycolysis; pyruvate from D-glyceraldehyde 3-phosphate: step 2/5.	KW-0002; KW-0007; KW-0067; KW-0963; KW-0324; KW-0418; KW-0547; KW-0597; KW-1185; KW-0808	5.0	GO:0004618; GO:0005524; GO:0005829; GO:0005929; GO:0006094; GO:0006096; GO:0016310; GO:0030317; GO:0035686; GO:0043531
P11983	P11983	TCPA_MOUSE	7.0637	2.8204	0.018116	T-complex protein 1 subunit alpha (TCP-1-alpha) (CCT-alpha) (Tailless complex polypeptide 1A) (TCP-1-A) (Tailless complex polypeptide 1B) (TCP-1-B)	Tcp1 Cct1 Ccta	Mus musculus (Mouse)	556	Acetylation;Alternative splicing;ATP-binding;Chaperone;Cytoplasm;Cytoskeleton;Direct protein sequencing;Nucleotide-binding;Phosphoprotein;Reference proteome	binding of sperm to zona pellucida [GO:0007339]; chaperone-mediated protein folding [GO:0061077]; positive regulation of establishment of protein localization to telomere [GO:1904851]; positive regulation of telomerase activity [GO:0051973]; positive regulation of telomerase RNA localization to Cajal body [GO:1904874]; positive regulation of telomere maintenance via telomerase [GO:0032212]; prote…	ATP binding [GO:0005524]; ATP hydrolysis activity [GO:0016887]; ATP-dependent protein folding chaperone [GO:0140662]; protein folding chaperone [GO:0044183]; ubiquitin protein ligase binding [GO:0031625]; unfolded protein binding [GO:0051082]	acrosomal vesicle [GO:0001669]; cell body [GO:0044297]; centrosome [GO:0005813]; chaperonin-containing T-complex [GO:0005832]; Golgi apparatus [GO:0005794]; heterochromatin [GO:0000792]; microtubule [GO:0005874]; microtubule organizing center [GO:0005815]; myelin sheath [GO:0043209]; pericentriolar material [GO:0000242]; zona pellucida receptor complex [GO:0002199]	acrosomal vesicle [GO:0001669]; cell body [GO:0044297]; centrosome [GO:0005813]; chaperonin-containing T-complex [GO:0005832]; Golgi apparatus [GO:0005794]; heterochromatin [GO:0000792]; microtubule [GO:0005874]; microtubule organizing center [GO:0005815]; myelin sheath [GO:0043209]; pericentriolar material [GO:0000242]; zona pellucida receptor complex [GO:0002199]; ATP binding [GO:0005524]; ATP …	SUBCELLULAR LOCATION: Cytoplasm, cytosol {ECO:0000250|UniProtKB:P17987}. Cytoplasm, cytoskeleton, microtubule organizing center, centrosome {ECO:0000250|UniProtKB:P17987}.		3753900; 2377466; 1937024; 1383093; 16141072; 15489334; 21183079; 23806337		KW-0007; KW-0025; KW-0067; KW-0143; KW-0963; KW-0206; KW-0903; KW-0547; KW-0597; KW-1185	5.0	GO:0000242; GO:0000792; GO:0001669; GO:0002199; GO:0005524; GO:0005794; GO:0005813; GO:0005815; GO:0005832; GO:0005874; GO:0006457; GO:0007339; GO:0016887; GO:0031625; GO:0032212; GO:0043209; GO:0044053; GO:0044183; GO:0044297; GO:0050821; GO:0051082; GO:0051973; GO:0061077; GO:0090666; GO:0140662; GO:1901998; GO:1904851; GO:1904874; GO:2000109
P15508	P15508	SPTB1_MOUSE	3.5069	1.8102	0.048891	Spectrin beta chain, erythrocytic (Beta-I spectrin)	Sptb Spnb-1 Spnb1 Sptb1	Mus musculus (Mouse)	2128	Actin capping;Actin-binding;Cytoplasm;Cytoskeleton;Phosphoprotein;Reference proteome;Repeat	actin cytoskeleton organization [GO:0030036]; actin filament capping [GO:0051693]; hemopoiesis [GO:0030097]; plasma membrane organization [GO:0007009]; porphyrin-containing compound biosynthetic process [GO:0006779]	actin binding [GO:0003779]; actin filament binding [GO:0051015]; ankyrin binding [GO:0030506]; structural constituent of cytoskeleton [GO:0005200]	cell junction [GO:0030054]; cell projection [GO:0042995]; cell surface [GO:0009986]; cortical actin cytoskeleton [GO:0030864]; cortical cytoskeleton [GO:0030863]; cytosol [GO:0005829]; membrane [GO:0016020]; plasma membrane [GO:0005886]; protein-containing complex [GO:0032991]; spectrin [GO:0008091]; spectrin-associated cytoskeleton [GO:0014731]	cell junction [GO:0030054]; cell projection [GO:0042995]; cell surface [GO:0009986]; cortical actin cytoskeleton [GO:0030864]; cortical cytoskeleton [GO:0030863]; cytosol [GO:0005829]; membrane [GO:0016020]; plasma membrane [GO:0005886]; protein-containing complex [GO:0032991]; spectrin [GO:0008091]; spectrin-associated cytoskeleton [GO:0014731]; actin binding [GO:0003779]; actin filament binding…	SUBCELLULAR LOCATION: Cytoplasm, cytoskeleton. Cytoplasm, cell cortex.		8219239; 3307952; 16452087; 17242355; 21183079		KW-0117; KW-0009; KW-0963; KW-0206; KW-0597; KW-1185; KW-0677	5.0	GO:0003779; GO:0005200; GO:0005829; GO:0005886; GO:0006779; GO:0007009; GO:0008091; GO:0009986; GO:0014731; GO:0016020; GO:0030036; GO:0030054; GO:0030097; GO:0030506; GO:0030863; GO:0030864; GO:0032991; GO:0042995; GO:0051015; GO:0051693
P16054	P16054	KPCE_MOUSE	3.7594	1.9105	0.029897	Protein kinase C epsilon type (EC 2.7.11.13) (nPKC-epsilon)	Prkce Pkce Pkcea	Mus musculus (Mouse)	737	ATP-binding;Cell adhesion;Cell cycle;Cell division;Cell membrane;Cytoplasm;Cytoskeleton;Immunity;Kinase;Membrane;Metal-binding;Nucleotide-binding;Nucleus;Phosphoprotein;Reference proteome;Repeat;Serine/threonine-protein kinase;Transferase;Zinc;Zinc-finger	cell cycle [GO:0007049]; cell division [GO:0051301]; cell-substrate adhesion [GO:0031589]; cellular response to ethanol [GO:0071361]; cellular response to hypoxia [GO:0071456]; cellular response to platelet-derived growth factor stimulus [GO:0036120]; cellular response to prostaglandin E stimulus [GO:0071380]; chemosensory behavior [GO:0007635]; establishment of localization in cell [GO:0051649];…	14-3-3 protein binding [GO:0071889]; actin monomer binding [GO:0003785]; ATP binding [GO:0005524]; calcium-dependent protein kinase C activity [GO:0004698]; calcium-independent protein kinase C activity [GO:0004699]; enzyme activator activity [GO:0008047]; enzyme binding [GO:0019899]; ethanol binding [GO:0035276]; metal ion binding [GO:0046872]; protein kinase activity [GO:0004672]; protein kinas…	cell periphery [GO:0071944]; cytoplasm [GO:0005737]; cytosol [GO:0005829]; endoplasmic reticulum [GO:0005783]; glutamatergic synapse [GO:0098978]; Golgi membrane [GO:0000139]; intermediate filament cytoskeleton [GO:0045111]; intracellular membrane-bounded organelle [GO:0043231]; membrane [GO:0016020]; mitochondrion [GO:0005739]; neuromuscular junction [GO:0031594]; nucleus [GO:0005634]; perinucle…	cell periphery [GO:0071944]; cytoplasm [GO:0005737]; cytosol [GO:0005829]; endoplasmic reticulum [GO:0005783]; glutamatergic synapse [GO:0098978]; Golgi membrane [GO:0000139]; intermediate filament cytoskeleton [GO:0045111]; intracellular membrane-bounded organelle [GO:0043231]; membrane [GO:0016020]; mitochondrion [GO:0005739]; neuromuscular junction [GO:0031594]; nucleus [GO:0005634]; perinucle…	SUBCELLULAR LOCATION: Cytoplasm {ECO:0000250|UniProtKB:Q02156}. Cytoplasm, cytoskeleton {ECO:0000250|UniProtKB:Q02156}. Cell membrane {ECO:0000250|UniProtKB:Q02156}. Cytoplasm, perinuclear region {ECO:0000269|PubMed:17611075}. Nucleus {ECO:0000269|PubMed:17611075}. Note=Translocated to plasma membrane in epithelial cells stimulated by HGF (By similarity). Associated with the Golgi at the perinucl…	PTM: Phosphorylation on Thr-566 by PDPK1 triggers autophosphorylation on Ser-729 (By similarity). Phosphorylation in the hinge domain at Ser-350 by MAPK11 or MAPK14, Ser-346 by GSK3B and Ser-368 by autophosphorylation is required for interaction with YWHAB. {ECO:0000250, ECO:0000269|PubMed:17611075, ECO:0000269|PubMed:18237277, ECO:0000269|PubMed:18604201}.	2917656; 9467942; 11746497; 12407104; 15345747; 15949469; 16270034; 16445938; 16757566; 17611075; 18237277; 18604201; 21183079		KW-0067; KW-0130; KW-0131; KW-0132; KW-1003; KW-0963; KW-0206; KW-0391; KW-0418; KW-0472; KW-0479; KW-0547; KW-0539; KW-0597; KW-1185; KW-0677; KW-0723; KW-0808; KW-0862; KW-0863	5.0	GO:0000139; GO:0000165; GO:0002281; GO:0003785; GO:0004672; GO:0004674; GO:0004697; GO:0004698; GO:0004699; GO:0005102; GO:0005524; GO:0005634; GO:0005737; GO:0005739; GO:0005783; GO:0005829; GO:0005886; GO:0006468; GO:0007049; GO:0007635; GO:0008047; GO:0010634; GO:0010763; GO:0010811; GO:0010917; GO:0016020; GO:0017124; GO:0018105; GO:0019216; GO:0019899; GO:0019901; GO:0030073; GO:0030315; GO:…
P16283	P16283	B3A3_MOUSE	5.8293	2.5433	0.016476	Anion exchange protein 3 (AE 3) (Anion exchanger 3) (Neuronal band 3-like protein) (Solute carrier family 4 member 3)	Slc4a3 Ae3	Mus musculus (Mouse)	1227	Alternative splicing;Anion exchange;Antiport;Glycoprotein;Ion transport;Lipoprotein;Membrane;Methylation;Palmitate;Phosphoprotein;Reference proteome;Transmembrane;Transmembrane helix;Transport	bicarbonate transport [GO:0015701]; cardiac conduction [GO:0061337]; ion homeostasis [GO:0050801]; regulation of intracellular pH [GO:0051453]; transmembrane transport [GO:0055085]	bicarbonate transmembrane transporter activity [GO:0015106]; enzyme binding [GO:0019899]; solute:inorganic anion antiporter activity [GO:0005452]; transmembrane transporter activity [GO:0022857]	external side of plasma membrane [GO:0009897]; integral component of membrane [GO:0016021]; plasma membrane [GO:0005886]	external side of plasma membrane [GO:0009897]; integral component of membrane [GO:0016021]; plasma membrane [GO:0005886]; bicarbonate transmembrane transporter activity [GO:0015106]; enzyme binding [GO:0019899]; solute:inorganic anion antiporter activity [GO:0005452]; transmembrane transporter activity [GO:0022857]; bicarbonate transport [GO:0015701]; cardiac conduction [GO:0061337]; ion homeosta…	SUBCELLULAR LOCATION: Membrane; Multi-pass membrane protein.		2686841; 8126106; 12592704; 17114649; 21183079; 24129315		KW-0025; KW-0039; KW-0050; KW-0325; KW-0406; KW-0449; KW-0472; KW-0488; KW-0564; KW-0597; KW-1185; KW-0812; KW-1133; KW-0813	5.0	GO:0005452; GO:0005886; GO:0009897; GO:0015106; GO:0015701; GO:0016021; GO:0019899; GO:0022857; GO:0050801; GO:0051453; GO:0055085; GO:0061337
P21279	P21279	GNAQ_MOUSE	2.6747	1.4194	0.04097	Guanine nucleotide-binding protein G(q) subunit alpha (Guanine nucleotide-binding protein alpha-q)	Gnaq	Mus musculus (Mouse)	359	3D-structure;Cell membrane;Direct protein sequencing;Golgi apparatus;GTP-binding;Lipoprotein;Magnesium;Membrane;Metal-binding;Nucleotide-binding;Nucleus;Palmitate;Reference proteome;Transducer	action potential [GO:0001508]; activation of phospholipase C activity [GO:0007202]; adenylate cyclase-activating G protein-coupled receptor signaling pathway [GO:0007189]; adenylate cyclase-modulating G protein-coupled receptor signaling pathway [GO:0007188]; cranial skeletal system development [GO:1904888]; developmental pigmentation [GO:0048066]; embryonic digit morphogenesis [GO:0042733]; endo…	alkylglycerophosphoethanolamine phosphodiesterase activity [GO:0047391]; G protein-coupled receptor binding [GO:0001664]; G-protein beta/gamma-subunit complex binding [GO:0031683]; GTP binding [GO:0005525]; GTPase activator activity [GO:0005096]; GTPase activity [GO:0003924]; metal ion binding [GO:0046872]; protein-containing complex binding [GO:0044877]	caveola [GO:0005901]; cell body [GO:0044297]; cytosol [GO:0005829]; dendrite [GO:0030425]; Golgi apparatus [GO:0005794]; heterotrimeric G-protein complex [GO:0005834]; membrane [GO:0016020]; nuclear membrane [GO:0031965]; plasma membrane [GO:0005886]; synapse [GO:0045202]	caveola [GO:0005901]; cell body [GO:0044297]; cytosol [GO:0005829]; dendrite [GO:0030425]; Golgi apparatus [GO:0005794]; heterotrimeric G-protein complex [GO:0005834]; membrane [GO:0016020]; nuclear membrane [GO:0031965]; plasma membrane [GO:0005886]; synapse [GO:0045202]; alkylglycerophosphoethanolamine phosphodiesterase activity [GO:0047391]; G protein-coupled receptor binding [GO:0001664]; G-p…	SUBCELLULAR LOCATION: Cell membrane {ECO:0000269|PubMed:19001095}; Lipid-anchor {ECO:0000269|PubMed:19001095}. Golgi apparatus {ECO:0000250|UniProtKB:P50148}. Nucleus {ECO:0000269|PubMed:18802028}. Nucleus membrane {ECO:0000269|PubMed:18802028}. Note=Colocalizes with the adrenergic receptors, ADREN1A and ADREN1B, at the nuclear membrane of cardiac myocytes. {ECO:0000269|PubMed:18802028}.	PTM: Palmitoylated by ZDHHC3 and ZDHHC7 (PubMed:19001095). Palmitoylation occurs in the Golgi and participates in the localization of GNAQ to the plasma membrane (PubMed:19001095). {ECO:0000269|PubMed:19001095}.; PTM: Histaminylated at Gln-209 residues by TGM2. {ECO:0000269|PubMed:23022564}.	2123549; 15489334; 9296496; 9391157; 9687499; 8227063; 17938235; 18802028; 19001095; 21183079; 20624888; 23022564; 23994616		KW-0002; KW-1003; KW-0903; KW-0333; KW-0342; KW-0449; KW-0460; KW-0472; KW-0479; KW-0547; KW-0539; KW-0564; KW-1185; KW-0807	5.0	GO:0001501; GO:0001508; GO:0001664; GO:0003924; GO:0005096; GO:0005525; GO:0005794; GO:0005829; GO:0005834; GO:0005886; GO:0005901; GO:0006469; GO:0007186; GO:0007188; GO:0007189; GO:0007200; GO:0007202; GO:0007215; GO:0007507; GO:0008217; GO:0009791; GO:0010259; GO:0010543; GO:0016020; GO:0016322; GO:0021884; GO:0030425; GO:0031683; GO:0031965; GO:0042711; GO:0042733; GO:0043066; GO:0043267; GO:…
P23116	P23116	EIF3A_MOUSE	5.8073	2.5379	0.029764	Eukaryotic translation initiation factor 3 subunit A (eIF3a) (Centrosomin) (Eukaryotic translation initiation factor 3 subunit 10) (eIF-3-theta) (eIF3 p167) (eIF3 p180) (eIF3 p185) (p162)	Eif3a Csma Eif3 Eif3s10	Mus musculus (Mouse)	1344	Acetylation;Coiled coil;Cytoplasm;Cytoskeleton;Initiation factor;Nucleus;Phosphoprotein;Protein biosynthesis;Reference proteome;Repeat;RNA editing;RNA-binding	formation of cytoplasmic translation initiation complex [GO:0001732]; IRES-dependent viral translational initiation [GO:0075522]; negative regulation of ERK1 and ERK2 cascade [GO:0070373]; translation reinitiation [GO:0002188]; viral translational termination-reinitiation [GO:0075525]	mRNA binding [GO:0003729]; receptor tyrosine kinase binding [GO:0030971]; RNA binding [GO:0003723]; translation initiation factor activity [GO:0003743]	cytosol [GO:0005829]; eukaryotic 43S preinitiation complex [GO:0016282]; eukaryotic 48S preinitiation complex [GO:0033290]; eukaryotic translation initiation factor 3 complex [GO:0005852]; eukaryotic translation initiation factor 3 complex, eIF3e [GO:0071540]; eukaryotic translation initiation factor 3 complex, eIF3m [GO:0071541]; microtubule [GO:0005874]; microtubule organizing center [GO:000581…	cytosol [GO:0005829]; eukaryotic 43S preinitiation complex [GO:0016282]; eukaryotic 48S preinitiation complex [GO:0033290]; eukaryotic translation initiation factor 3 complex [GO:0005852]; eukaryotic translation initiation factor 3 complex, eIF3e [GO:0071540]; eukaryotic translation initiation factor 3 complex, eIF3m [GO:0071541]; microtubule [GO:0005874]; microtubule organizing center [GO:000581…	SUBCELLULAR LOCATION: Cytoplasm {ECO:0000255|HAMAP-Rule:MF_03000}. Cytoplasm, cytoskeleton, microtubule organizing center, centrosome {ECO:0000269|PubMed:9372446}. Nucleus {ECO:0000269|PubMed:9372446}. Note=Centrosomin-A is found in the centrosome. Centrosomin-B is found in the nucleus.	PTM: Phosphorylated. Phosphorylation is enhanced upon serum stimulation. {ECO:0000255|HAMAP-Rule:MF_03000}.	19468303; 9372446; 1829085; 16541103; 17581632; 19114715; 21183079		KW-0007; KW-0175; KW-0963; KW-0206; KW-0396; KW-0539; KW-0597; KW-0648; KW-1185; KW-0677; KW-0691; KW-0694	5.0	GO:0001732; GO:0002188; GO:0003723; GO:0003729; GO:0003743; GO:0005634; GO:0005654; GO:0005730; GO:0005815; GO:0005829; GO:0005852; GO:0005874; GO:0014069; GO:0016282; GO:0030971; GO:0033290; GO:0043614; GO:0070373; GO:0071540; GO:0071541; GO:0075522; GO:0075525
P23506	P23506	PIMT_MOUSE	18.781	4.2312	0.046777	Protein-L-isoaspartate(D-aspartate) O-methyltransferase (PIMT) (EC 2.1.1.77) (L-isoaspartyl protein carboxyl methyltransferase) (Protein L-isoaspartyl/D-aspartyl methyltransferase) (Protein-beta-aspartate methyltransferase)	Pcmt1	Mus musculus (Mouse)	227	Acetylation;Alternative splicing;Cytoplasm;Direct protein sequencing;Methyltransferase;Reference proteome;S-adenosyl-L-methionine;Transferase	negative regulation of cardiac muscle cell apoptotic process [GO:0010667]; protein methylation [GO:0006479]; S-adenosylhomocysteine metabolic process [GO:0046498]; S-adenosylmethionine metabolic process [GO:0046500]	protein-L-isoaspartate (D-aspartate) O-methyltransferase activity [GO:0004719]; S-adenosylmethionine-dependent methyltransferase activity [GO:0008757]	basolateral plasma membrane [GO:0016323]; brush border membrane [GO:0031526]; cytoplasm [GO:0005737]; cytosol [GO:0005829]; extracellular space [GO:0005615]; neuron projection [GO:0043005]; perikaryon [GO:0043204]	basolateral plasma membrane [GO:0016323]; brush border membrane [GO:0031526]; cytoplasm [GO:0005737]; cytosol [GO:0005829]; extracellular space [GO:0005615]; neuron projection [GO:0043005]; perikaryon [GO:0043204]; protein-L-isoaspartate (D-aspartate) O-methyltransferase activity [GO:0004719]; S-adenosylmethionine-dependent methyltransferase activity [GO:0008757]; negative regulation of cardiac m…	SUBCELLULAR LOCATION: Cytoplasm, cytosol {ECO:0000269|PubMed:16923807}.		1511895; 15489334; 8037467; 12023972; 16923807; 21183079; 20424163		KW-0007; KW-0025; KW-0963; KW-0903; KW-0489; KW-1185; KW-0949; KW-0808	5.0	GO:0004719; GO:0005615; GO:0005737; GO:0005829; GO:0006479; GO:0008757; GO:0010667; GO:0016323; GO:0031526; GO:0043005; GO:0043204; GO:0046498; GO:0046500
P26231	P26231	CTNA1_MOUSE	3.7674	1.9136	0.022902	Catenin alpha-1 (102 kDa cadherin-associated protein) (Alpha E-catenin) (CAP102)	Ctnna1 Catna1	Mus musculus (Mouse)	906	3D-structure;Acetylation;Cell adhesion;Cell junction;Cell membrane;Cytoplasm;Cytoskeleton;Direct protein sequencing;Isopeptide bond;Membrane;Phosphoprotein;Reference proteome;Ubl conjugation	actin filament organization [GO:0007015]; aging [GO:0007568]; apical junction assembly [GO:0043297]; apoptotic process [GO:0006915]; axon regeneration [GO:0031103]; cell migration [GO:0016477]; cell motility [GO:0048870]; cell-cell adhesion [GO:0098609]; cellular response to indole-3-methanol [GO:0071681]; epithelial cell-cell adhesion [GO:0090136]; establishment or maintenance of cell polarity […	actin filament binding [GO:0051015]; beta-catenin binding [GO:0008013]; cadherin binding [GO:0045296]; gamma-catenin binding [GO:0045295]; identical protein binding [GO:0042802]; protein-containing complex binding [GO:0044877]; structural molecule activity [GO:0005198]; vinculin binding [GO:0017166]	acrosomal vesicle [GO:0001669]; actin cytoskeleton [GO:0015629]; adherens junction [GO:0005912]; catenin complex [GO:0016342]; cell junction [GO:0030054]; cell-cell junction [GO:0005911]; cytoplasm [GO:0005737]; cytosol [GO:0005829]; flotillin complex [GO:0016600]; intercalated disc [GO:0014704]; intracellular membrane-bounded organelle [GO:0043231]; lamellipodium [GO:0030027]; plasma membrane [G…	acrosomal vesicle [GO:0001669]; actin cytoskeleton [GO:0015629]; adherens junction [GO:0005912]; catenin complex [GO:0016342]; cell junction [GO:0030054]; cell-cell junction [GO:0005911]; cytoplasm [GO:0005737]; cytosol [GO:0005829]; flotillin complex [GO:0016600]; intercalated disc [GO:0014704]; intracellular membrane-bounded organelle [GO:0043231]; lamellipodium [GO:0030027]; plasma membrane [G…	SUBCELLULAR LOCATION: Cytoplasm, cytoskeleton. Cell junction, adherens junction. Cell membrane; Peripheral membrane protein; Cytoplasmic side. Cell junction. Note=Found at cell-cell boundaries and probably at cell-matrix boundaries.	PTM: Sumoylated. {ECO:0000250|UniProtKB:P35221}.; PTM: Phosphorylation seems to contribute to the strength of cell-cell adhesion rather than to the basic capacity for cell-cell adhesion. {ECO:0000305|PubMed:25653389}.	1924379; 1904011; 15489334; 7982500; 16325582; 16325583; 18630941; 18093941; 19131326; 21183079; 21145499; 25653389; 26691986; 10882138; 11907041		KW-0002; KW-0007; KW-0130; KW-0965; KW-1003; KW-0963; KW-0206; KW-0903; KW-1017; KW-0472; KW-0597; KW-1185; KW-0832	5.0	GO:0001541; GO:0001669; GO:0005198; GO:0005737; GO:0005829; GO:0005886; GO:0005911; GO:0005912; GO:0005915; GO:0006915; GO:0007015; GO:0007163; GO:0007224; GO:0007229; GO:0007405; GO:0007406; GO:0007568; GO:0008013; GO:0008104; GO:0008584; GO:0014704; GO:0015629; GO:0016264; GO:0016342; GO:0016477; GO:0016600; GO:0017166; GO:0030027; GO:0030054; GO:0031103; GO:0042127; GO:0042475; GO:0042802; GO:…
P27546	P27546	MAP4_MOUSE	0.11125	-3.1681	0.042575	Microtubule-associated protein 4 (MAP-4)	Map4 Mtap4	Mus musculus (Mouse)	1125	Acetylation;Alternative splicing;Cytoplasm;Cytoskeleton;Isopeptide bond;Microtubule;Phosphoprotein;Reference proteome;Repeat;Ubl conjugation	cell division [GO:0051301]; establishment of spindle orientation [GO:0051294]; microtubule cytoskeleton organization [GO:0000226]; microtubule sliding [GO:0051012]; mitotic spindle organization [GO:0007052]; negative regulation of non-motile cilium assembly [GO:1902856]; neuron projection development [GO:0031175]	microtubule binding [GO:0008017]	axon [GO:0030424]; axoneme [GO:0005930]; microtubule [GO:0005874]; microtubule organizing center [GO:0005815]; mitotic spindle [GO:0072686]; neuron projection [GO:0043005]; postsynaptic density [GO:0014069]	axon [GO:0030424]; axoneme [GO:0005930]; microtubule [GO:0005874]; microtubule organizing center [GO:0005815]; mitotic spindle [GO:0072686]; neuron projection [GO:0043005]; postsynaptic density [GO:0014069]; microtubule binding [GO:0008017]; cell division [GO:0051301]; establishment of spindle orientation [GO:0051294]; microtubule cytoskeleton organization [GO:0000226]; microtubule sliding [GO:00…	SUBCELLULAR LOCATION: Cytoplasm, cytoskeleton {ECO:0000250|UniProtKB:P27816}. Cytoplasm, cytoskeleton, microtubule organizing center {ECO:0000250|UniProtKB:P27816}. Note=Recruitment to microtubule is inhibited by microtubules polyglutamylation. {ECO:0000250|UniProtKB:P27816}.	PTM: Phosphorylated at serine residues in K-X-G-S motifs by MAP/microtubule affinity-regulating kinase (MARK1 or MARK2), causing detachment from microtubules, and their disassembly (By similarity). Phosphorylation on Ser-760 negatively regulates MAP4 activity to promote microtubule assembly. Isoform 4 is phosphorylated on Ser-333 and Ser-334 (By similarity). {ECO:0000250}.	1718985; 16141072; 15489334; 15345747; 16452087; 17242355; 19144319; 19131326; 21183079; 26487268		KW-0007; KW-0025; KW-0963; KW-0206; KW-1017; KW-0493; KW-0597; KW-1185; KW-0677; KW-0832	5.0	GO:0000226; GO:0005815; GO:0005874; GO:0005930; GO:0007052; GO:0008017; GO:0014069; GO:0030424; GO:0031175; GO:0043005; GO:0051012; GO:0051294; GO:0051301; GO:0072686; GO:1902856
P28658	P28658	ATX10_MOUSE	5.1612	2.3677	0.037056	Ataxin-10 (Brain protein E46) (Spinocerebellar ataxia type 10 protein homolog)	Atxn10 Sca10	Mus musculus (Mouse)	475	Cytoplasm;Direct protein sequencing;Methylation;Phosphoprotein;Reference proteome	cilium assembly [GO:0060271]; nervous system development [GO:0007399]; neuron projection development [GO:0031175]	enzyme binding [GO:0019899]; identical protein binding [GO:0042802]	cytoplasm [GO:0005737]; cytosol [GO:0005829]; dendrite [GO:0030425]; neuronal cell body [GO:0043025]; perinuclear region of cytoplasm [GO:0048471]; plasma membrane [GO:0005886]	cytoplasm [GO:0005737]; cytosol [GO:0005829]; dendrite [GO:0030425]; neuronal cell body [GO:0043025]; perinuclear region of cytoplasm [GO:0048471]; plasma membrane [GO:0005886]; enzyme binding [GO:0019899]; identical protein binding [GO:0042802]; cilium assembly [GO:0060271]; nervous system development [GO:0007399]; neuron projection development [GO:0031175]	SUBCELLULAR LOCATION: Cytoplasm, perinuclear region {ECO:0000250}.		12106288; 16141072; 15489334; 15201271; 16182253; 21183079; 24129315		KW-0963; KW-0903; KW-0488; KW-0597; KW-1185	4.0	GO:0005737; GO:0005829; GO:0005886; GO:0007399; GO:0019899; GO:0030425; GO:0031175; GO:0042802; GO:0043025; GO:0048471; GO:0060271
P28738	P28738	KIF5C_MOUSE	4.2314	2.0812	0.028961	Kinesin heavy chain isoform 5C (EC 3.6.4.-) (Kinesin heavy chain neuron-specific 2) (Kinesin-1)	Kif5c Nkhc2	Mus musculus (Mouse)	956	3D-structure;ATP-binding;Cell projection;Coiled coil;Cytoplasm;Cytoskeleton;Direct protein sequencing;Hydrolase;Microtubule;Motor protein;Nucleotide-binding;Phosphoprotein;Reference proteome;Transport	anterograde axonal protein transport [GO:0099641]; anterograde dendritic transport of messenger ribonucleoprotein complex [GO:0098964]; anterograde dendritic transport of neurotransmitter receptor complex [GO:0098971]; ATP metabolic process [GO:0046034]; axon guidance [GO:0007411]; cytoskeleton-dependent intracellular transport [GO:0030705]; intracellular mRNA localization [GO:0008298]; microtubu…	apolipoprotein receptor binding [GO:0034190]; ATP binding [GO:0005524]; ATP hydrolysis activity [GO:0016887]; microtubule binding [GO:0008017]; microtubule motor activity [GO:0003777]; plus-end-directed microtubule motor activity [GO:0008574]	axon cytoplasm [GO:1904115]; axonal growth cone [GO:0044295]; ciliary rootlet [GO:0035253]; cytoplasm [GO:0005737]; dendrite [GO:0030425]; dendrite cytoplasm [GO:0032839]; distal axon [GO:0150034]; kinesin complex [GO:0005871]; microtubule [GO:0005874]; neuron projection [GO:0043005]; neuronal cell body [GO:0043025]	axon cytoplasm [GO:1904115]; axonal growth cone [GO:0044295]; ciliary rootlet [GO:0035253]; cytoplasm [GO:0005737]; dendrite [GO:0030425]; dendrite cytoplasm [GO:0032839]; distal axon [GO:0150034]; kinesin complex [GO:0005871]; microtubule [GO:0005874]; neuron projection [GO:0043005]; neuronal cell body [GO:0043025]; apolipoprotein receptor binding [GO:0034190]; ATP binding [GO:0005524]; ATP hydr…	SUBCELLULAR LOCATION: Cytoplasm, cytoskeleton {ECO:0000305}. Cell projection, dendrite {ECO:0000250|UniProtKB:O60282}. Note=Abundant in distal regions of dendrites. {ECO:0000250|UniProtKB:O60282}.		12106288; 9782088; 19468303; 15489334; 11986669; 19608740; 21183079; 21976701; 15286375		KW-0002; KW-0067; KW-0966; KW-0175; KW-0963; KW-0206; KW-0903; KW-0378; KW-0493; KW-0505; KW-0547; KW-0597; KW-1185; KW-0813	5.0	GO:0003777; GO:0005524; GO:0005737; GO:0005871; GO:0005874; GO:0007018; GO:0007411; GO:0008017; GO:0008045; GO:0008298; GO:0008574; GO:0016887; GO:0030425; GO:0030705; GO:0032839; GO:0034190; GO:0035253; GO:0043005; GO:0043025; GO:0044295; GO:0046034; GO:0048489; GO:0051028; GO:0098964; GO:0098971; GO:0099641; GO:0150034; GO:1904115
P35235	P35235	PTN11_MOUSE	4.2262	2.0793	0.027282	Tyrosine-protein phosphatase non-receptor type 11 (EC 3.1.3.48) (Protein-tyrosine phosphatase SYP) (SH-PTP2) (SHP-2) (Shp2)	Ptpn11	Mus musculus (Mouse)	593	3D-structure;Acetylation;Alternative splicing;Cytoplasm;Hydrolase;Phosphoprotein;Protein phosphatase;Reference proteome;Repeat;SH2 domain	abortive mitotic cell cycle [GO:0033277]; atrioventricular canal development [GO:0036302]; axonogenesis [GO:0007409]; Bergmann glial cell differentiation [GO:0060020]; brain development [GO:0007420]; cellular response to epidermal growth factor stimulus [GO:0071364]; cellular response to mechanical stimulus [GO:0071260]; cerebellar cortex formation [GO:0021697]; DNA damage checkpoint signaling [G…	cadherin binding [GO:0045296]; cell adhesion molecule binding [GO:0050839]; D1 dopamine receptor binding [GO:0031748]; insulin receptor binding [GO:0005158]; insulin receptor substrate binding [GO:0043560]; non-membrane spanning protein tyrosine phosphatase activity [GO:0004726]; peptide hormone receptor binding [GO:0051428]; phospholipase binding [GO:0043274]; phosphoprotein phosphatase activity…	cytoplasm [GO:0005737]; cytosol [GO:0005829]; mitochondrion [GO:0005739]; nucleus [GO:0005634]; plasma membrane [GO:0005886]; plasma membrane raft [GO:0044853]; protein-containing complex [GO:0032991]	cytoplasm [GO:0005737]; cytosol [GO:0005829]; mitochondrion [GO:0005739]; nucleus [GO:0005634]; plasma membrane [GO:0005886]; plasma membrane raft [GO:0044853]; protein-containing complex [GO:0032991]; cadherin binding [GO:0045296]; cell adhesion molecule binding [GO:0050839]; D1 dopamine receptor binding [GO:0031748]; insulin receptor binding [GO:0005158]; insulin receptor substrate binding [GO:…	SUBCELLULAR LOCATION: Cytoplasm.	PTM: Phosphorylated on Tyr-542 and Tyr-580 upon receptor protein tyrosine kinase activation; which creates a binding site for GRB2 and other SH2-containing proteins. Phosphorylated upon activation of the receptor-type kinase FLT3. Phosphorylated by activated PDGFRB (By similarity). Phosphorylated upon activation of the receptor-type kinase PDGFRA. {ECO:0000250, ECO:0000269|PubMed:10080542, ECO:00…	8810330; 16141072; 15489334; 8096088; 7681217; 8943348; 9110989; 9062191; 9393882; 9722576; 9528781; 10068651; 9867848; 10026201; 10521483; 10080542; 10896938; 12181353; 14610044; 15592455; 16684964; 16885344; 17947660; 18034455; 19948503; 21183079; 20526344; 14967142; 23112346; 23374343; 29644115; 7521735		KW-0002; KW-0007; KW-0025; KW-0963; KW-0378; KW-0597; KW-0904; KW-1185; KW-0677; KW-0727	5.0	GO:0000077; GO:0001784; GO:0004721; GO:0004725; GO:0004726; GO:0005158; GO:0005634; GO:0005737; GO:0005739; GO:0005829; GO:0005886; GO:0006470; GO:0006629; GO:0006641; GO:0007165; GO:0007173; GO:0007229; GO:0007409; GO:0007420; GO:0007507; GO:0008543; GO:0009755; GO:0009967; GO:0019901; GO:0019904; GO:0021697; GO:0030159; GO:0030220; GO:0030971; GO:0031748; GO:0032331; GO:0032528; GO:0032728; GO:…
P35438	P35438	NMDZ1_MOUSE	3.6989	1.8871	0.032261	Glutamate receptor ionotropic, NMDA 1 (GluN1) (Glutamate [NMDA] receptor subunit zeta-1) (N-methyl-D-aspartate receptor subunit NR1) (NMD-R1)	Grin1 Glurz1	Mus musculus (Mouse)	938	Alternative splicing;Calcium;Cell membrane;Disulfide bond;Glycoprotein;Ion channel;Ion transport;Ligand-gated ion channel;Magnesium;Membrane;Phosphoprotein;Postsynaptic cell membrane;Receptor;Reference proteome;Signal;Synapse;Transmembrane;Transmembrane helix;Transport	adult locomotory behavior [GO:0008344]; associative learning [GO:0008306]; calcium ion homeostasis [GO:0055074]; calcium ion transmembrane import into cytosol [GO:0097553]; calcium ion transport [GO:0006816]; cation transmembrane transport [GO:0098655]; cation transport [GO:0006812]; cellular calcium ion homeostasis [GO:0006874]; cerebral cortex development [GO:0021987]; chemical synaptic transmi…	amyloid-beta binding [GO:0001540]; calcium channel activity [GO:0005262]; calcium ion binding [GO:0005509]; calmodulin binding [GO:0005516]; cation channel activity [GO:0005261]; enzyme binding [GO:0019899]; glutamate binding [GO:0016595]; glutamate receptor binding [GO:0035254]; glutamate-gated calcium ion channel activity [GO:0022849]; glycine binding [GO:0016594]; ionotropic glutamate receptor…	anchoring junction [GO:0070161]; cell surface [GO:0009986]; cytoplasm [GO:0005737]; dendrite [GO:0030425]; dendrite membrane [GO:0032590]; dendritic branch [GO:0044307]; dendritic spine [GO:0043197]; endoplasmic reticulum [GO:0005783]; endoplasmic reticulum membrane [GO:0005789]; excitatory synapse [GO:0060076]; glutamatergic synapse [GO:0098978]; growth cone [GO:0030426]; hippocampal mossy fiber…	anchoring junction [GO:0070161]; cell surface [GO:0009986]; cytoplasm [GO:0005737]; dendrite [GO:0030425]; dendrite membrane [GO:0032590]; dendritic branch [GO:0044307]; dendritic spine [GO:0043197]; endoplasmic reticulum [GO:0005783]; endoplasmic reticulum membrane [GO:0005789]; excitatory synapse [GO:0060076]; glutamatergic synapse [GO:0098978]; growth cone [GO:0030426]; hippocampal mossy fiber…	SUBCELLULAR LOCATION: Cell membrane {ECO:0000269|PubMed:12008020, ECO:0000269|PubMed:1532151, ECO:0000269|PubMed:8060614}; Multi-pass membrane protein {ECO:0000250}. Postsynaptic cell membrane {ECO:0000250}. Postsynaptic density {ECO:0000250}. Note=Enriched in postsynaptic plasma membrane and postsynaptic densities. {ECO:0000250}.	PTM: NMDA is probably regulated by C-terminal phosphorylation of an isoform of NR1 by PKC. Dephosphorylated on Ser-897 probably by protein phosphatase 2A (PPP2CB). Its phosphorylated state is influenced by the formation of the NMDAR-PPP2CB complex and the NMDAR channel activity (By similarity). {ECO:0000250|UniProtKB:P35439}.	1532151; 19468303; 15489334; 8060614; 12008020; 14602821; 18849881; 21183079; 23524343		KW-0025; KW-0106; KW-1003; KW-1015; KW-0325; KW-0407; KW-0406; KW-1071; KW-0460; KW-0472; KW-0597; KW-0628; KW-0675; KW-1185; KW-0732; KW-0770; KW-0812; KW-1133; KW-0813	5.0	GO:0001540; GO:0001661; GO:0001964; GO:0001967; GO:0001975; GO:0004970; GO:0004972; GO:0005102; GO:0005261; GO:0005262; GO:0005509; GO:0005516; GO:0005737; GO:0005783; GO:0005789; GO:0005886; GO:0005887; GO:0006366; GO:0006812; GO:0006816; GO:0006874; GO:0007268; GO:0007611; GO:0007612; GO:0007613; GO:0007616; GO:0008021; GO:0008306; GO:0008344; GO:0008355; GO:0008542; GO:0009986; GO:0010524; GO:…
P35585	P35585	AP1M1_MOUSE	3.3225	1.7323	0.0053995	AP-1 complex subunit mu-1 (AP-mu chain family member mu1A) (Adaptor protein complex AP-1 subunit mu-1) (Adaptor-related protein complex 1 subunit mu-1) (Clathrin assembly protein complex 1 mu-1 medium chain 1) (Clathrin coat assembly protein AP47) (Clathrin coat-associated protein AP47) (Golgi adaptor HA1/AP1 adaptin mu-1 subunit) (Mu-adaptin 1) (Mu1A-adaptin)	Ap1m1 Cltnm	Mus musculus (Mouse)	423	3D-structure;Acetylation;Cytoplasmic vesicle;Golgi apparatus;Membrane;Phosphoprotein;Protein transport;Reference proteome;Transport	endosome to melanosome transport [GO:0035646]; intracellular protein transport [GO:0006886]; melanosome assembly [GO:1903232]; melanosome organization [GO:0032438]; platelet dense granule organization [GO:0060155]; vesicle-mediated transport [GO:0016192]	clathrin adaptor activity [GO:0035615]	AP-1 adaptor complex [GO:0030121]; clathrin-coated vesicle [GO:0030136]; cytoplasmic vesicle [GO:0031410]; early endosome [GO:0005769]; lysosomal membrane [GO:0005765]; trans-Golgi network [GO:0005802]; trans-Golgi network membrane [GO:0032588]	AP-1 adaptor complex [GO:0030121]; clathrin-coated vesicle [GO:0030136]; cytoplasmic vesicle [GO:0031410]; early endosome [GO:0005769]; lysosomal membrane [GO:0005765]; trans-Golgi network [GO:0005802]; trans-Golgi network membrane [GO:0032588]; clathrin adaptor activity [GO:0035615]; endosome to melanosome transport [GO:0035646]; intracellular protein transport [GO:0006886]; melanosome assembly …	SUBCELLULAR LOCATION: Golgi apparatus. Cytoplasmic vesicle, clathrin-coated vesicle membrane; Peripheral membrane protein; Cytoplasmic side. Note=Component of the coat surrounding the cytoplasmic face of coated vesicles located at the Golgi complex.	PTM: Phosphorylation of membrane-bound AP1M1/AP1M2 increases its affinity for sorting signals. {ECO:0000250}.	1761056; 10640811; 15489334; 17242355; 21183079		KW-0002; KW-0007; KW-0968; KW-0333; KW-0472; KW-0597; KW-0653; KW-1185; KW-0813	5.0	GO:0005765; GO:0005769; GO:0005802; GO:0006886; GO:0016192; GO:0030121; GO:0030136; GO:0031410; GO:0032438; GO:0032588; GO:0035615; GO:0035646; GO:0060155; GO:1903232
P42932	P42932	TCPQ_MOUSE	3.7626	1.9117	0.022116	T-complex protein 1 subunit theta (TCP-1-theta) (CCT-theta)	Cct8 Cctq	Mus musculus (Mouse)	548	Acetylation;ATP-binding;Cell projection;Chaperone;Cilium;Cytoplasm;Cytoskeleton;Direct protein sequencing;Isopeptide bond;Nucleotide-binding;Phosphoprotein;Reference proteome;Ubl conjugation	binding of sperm to zona pellucida [GO:0007339]; chaperone-mediated protein folding [GO:0061077]; pore complex assembly [GO:0046931]; positive regulation of establishment of protein localization to telomere [GO:1904851]; positive regulation of telomere maintenance via telomerase [GO:0032212]; protein folding [GO:0006457]; protein stabilization [GO:0050821]; toxin transport [GO:1901998]	ATP binding [GO:0005524]; ATP hydrolysis activity [GO:0016887]; ATP-dependent protein folding chaperone [GO:0140662]; protein folding chaperone [GO:0044183]; unfolded protein binding [GO:0051082]	cell body [GO:0044297]; centrosome [GO:0005813]; chaperonin-containing T-complex [GO:0005832]; cilium [GO:0005929]; cytoplasm [GO:0005737]; cytosol [GO:0005829]; intermediate filament cytoskeleton [GO:0045111]; microtubule [GO:0005874]; nucleoplasm [GO:0005654]; zona pellucida receptor complex [GO:0002199]	cell body [GO:0044297]; centrosome [GO:0005813]; chaperonin-containing T-complex [GO:0005832]; cilium [GO:0005929]; cytoplasm [GO:0005737]; cytosol [GO:0005829]; intermediate filament cytoskeleton [GO:0045111]; microtubule [GO:0005874]; nucleoplasm [GO:0005654]; zona pellucida receptor complex [GO:0002199]; ATP binding [GO:0005524]; ATP hydrolysis activity [GO:0016887]; ATP-dependent protein fold…	SUBCELLULAR LOCATION: Cytoplasm {ECO:0000250|UniProtKB:P50990}. Cytoplasm, cytoskeleton, microtubule organizing center, centrosome {ECO:0000250|UniProtKB:P50990}. Cytoplasm, cytoskeleton, cilium basal body {ECO:0000269|PubMed:23807208}.		7890169; 15489334; 21183079; 23806337; 23872636; 23807208		KW-0007; KW-0067; KW-0966; KW-0143; KW-0969; KW-0963; KW-0206; KW-0903; KW-1017; KW-0547; KW-0597; KW-1185; KW-0832	5.0	GO:0002199; GO:0005524; GO:0005654; GO:0005737; GO:0005813; GO:0005829; GO:0005832; GO:0005874; GO:0005929; GO:0006457; GO:0007339; GO:0016887; GO:0032212; GO:0044183; GO:0044297; GO:0045111; GO:0046931; GO:0050821; GO:0051082; GO:0061077; GO:0140662; GO:1901998; GO:1904851
P45376	P45376	ALDR_MOUSE	9.3033	3.2177	0.020153	Aldo-keto reductase family 1 member B1 (EC 1.1.1.300) (EC 1.1.1.372) (EC 1.1.1.54) (Aldehyde reductase) (Aldo-keto reductase family 1 member B3) (Aldose reductase) (AR) (EC 1.1.1.21)	Akr1b1 Akr1b3 Aldor1 Aldr1 Alr2	Mus musculus (Mouse)	316	Acetylation;Cytoplasm;Direct protein sequencing;Lipid metabolism;NADP;Oxidoreductase;Phosphoprotein;Reference proteome	cellular hyperosmotic salinity response [GO:0071475]; cellular response to hydrogen peroxide [GO:0070301]; cellular response to methylglyoxal [GO:0097238]; daunorubicin metabolic process [GO:0044597]; doxorubicin metabolic process [GO:0044598]; epithelial cell maturation [GO:0002070]; fructose biosynthetic process [GO:0046370]; inner medullary collecting duct development [GO:0072061]; metanephric…	alditol:NADP+ 1-oxidoreductase activity [GO:0004032]; allyl-alcohol dehydrogenase activity [GO:0047655]; cis-1,2-dihydro-1,2-dihydroxynaphthalene dehydrogenase activity [GO:0018505]; glyceraldehyde oxidoreductase activity [GO:0043795]; glycerol dehydrogenase [NADP+] activity [GO:0047956]; NADP-retinol dehydrogenase activity [GO:0052650]; prostaglandin H2 endoperoxidase reductase activity [GO:0036…	cytosol [GO:0005829]; extracellular space [GO:0005615]; mast cell granule [GO:0042629]; nucleoplasm [GO:0005654]; paranodal junction [GO:0033010]; perinuclear region of cytoplasm [GO:0048471]; plasma membrane bounded cell projection cytoplasm [GO:0032838]; Schmidt-Lanterman incisure [GO:0043220]; Schwann cell microvillus [GO:0097454]	cytosol [GO:0005829]; extracellular space [GO:0005615]; mast cell granule [GO:0042629]; nucleoplasm [GO:0005654]; paranodal junction [GO:0033010]; perinuclear region of cytoplasm [GO:0048471]; plasma membrane bounded cell projection cytoplasm [GO:0032838]; Schmidt-Lanterman incisure [GO:0043220]; Schwann cell microvillus [GO:0097454]; alditol:NADP+ 1-oxidoreductase activity [GO:0004032]; allyl-al…	SUBCELLULAR LOCATION: Cytoplasm.		7851421; 9485485; 10092857; 10049784; 15489334; 21183079; 10913167; 17381426; 19010934		KW-0007; KW-0963; KW-0903; KW-0443; KW-0521; KW-0560; KW-0597; KW-1185	5.0	GO:0001523; GO:0001758; GO:0001894; GO:0002070; GO:0003091; GO:0004032; GO:0005615; GO:0005654; GO:0005829; GO:0005996; GO:0006061; GO:0009414; GO:0010033; GO:0018505; GO:0031098; GO:0032838; GO:0033010; GO:0035809; GO:0036130; GO:0042415; GO:0042629; GO:0043066; GO:0043220; GO:0043795; GO:0044597; GO:0044598; GO:0046370; GO:0046427; GO:0047655; GO:0047956; GO:0048471; GO:0048661; GO:0052650; GO:…
P49442	P49442	INPP_MOUSE	4.5509	2.1862	0.04212	Inositol polyphosphate 1-phosphatase (IPP) (IPPase) (EC 3.1.3.57)	Inpp1	Mus musculus (Mouse)	396	Hydrolase;Lithium;Magnesium;Metal-binding;Phosphoprotein;Reference proteome	inositol phosphate dephosphorylation [GO:0046855]; phosphatidylinositol phosphate biosynthetic process [GO:0046854]	inositol-1,3,4-trisphosphate 1-phosphatase activity [GO:0052829]; inositol-1,4-bisphosphate 1-phosphatase activity [GO:0004441]; metal ion binding [GO:0046872]		inositol-1,3,4-trisphosphate 1-phosphatase activity [GO:0052829]; inositol-1,4-bisphosphate 1-phosphatase activity [GO:0004441]; metal ion binding [GO:0046872]; inositol phosphate dephosphorylation [GO:0046855]; phosphatidylinositol phosphate biosynthetic process [GO:0046854]			8586440; 16141072; 15489334; 21183079	PATHWAY: Signal transduction; phosphatidylinositol signaling pathway. {ECO:0000250|UniProtKB:P21327}.	KW-0378; KW-0452; KW-0460; KW-0479; KW-0597; KW-1185	3.0	GO:0004441; GO:0046854; GO:0046855; GO:0046872; GO:0052829
P50247	P50247	SAHH_MOUSE	0.42623	-1.2303	0.000399	Adenosylhomocysteinase (AdoHcyase) (EC 3.3.1.1) (CUBP) (Liver copper-binding protein) (S-adenosyl-L-homocysteine hydrolase)	Ahcy	Mus musculus (Mouse)	432	3D-structure;Acetylation;Copper;Cytoplasm;Hydrolase;Hydroxylation;NAD;One-carbon metabolism;Phosphoprotein;Reference proteome	chronic inflammatory response to antigenic stimulus [GO:0002439]; circadian sleep/wake cycle [GO:0042745]; one-carbon metabolic process [GO:0006730]; response to nutrient [GO:0007584]; S-adenosylhomocysteine catabolic process [GO:0019510]; S-adenosylmethionine cycle [GO:0033353]	adenosylhomocysteinase activity [GO:0004013]; adenyl nucleotide binding [GO:0030554]; copper ion binding [GO:0005507]; identical protein binding [GO:0042802]; NAD binding [GO:0051287]; protein self-association [GO:0043621]	cytosol [GO:0005829]; melanosome [GO:0042470]; neuron projection [GO:0043005]; nucleus [GO:0005634]	cytosol [GO:0005829]; melanosome [GO:0042470]; neuron projection [GO:0043005]; nucleus [GO:0005634]; adenosylhomocysteinase activity [GO:0004013]; adenyl nucleotide binding [GO:0030554]; copper ion binding [GO:0005507]; identical protein binding [GO:0042802]; NAD binding [GO:0051287]; protein self-association [GO:0043621]; chronic inflammatory response to antigenic stimulus [GO:0002439]; circadia…	SUBCELLULAR LOCATION: Cytoplasm {ECO:0000250|UniProtKB:P23526}. Melanosome {ECO:0000250|UniProtKB:P23526}.		7657650; 15489334; 21183079	PATHWAY: Amino-acid biosynthesis; L-homocysteine biosynthesis; L-homocysteine from S-adenosyl-L-homocysteine: step 1/1.	KW-0002; KW-0007; KW-0186; KW-0963; KW-0378; KW-0379; KW-0520; KW-0554; KW-0597; KW-1185	5.0	GO:0002439; GO:0004013; GO:0005507; GO:0005634; GO:0005829; GO:0006730; GO:0007584; GO:0019510; GO:0030554; GO:0033353; GO:0042470; GO:0042745; GO:0042802; GO:0043005; GO:0043621; GO:0051287
P50580	P50580	PA2G4_MOUSE	4.7886	2.2596	0.044354	Proliferation-associated protein 2G4 (IRES-specific cellular trans-acting factor 45 kDa) (ITAF45) (Mpp1) (Proliferation-associated protein 1) (Protein p38-2G4)	Pa2g4 Ebp1 Plfap	Mus musculus (Mouse)	394	3D-structure;Acetylation;Alternative splicing;Cytoplasm;Isopeptide bond;Nucleus;Phosphoprotein;Reference proteome;Repressor;Ribonucleoprotein;RNA-binding;rRNA processing;Transcription;Transcription regulation;Translation regulation;Ubl conjugation	negative regulation of apoptotic process [GO:0043066]; negative regulation of DNA-templated transcription [GO:0045892]; positive regulation of cell differentiation [GO:0045597]; regulation of translation [GO:0006417]; rRNA processing [GO:0006364]	nucleic acid binding [GO:0003676]; RNA binding [GO:0003723]; transcription corepressor activity [GO:0003714]; ubiquitin protein ligase binding [GO:0031625]	cytoplasm [GO:0005737]; nucleolus [GO:0005730]; nucleus [GO:0005634]; ribonucleoprotein complex [GO:1990904]	cytoplasm [GO:0005737]; nucleolus [GO:0005730]; nucleus [GO:0005634]; ribonucleoprotein complex [GO:1990904]; nucleic acid binding [GO:0003676]; RNA binding [GO:0003723]; transcription corepressor activity [GO:0003714]; ubiquitin protein ligase binding [GO:0031625]; negative regulation of apoptotic process [GO:0043066]; negative regulation of DNA-templated transcription [GO:0045892]; positive reg…	SUBCELLULAR LOCATION: [Isoform 1]: Cytoplasm {ECO:0000250|UniProtKB:Q9UQ80}. Nucleus, nucleolus {ECO:0000250|UniProtKB:Q9UQ80}. Note=Phosphorylation at Ser-361 by PKC/PRKCD regulates its nucleolar localization. {ECO:0000250|UniProtKB:Q9UQ80}.; SUBCELLULAR LOCATION: [Isoform 2]: Cytoplasm {ECO:0000269|PubMed:7556453}.	PTM: Phosphorylated on serine and threonine residues. Phosphorylation is enhanced by HRG treatment. Basal phosphorylation is PKC-dependent and HRG-induced phosphorylation is predominantly PKC-independent. Phosphorylation at Ser-361 by PKC/PRKCD regulates its nucleolar localization. {ECO:0000250|UniProtKB:Q9UQ80}.; PTM: Isoform 2 is polyubiquitinated, leading to proteasomal degradation and phospho…	7556453; 9284967; 15489334; 10950867; 15064750; 16452087; 21183079; 17690690		KW-0002; KW-0007; KW-0025; KW-0963; KW-1017; KW-0539; KW-0597; KW-1185; KW-0678; KW-0687; KW-0694; KW-0698; KW-0804; KW-0805; KW-0810; KW-0832	5.0	GO:0003676; GO:0003714; GO:0003723; GO:0005634; GO:0005730; GO:0005737; GO:0006364; GO:0006417; GO:0031625; GO:0043066; GO:0045597; GO:0045892; GO:1990904
P54071	P54071	IDHP_MOUSE	8.5843	3.1017	0.0027054	Isocitrate dehydrogenase [NADP], mitochondrial (IDH) (EC 1.1.1.42) (ICD-M) (IDP) (NADP(+)-specific ICDH) (Oxalosuccinate decarboxylase)	Idh2	Mus musculus (Mouse)	452	3D-structure;Acetylation;Direct protein sequencing;Glyoxylate bypass;Magnesium;Manganese;Metal-binding;Mitochondrion;NADP;Oxidoreductase;Reference proteome;Stress response;Transit peptide;Tricarboxylic acid cycle	2-oxoglutarate metabolic process [GO:0006103]; glyoxylate cycle [GO:0006097]; isocitrate metabolic process [GO:0006102]; NADP biosynthetic process [GO:0006741]; NADP metabolic process [GO:0006739]; negative regulation of glial cell migration [GO:1903976]; negative regulation of glial cell proliferation [GO:0060253]; negative regulation of matrix metallopeptidase secretion [GO:1904465]; tricarboxy…	isocitrate dehydrogenase (NADP+) activity [GO:0004450]; magnesium ion binding [GO:0000287]; NAD binding [GO:0051287]	cytosol [GO:0005829]; mitochondrial inner membrane [GO:0005743]; mitochondrion [GO:0005739]; peroxisome [GO:0005777]	cytosol [GO:0005829]; mitochondrial inner membrane [GO:0005743]; mitochondrion [GO:0005739]; peroxisome [GO:0005777]; isocitrate dehydrogenase (NADP+) activity [GO:0004450]; magnesium ion binding [GO:0000287]; NAD binding [GO:0051287]; 2-oxoglutarate metabolic process [GO:0006103]; glyoxylate cycle [GO:0006097]; isocitrate metabolic process [GO:0006102]; NADP biosynthetic process [GO:0006741]; NA…	SUBCELLULAR LOCATION: Mitochondrion {ECO:0000269|PubMed:8867815}.	PTM: Acetylation at Lys-413 dramatically reduces catalytic activity. Deacetylated by SIRT3 (By similarity). {ECO:0000250|UniProtKB:P48735}.	8867815; 11278619; 16141072; 15489334; 21183079; 23806337; 23576753		KW-0002; KW-0007; KW-0903; KW-0329; KW-0460; KW-0464; KW-0479; KW-0496; KW-0521; KW-0560; KW-1185; KW-0346; KW-0809; KW-0816	5.0	GO:0000287; GO:0004450; GO:0005739; GO:0005743; GO:0005777; GO:0005829; GO:0006097; GO:0006099; GO:0006102; GO:0006103; GO:0006739; GO:0006741; GO:0051287; GO:0060253; GO:1903976; GO:1904465
P55066	P55066	NCAN_MOUSE	2.0327	1.0234	0.037781	Neurocan core protein (Chondroitin sulfate proteoglycan 3)	Ncan Cspg3	Mus musculus (Mouse)	1268	Calcium;Cell adhesion;Disulfide bond;EGF-like domain;Glycoprotein;Hyaluronic acid;Immunoglobulin domain;Lectin;Proteoglycan;Reference proteome;Repeat;Secreted;Signal;Sushi	cell adhesion [GO:0007155]; central nervous system development [GO:0007417]; regulation of synapse structural plasticity [GO:0051823]; skeletal system development [GO:0001501]	calcium ion binding [GO:0005509]; carbohydrate binding [GO:0030246]; hyaluronic acid binding [GO:0005540]	extracellular matrix [GO:0031012]; extracellular region [GO:0005576]; perineuronal net [GO:0072534]; plasma membrane [GO:0005886]; synapse [GO:0045202]	extracellular matrix [GO:0031012]; extracellular region [GO:0005576]; perineuronal net [GO:0072534]; plasma membrane [GO:0005886]; synapse [GO:0045202]; calcium ion binding [GO:0005509]; carbohydrate binding [GO:0030246]; hyaluronic acid binding [GO:0005540]; cell adhesion [GO:0007155]; central nervous system development [GO:0007417]; regulation of synapse structural plasticity [GO:0051823]; skel…	SUBCELLULAR LOCATION: Secreted {ECO:0000250}.		7490074; 15489334; 16141072; 21183079		KW-0106; KW-0130; KW-1015; KW-0245; KW-0325; KW-0373; KW-0393; KW-0430; KW-0654; KW-1185; KW-0677; KW-0964; KW-0732; KW-0768	4.0	GO:0001501; GO:0005509; GO:0005540; GO:0005576; GO:0005886; GO:0007155; GO:0007417; GO:0030246; GO:0031012; GO:0045202; GO:0051823; GO:0072534
P62082	P62082	RS7_MOUSE	5.2242	2.3852	0.013942	40S ribosomal protein S7	Rps7	Mus musculus (Mouse)	194	3D-structure;Acetylation;Cytoplasm;Cytoskeleton;Isopeptide bond;Nucleus;Reference proteome;Ribonucleoprotein;Ribosomal protein;Ubl conjugation	cytoplasmic translation [GO:0002181]; negative regulation of ubiquitin protein ligase activity [GO:1904667]; negative regulation of ubiquitin-dependent protein catabolic process [GO:2000059]; neural crest cell differentiation [GO:0014033]; neural tube closure [GO:0001843]; positive regulation of gene expression [GO:0010628]; positive regulation of intrinsic apoptotic signaling pathway by p53 clas…	mRNA 3'-UTR binding [GO:0003730]; mRNA 5'-UTR binding [GO:0048027]; poly(U) RNA binding [GO:0008266]; protein kinase binding [GO:0019901]; structural constituent of ribosome [GO:0003735]; ubiquitin ligase inhibitor activity [GO:1990948]	centrosome [GO:0005813]; cytoplasm [GO:0005737]; cytosol [GO:0005829]; cytosolic ribosome [GO:0022626]; cytosolic small ribosomal subunit [GO:0022627]; nucleolus [GO:0005730]; nucleus [GO:0005634]; protein-containing complex [GO:0032991]; ribonucleoprotein complex [GO:1990904]; small-subunit processome [GO:0032040]; synapse [GO:0045202]	centrosome [GO:0005813]; cytoplasm [GO:0005737]; cytosol [GO:0005829]; cytosolic ribosome [GO:0022626]; cytosolic small ribosomal subunit [GO:0022627]; nucleolus [GO:0005730]; nucleus [GO:0005634]; protein-containing complex [GO:0032991]; ribonucleoprotein complex [GO:1990904]; small-subunit processome [GO:0032040]; synapse [GO:0045202]; mRNA 3'-UTR binding [GO:0003730]; mRNA 5'-UTR binding [GO:0…	SUBCELLULAR LOCATION: Cytoplasm, cytoskeleton, microtubule organizing center, centrosome {ECO:0000250|UniProtKB:P62081}. Cytoplasm {ECO:0000250|UniProtKB:P62081}. Nucleus {ECO:0000250|UniProtKB:P62081}. Note=Although RPS7 is functional within the cytoplasm, the assembly of ribosomal subunits occurs in the nucleus. RPS7 nuclear import is mediated by IPO5/RanBP5, IPO7/RanBP7, KPNB1/importin-beta or…	PTM: Phosphorylated by NEK6. {ECO:0000250|UniProtKB:P62081}.; PTM: Ubiquitinated. Deubiquitinated by DESI2, leading to its stabilization. {ECO:0000250|UniProtKB:P62081}.	9801797; 15489334		KW-0002; KW-0007; KW-0963; KW-0206; KW-1017; KW-0539; KW-1185; KW-0687; KW-0689; KW-0832	5.0	GO:0001843; GO:0002181; GO:0003730; GO:0003735; GO:0005634; GO:0005730; GO:0005737; GO:0005813; GO:0005829; GO:0006364; GO:0008266; GO:0010628; GO:0014033; GO:0019901; GO:0022626; GO:0022627; GO:0032040; GO:0032991; GO:0042274; GO:0045202; GO:0048027; GO:0050821; GO:1902255; GO:1904667; GO:1990904; GO:1990948; GO:2000059
P62245	P62245	RS15A_MOUSE	0.23125	-2.1125	0.010641	40S ribosomal protein S15a	Rps15a	Mus musculus (Mouse)	130	3D-structure;Reference proteome;Ribonucleoprotein;Ribosomal protein	cytoplasmic translation [GO:0002181]; positive regulation of cell cycle [GO:0045787]; positive regulation of cell population proliferation [GO:0008284]; response to virus [GO:0009615]	structural constituent of ribosome [GO:0003735]	cytoplasm [GO:0005737]; cytosol [GO:0005829]; cytosolic ribosome [GO:0022626]; cytosolic small ribosomal subunit [GO:0022627]; mitochondrion [GO:0005739]	cytoplasm [GO:0005737]; cytosol [GO:0005829]; cytosolic ribosome [GO:0022626]; cytosolic small ribosomal subunit [GO:0022627]; mitochondrion [GO:0005739]; structural constituent of ribosome [GO:0003735]; cytoplasmic translation [GO:0002181]; positive regulation of cell cycle [GO:0045787]; positive regulation of cell population proliferation [GO:0008284]; response to virus [GO:0009615]			16141072; 15489334; 21183079; 23806337		KW-0002; KW-1185; KW-0687; KW-0689	3.0	GO:0002181; GO:0003735; GO:0005737; GO:0005739; GO:0005829; GO:0008284; GO:0009615; GO:0022626; GO:0022627; GO:0045787
P62748	P62748	HPCL1_MOUSE	2.2834	1.1912	0.04415	Hippocalcin-like protein 1 (Neural visinin-like protein 3) (NVL-3) (NVP-3) (Visinin-like protein 3) (VILIP-3)	Hpcal1	Mus musculus (Mouse)	193	Calcium;Lipoprotein;Membrane;Metal-binding;Myristate;Reference proteome;Repeat		calcium ion binding [GO:0005509]	membrane [GO:0016020]	membrane [GO:0016020]; calcium ion binding [GO:0005509]	SUBCELLULAR LOCATION: Membrane {ECO:0000250|UniProtKB:P37235}; Lipid-anchor {ECO:0000250|UniProtKB:P37235}.		15489334; 21183079		KW-0106; KW-0449; KW-0472; KW-0479; KW-0519; KW-1185; KW-0677	3.0	GO:0005509; GO:0016020
P62823	P62823	RAB3C_MOUSE	7.3893	2.8854	0.0073076	Ras-related protein Rab-3C	Rab3c	Mus musculus (Mouse)	227	Cell membrane;Direct protein sequencing;GTP-binding;Lipoprotein;Membrane;Methylation;Nucleotide-binding;Phosphoprotein;Prenylation;Protein transport;Reference proteome;Transport	antigen processing and presentation [GO:0019882]; protein localization to plasma membrane [GO:0072659]; protein secretion [GO:0009306]; regulation of exocytosis [GO:0017157]; vesicle docking involved in exocytosis [GO:0006904]	GTP binding [GO:0005525]; GTP-dependent protein binding [GO:0030742]; GTPase activity [GO:0003924]; myosin V binding [GO:0031489]	anchored component of synaptic vesicle membrane [GO:0098993]; cytosol [GO:0005829]; endosome [GO:0005768]; intracellular membrane-bounded organelle [GO:0043231]; perinuclear region of cytoplasm [GO:0048471]; plasma membrane [GO:0005886]; synaptic vesicle [GO:0008021]; vesicle [GO:0031982]	anchored component of synaptic vesicle membrane [GO:0098993]; cytosol [GO:0005829]; endosome [GO:0005768]; intracellular membrane-bounded organelle [GO:0043231]; perinuclear region of cytoplasm [GO:0048471]; plasma membrane [GO:0005886]; synaptic vesicle [GO:0008021]; vesicle [GO:0031982]; GTP binding [GO:0005525]; GTP-dependent protein binding [GO:0030742]; GTPase activity [GO:0003924]; myosin V…	SUBCELLULAR LOCATION: Cell membrane {ECO:0000305}; Lipid-anchor {ECO:0000305}; Cytoplasmic side {ECO:0000305}.	PTM: Phosphorylation of Thr-86 in the switch II region by LRRK2 prevents the association of RAB regulatory proteins, including CHM, CHML and RAB GDP dissociation inhibitor GDI2. {ECO:0000250|UniProtKB:Q96E17}.	16141072; 12578829; 18849981; 21183079; 29125462		KW-1003; KW-0903; KW-0342; KW-0449; KW-0472; KW-0488; KW-0547; KW-0597; KW-0636; KW-0653; KW-1185; KW-0813	5.0	GO:0003924; GO:0005525; GO:0005768; GO:0005829; GO:0005886; GO:0006904; GO:0008021; GO:0009306; GO:0017157; GO:0019882; GO:0030742; GO:0031489; GO:0031982; GO:0043231; GO:0048471; GO:0072659; GO:0098993
P63001	P63001	RAC1_MOUSE	41.687	5.3815	0.048456	Ras-related C3 botulinum toxin substrate 1 (EC 3.6.5.2) (p21-Rac1)	Rac1	Mus musculus (Mouse)	192	Cell membrane;Cell projection;Cytoplasm;GTP-binding;Hydrolase;Isopeptide bond;Lipoprotein;Membrane;Methylation;Nucleotide-binding;Nucleus;Prenylation;Reference proteome;Synapse;Ubl conjugation	actin cytoskeleton organization [GO:0030036]; actin filament organization [GO:0007015]; actin filament polymerization [GO:0030041]; anatomical structure arrangement [GO:0048532]; angiotensin-activated signaling pathway involved in heart process [GO:0086098]; auditory receptor cell morphogenesis [GO:0002093]; axon guidance [GO:0007411]; bone resorption [GO:0045453]; cell adhesion [GO:0007155]; cel…	ATPase binding [GO:0051117]; enzyme binding [GO:0019899]; G protein activity [GO:0003925]; GTP binding [GO:0005525]; GTP-dependent protein binding [GO:0030742]; GTPase activity [GO:0003924]; histone deacetylase binding [GO:0042826]; protein kinase binding [GO:0019901]; protein-containing complex binding [GO:0044877]; Rho GDP-dissociation inhibitor binding [GO:0051022]; small GTPase binding [GO:00…	actin filament [GO:0005884]; anchoring junction [GO:0070161]; cell cortex [GO:0005938]; cell projection [GO:0042995]; cytoplasm [GO:0005737]; cytoplasmic ribonucleoprotein granule [GO:0036464]; cytoplasmic vesicle [GO:0031410]; cytoskeleton [GO:0005856]; cytosol [GO:0005829]; dendritic spine [GO:0043197]; early endosome membrane [GO:0031901]; extrinsic component of cytoplasmic side of plasma memb…	actin filament [GO:0005884]; anchoring junction [GO:0070161]; cell cortex [GO:0005938]; cell projection [GO:0042995]; cytoplasm [GO:0005737]; cytoplasmic ribonucleoprotein granule [GO:0036464]; cytoplasmic vesicle [GO:0031410]; cytoskeleton [GO:0005856]; cytosol [GO:0005829]; dendritic spine [GO:0043197]; early endosome membrane [GO:0031901]; extrinsic component of cytoplasmic side of plasma memb…	SUBCELLULAR LOCATION: Cell membrane {ECO:0000250|UniProtKB:P63000}; Lipid-anchor {ECO:0000250|UniProtKB:P63000}; Cytoplasmic side {ECO:0000250|UniProtKB:P63000}. Melanosome {ECO:0000250|UniProtKB:P63000}. Cytoplasm {ECO:0000269|PubMed:17116687}. Cell projection, lamellipodium {ECO:0000269|PubMed:22959435}. Cell projection, dendrite {ECO:0000269|PubMed:24352656}. Synapse {ECO:0000250|UniProtKB:Q6R…	PTM: GTP-bound active form is ubiquitinated by HACE1, leading to its degradation by the proteasome. {ECO:0000250|UniProtKB:P63000}.	1905006; 16141072; 15489334; 9707409; 10934474; 10934475; 10679324; 12695502; 14634666; 16002401; 17403031; 17116687; 19029984; 19737524; 19007770; 21183079; 20696765; 20974804; 22959435; 23963642; 24352656; 26969129		KW-1003; KW-0966; KW-0963; KW-0342; KW-0378; KW-1017; KW-0449; KW-0472; KW-0488; KW-0547; KW-0539; KW-0636; KW-1185; KW-0770; KW-0832	5.0	GO:0000139; GO:0000242; GO:0001764; GO:0001891; GO:0001934; GO:0002093; GO:0002551; GO:0003376; GO:0003382; GO:0003924; GO:0003925; GO:0005525; GO:0005634; GO:0005737; GO:0005802; GO:0005829; GO:0005856; GO:0005884; GO:0005886; GO:0005938; GO:0006897; GO:0006911; GO:0006935; GO:0006972; GO:0007010; GO:0007015; GO:0007155; GO:0007163; GO:0007186; GO:0007264; GO:0007411; GO:0008045; GO:0008283; GO:…
P63080	P63080	GBRB3_MOUSE	2.4943	1.3187	0.037913	Gamma-aminobutyric acid receptor subunit beta-3 (GABA(A) receptor subunit beta-3)	Gabrb3 Gabrb-3	Mus musculus (Mouse)	473	Cell membrane;Chloride;Chloride channel;Cytoplasmic vesicle;Disulfide bond;Glycoprotein;Ion channel;Ion transport;Ligand-gated ion channel;Membrane;Postsynaptic cell membrane;Receptor;Reference proteome;Signal;Synapse;Transmembrane;Transmembrane helix;Transport	brain development [GO:0007420]; cellular response to histamine [GO:0071420]; cellular response to zinc ion [GO:0071294]; cerebellum development [GO:0021549]; chemical synaptic transmission [GO:0007268]; chloride transmembrane transport [GO:1902476]; circadian sleep/wake cycle, REM sleep [GO:0042747]; cochlea development [GO:0090102]; exploration behavior [GO:0035640]; gamma-aminobutyric acid sign…	AP-2 adaptor complex binding [GO:0035612]; chloride channel activity [GO:0005254]; excitatory extracellular ligand-gated ion channel activity [GO:0005231]; GABA-A receptor activity [GO:0004890]; GABA-gated chloride ion channel activity [GO:0022851]; identical protein binding [GO:0042802]; ion channel activity [GO:0005216]; neurotransmitter receptor activity [GO:0030594]; transmitter-gated ion cha…	anchoring junction [GO:0070161]; cell surface [GO:0009986]; chloride channel complex [GO:0034707]; cytoplasmic vesicle membrane [GO:0030659]; GABA-A receptor complex [GO:1902711]; GABA-ergic synapse [GO:0098982]; inhibitory synapse [GO:0060077]; integral component of plasma membrane [GO:0005887]; integral component of postsynaptic membrane [GO:0099055]; integral component of postsynaptic speciali…	anchoring junction [GO:0070161]; cell surface [GO:0009986]; chloride channel complex [GO:0034707]; cytoplasmic vesicle membrane [GO:0030659]; GABA-A receptor complex [GO:1902711]; GABA-ergic synapse [GO:0098982]; inhibitory synapse [GO:0060077]; integral component of plasma membrane [GO:0005887]; integral component of postsynaptic membrane [GO:0099055]; integral component of postsynaptic speciali…	SUBCELLULAR LOCATION: Postsynaptic cell membrane {ECO:0000250|UniProtKB:P28472}; Multi-pass membrane protein {ECO:0000255}. Cell membrane {ECO:0000269|PubMed:28978485}; Multi-pass membrane protein {ECO:0000255}. Cytoplasmic vesicle membrane {ECO:0000250|UniProtKB:P63079}.		7893750; 16141072; 9108119; 10670447; 27129275; 28978485		KW-1003; KW-0868; KW-0869; KW-0968; KW-1015; KW-0325; KW-0407; KW-0406; KW-1071; KW-0472; KW-0628; KW-0675; KW-1185; KW-0732; KW-0770; KW-0812; KW-1133; KW-0813	5.0	GO:0004890; GO:0005216; GO:0005231; GO:0005254; GO:0005886; GO:0005887; GO:0007165; GO:0007214; GO:0007268; GO:0007399; GO:0007420; GO:0007605; GO:0007612; GO:0007613; GO:0009410; GO:0009986; GO:0019098; GO:0021549; GO:0022851; GO:0030594; GO:0030659; GO:0034220; GO:0034707; GO:0035176; GO:0035612; GO:0035640; GO:0042391; GO:0042747; GO:0042802; GO:0043005; GO:0043195; GO:0043523; GO:0043524; GO:…
P67871	P67871	CSK2B_MOUSE	14.87	3.8944	0.022818	Casein kinase II subunit beta (CK II beta) (Phosvitin)	Csnk2b Ck2n	Mus musculus (Mouse)	215	Acetylation;Isopeptide bond;Metal-binding;Phosphoprotein;Reference proteome;Ubl conjugation;Wnt signaling pathway;Zinc	adiponectin-activated signaling pathway [GO:0033211]; endothelial tube morphogenesis [GO:0061154]; negative regulation of blood vessel endothelial cell migration [GO:0043537]; peptidyl-threonine phosphorylation [GO:0018107]; positive regulation of activin receptor signaling pathway [GO:0032927]; positive regulation of pathway-restricted SMAD protein phosphorylation [GO:0010862]; postsynaptic modu…	chromatin binding [GO:0003682]; identical protein binding [GO:0042802]; metal ion binding [GO:0046872]; protein domain specific binding [GO:0019904]; protein kinase regulator activity [GO:0019887]; protein serine/threonine kinase activity [GO:0004674]; ribonucleoprotein complex binding [GO:0043021]; RNA polymerase II-specific DNA-binding transcription factor binding [GO:0061629]; signaling recept…	cell projection [GO:0042995]; chromatin [GO:0000785]; cilium [GO:0005929]; cytoplasm [GO:0005737]; cytosol [GO:0005829]; glutamatergic synapse [GO:0098978]; nuclear matrix [GO:0016363]; nucleus [GO:0005634]; PcG protein complex [GO:0031519]; plasma membrane [GO:0005886]; postsynapse [GO:0098794]; protein kinase CK2 complex [GO:0005956]; Schaffer collateral - CA1 synapse [GO:0098685]	cell projection [GO:0042995]; chromatin [GO:0000785]; cilium [GO:0005929]; cytoplasm [GO:0005737]; cytosol [GO:0005829]; glutamatergic synapse [GO:0098978]; nuclear matrix [GO:0016363]; nucleus [GO:0005634]; PcG protein complex [GO:0031519]; plasma membrane [GO:0005886]; postsynapse [GO:0098794]; protein kinase CK2 complex [GO:0005956]; Schaffer collateral - CA1 synapse [GO:0098685]; chromatin bi…		PTM: Phosphorylated by alpha subunit. {ECO:0000250}.	2362816; 2015307; 8530080; 14656967; 16141072; 15489334; 10806215; 12849985; 16818610; 21183079		KW-0007; KW-1017; KW-0479; KW-0597; KW-1185; KW-0832; KW-0879; KW-0862	5.0	GO:0000785; GO:0003682; GO:0004674; GO:0005102; GO:0005634; GO:0005737; GO:0005829; GO:0005886; GO:0005929; GO:0005956; GO:0006468; GO:0010862; GO:0016055; GO:0016363; GO:0018107; GO:0019887; GO:0019904; GO:0031519; GO:0032927; GO:0033211; GO:0042802; GO:0042995; GO:0043021; GO:0043537; GO:0046872; GO:0061154; GO:0061629; GO:0080163; GO:0098685; GO:0098794; GO:0098978; GO:0099170
P70398	P70398	USP9X_MOUSE	42.458	5.408	0.031818	Probable ubiquitin carboxyl-terminal hydrolase FAF-X (EC 3.4.19.12) (Deubiquitinating enzyme FAF-X) (Fat facets homolog) (Fat facets protein-related, X-linked) (Ubiquitin carboxyl-terminal hydrolase FAM) (Ubiquitin thioesterase FAF-X) (Ubiquitin-specific protease 9, X chromosome) (Ubiquitin-specific-processing protease FAF-X)	Usp9x Fafl Fam	Mus musculus (Mouse)	2559	Biological rhythms;Cell cycle;Cell division;Cell projection;Chromosome partition;Cytoplasm;Cytoskeleton;Hydrolase;Mitosis;Phosphoprotein;Protease;Reference proteome;Thiol protease;Ubl conjugation pathway	axon extension [GO:0048675]; BMP signaling pathway [GO:0030509]; cell cycle [GO:0007049]; cell division [GO:0051301]; cell migration [GO:0016477]; cellular response to transforming growth factor beta stimulus [GO:0071560]; cerebellar cortex structural organization [GO:0021698]; chromosome segregation [GO:0007059]; hippocampus development [GO:0021766]; in utero embryonic development [GO:0001701]; …	co-SMAD binding [GO:0070410]; cysteine-type deubiquitinase activity [GO:0004843]; cysteine-type endopeptidase activity [GO:0004197]; deubiquitinase activity [GO:0101005]; Lys48-specific deubiquitinase activity [GO:1990380]; Lys63-specific deubiquitinase activity [GO:0061578]; ubiquitin protein ligase binding [GO:0031625]	apical part of cell [GO:0045177]; cilium [GO:0005929]; cytoplasm [GO:0005737]; cytoskeleton [GO:0005856]; cytosol [GO:0005829]; growth cone [GO:0030426]; nucleus [GO:0005634]	apical part of cell [GO:0045177]; cilium [GO:0005929]; cytoplasm [GO:0005737]; cytoskeleton [GO:0005856]; cytosol [GO:0005829]; growth cone [GO:0030426]; nucleus [GO:0005634]; co-SMAD binding [GO:0070410]; cysteine-type deubiquitinase activity [GO:0004843]; cysteine-type endopeptidase activity [GO:0004197]; deubiquitinase activity [GO:0101005]; Lys48-specific deubiquitinase activity [GO:1990380];…	SUBCELLULAR LOCATION: Cytoplasm {ECO:0000250|UniProtKB:Q93008}. Cell projection, growth cone {ECO:0000269|PubMed:24607389}. Cytoplasm, cytoskeleton, cilium axoneme {ECO:0000250|UniProtKB:Q93008}.		9178254; 19468303; 9119401; 17947660; 17242355; 21183079; 24607389; 29626158; 30951545; 33378666		KW-0090; KW-0131; KW-0132; KW-0966; KW-0159; KW-0963; KW-0206; KW-0378; KW-0498; KW-0597; KW-0645; KW-1185; KW-0788; KW-0833	5.0	GO:0001701; GO:0001764; GO:0004197; GO:0004843; GO:0005634; GO:0005737; GO:0005829; GO:0005856; GO:0005929; GO:0007049; GO:0007059; GO:0007179; GO:0009791; GO:0016477; GO:0016579; GO:0021698; GO:0021766; GO:0030426; GO:0030509; GO:0031625; GO:0032092; GO:0032435; GO:0042752; GO:0045177; GO:0048511; GO:0048675; GO:0050821; GO:0050856; GO:0051301; GO:0061578; GO:0070410; GO:0070536; GO:0071560; GO:…
P84078	P84078	ARF1_MOUSE	0.49999	-1	0.03466	ADP-ribosylation factor 1 (EC 3.6.5.2)	Arf1	Mus musculus (Mouse)	181	3D-structure;Acetylation;Direct protein sequencing;ER-Golgi transport;Golgi apparatus;GTP-binding;Hydrolase;Lipoprotein;Membrane;Myristate;Nucleotide-binding;Protein transport;Reference proteome;Synapse;Synaptosome;Transport	actin filament organization [GO:0007015]; cellular copper ion homeostasis [GO:0006878]; cellular response to virus [GO:0098586]; dendritic spine organization [GO:0097061]; Golgi to transport vesicle transport [GO:0055108]; intracellular protein transport [GO:0006886]; long-term synaptic depression [GO:0060292]; lysosomal membrane organization [GO:0097212]; mitotic cleavage furrow ingression [GO:1…	GDP binding [GO:0019003]; GTP binding [GO:0005525]; GTPase activity [GO:0003924]; magnesium ion binding [GO:0000287]; phospholipase D activator activity [GO:1990583]; protein domain specific binding [GO:0019904]	anchoring junction [GO:0070161]; cell leading edge [GO:0031252]; COPI-coated vesicle [GO:0030137]; cytosol [GO:0005829]; endomembrane system [GO:0012505]; glutamatergic synapse [GO:0098978]; Golgi apparatus [GO:0005794]; Golgi membrane [GO:0000139]; late endosome [GO:0005770]; neuron projection [GO:0043005]; perinuclear region of cytoplasm [GO:0048471]; peroxisomal membrane [GO:0005778]; plasma m…	anchoring junction [GO:0070161]; cell leading edge [GO:0031252]; COPI-coated vesicle [GO:0030137]; cytosol [GO:0005829]; endomembrane system [GO:0012505]; glutamatergic synapse [GO:0098978]; Golgi apparatus [GO:0005794]; Golgi membrane [GO:0000139]; late endosome [GO:0005770]; neuron projection [GO:0043005]; perinuclear region of cytoplasm [GO:0048471]; peroxisomal membrane [GO:0005778]; plasma m…	SUBCELLULAR LOCATION: Golgi apparatus membrane {ECO:0000269|PubMed:11950392}; Lipid-anchor {ECO:0000250|UniProtKB:P84080}; Cytoplasmic side {ECO:0000305}. Synapse, synaptosome {ECO:0000250|UniProtKB:P84079}. Postsynaptic density {ECO:0000250|UniProtKB:P84079}. Note=In the GDP-bound form, associates transiently with the membranes via its myristoylated N-terminus where guanine nucleotide-exchange f…		8947846; 16141072; 19468303; 15489334; 11950392; 21183079; 27723745; 12679809; 17347647		KW-0002; KW-0007; KW-0903; KW-0931; KW-0333; KW-0342; KW-0378; KW-0449; KW-0472; KW-0519; KW-0547; KW-0653; KW-1185; KW-0770; KW-0771; KW-0813	5.0	GO:0000139; GO:0000287; GO:0002090; GO:0003924; GO:0005525; GO:0005770; GO:0005778; GO:0005794; GO:0005802; GO:0005829; GO:0005886; GO:0006878; GO:0006886; GO:0007015; GO:0012505; GO:0014069; GO:0015031; GO:0016192; GO:0019003; GO:0019904; GO:0030017; GO:0030137; GO:0031252; GO:0032991; GO:0034315; GO:0034379; GO:0043005; GO:0045807; GO:0045956; GO:0048471; GO:0050714; GO:0055108; GO:0060292; GO:…
Q03137	Q03137	EPHA4_MOUSE	4.5246	2.1778	0.030054	Ephrin type-A receptor 4 (EC 2.7.10.1) (Tyrosine-protein kinase receptor MPK-3) (Tyrosine-protein kinase receptor SEK-1)	Epha4 Sek Sek1	Mus musculus (Mouse)	986	3D-structure;Alternative splicing;ATP-binding;Cell adhesion;Cell junction;Cell membrane;Cell projection;Developmental protein;Endosome;Glycoprotein;Kinase;Membrane;Neurogenesis;Nucleotide-binding;Phosphoprotein;Postsynaptic cell membrane;Receptor;Reference proteome;Repeat;Signal;Synapse;Transferase;Transmembrane;Transmembrane helix;Tyrosine-protein kinase	adherens junction organization [GO:0034332]; adult walking behavior [GO:0007628]; axon guidance [GO:0007411]; cell adhesion [GO:0007155]; cellular response to amyloid-beta [GO:1904646]; cochlea development [GO:0090102]; corticospinal tract morphogenesis [GO:0021957]; ephrin receptor signaling pathway [GO:0048013]; fasciculation of motor neuron axon [GO:0097156]; fasciculation of sensory neuron ax…	ATP binding [GO:0005524]; DH domain binding [GO:0097161]; ephrin receptor binding [GO:0046875]; GPI-linked ephrin receptor activity [GO:0005004]; identical protein binding [GO:0042802]; kinase activity [GO:0016301]; PH domain binding [GO:0042731]; protein kinase activity [GO:0004672]; protein tyrosine kinase binding [GO:1990782]; transmembrane receptor protein tyrosine kinase activity [GO:0004714…	adherens junction [GO:0005912]; axon [GO:0030424]; axon terminus [GO:0043679]; axonal growth cone [GO:0044295]; cell body [GO:0044297]; cell projection [GO:0042995]; cell surface [GO:0009986]; cytoplasm [GO:0005737]; dendrite [GO:0030425]; dendritic shaft [GO:0043198]; dendritic spine [GO:0043197]; early endosome membrane [GO:0031901]; endoplasmic reticulum [GO:0005783]; filopodium [GO:0030175]; …	adherens junction [GO:0005912]; axon [GO:0030424]; axon terminus [GO:0043679]; axonal growth cone [GO:0044295]; cell body [GO:0044297]; cell projection [GO:0042995]; cell surface [GO:0009986]; cytoplasm [GO:0005737]; dendrite [GO:0030425]; dendritic shaft [GO:0043198]; dendritic spine [GO:0043197]; early endosome membrane [GO:0031901]; endoplasmic reticulum [GO:0005783]; filopodium [GO:0030175]; …	SUBCELLULAR LOCATION: Cell membrane {ECO:0000269|PubMed:17143272}; Single-pass type I membrane protein {ECO:0000269|PubMed:17143272}. Cell projection, axon {ECO:0000269|PubMed:17143272}. Cell projection, dendrite {ECO:0000269|PubMed:17143272}. Postsynaptic density membrane {ECO:0000250}. Early endosome {ECO:0000269|PubMed:17143272}. Cell junction, adherens junction {ECO:0000269|PubMed:30639848}. …		1281307; 8455939; 16141072; 15489334; 8622893; 9789074; 11336673; 14516691; 15537875; 16802330; 16818734; 17719550; 18094260; 17143272; 17785183; 18034455; 18403711; 21183079; 27446912; 30639848		KW-0002; KW-0025; KW-0067; KW-0130; KW-0965; KW-1003; KW-0966; KW-0217; KW-0967; KW-0325; KW-0418; KW-0472; KW-0524; KW-0547; KW-0597; KW-0628; KW-0675; KW-1185; KW-0677; KW-0732; KW-0770; KW-0808; KW-0812; KW-1133; KW-0829	5.0	GO:0004672; GO:0004714; GO:0005004; GO:0005005; GO:0005524; GO:0005737; GO:0005741; GO:0005783; GO:0005794; GO:0005886; GO:0005887; GO:0005912; GO:0007155; GO:0007162; GO:0007169; GO:0007411; GO:0007628; GO:0008045; GO:0008284; GO:0008347; GO:0009986; GO:0010719; GO:0010977; GO:0014069; GO:0016301; GO:0018108; GO:0021957; GO:0030175; GO:0030335; GO:0030336; GO:0030424; GO:0030425; GO:0031594; GO:…
Q0VBF8	Q0VBF8	STUM_MOUSE	21.082	4.398	0.039376	Protein stum homolog	Stum	Mus musculus (Mouse)	141	Membrane;Phosphoprotein;Reference proteome;Transmembrane;Transmembrane helix			integral component of membrane [GO:0016021]	integral component of membrane [GO:0016021]	SUBCELLULAR LOCATION: Membrane {ECO:0000305}; Multi-pass membrane protein {ECO:0000305}.		15489334; 24626929; 21183079		KW-0472; KW-0597; KW-1185; KW-0812; KW-1133	2.0	GO:0016021
Q148V7	Q148V7	RELCH_MOUSE	3.4469	1.7853	0.033719	RAB11-binding protein RELCH (LisH domain and HEAT repeat-containing protein KIAA1468) (RAB11-binding protein containing LisH, coiled-coil, and HEAT repeats)	Relch Kiaa1468	Mus musculus (Mouse)	1216	Acetylation;Alternative splicing;Coiled coil;Endosome;Golgi apparatus;Lipid transport;Phosphoprotein;Reference proteome;Repeat;Transport	intracellular cholesterol transport [GO:0032367]		recycling endosome [GO:0055037]; trans-Golgi network [GO:0005802]	recycling endosome [GO:0055037]; trans-Golgi network [GO:0005802]; intracellular cholesterol transport [GO:0032367]	SUBCELLULAR LOCATION: Recycling endosome {ECO:0000269|PubMed:29514919}. Golgi apparatus, trans-Golgi network {ECO:0000250|UniProtKB:Q9P260}. Note=Colocalization with RAB11A in recycling endosomes (PubMed:29514919). Translocated to the trans-Golgi network area in an OSBP-dependent manner (By similarity). {ECO:0000250|UniProtKB:Q9P260, ECO:0000269|PubMed:29514919}.		14621295; 16141072; 15489334; 17242355; 21183079; 29514919		KW-0007; KW-0025; KW-0175; KW-0967; KW-0333; KW-0445; KW-0597; KW-1185; KW-0677; KW-0813	4.0	GO:0005802; GO:0032367; GO:0055037
Q2NL51	Q2NL51	GSK3A_MOUSE	3.2805	1.7139	0.0070268	Glycogen synthase kinase-3 alpha (GSK-3 alpha) (EC 2.7.11.26) (Serine/threonine-protein kinase GSK3A) (EC 2.7.11.1)	Gsk3a	Mus musculus (Mouse)	490	Acetylation;ATP-binding;Carbohydrate metabolism;Glycogen metabolism;Kinase;Neurogenesis;Nucleotide-binding;Phosphoprotein;Reference proteome;Serine/threonine-protein kinase;Signal transduction inhibitor;Transferase;Wnt signaling pathway	aging [GO:0007568]; cardiac left ventricle morphogenesis [GO:0003214]; cell migration [GO:0016477]; cellular response to glucocorticoid stimulus [GO:0071385]; cellular response to insulin stimulus [GO:0032869]; cellular response to interleukin-3 [GO:0036016]; cellular response to lithium ion [GO:0071285]; cellular response to organic cyclic compound [GO:0071407]; extrinsic apoptotic signaling pat…	ATP binding [GO:0005524]; protein kinase A catalytic subunit binding [GO:0034236]; protein kinase activity [GO:0004672]; protein kinase binding [GO:0019901]; protein serine kinase activity [GO:0106310]; protein serine/threonine kinase activity [GO:0004674]; signaling receptor binding [GO:0005102]; tau-protein kinase activity [GO:0050321]	axon [GO:0030424]; beta-catenin destruction complex [GO:0030877]; cytoplasm [GO:0005737]; cytosol [GO:0005829]; microtubule [GO:0005874]; mitochondrion [GO:0005739]; nucleus [GO:0005634]	axon [GO:0030424]; beta-catenin destruction complex [GO:0030877]; cytoplasm [GO:0005737]; cytosol [GO:0005829]; microtubule [GO:0005874]; mitochondrion [GO:0005739]; nucleus [GO:0005634]; ATP binding [GO:0005524]; protein kinase A catalytic subunit binding [GO:0034236]; protein kinase activity [GO:0004672]; protein kinase binding [GO:0019901]; protein serine kinase activity [GO:0106310]; protein …		PTM: Phosphorylated by AKT1 at Ser-21: upon insulin-mediated signaling, the activated PKB/AKT1 protein kinase phosphorylates and deactivates GSK3A, resulting in the dephosphorylation and activation of GYS1. Activated by phosphorylation at Tyr-279. {ECO:0000269|PubMed:15791206}.	19468303; 15489334; 16051150; 15791206; 16543145; 17391670; 17908561; 21183079; 22539723		KW-0007; KW-0067; KW-0119; KW-0321; KW-0418; KW-0524; KW-0547; KW-0597; KW-1185; KW-0723; KW-0734; KW-0808; KW-0879	5.0	GO:0003073; GO:0003214; GO:0004672; GO:0004674; GO:0005102; GO:0005524; GO:0005634; GO:0005737; GO:0005739; GO:0005829; GO:0005874; GO:0005977; GO:0006349; GO:0006468; GO:0007165; GO:0007399; GO:0007568; GO:0008286; GO:0010508; GO:0010628; GO:0010800; GO:0010975; GO:0016055; GO:0016477; GO:0018105; GO:0018107; GO:0019901; GO:0030424; GO:0030877; GO:0031398; GO:0032007; GO:0032436; GO:0032869; GO:…
Q3UHJ0	Q3UHJ0	AAK1_MOUSE	2.3923	1.2584	0.036988	AP2-associated protein kinase 1 (EC 2.7.11.1) (Adaptor-associated kinase 1)	Aak1 Kiaa1048	Mus musculus (Mouse)	959	3D-structure;Acetylation;Alternative splicing;ATP-binding;Cell membrane;Cell projection;Coated pit;Endocytosis;Kinase;Membrane;Methylation;Nucleotide-binding;Phosphoprotein;Reference proteome;Serine/threonine-protein kinase;Synapse;Transferase	endocytosis [GO:0006897]; positive regulation of Notch signaling pathway [GO:0045747]; protein autophosphorylation [GO:0046777]; protein phosphorylation [GO:0006468]; protein stabilization [GO:0050821]; regulation of clathrin-dependent endocytosis [GO:2000369]; regulation of protein localization [GO:0032880]	AP-2 adaptor complex binding [GO:0035612]; ATP binding [GO:0005524]; Notch binding [GO:0005112]; protein serine kinase activity [GO:0106310]; protein serine/threonine kinase activity [GO:0004674]	anchoring junction [GO:0070161]; cell leading edge [GO:0031252]; clathrin complex [GO:0071439]; clathrin-coated pit [GO:0005905]; clathrin-coated vesicle [GO:0030136]; cytoplasm [GO:0005737]; extrinsic component of plasma membrane [GO:0019897]; presynapse [GO:0098793]; terminal bouton [GO:0043195]	anchoring junction [GO:0070161]; cell leading edge [GO:0031252]; clathrin complex [GO:0071439]; clathrin-coated pit [GO:0005905]; clathrin-coated vesicle [GO:0030136]; cytoplasm [GO:0005737]; extrinsic component of plasma membrane [GO:0019897]; presynapse [GO:0098793]; terminal bouton [GO:0043195]; AP-2 adaptor complex binding [GO:0035612]; ATP binding [GO:0005524]; Notch binding [GO:0005112]; pr…	SUBCELLULAR LOCATION: Cell membrane {ECO:0000250|UniProtKB:F1MH24}; Peripheral membrane protein {ECO:0000250|UniProtKB:F1MH24}. Membrane, clathrin-coated pit {ECO:0000250|UniProtKB:P0C1X8}. Presynapse {ECO:0000250|UniProtKB:P0C1X8}. Note=Active when found in clathrin-coated pits at the plasma membrane. In neuronal cells, enriched at presynaptic terminals. In non-neuronal cells, enriched at leadin…	PTM: Autophosphorylated. {ECO:0000250|UniProtKB:Q2M2I8}.	16141072; 15489334; 14621295; 16452087; 17242355; 19144319; 19131326; 21183079; 21464124; 24129315		KW-0002; KW-0007; KW-0025; KW-0067; KW-1003; KW-0966; KW-0168; KW-0254; KW-0418; KW-0472; KW-0488; KW-0547; KW-0597; KW-1185; KW-0723; KW-0770; KW-0808	5.0	GO:0004674; GO:0005112; GO:0005524; GO:0005737; GO:0005905; GO:0006468; GO:0006897; GO:0019897; GO:0030136; GO:0031252; GO:0032880; GO:0035612; GO:0043195; GO:0045747; GO:0046777; GO:0050821; GO:0070161; GO:0071439; GO:0098793; GO:0106310; GO:2000369
Q3UHL1	Q3UHL1	CAMKV_MOUSE	5.0188	2.3273	0.042302	CaM kinase-like vesicle-associated protein	Camkv	Mus musculus (Mouse)	512	Calmodulin-binding;Cell membrane;Cytoplasmic vesicle;Membrane;Phosphoprotein;Reference proteome	peptidyl-serine phosphorylation [GO:0018105]; regulation of modification of postsynaptic structure [GO:0099159]	ATP binding [GO:0005524]; calmodulin binding [GO:0005516]; calmodulin-dependent protein kinase activity [GO:0004683]	cytoplasmic vesicle membrane [GO:0030659]; glutamatergic synapse [GO:0098978]; plasma membrane [GO:0005886]; postsynapse [GO:0098794]	cytoplasmic vesicle membrane [GO:0030659]; glutamatergic synapse [GO:0098978]; plasma membrane [GO:0005886]; postsynapse [GO:0098794]; ATP binding [GO:0005524]; calmodulin binding [GO:0005516]; calmodulin-dependent protein kinase activity [GO:0004683]; peptidyl-serine phosphorylation [GO:0018105]; regulation of modification of postsynaptic structure [GO:0099159]	SUBCELLULAR LOCATION: Cell membrane {ECO:0000250}; Peripheral membrane protein {ECO:0000250}. Cytoplasmic vesicle membrane {ECO:0000250}; Peripheral membrane protein {ECO:0000250}. Note=Predominantly observed in association with the plasma membrane of soma and in neurites, both axons and dendrites. May be associated with vesicular structures (By similarity). {ECO:0000250}.		16141072; 15489334; 15345747; 21183079		KW-0112; KW-1003; KW-0968; KW-0472; KW-0597; KW-1185	4.0	GO:0004683; GO:0005516; GO:0005524; GO:0005886; GO:0018105; GO:0030659; GO:0098794; GO:0098978; GO:0099159
Q3UVX5	Q3UVX5	GRM5_MOUSE	6.5822	2.7186	0.0049148	Metabotropic glutamate receptor 5 (mGluR5)	Grm5 Gprc1e Mglur5	Mus musculus (Mouse)	1203	Alternative splicing;Cell membrane;Disulfide bond;G-protein coupled receptor;Glycoprotein;Membrane;Methylation;Phosphoprotein;Receptor;Reference proteome;Signal;Transducer;Transmembrane;Transmembrane helix	calcium-mediated signaling using intracellular calcium source [GO:0035584]; cellular response to amyloid-beta [GO:1904646]; chemical synaptic transmission [GO:0007268]; cognition [GO:0050890]; desensitization of G protein-coupled receptor signaling pathway [GO:0002029]; G protein-coupled glutamate receptor signaling pathway [GO:0007216]; learning [GO:0007612]; learning or memory [GO:0007611]; loc…	A2A adenosine receptor binding [GO:0031687]; adenylate cyclase inhibiting G protein-coupled glutamate receptor activity [GO:0001640]; G protein-coupled receptor activity [GO:0004930]; G protein-coupled receptor activity involved in regulation of postsynaptic membrane potential [GO:0099530]; glutamate receptor activity [GO:0008066]; identical protein binding [GO:0042802]; neurotransmitter receptor…	astrocyte projection [GO:0097449]; cytoplasm [GO:0005737]; dendritic shaft [GO:0043198]; dendritic spine [GO:0043197]; glutamatergic synapse [GO:0098978]; integral component of plasma membrane [GO:0005887]; integral component of postsynaptic membrane [GO:0099055]; membrane [GO:0016020]; neuron projection [GO:0043005]; plasma membrane [GO:0005886]; postsynaptic density [GO:0014069]; postsynaptic d…	astrocyte projection [GO:0097449]; cytoplasm [GO:0005737]; dendritic shaft [GO:0043198]; dendritic spine [GO:0043197]; glutamatergic synapse [GO:0098978]; integral component of plasma membrane [GO:0005887]; integral component of postsynaptic membrane [GO:0099055]; membrane [GO:0016020]; neuron projection [GO:0043005]; plasma membrane [GO:0005886]; postsynaptic density [GO:0014069]; postsynaptic d…	SUBCELLULAR LOCATION: Cell membrane {ECO:0000250}; Multi-pass membrane protein {ECO:0000250}.		16141072; 19468303; 21183079; 24129315		KW-0025; KW-1003; KW-1015; KW-0297; KW-0325; KW-0472; KW-0488; KW-0597; KW-0675; KW-1185; KW-0732; KW-0807; KW-0812; KW-1133	5.0	GO:0001639; GO:0001640; GO:0001932; GO:0002029; GO:0004930; GO:0005737; GO:0005886; GO:0005887; GO:0006355; GO:0006448; GO:0006468; GO:0007205; GO:0007216; GO:0007268; GO:0007611; GO:0007612; GO:0007626; GO:0008066; GO:0014069; GO:0016020; GO:0031687; GO:0035584; GO:0040013; GO:0042802; GO:0043005; GO:0043197; GO:0043198; GO:0043410; GO:0048169; GO:0048170; GO:0050808; GO:0050890; GO:0051966; GO:…
Q5DTY9	Q5DTY9	KCD16_MOUSE	0.27854	-1.844	0.028427	BTB/POZ domain-containing protein KCTD16	Kctd16 Gm1267 Kiaa1317	Mus musculus (Mouse)	427	Cell membrane;Cell projection;Membrane;Phosphoprotein;Postsynaptic cell membrane;Reference proteome;Synapse	protein homooligomerization [GO:0051260]; regulation of G protein-coupled receptor signaling pathway [GO:0008277]		anchoring junction [GO:0070161]; cell projection [GO:0042995]; postsynaptic membrane [GO:0045211]; presynaptic membrane [GO:0042734]; receptor complex [GO:0043235]	anchoring junction [GO:0070161]; cell projection [GO:0042995]; postsynaptic membrane [GO:0045211]; presynaptic membrane [GO:0042734]; receptor complex [GO:0043235]; protein homooligomerization [GO:0051260]; regulation of G protein-coupled receptor signaling pathway [GO:0008277]	SUBCELLULAR LOCATION: Presynaptic cell membrane {ECO:0000269|PubMed:20400944}. Postsynaptic cell membrane {ECO:0000269|PubMed:20400944}. Note=Colocalizes with GABRB1. {ECO:0000269|PubMed:20400944}.		19468303; 16141072; 18034455; 21183079; 20400944		KW-1003; KW-0966; KW-0472; KW-0597; KW-0628; KW-1185; KW-0770	4.0	GO:0008277; GO:0042734; GO:0042995; GO:0043235; GO:0045211; GO:0051260; GO:0070161
Q5RJI5	Q5RJI5	BRSK1_MOUSE	3.3123	1.7278	0.042145	Serine/threonine-protein kinase BRSK1 (EC 2.7.11.1) (EC 2.7.11.26) (Brain-specific serine/threonine-protein kinase 1) (BR serine/threonine-protein kinase 1) (Serine/threonine-protein kinase SAD-B)	Brsk1 Gm1100 Sadb	Mus musculus (Mouse)	778	3D-structure;Alternative splicing;ATP-binding;Cell cycle;Cell projection;Cytoplasm;Cytoplasmic vesicle;Cytoskeleton;DNA damage;Kinase;Magnesium;Metal-binding;Methylation;Neurogenesis;Nucleotide-binding;Nucleus;Phosphoprotein;Reference proteome;Serine/threonine-protein kinase;Synapse;Transferase	associative learning [GO:0008306]; axonogenesis [GO:0007409]; cellular response to DNA damage stimulus [GO:0006974]; cellular response to glucose starvation [GO:0042149]; centrosome duplication [GO:0051298]; establishment of cell polarity [GO:0030010]; G2/M transition of mitotic cell cycle [GO:0000086]; intracellular signal transduction [GO:0035556]; microtubule cytoskeleton organization involved…	ATP binding [GO:0005524]; gamma-tubulin binding [GO:0043015]; magnesium ion binding [GO:0000287]; molecular function inhibitor activity [GO:0140678]; protein kinase binding [GO:0019901]; protein serine kinase activity [GO:0106310]; protein serine/threonine kinase activity [GO:0004674]; tau-protein kinase activity [GO:0050321]	anchoring junction [GO:0070161]; cell junction [GO:0030054]; centrosome [GO:0005813]; cytoplasm [GO:0005737]; distal axon [GO:0150034]; nucleoplasm [GO:0005654]; nucleus [GO:0005634]; presynaptic active zone [GO:0048786]; synaptic vesicle [GO:0008021]	anchoring junction [GO:0070161]; cell junction [GO:0030054]; centrosome [GO:0005813]; cytoplasm [GO:0005737]; distal axon [GO:0150034]; nucleoplasm [GO:0005654]; nucleus [GO:0005634]; presynaptic active zone [GO:0048786]; synaptic vesicle [GO:0008021]; ATP binding [GO:0005524]; gamma-tubulin binding [GO:0043015]; magnesium ion binding [GO:0000287]; molecular function inhibitor activity [GO:014067…	SUBCELLULAR LOCATION: Cytoplasm {ECO:0000250}. Nucleus {ECO:0000250}. Cytoplasm, cytoskeleton, microtubule organizing center, centrosome {ECO:0000250}. Synapse {ECO:0000250|UniProtKB:B2DD29}. Presynaptic active zone {ECO:0000250|UniProtKB:B2DD29}. Cytoplasmic vesicle, secretory vesicle, synaptic vesicle {ECO:0000250|UniProtKB:B2DD29}. Note=Nuclear in the absence of DNA damage. Translocated to the…	PTM: Phosphorylated at Thr-189 by STK11/LKB1 in complex with STE20-related adapter-alpha (STRADA) pseudo kinase and CAB39. Not phosphorylated at Thr-189 by CaMKK2. In contrast, it is phosphorylated and activated by CaMKK1. May be inactivated via dephosphorylation of Thr-189 by PP2C. {ECO:0000269|PubMed:17482548}.	15705853; 19648910; 15489334; 17482548; 21183079; 20026642; 24129315		KW-0002; KW-0025; KW-0067; KW-0131; KW-0966; KW-0963; KW-0968; KW-0206; KW-0227; KW-0418; KW-0460; KW-0479; KW-0488; KW-0524; KW-0547; KW-0539; KW-0597; KW-1185; KW-0723; KW-0770; KW-0808	5.0	GO:0000086; GO:0000287; GO:0004674; GO:0005524; GO:0005634; GO:0005654; GO:0005737; GO:0005813; GO:0006468; GO:0006974; GO:0007095; GO:0007269; GO:0007409; GO:0008021; GO:0008306; GO:0009411; GO:0010975; GO:0018105; GO:0019901; GO:0030010; GO:0030054; GO:0030182; GO:0035556; GO:0042149; GO:0043015; GO:0048167; GO:0048786; GO:0048812; GO:0050321; GO:0050770; GO:0051298; GO:0070161; GO:0090176; GO:…
Q60634	Q60634	FLOT2_MOUSE	0.084714	-3.5612	0.018675	Flotillin-2 (Epidermal surface antigen) (ESA) (Membrane component chromosome 17 surface marker 1 homolog)	Flot2 Esa1 M17s1	Mus musculus (Mouse)	428	3D-structure;Alternative splicing;Cell adhesion;Cell membrane;Direct protein sequencing;Endosome;Lipoprotein;Membrane;Myristate;Palmitate;Phosphoprotein;Reference proteome	anterograde dendritic transport [GO:0098937]; cell adhesion [GO:0007155]; negative regulation of amyloid precursor protein catabolic process [GO:1902992]; negative regulation of gene expression [GO:0010629]; positive regulation of establishment of T cell polarity [GO:1903905]; positive regulation of NF-kappaB transcription factor activity [GO:0051092]; protein localization to plasma membrane [GO:…	ionotropic glutamate receptor binding [GO:0035255]; protease binding [GO:0002020]	acrosomal membrane [GO:0002080]; adherens junction [GO:0005912]; anchored component of presynaptic active zone membrane [GO:0099029]; basolateral plasma membrane [GO:0016323]; caveola [GO:0005901]; cell-cell contact zone [GO:0044291]; cortical actin cytoskeleton [GO:0030864]; cytoplasmic vesicle [GO:0031410]; dendrite cytoplasm [GO:0032839]; endocytic vesicle [GO:0030139]; endosome [GO:0005768]; …	acrosomal membrane [GO:0002080]; adherens junction [GO:0005912]; anchored component of presynaptic active zone membrane [GO:0099029]; basolateral plasma membrane [GO:0016323]; caveola [GO:0005901]; cell-cell contact zone [GO:0044291]; cortical actin cytoskeleton [GO:0030864]; cytoplasmic vesicle [GO:0031410]; dendrite cytoplasm [GO:0032839]; endocytic vesicle [GO:0030139]; endosome [GO:0005768]; …	SUBCELLULAR LOCATION: Cell membrane {ECO:0000250}; Peripheral membrane protein {ECO:0000250}. Membrane, caveola {ECO:0000250}; Peripheral membrane protein {ECO:0000269|PubMed:9153235}. Endosome {ECO:0000250}. Membrane {ECO:0000250|UniProtKB:Q14254}; Lipid-anchor {ECO:0000250|UniProtKB:Q14254}. Note=Membrane-associated protein of caveolae. {ECO:0000250}.	PTM: ZDHHC5-catalyzed palmitoylation may be required for the formation of higher-order complexes and for neurite outgrowth in cultured neural stem cells. {ECO:0000269|PubMed:22081607}.	7557989; 16141072; 19468303; 15489334; 9153235; 10212252; 21183079; 22081607		KW-0002; KW-0025; KW-0130; KW-1003; KW-0903; KW-0967; KW-0449; KW-0472; KW-0519; KW-0564; KW-0597; KW-1185	5.0	GO:0001931; GO:0002020; GO:0002080; GO:0005768; GO:0005886; GO:0005901; GO:0005912; GO:0007155; GO:0010629; GO:0016020; GO:0016323; GO:0016600; GO:0030027; GO:0030139; GO:0030864; GO:0031410; GO:0031982; GO:0032839; GO:0035255; GO:0043231; GO:0044291; GO:0044860; GO:0045121; GO:0045202; GO:0045661; GO:0048471; GO:0050821; GO:0051092; GO:0072659; GO:0098937; GO:0098978; GO:0099029; GO:0099072; GO:…
Q60875	Q60875	ARHG2_MOUSE	4.3957	2.1361	0.005483	Rho guanine nucleotide exchange factor 2 (Guanine nucleotide exchange factor H1) (GEF-H1) (LBC'S first cousin) (Lymphoid blast crisis-like 1) (Oncogene LFC) (Rhobin)	Arhgef2 Kiaa0651 Lbcl1 Lfc	Mus musculus (Mouse)	985	3D-structure;Acetylation;Alternative splicing;Cell cycle;Cell division;Cell junction;Coiled coil;Cytoplasm;Cytoplasmic vesicle;Cytoskeleton;Developmental protein;Differentiation;Golgi apparatus;Guanine-nucleotide releasing factor;Immunity;Innate immunity;Metal-binding;Microtubule;Mitosis;Neurogenesis;Phosphoprotein;Proto-oncogene;Reference proteome;Tight junction;Zinc;Zinc-finger	actin filament organization [GO:0007015]; asymmetric neuroblast division [GO:0055059]; cell morphogenesis [GO:0000902]; cellular response to muramyl dipeptide [GO:0071225]; establishment of mitotic spindle orientation [GO:0000132]; innate immune response [GO:0045087]; negative regulation of microtubule depolymerization [GO:0007026]; negative regulation of neurogenesis [GO:0050768]; negative regul…	guanyl-nucleotide exchange factor activity [GO:0005085]; metal ion binding [GO:0046872]; microtubule binding [GO:0008017]; small GTPase binding [GO:0031267]	bicellular tight junction [GO:0005923]; cytoplasm [GO:0005737]; cytoplasmic vesicle [GO:0031410]; cytoskeleton [GO:0005856]; dendritic shaft [GO:0043198]; glutamatergic synapse [GO:0098978]; Golgi apparatus [GO:0005794]; microtubule [GO:0005874]; neuronal cell body [GO:0043025]; podosome [GO:0002102]; postsynaptic density [GO:0014069]; postsynaptic density, intracellular component [GO:0099092]; p…	bicellular tight junction [GO:0005923]; cytoplasm [GO:0005737]; cytoplasmic vesicle [GO:0031410]; cytoskeleton [GO:0005856]; dendritic shaft [GO:0043198]; glutamatergic synapse [GO:0098978]; Golgi apparatus [GO:0005794]; microtubule [GO:0005874]; neuronal cell body [GO:0043025]; podosome [GO:0002102]; postsynaptic density [GO:0014069]; postsynaptic density, intracellular component [GO:0099092]; p…	SUBCELLULAR LOCATION: Cytoplasm, cytoskeleton {ECO:0000250|UniProtKB:Q865S3, ECO:0000250|UniProtKB:Q92974}. Cytoplasm {ECO:0000250|UniProtKB:Q865S3, ECO:0000250|UniProtKB:Q92974}. Cell junction, tight junction {ECO:0000269|PubMed:12604587}. Golgi apparatus {ECO:0000250|UniProtKB:Q92974}. Cytoplasm, cytoskeleton, spindle {ECO:0000250|UniProtKB:Q865S3, ECO:0000250|UniProtKB:Q92974}. Cytoplasmic ves…	PTM: Phosphorylation of Ser-885 by PAK1 induces binding to protein YWHAZ, promoting its relocation to microtubules and the inhibition of its activity. Phosphorylated by AURKA and CDK1 during mitosis, which negatively regulates its activity. Phosphorylation by MAPK1 or MAPK3 increases nucleotide exchange activity. Phosphorylation by PAK4 releases GEF-H1 from the microtubules. Phosphorylated on ser…	7629163; 12465718; 16141072; 19468303; 15489334; 12604587; 17114649; 17242355; 18394899; 19144319; 19131326; 21183079; 21406564; 28453519		KW-0002; KW-0007; KW-0025; KW-0131; KW-0132; KW-0965; KW-0175; KW-0963; KW-0968; KW-0206; KW-0217; KW-0221; KW-0333; KW-0344; KW-0391; KW-0399; KW-0479; KW-0493; KW-0498; KW-0524; KW-0597; KW-0656; KW-1185; KW-0796; KW-0862; KW-0863	5.0	GO:0000132; GO:0000902; GO:0002102; GO:0005085; GO:0005737; GO:0005794; GO:0005819; GO:0005856; GO:0005874; GO:0005923; GO:0007015; GO:0007026; GO:0008017; GO:0014069; GO:0031267; GO:0031410; GO:0031982; GO:0032587; GO:0032755; GO:0032760; GO:0032991; GO:0035023; GO:0043025; GO:0043198; GO:0045087; GO:0045666; GO:0045944; GO:0046872; GO:0050731; GO:0050768; GO:0051092; GO:0055059; GO:0071225; GO:…
Q61387	Q61387	COX7R_MOUSE	30.042	4.9089	0.0166	Cytochrome c oxidase subunit 7A-related protein, mitochondrial (Cytochrome c oxidase subunit VIIa-related protein) (Silica-induced gene 81 protein) (SIG-81) (Supercomplex assembly factor I)	Cox7a2l Cox7rp Scaf1 Silg81	Mus musculus (Mouse)	111	Acetylation;Membrane;Mitochondrion;Mitochondrion inner membrane;Reference proteome;Transit peptide	mitochondrial electron transport, cytochrome c to oxygen [GO:0006123]; mitochondrial respirasome assembly [GO:0097250]; regulation of oxidative phosphorylation [GO:0002082]		mitochondrial respirasome [GO:0005746]; mitochondrial respiratory chain complex IV [GO:0005751]; mitochondrion [GO:0005739]; nucleolus [GO:0005730]	mitochondrial respirasome [GO:0005746]; mitochondrial respiratory chain complex IV [GO:0005751]; mitochondrion [GO:0005739]; nucleolus [GO:0005730]; mitochondrial electron transport, cytochrome c to oxygen [GO:0006123]; mitochondrial respirasome assembly [GO:0097250]; regulation of oxidative phosphorylation [GO:0002082]	SUBCELLULAR LOCATION: Mitochondrion inner membrane {ECO:0000250}.		7868905; 21183079; 23857330; 23812712		KW-0007; KW-0472; KW-0496; KW-0999; KW-1185; KW-0809	5.0	GO:0002082; GO:0005730; GO:0005739; GO:0005746; GO:0005751; GO:0006123; GO:0097250
Q61481	Q61481	PDE1A_MOUSE	2.8431	1.5074	0.036427	Dual specificity calcium/calmodulin-dependent 3',5'-cyclic nucleotide phosphodiesterase 1A (Cam-PDE 1A) (EC 3.1.4.17) (61 kDa Cam-PDE)	Pde1a	Mus musculus (Mouse)	545	Alternative splicing;Calmodulin-binding;cAMP;Cell projection;cGMP;Cilium;Flagellum;Hydrolase;Magnesium;Metal-binding;Reference proteome;Zinc	cGMP catabolic process [GO:0046069]; regulation of smooth muscle cell apoptotic process [GO:0034391]; regulation of smooth muscle cell proliferation [GO:0048660]; signal transduction [GO:0007165]	3',5'-cyclic-AMP phosphodiesterase activity [GO:0004115]; 3',5'-cyclic-GMP phosphodiesterase activity [GO:0047555]; 3',5'-cyclic-nucleotide phosphodiesterase activity [GO:0004114]; calmodulin binding [GO:0005516]; calmodulin-activated 3',5'-cyclic-GMP phosphodiesterase activity [GO:0048101]; calmodulin-activated dual specificity 3',5'-cyclic-GMP, 3',5'-cyclic-AMP phosphodiesterase activity [GO:00…	cytoplasm [GO:0005737]; motile cilium [GO:0031514]; neuronal cell body [GO:0043025]; nucleus [GO:0005634]; sperm flagellum [GO:0036126]	cytoplasm [GO:0005737]; motile cilium [GO:0031514]; neuronal cell body [GO:0043025]; nucleus [GO:0005634]; sperm flagellum [GO:0036126]; 3',5'-cyclic-AMP phosphodiesterase activity [GO:0004115]; 3',5'-cyclic-GMP phosphodiesterase activity [GO:0047555]; 3',5'-cyclic-nucleotide phosphodiesterase activity [GO:0004114]; calmodulin binding [GO:0005516]; calmodulin-activated 3',5'-cyclic-GMP phosphodie…	SUBCELLULAR LOCATION: [Isoform 2]: Cell projection, cilium, flagellum {ECO:0000269|PubMed:15901640}. Note=Concentrates in the tail of mature sperm. {ECO:0000269|PubMed:15901640}.		15901640; 16141072; 19468303; 15489334; 21183079		KW-0025; KW-0112; KW-0114; KW-0966; KW-0140; KW-0969; KW-0282; KW-0378; KW-0460; KW-0479; KW-1185; KW-0862	5.0	GO:0004114; GO:0004115; GO:0004117; GO:0005516; GO:0005634; GO:0005737; GO:0007165; GO:0031514; GO:0034391; GO:0036126; GO:0043025; GO:0046069; GO:0046872; GO:0047555; GO:0048101; GO:0048660
Q61490	Q61490	CD166_MOUSE	11.354	3.5051	0.0021806	CD166 antigen (Activated leukocyte cell adhesion molecule) (BEN) (Protein DM-GRASP) (CD antigen CD166)	Alcam	Mus musculus (Mouse)	583	Adaptive immunity;Cell adhesion;Cell membrane;Cell projection;Disulfide bond;Glycoprotein;Immunity;Immunoglobulin domain;Membrane;Reference proteome;Repeat;Signal;Transmembrane;Transmembrane helix	adaptive immune response [GO:0002250]; axon extension involved in axon guidance [GO:0048846]; axon guidance [GO:0007411]; cell adhesion [GO:0007155]; heterophilic cell-cell adhesion via plasma membrane cell adhesion molecules [GO:0007157]; motor neuron axon guidance [GO:0008045]; neuron projection extension [GO:1990138]; retinal ganglion cell axon guidance [GO:0031290]	identical protein binding [GO:0042802]	axon [GO:0030424]; dendrite [GO:0030425]; external side of plasma membrane [GO:0009897]; immunological synapse [GO:0001772]; integral component of plasma membrane [GO:0005887]; intrinsic component of plasma membrane [GO:0031226]; neuronal cell body [GO:0043025]; plasma membrane [GO:0005886]; T cell receptor complex [GO:0042101]	axon [GO:0030424]; dendrite [GO:0030425]; external side of plasma membrane [GO:0009897]; immunological synapse [GO:0001772]; integral component of plasma membrane [GO:0005887]; intrinsic component of plasma membrane [GO:0031226]; neuronal cell body [GO:0043025]; plasma membrane [GO:0005886]; T cell receptor complex [GO:0042101]; identical protein binding [GO:0042802]; adaptive immune response [GO…	SUBCELLULAR LOCATION: Cell membrane {ECO:0000269|PubMed:15345243, ECO:0000269|PubMed:16914752, ECO:0000269|PubMed:23169771, ECO:0000269|PubMed:9209500}; Single-pass type I membrane protein {ECO:0000305}. Cell projection, axon {ECO:0000269|PubMed:15345243}. Cell projection, dendrite {ECO:0000269|PubMed:15345243}. Note=Detected at the immunological synapse, i.e, at the contact zone between antigen-…	PTM: Glycosylated. {ECO:0000250|UniProtKB:Q13740}.	9209500; 16141072; 15489334; 8089660; 15345243; 16914752; 19656770; 21183079; 23169771; 24740813; 25730656		KW-1064; KW-0130; KW-1003; KW-0966; KW-1015; KW-0325; KW-0391; KW-0393; KW-0472; KW-1185; KW-0677; KW-0732; KW-0812; KW-1133	5.0	GO:0001772; GO:0002250; GO:0005886; GO:0005887; GO:0007155; GO:0007157; GO:0007411; GO:0008045; GO:0009897; GO:0030424; GO:0030425; GO:0031226; GO:0031290; GO:0042101; GO:0042802; GO:0043025; GO:0048846; GO:1990138
Q61735	Q61735	CD47_MOUSE	8.353	3.0623	0.042208	Leukocyte surface antigen CD47 (Integrin-associated protein) (IAP) (CD antigen CD47)	Cd47	Mus musculus (Mouse)	303	Alternative splicing;Cell adhesion;Cell membrane;Direct protein sequencing;Disulfide bond;Glycoprotein;Immunoglobulin domain;Membrane;Phosphoprotein;Pyrrolidone carboxylic acid;Reference proteome;Signal;Transmembrane;Transmembrane helix	ATP export [GO:1904669]; cell migration [GO:0016477]; cellular response to interferon-gamma [GO:0071346]; cellular response to interleukin-1 [GO:0071347]; cellular response to interleukin-12 [GO:0071349]; inflammatory response [GO:0006954]; monocyte aggregation [GO:0070487]; negative regulation of Fc-gamma receptor signaling pathway involved in phagocytosis [GO:1905450]; opsonization [GO:0008228]…	cell-cell adhesion mediator activity [GO:0098632]; protein binding involved in heterotypic cell-cell adhesion [GO:0086080]; thrombospondin receptor activity [GO:0070053]	cell surface [GO:0009986]; extracellular exosome [GO:0070062]; integral component of plasma membrane [GO:0005887]; plasma membrane [GO:0005886]	cell surface [GO:0009986]; extracellular exosome [GO:0070062]; integral component of plasma membrane [GO:0005887]; plasma membrane [GO:0005886]; cell-cell adhesion mediator activity [GO:0098632]; protein binding involved in heterotypic cell-cell adhesion [GO:0086080]; thrombospondin receptor activity [GO:0070053]; ATP export [GO:1904669]; cell migration [GO:0016477]; cellular response to interfer…	SUBCELLULAR LOCATION: Cell membrane {ECO:0000269|PubMed:7691831}; Multi-pass membrane protein {ECO:0000269|PubMed:7691831}.		7691831; 9504415; 15489334; 21183079		KW-0025; KW-0130; KW-1003; KW-0903; KW-1015; KW-0325; KW-0393; KW-0472; KW-0597; KW-0873; KW-1185; KW-0732; KW-0812; KW-1133	5.0	GO:0005886; GO:0005887; GO:0006954; GO:0008228; GO:0008284; GO:0009617; GO:0009986; GO:0016477; GO:0022409; GO:0032649; GO:0032653; GO:0032655; GO:0032675; GO:0032680; GO:0045428; GO:0050729; GO:0050766; GO:0050870; GO:0051496; GO:0070053; GO:0070062; GO:0070487; GO:0071346; GO:0071347; GO:0071349; GO:0086080; GO:0098632; GO:1904669; GO:1905450; GO:2000439
Q62393	Q62393	TPD52_MOUSE	3.024	1.5965	0.035688	Tumor protein D52 (mD52)	Tpd52	Mus musculus (Mouse)	224	Alternative splicing;Coiled coil;Direct protein sequencing;Phosphoprotein;Reference proteome	B cell differentiation [GO:0030183]; positive regulation of cell population proliferation [GO:0008284]	calcium ion binding [GO:0005509]; identical protein binding [GO:0042802]; protein homodimerization activity [GO:0042803]	cytoplasm [GO:0005737]; endoplasmic reticulum [GO:0005783]; glutamatergic synapse [GO:0098978]; perinuclear region of cytoplasm [GO:0048471]; synapse [GO:0045202]	cytoplasm [GO:0005737]; endoplasmic reticulum [GO:0005783]; glutamatergic synapse [GO:0098978]; perinuclear region of cytoplasm [GO:0048471]; synapse [GO:0045202]; calcium ion binding [GO:0005509]; identical protein binding [GO:0042802]; protein homodimerization activity [GO:0042803]; B cell differentiation [GO:0030183]; positive regulation of cell population proliferation [GO:0008284]			8812487; 16141072; 15489334; 8632896; 21183079		KW-0025; KW-0175; KW-0903; KW-0597; KW-1185	5.0	GO:0005509; GO:0005737; GO:0005783; GO:0008284; GO:0030183; GO:0042802; GO:0042803; GO:0045202; GO:0048471; GO:0098978
Q68FF6	Q68FF6	GIT1_MOUSE	6.7371	2.7521	0.032207	ARF GTPase-activating protein GIT1 (ARF GAP GIT1) (G protein-coupled receptor kinase-interactor 1) (GRK-interacting protein 1)	Git1	Mus musculus (Mouse)	770	3D-structure;ANK repeat;Cell junction;Cell projection;Coiled coil;Cytoplasm;Cytoskeleton;GTPase activation;Metal-binding;Phosphoprotein;Reference proteome;Repeat;Synapse;Zinc;Zinc-finger	brain development [GO:0007420]; cell redox homeostasis [GO:0045454]; cellular response to epidermal growth factor stimulus [GO:0071364]; cellular response to lipopolysaccharide [GO:0071222]; dendritic spine development [GO:0060996]; ephrin receptor signaling pathway [GO:0048013]; immunological synapse formation [GO:0001771]; intramembranous ossification [GO:0001957]; locomotory behavior [GO:00076…	gamma-tubulin binding [GO:0043015]; GTPase activator activity [GO:0005096]; identical protein binding [GO:0042802]; metal ion binding [GO:0046872]; protein-containing complex binding [GO:0044877]; small GTPase binding [GO:0031267]; structural constituent of postsynaptic specialization [GO:0098879]	calyx of Held [GO:0044305]; centrosome [GO:0005813]; cytosol [GO:0005829]; endosome [GO:0005768]; focal adhesion [GO:0005925]; GABA-ergic synapse [GO:0098982]; glutamatergic synapse [GO:0098978]; lamellipodium [GO:0030027]; mitochondrion [GO:0005739]; mitotic spindle pole [GO:0097431]; neuron projection [GO:0043005]; postsynapse [GO:0098794]; postsynaptic density [GO:0014069]; synapse [GO:0045202]	calyx of Held [GO:0044305]; centrosome [GO:0005813]; cytosol [GO:0005829]; endosome [GO:0005768]; focal adhesion [GO:0005925]; GABA-ergic synapse [GO:0098982]; glutamatergic synapse [GO:0098978]; lamellipodium [GO:0030027]; mitochondrion [GO:0005739]; mitotic spindle pole [GO:0097431]; neuron projection [GO:0043005]; postsynapse [GO:0098794]; postsynaptic density [GO:0014069]; synapse [GO:0045202…	SUBCELLULAR LOCATION: Cytoplasm {ECO:0000250|UniProtKB:Q9Y2X7}. Presynapse {ECO:0000250|UniProtKB:Q9Z272}. Postsynapse {ECO:0000269|PubMed:24297929}. Postsynaptic density {ECO:0000250|UniProtKB:Q9Z272}. Cell junction, focal adhesion {ECO:0000269|PubMed:15923189}. Cell projection, lamellipodium {ECO:0000250|UniProtKB:Q9Y2X7}. Cytoplasm, cytoskeleton, microtubule organizing center, centrosome {ECO:…	PTM: Phosphorylated on tyrosine residues by PTK2/FAK1 and SRC in growing fibroblasts. Phosphorylation at Tyr-392 is induced by activation of Ephrin-B1/EFNB1 and catalyzed by SRC family kinases. It is required for the interaction with NCK2 and for GIT1 recruitment to synapses in hippocampal neurons. {ECO:0000250|UniProtKB:Q9Z272}.	19468303; 15489334; 12153727; 12695502; 15182672; 15923189; 15592455; 16452087; 16959763; 17310244; 17242355; 18034455; 19273721; 19131326; 19383529; 20043896; 21183079; 21499268; 24297929; 23108400; 25138700; 24586541; 25792865; 26113791; 29554125; 31502302; 32460388; 33010377		KW-0002; KW-0040; KW-0965; KW-0966; KW-0175; KW-0963; KW-0206; KW-0343; KW-0479; KW-0597; KW-1185; KW-0677; KW-0770; KW-0862; KW-0863	5.0	GO:0001771; GO:0001957; GO:0005096; GO:0005739; GO:0005768; GO:0005813; GO:0005829; GO:0005925; GO:0007420; GO:0007626; GO:0008277; GO:0014069; GO:0030027; GO:0031267; GO:0032012; GO:0032013; GO:0032465; GO:0032691; GO:0036465; GO:0042802; GO:0043005; GO:0043015; GO:0044305; GO:0044877; GO:0045202; GO:0045454; GO:0045820; GO:0046872; GO:0048013; GO:0048666; GO:0060996; GO:0061743; GO:0071222; GO:…
Q6NS60	Q6NS60	FBX41_MOUSE	2.3033	1.2037	0.014803	F-box only protein 41	Fbxo41 D6Ertd538e Kiaa1940	Mus musculus (Mouse)	873	Coiled coil;Methylation;Phosphoprotein;Reference proteome;Ubl conjugation pathway							15489334; 14621295; 16452087; 21183079; 24129315		KW-0175; KW-0488; KW-0597; KW-1185; KW-0833	2.0
Q6PE13	Q6PE13	PRRT3_MOUSE	3.4365	1.781	0.048372	Proline-rich transmembrane protein 3	Prrt3	Mus musculus (Mouse)	971	Glycoprotein;Membrane;Methylation;Phosphoprotein;Reference proteome;Signal;Transmembrane;Transmembrane helix			integral component of membrane [GO:0016021]	integral component of membrane [GO:0016021]	SUBCELLULAR LOCATION: Membrane {ECO:0000305}; Multi-pass membrane protein {ECO:0000305}.		15489334; 17114649; 21183079; 24129315		KW-0325; KW-0472; KW-0488; KW-0597; KW-1185; KW-0732; KW-0812; KW-1133	2.0	GO:0016021
Q6PFD5	Q6PFD5	DLGP3_MOUSE	0.33142	-1.5933	0.049319	Disks large-associated protein 3 (DAP-3) (PSD-95/SAP90-binding protein 3) (SAP90/PSD-95-associated protein 3) (SAPAP3)	Dlgap3 Dap3	Mus musculus (Mouse)	977	3D-structure;Cell membrane;Membrane;Phosphoprotein;Reference proteome;Synapse	modification of synaptic structure [GO:0099563]; protein-containing complex assembly [GO:0065003]; regulation of postsynaptic neurotransmitter receptor activity [GO:0098962]; signaling [GO:0023052]	amyloid-beta binding [GO:0001540]; molecular adaptor activity [GO:0060090]; PDZ domain binding [GO:0030165]; protein domain specific binding [GO:0019904]; scaffold protein binding [GO:0097110]	anchoring junction [GO:0070161]; cholinergic synapse [GO:0098981]; dendritic spine [GO:0043197]; glutamatergic synapse [GO:0098978]; neuromuscular junction [GO:0031594]; neuronal cell body [GO:0043025]; plasma membrane [GO:0005886]; postsynaptic density [GO:0014069]; postsynaptic specialization [GO:0099572]; synapse [GO:0045202]	anchoring junction [GO:0070161]; cholinergic synapse [GO:0098981]; dendritic spine [GO:0043197]; glutamatergic synapse [GO:0098978]; neuromuscular junction [GO:0031594]; neuronal cell body [GO:0043025]; plasma membrane [GO:0005886]; postsynaptic density [GO:0014069]; postsynaptic specialization [GO:0099572]; synapse [GO:0045202]; amyloid-beta binding [GO:0001540]; molecular adaptor activity [GO:0…	SUBCELLULAR LOCATION: Cell membrane {ECO:0000269|PubMed:15024750}; Peripheral membrane protein {ECO:0000269|PubMed:15024750}. Postsynaptic density {ECO:0000269|PubMed:15024750}. Synapse {ECO:0000269|PubMed:15024750}. Note=Postsynaptic density of neuronal cells.		15024750; 15489334; 16452087; 21183079		KW-0002; KW-1003; KW-0472; KW-0597; KW-1185; KW-0770	5.0	GO:0001540; GO:0005886; GO:0014069; GO:0019904; GO:0023052; GO:0030165; GO:0031594; GO:0043025; GO:0043197; GO:0045202; GO:0060090; GO:0065003; GO:0070161; GO:0097110; GO:0098962; GO:0098978; GO:0098981; GO:0099563; GO:0099572
Q6PH08	Q6PH08	ERC2_MOUSE	0.46923	-1.0916	0.010008	ERC protein 2 (CAZ-associated structural protein 1) (CAST1)	Erc2 Cast1 D14Ertd171e Kiaa0378	Mus musculus (Mouse)	957	Alternative splicing;Cell projection;Coiled coil;Cytoplasm;Cytoskeleton;Phosphoprotein;Reference proteome;Synapse	maintenance of presynaptic active zone structure [GO:0048790]; neuromuscular synaptic transmission [GO:0007274]; regulation of synaptic plasticity [GO:0048167]; synaptic vesicle priming [GO:0016082]	PDZ domain binding [GO:0030165]; protein-containing complex binding [GO:0044877]; structural constituent of presynaptic active zone [GO:0098882]	anchoring junction [GO:0070161]; cytoskeleton of presynaptic active zone [GO:0048788]; GABA-ergic synapse [GO:0098982]; glutamatergic synapse [GO:0098978]; Golgi-associated vesicle [GO:0005798]; growth cone [GO:0030426]; membrane [GO:0016020]; neuronal cell body [GO:0043025]; postsynaptic density [GO:0014069]; presynaptic active zone [GO:0048786]; presynaptic active zone cytoplasmic component [GO…	anchoring junction [GO:0070161]; cytoskeleton of presynaptic active zone [GO:0048788]; GABA-ergic synapse [GO:0098982]; glutamatergic synapse [GO:0098978]; Golgi-associated vesicle [GO:0005798]; growth cone [GO:0030426]; membrane [GO:0016020]; neuronal cell body [GO:0043025]; postsynaptic density [GO:0014069]; presynaptic active zone [GO:0048786]; presynaptic active zone cytoplasmic component [GO…	SUBCELLULAR LOCATION: Cytoplasm {ECO:0000269|PubMed:12163476}. Synapse {ECO:0000269|PubMed:12163476}. Presynaptic active zone {ECO:0000269|PubMed:12163476}. Cytoplasm, cytoskeleton {ECO:0000269|PubMed:12163476}. Note=Localized to the active zone of presynaptic density.		12693553; 16141072; 15489334; 12163476; 21183079		KW-0025; KW-0966; KW-0175; KW-0963; KW-0206; KW-0597; KW-1185; KW-0770	5.0	GO:0005798; GO:0007274; GO:0014069; GO:0016020; GO:0016082; GO:0030165; GO:0030426; GO:0032991; GO:0042734; GO:0043025; GO:0043195; GO:0044877; GO:0045202; GO:0048167; GO:0048786; GO:0048788; GO:0048790; GO:0070161; GO:0098831; GO:0098882; GO:0098978; GO:0098982
Q6PHS9	Q6PHS9	CA2D2_MOUSE	11.158	3.4801	0.010885	Voltage-dependent calcium channel subunit alpha-2/delta-2 (Protein ducky) (Voltage-gated calcium channel subunit alpha-2/delta-2) [Cleaved into: Voltage-dependent calcium channel subunit alpha-2-2; Voltage-dependent calcium channel subunit delta-2]	Cacna2d2 Kiaa0558	Mus musculus (Mouse)	1154	Alternative splicing;Calcium;Calcium channel;Calcium transport;Disease variant;Disulfide bond;Glycoprotein;Ion channel;Ion transport;Membrane;Metal-binding;Reference proteome;Signal;Transmembrane;Transmembrane helix;Transport;Voltage-gated channel	calcium ion transport [GO:0006816]; muscle cell development [GO:0055001]; neuromuscular junction development [GO:0007528]; organ growth [GO:0035265]; positive regulation of organ growth [GO:0046622]; regulation of heart contraction [GO:0008016]; regulation of ion transmembrane transport [GO:0034765]; regulation of multicellular organism growth [GO:0040014]; rhythmic synaptic transmission [GO:0060…	metal ion binding [GO:0046872]; voltage-gated calcium channel activity [GO:0005245]	plasma membrane [GO:0005886]; voltage-gated calcium channel complex [GO:0005891]	plasma membrane [GO:0005886]; voltage-gated calcium channel complex [GO:0005891]; metal ion binding [GO:0046872]; voltage-gated calcium channel activity [GO:0005245]; calcium ion transport [GO:0006816]; muscle cell development [GO:0055001]; neuromuscular junction development [GO:0007528]; organ growth [GO:0035265]; positive regulation of organ growth [GO:0046622]; regulation of heart contraction …	SUBCELLULAR LOCATION: Membrane {ECO:0000305}; Single-pass type I membrane protein {ECO:0000305}. Note=Colocalizes with CACNA1A in lipid raft fractions. {ECO:0000269|PubMed:11756448, ECO:0000269|PubMed:16928863}.	PTM: N-glycosylated. {ECO:0000269|PubMed:11306709, ECO:0000269|PubMed:17052222}.; PTM: May be proteolytically processed into subunits alpha-2-2 and delta-2 that are disulfide-linked. It is however unclear whether such cleavage really takes place in vivo and has a functional role. According to PubMed:11306709, it is processed, at least in vitro, while according to PubMed:17052222, it is only poorl…	11130987; 11487633; 14660671; 16141072; 15489334; 12465718; 10766861; 10762351; 11306709; 11756448; 15331424; 16061813; 17052222; 16928863; 17135419; 21183079		KW-0025; KW-0106; KW-0107; KW-0109; KW-0225; KW-1015; KW-0325; KW-0407; KW-0406; KW-0472; KW-0479; KW-1185; KW-0732; KW-0812; KW-1133; KW-0813; KW-0851	5.0	GO:0005245; GO:0005886; GO:0005891; GO:0006816; GO:0007528; GO:0008016; GO:0034765; GO:0035265; GO:0040014; GO:0046622; GO:0046872; GO:0055001; GO:0060024
Q7TMK9	Q7TMK9	HNRPQ_MOUSE	5.0019	2.3225	0.010891	Heterogeneous nuclear ribonucleoprotein Q (hnRNP Q) (Glycine- and tyrosine-rich RNA-binding protein) (GRY-RBP) (NS1-associated protein 1) (Synaptotagmin-binding, cytoplasmic RNA-interacting protein) (pp68)	Syncrip Hnrpq Nsap1 Nsap1l	Mus musculus (Mouse)	623	Acetylation;Alternative splicing;Cytoplasm;Direct protein sequencing;Endoplasmic reticulum;Isopeptide bond;Methylation;Microsome;mRNA processing;mRNA splicing;Nucleus;Phosphoprotein;Reference proteome;Repeat;Ribonucleoprotein;RNA-binding;Spliceosome;Ubl conjugation	cellular response to interferon-gamma [GO:0071346]; CRD-mediated mRNA stabilization [GO:0070934]; mRNA modification [GO:0016556]; mRNA processing [GO:0006397]; negative regulation of mRNA modification [GO:0090367]; negative regulation of nuclear-transcribed mRNA catabolic process, deadenylation-dependent decay [GO:1900152]; negative regulation of nuclear-transcribed mRNA catabolic process, nonsen…	mRNA 3'-UTR binding [GO:0003730]; mRNA 5'-UTR binding [GO:0048027]; mRNA binding [GO:0003729]; poly(A) binding [GO:0008143]; RNA binding [GO:0003723]	catalytic step 2 spliceosome [GO:0071013]; CRD-mediated mRNA stability complex [GO:0070937]; cytoplasm [GO:0005737]; cytosol [GO:0005829]; endoplasmic reticulum [GO:0005783]; GAIT complex [GO:0097452]; histone pre-mRNA 3'end processing complex [GO:0071204]; mCRD-mediated mRNA stability complex [GO:0106002]; membrane [GO:0016020]; mRNA editing complex [GO:0045293]; neuronal cell body [GO:0043025];…	catalytic step 2 spliceosome [GO:0071013]; CRD-mediated mRNA stability complex [GO:0070937]; cytoplasm [GO:0005737]; cytosol [GO:0005829]; endoplasmic reticulum [GO:0005783]; GAIT complex [GO:0097452]; histone pre-mRNA 3'end processing complex [GO:0071204]; mCRD-mediated mRNA stability complex [GO:0106002]; membrane [GO:0016020]; mRNA editing complex [GO:0045293]; neuronal cell body [GO:0043025];…	SUBCELLULAR LOCATION: Nucleus {ECO:0000269|PubMed:10734137, ECO:0000269|PubMed:11994298}. Nucleus, nucleoplasm {ECO:0000250|UniProtKB:O43390}. Microsome {ECO:0000269|PubMed:11994298}. Cytoplasm {ECO:0000269|PubMed:10734137}. Note=Localized in cytoplasmic mRNP granules containing untranslated mRNAs (By similarity). Isoforms 1 and 2 are expressed predominantly in the nucleoplasm. According to PubMe…	PTM: Phosphorylated on tyrosine. The membrane-bound form found in microsomes is phosphorylated in vitro by insulin receptor tyrosine kinase (INSR). Phosphorylation is inhibited upon binding to RNA, whereas the cytoplasmic form is poorly phosphorylated. {ECO:0000269|PubMed:11994298}.	10734137; 16141072; 15489334; 11994298; 9847309; 11773003; 19470752; 21183079		KW-0007; KW-0025; KW-0963; KW-0903; KW-0256; KW-1017; KW-0488; KW-0492; KW-0507; KW-0508; KW-0539; KW-0597; KW-1185; KW-0677; KW-0687; KW-0694; KW-0747; KW-0832	5.0	GO:0003723; GO:0003729; GO:0003730; GO:0005634; GO:0005654; GO:0005737; GO:0005783; GO:0005829; GO:0006397; GO:0008143; GO:0008380; GO:0016020; GO:0016556; GO:0017148; GO:0043025; GO:0045293; GO:0045727; GO:0048027; GO:0070934; GO:0070937; GO:0071013; GO:0071204; GO:0071346; GO:0090367; GO:0097452; GO:0106002; GO:1900152; GO:1901537; GO:1990635; GO:1990904; GO:2000623; GO:2000767
Q7TQF7	Q7TQF7	AMPH_MOUSE	0.24751	-2.0144	0.030631	Amphiphysin	Amph Amph1	Mus musculus (Mouse)	686	Coiled coil;Cytoplasm;Cytoplasmic vesicle;Cytoskeleton;Membrane;Phosphoprotein;Reference proteome;SH3 domain;Synapse	learning [GO:0007612]; positive regulation of endocytosis [GO:0045807]; positive regulation of GTPase activity [GO:0043547]; synaptic vesicle endocytosis [GO:0048488]	phospholipid binding [GO:0005543]; protein C-terminus binding [GO:0008022]; protein-containing complex binding [GO:0044877]	anchoring junction [GO:0070161]; axon terminus [GO:0043679]; cytoskeleton [GO:0005856]; extrinsic component of synaptic vesicle membrane [GO:0098850]; glutamatergic synapse [GO:0098978]; leading edge membrane [GO:0031256]; photoreceptor ribbon synapse [GO:0098684]; plasma membrane [GO:0005886]; presynapse [GO:0098793]; presynaptic endocytic zone [GO:0098833]; synaptic vesicle [GO:0008021]	anchoring junction [GO:0070161]; axon terminus [GO:0043679]; cytoskeleton [GO:0005856]; extrinsic component of synaptic vesicle membrane [GO:0098850]; glutamatergic synapse [GO:0098978]; leading edge membrane [GO:0031256]; photoreceptor ribbon synapse [GO:0098684]; plasma membrane [GO:0005886]; presynapse [GO:0098793]; presynaptic endocytic zone [GO:0098833]; synaptic vesicle [GO:0008021]; phosph…	SUBCELLULAR LOCATION: Cytoplasmic vesicle, secretory vesicle, synaptic vesicle membrane {ECO:0000250}; Peripheral membrane protein {ECO:0000250}; Cytoplasmic side {ECO:0000250}. Cytoplasm, cytoskeleton {ECO:0000250}.		15489334; 15345747; 21183079		KW-0175; KW-0963; KW-0968; KW-0206; KW-0472; KW-0597; KW-1185; KW-0728; KW-0770	5.0	GO:0005543; GO:0005856; GO:0005886; GO:0007612; GO:0008021; GO:0008022; GO:0031256; GO:0043547; GO:0043679; GO:0044877; GO:0045807; GO:0048488; GO:0070161; GO:0098684; GO:0098793; GO:0098833; GO:0098850; GO:0098978
Q7TSJ2	Q7TSJ2	MAP6_MOUSE	0.38652	-1.3714	0.042059	Microtubule-associated protein 6 (MAP-6) (Stable tubule-only polypeptide) (STOP)	Map6 Mtap6	Mus musculus (Mouse)	906	Alternative promoter usage;Alternative splicing;Calmodulin-binding;Cell projection;Cytoplasm;Cytoplasmic vesicle;Cytoskeleton;Golgi apparatus;Lipoprotein;Membrane;Microtubule;Palmitate;Phosphoprotein;Reference proteome;Repeat;Transport	axonal transport of mitochondrion [GO:0019896]; cytoskeleton-dependent intracellular transport [GO:0030705]; dendrite morphogenesis [GO:0048813]; lysosome localization [GO:0032418]; microtubule cytoskeleton organization [GO:0000226]; positive regulation of axonogenesis [GO:0050772]; regulation of microtubule cytoskeleton organization [GO:0070507]	calmodulin binding [GO:0005516]; microtubule binding [GO:0008017]	axon [GO:0030424]; axon cytoplasm [GO:1904115]; cis-Golgi network [GO:0005801]; dendrite [GO:0030425]; Golgi apparatus [GO:0005794]; Golgi-associated vesicle [GO:0005798]; microtubule [GO:0005874]; neuron projection [GO:0043005]; perinuclear region of cytoplasm [GO:0048471]; secretory vesicle [GO:0099503]; transport vesicle membrane [GO:0030658]	axon [GO:0030424]; axon cytoplasm [GO:1904115]; cis-Golgi network [GO:0005801]; dendrite [GO:0030425]; Golgi apparatus [GO:0005794]; Golgi-associated vesicle [GO:0005798]; microtubule [GO:0005874]; neuron projection [GO:0043005]; perinuclear region of cytoplasm [GO:0048471]; secretory vesicle [GO:0099503]; transport vesicle membrane [GO:0030658]; calmodulin binding [GO:0005516]; microtubule bindi…	SUBCELLULAR LOCATION: Cytoplasm, cytoskeleton {ECO:0000269|PubMed:9600916}. Golgi apparatus {ECO:0000269|PubMed:16837464}. Cell projection, axon {ECO:0000250|UniProtKB:Q63560}. Cell projection, dendrite {ECO:0000250|UniProtKB:Q63560}. Cytoplasmic vesicle, secretory vesicle membrane {ECO:0000250|UniProtKB:Q63560}; Lipid-anchor {ECO:0000250|UniProtKB:Q63560}; Cytoplasmic side {ECO:0000250|UniProtKB…	PTM: Palmitoylated. Probably depalmitoylated by ABHD17A, ABHD17B and ABHD17C. During neuronal polarization, palmitoylation and depalmitoylation cycles regulate MAP6 shuttling between secretory vesicles and microtubules, and its polarized distribution in the axon. {ECO:0000250|UniProtKB:Q63560}.	9501006; 9600916; 15489334; 12231625; 14516200; 12782132; 15389836; 16837464; 17114649; 18034455; 21183079; 23806337; 26198635; 28521134		KW-0877; KW-0025; KW-0112; KW-0966; KW-0963; KW-0968; KW-0206; KW-0333; KW-0449; KW-0472; KW-0493; KW-0564; KW-0597; KW-1185; KW-0677; KW-0813	5.0	GO:0000226; GO:0005516; GO:0005794; GO:0005798; GO:0005801; GO:0005874; GO:0008017; GO:0019896; GO:0030424; GO:0030425; GO:0030658; GO:0030705; GO:0032418; GO:0043005; GO:0048471; GO:0048813; GO:0050772; GO:0070507; GO:0099503; GO:1904115
Q80TQ2	Q80TQ2	CYLD_MOUSE	4.9969	2.321	0.04991	Ubiquitin carboxyl-terminal hydrolase CYLD (EC 3.4.19.12) (Deubiquitinating enzyme CYLD) (Ubiquitin thioesterase CYLD) (Ubiquitin-specific-processing protease CYLD)	Cyld Cyld1 Kiaa0849	Mus musculus (Mouse)	952	Alternative splicing;Cell membrane;Cell projection;Cytoplasm;Cytoskeleton;Hydrolase;Immunity;Innate immunity;Membrane;Metal-binding;Microtubule;Phosphoprotein;Protease;Reference proteome;Repeat;Thiol protease;Ubl conjugation;Ubl conjugation pathway;Wnt signaling pathway;Zinc	CD4-positive or CD8-positive, alpha-beta T cell lineage commitment [GO:0043369]; homeostasis of number of cells [GO:0048872]; innate immune response [GO:0045087]; necroptotic process [GO:0070266]; negative regulation of canonical Wnt signaling pathway [GO:0090090]; negative regulation of inflammatory response [GO:0050728]; negative regulation of interleukin-18-mediated signaling pathway [GO:20004…	cysteine-type deubiquitinase activity [GO:0004843]; Lys48-specific deubiquitinase activity [GO:1990380]; Lys63-specific deubiquitinase activity [GO:0061578]; proline-rich region binding [GO:0070064]; protein kinase binding [GO:0019901]; zinc ion binding [GO:0008270]	centrosome [GO:0005813]; ciliary basal body [GO:0036064]; ciliary tip [GO:0097542]; cytoplasmic microtubule [GO:0005881]; cytosol [GO:0005829]; extrinsic component of cytoplasmic side of plasma membrane [GO:0031234]; midbody [GO:0030496]; perinuclear region of cytoplasm [GO:0048471]; spindle [GO:0005819]	centrosome [GO:0005813]; ciliary basal body [GO:0036064]; ciliary tip [GO:0097542]; cytoplasmic microtubule [GO:0005881]; cytosol [GO:0005829]; extrinsic component of cytoplasmic side of plasma membrane [GO:0031234]; midbody [GO:0030496]; perinuclear region of cytoplasm [GO:0048471]; spindle [GO:0005819]; cysteine-type deubiquitinase activity [GO:0004843]; Lys48-specific deubiquitinase activity […	SUBCELLULAR LOCATION: Cytoplasm. Cytoplasm, perinuclear region. Cytoplasm, cytoskeleton. Cell membrane {ECO:0000250|UniProtKB:Q9NQC7}; Peripheral membrane protein {ECO:0000250|UniProtKB:Q9NQC7}; Cytoplasmic side {ECO:0000250|UniProtKB:Q9NQC7}. Cytoplasm, cytoskeleton, microtubule organizing center, centrosome {ECO:0000250|UniProtKB:Q9NQC7}. Cytoplasm, cytoskeleton, spindle {ECO:0000250|UniProtKB:…	PTM: Phosphorylated on several serine residues by IKKA and/or IKKB in response to immune stimuli. Phosphorylation requires IKBKG. Phosphorylation abolishes TRAF2 deubiquitination, interferes with the activation of Jun kinases, and strongly reduces CD40-dependent gene activation by NF-kappa-B (By similarity). {ECO:0000250|UniProtKB:Q9NQC7}.; PTM: Ubiquitinated. Polyubiquitinated in hepatocytes tre…	12693553; 16141072; 15489334; 16713561; 16501569; 17548520; 18643924; 18382763; 20194890; 21183079; 19893491; 25134987; 28701375; 29291351; 32185393; 32424362		KW-0025; KW-1003; KW-0966; KW-0963; KW-0206; KW-0378; KW-0391; KW-0399; KW-0472; KW-0479; KW-0493; KW-0597; KW-0645; KW-1185; KW-0677; KW-0788; KW-0832; KW-0833; KW-0879; KW-0862	5.0	GO:0004843; GO:0005813; GO:0005819; GO:0005829; GO:0005881; GO:0006511; GO:0007346; GO:0008270; GO:0010803; GO:0016055; GO:0016579; GO:0019901; GO:0030496; GO:0031234; GO:0032088; GO:0036064; GO:0043369; GO:0043393; GO:0045087; GO:0045577; GO:0045582; GO:0046329; GO:0048471; GO:0048872; GO:0050727; GO:0050728; GO:0050856; GO:0050862; GO:0060544; GO:0061578; GO:0070064; GO:0070266; GO:0070507; GO:…
Q80U28	Q80U28	MADD_MOUSE	0.43599	-1.1976	0.030958	MAP kinase-activating death domain protein (Rab3 GDP/GTP exchange factor) (RabGEF) (Rab3 GDP/GTP exchange protein) (Rab3GEP)	Madd Kiaa0358	Mus musculus (Mouse)	1577	Alternative splicing;Apoptosis;Cell membrane;Cell projection;Cytoplasm;Guanine-nucleotide releasing factor;Membrane;Phosphoprotein;Reference proteome	anterograde synaptic vesicle transport [GO:0048490]; execution phase of apoptosis [GO:0097194]; negative regulation of apoptotic signaling pathway [GO:2001234]; negative regulation of growth hormone secretion [GO:0060125]; negative regulation of pancreatic amylase secretion [GO:1902277]; positive regulation of MAPK cascade [GO:0043410]; regulation of apoptotic process [GO:0042981]; regulation of …	guanyl-nucleotide exchange factor activity [GO:0005085]	axon cytoplasm [GO:1904115]; cytosol [GO:0005829]; integral component of membrane [GO:0016021]; nucleus [GO:0005634]; plasma membrane [GO:0005886]; synapse [GO:0045202]; synaptic vesicle [GO:0008021]	axon cytoplasm [GO:1904115]; cytosol [GO:0005829]; integral component of membrane [GO:0016021]; nucleus [GO:0005634]; plasma membrane [GO:0005886]; synapse [GO:0045202]; synaptic vesicle [GO:0008021]; guanyl-nucleotide exchange factor activity [GO:0005085]; anterograde synaptic vesicle transport [GO:0048490]; execution phase of apoptosis [GO:0097194]; negative regulation of apoptotic signaling pa…	SUBCELLULAR LOCATION: Cell membrane {ECO:0000250|UniProtKB:Q8WXG6}. Cytoplasm {ECO:0000250|UniProtKB:Q8WXG6}. Cell projection, axon {ECO:0000269|PubMed:18849981}.		12693553; 16141072; 19468303; 15489334; 11359932; 12388783; 15345747; 16452087; 18559336; 18849981; 21183079		KW-0025; KW-0053; KW-1003; KW-0966; KW-0963; KW-0344; KW-0472; KW-0597; KW-1185	5.0	GO:0005085; GO:0005634; GO:0005829; GO:0005886; GO:0008021; GO:0016021; GO:0032483; GO:0042981; GO:0043410; GO:0045202; GO:0048490; GO:0051726; GO:0060125; GO:0097194; GO:1902041; GO:1902277; GO:1904115; GO:2001234; GO:2001236
Q8BFR5	Q8BFR5	EFTU_MOUSE	2.2384	1.1625	0.037295	Elongation factor Tu, mitochondrial	Tufm	Mus musculus (Mouse)	452	Acetylation;Alternative splicing;Direct protein sequencing;Elongation factor;GTP-binding;Mitochondrion;Nucleotide-binding;Phosphoprotein;Protein biosynthesis;Reference proteome;Transit peptide	mitochondrial translational elongation [GO:0070125]; response to ethanol [GO:0045471]; translational elongation [GO:0006414]	GTP binding [GO:0005525]; GTPase activity [GO:0003924]; translation elongation factor activity [GO:0003746]	mitochondrial inner membrane [GO:0005743]; mitochondrial nucleoid [GO:0042645]; mitochondrion [GO:0005739]; myelin sheath [GO:0043209]; synapse [GO:0045202]	mitochondrial inner membrane [GO:0005743]; mitochondrial nucleoid [GO:0042645]; mitochondrion [GO:0005739]; myelin sheath [GO:0043209]; synapse [GO:0045202]; GTP binding [GO:0005525]; GTPase activity [GO:0003924]; translation elongation factor activity [GO:0003746]; mitochondrial translational elongation [GO:0070125]; response to ethanol [GO:0045471]; translational elongation [GO:0006414]	SUBCELLULAR LOCATION: Mitochondrion {ECO:0000250|UniProtKB:P49411}.		16141072; 15489334; 21183079; 23806337; 23576753		KW-0007; KW-0025; KW-0903; KW-0251; KW-0342; KW-0496; KW-0547; KW-0597; KW-0648; KW-1185; KW-0809	4.0	GO:0003746; GO:0003924; GO:0005525; GO:0005739; GO:0005743; GO:0006414; GO:0042645; GO:0043209; GO:0045202; GO:0045471; GO:0070125
Q8BH57	Q8BH57	WDR48_MOUSE	7.0259	2.8127	0.0001723	WD repeat-containing protein 48 (USP1-associated factor 1)	Wdr48 Kiaa1449 Uaf1	Mus musculus (Mouse)	676	Acetylation;Alternative splicing;Cytoplasm;DNA damage;DNA repair;DNA-binding;Endosome;Lysosome;Nucleus;Phosphoprotein;Reference proteome;Repeat;Ubl conjugation pathway;WD repeat	cellular response to DNA damage stimulus [GO:0006974]; double-strand break repair via homologous recombination [GO:0000724]; embryonic organ development [GO:0048568]; homeostasis of number of cells [GO:0048872]; male gonad development [GO:0008584]; multicellular organism growth [GO:0035264]; positive regulation of double-strand break repair via homologous recombination [GO:1905168]; positive regu…	deubiquitinase activator activity [GO:0035800]; DNA binding [GO:0003677]; double-stranded DNA binding [GO:0003690]; single-stranded DNA binding [GO:0003697]; ubiquitin binding [GO:0043130]	intracellular membrane-bounded organelle [GO:0043231]; late endosome [GO:0005770]; lysosome [GO:0005764]; nucleus [GO:0005634]	intracellular membrane-bounded organelle [GO:0043231]; late endosome [GO:0005770]; lysosome [GO:0005764]; nucleus [GO:0005634]; deubiquitinase activator activity [GO:0035800]; DNA binding [GO:0003677]; double-stranded DNA binding [GO:0003690]; single-stranded DNA binding [GO:0003697]; ubiquitin binding [GO:0043130]; cellular response to DNA damage stimulus [GO:0006974]; double-strand break repair…	SUBCELLULAR LOCATION: Nucleus {ECO:0000250|UniProtKB:Q8TAF3}. Cytoplasm {ECO:0000250|UniProtKB:Q8TAF3}. Lysosome {ECO:0000250|UniProtKB:Q8TAF3}. Late endosome {ECO:0000250|UniProtKB:Q8TAF3}. Note=Mainly in cytoplasmic compartments. {ECO:0000250|UniProtKB:Q8TAF3}.		12693553; 16141072; 15489334; 17242355; 18034455; 21183079; 23806337		KW-0007; KW-0025; KW-0963; KW-0227; KW-0234; KW-0238; KW-0967; KW-0458; KW-0539; KW-0597; KW-1185; KW-0677; KW-0833; KW-0853	5.0	GO:0000724; GO:0003677; GO:0003690; GO:0003697; GO:0005634; GO:0005764; GO:0005770; GO:0006974; GO:0007283; GO:0007338; GO:0008584; GO:0016579; GO:0035264; GO:0035800; GO:0043130; GO:0043231; GO:0043588; GO:0048568; GO:0048705; GO:0048872; GO:0050679; GO:0072520; GO:1902525; GO:1905168
Q8BH95	Q8BH95	ECHM_MOUSE	0.40273	-1.3121	0.033744	Enoyl-CoA hydratase, mitochondrial (mECH) (mECH1) (EC 4.2.1.17) (EC 5.3.3.8) (Enoyl-CoA hydratase 1) (ECHS1) (Short-chain enoyl-CoA hydratase) (SCEH)	Echs1	Mus musculus (Mouse)	290	Acetylation;Direct protein sequencing;Fatty acid metabolism;Isomerase;Lipid metabolism;Lyase;Mitochondrion;Phosphoprotein;Reference proteome;Transit peptide	fatty acid beta-oxidation [GO:0006635]	3-hydroxypropionyl-CoA dehydratase activity [GO:0043956]; crotonyl-CoA hydratase activity [GO:0120092]; delta(3)-delta(2)-enoyl-CoA isomerase activity [GO:0004165]; enoyl-CoA hydratase activity [GO:0004300]	mitochondrial matrix [GO:0005759]; mitochondrion [GO:0005739]	mitochondrial matrix [GO:0005759]; mitochondrion [GO:0005739]; 3-hydroxypropionyl-CoA dehydratase activity [GO:0043956]; crotonyl-CoA hydratase activity [GO:0120092]; delta(3)-delta(2)-enoyl-CoA isomerase activity [GO:0004165]; enoyl-CoA hydratase activity [GO:0004300]; fatty acid beta-oxidation [GO:0006635]	SUBCELLULAR LOCATION: Mitochondrion matrix {ECO:0000250|UniProtKB:P14604}.	PTM: Acetylation of Lys-101 is observed in liver mitochondria from fasted mice but not from fed mice. {ECO:0000269|PubMed:23576753}.	16141072; 15489334; 21183079; 23806337; 23576753	PATHWAY: Lipid metabolism; fatty acid beta-oxidation. {ECO:0000250|UniProtKB:P30084}.	KW-0007; KW-0903; KW-0276; KW-0413; KW-0443; KW-0456; KW-0496; KW-0597; KW-1185; KW-0809	5.0	GO:0004165; GO:0004300; GO:0005739; GO:0005759; GO:0006635; GO:0043956; GO:0120092
Q8BMS1	Q8BMS1	ECHA_MOUSE	6.2906	2.6532	0.029196	Trifunctional enzyme subunit alpha, mitochondrial (Monolysocardiolipin acyltransferase) (EC 2.3.1.-) (TP-alpha) [Includes: Long-chain enoyl-CoA hydratase (EC 4.2.1.17); Long chain 3-hydroxyacyl-CoA dehydrogenase (EC 1.1.1.211)]	Hadha	Mus musculus (Mouse)	763	Acetylation;Fatty acid metabolism;Lipid metabolism;Lyase;Membrane;Methylation;Mitochondrion;Mitochondrion inner membrane;Multifunctional enzyme;NAD;Oxidoreductase;Phosphoprotein;Reference proteome;Transferase;Transit peptide	cardiolipin acyl-chain remodeling [GO:0035965]; fatty acid beta-oxidation [GO:0006635]; response to insulin [GO:0032868]; response to xenobiotic stimulus [GO:0009410]	3-hydroxyacyl-CoA dehydrogenase activity [GO:0003857]; acetyl-CoA C-acyltransferase activity [GO:0003988]; enoyl-CoA hydratase activity [GO:0004300]; fatty-acyl-CoA binding [GO:0000062]; long-chain-3-hydroxyacyl-CoA dehydrogenase activity [GO:0016509]; long-chain-enoyl-CoA hydratase activity [GO:0016508]; NAD binding [GO:0051287]; NAD+ binding [GO:0070403]; protein-containing complex binding [GO:…	mitochondrial fatty acid beta-oxidation multienzyme complex [GO:0016507]; mitochondrial inner membrane [GO:0005743]; mitochondrial nucleoid [GO:0042645]; mitochondrion [GO:0005739]	mitochondrial fatty acid beta-oxidation multienzyme complex [GO:0016507]; mitochondrial inner membrane [GO:0005743]; mitochondrial nucleoid [GO:0042645]; mitochondrion [GO:0005739]; 3-hydroxyacyl-CoA dehydrogenase activity [GO:0003857]; acetyl-CoA C-acyltransferase activity [GO:0003988]; enoyl-CoA hydratase activity [GO:0004300]; fatty-acyl-CoA binding [GO:0000062]; long-chain-3-hydroxyacyl-CoA d…	SUBCELLULAR LOCATION: Mitochondrion {ECO:0000250|UniProtKB:P40939}. Mitochondrion inner membrane {ECO:0000250|UniProtKB:P40939}. Note=Protein stability and association with mitochondrion inner membrane do not require HADHB. {ECO:0000250|UniProtKB:P40939}.	PTM: Acetylation of Lys-569 and Lys-728 is observed in liver mitochondria from fasted mice but not from fed mice.	16141072; 15489334; 16916647; 21183079; 23806337; 23576753; 24129315; 29949755	PATHWAY: Lipid metabolism; fatty acid beta-oxidation. {ECO:0000250|UniProtKB:P40939}.	KW-0007; KW-0276; KW-0443; KW-0456; KW-0472; KW-0488; KW-0496; KW-0999; KW-0511; KW-0520; KW-0560; KW-0597; KW-1185; KW-0808; KW-0809	5.0	GO:0000062; GO:0003857; GO:0003988; GO:0004300; GO:0005739; GO:0005743; GO:0006635; GO:0009410; GO:0016507; GO:0016508; GO:0016509; GO:0032868; GO:0035965; GO:0042645; GO:0044877; GO:0051287; GO:0070403
Q8C078	Q8C078	KKCC2_MOUSE	2.7819	1.4761	0.022685	Calcium/calmodulin-dependent protein kinase kinase 2 (CaM-KK 2) (CaM-kinase kinase 2) (CaMKK 2) (EC 2.7.11.17) (Calcium/calmodulin-dependent protein kinase kinase beta) (CaM-KK beta) (CaM-kinase kinase beta) (CaMKK beta)	Camkk2 Kiaa0787	Mus musculus (Mouse)	588	Acetylation;Alternative splicing;ATP-binding;Calmodulin-binding;Cell projection;Cytoplasm;Kinase;Nucleotide-binding;Nucleus;Phosphoprotein;Reference proteome;Serine/threonine-protein kinase;Transferase	activation of protein kinase activity [GO:0032147]; CAMKK-AMPK signaling cascade [GO:0061762]; positive regulation of protein phosphorylation [GO:0001934]; protein autophosphorylation [GO:0046777]; protein phosphorylation [GO:0006468]; signal transduction [GO:0007165]	ATP binding [GO:0005524]; calcium ion binding [GO:0005509]; calmodulin binding [GO:0005516]; calmodulin-dependent protein kinase activity [GO:0004683]; protein serine kinase activity [GO:0106310]; protein serine/threonine kinase activity [GO:0004674]	cytosol [GO:0005829]; neuron projection [GO:0043005]; nucleus [GO:0005634]	cytosol [GO:0005829]; neuron projection [GO:0043005]; nucleus [GO:0005634]; ATP binding [GO:0005524]; calcium ion binding [GO:0005509]; calmodulin binding [GO:0005516]; calmodulin-dependent protein kinase activity [GO:0004683]; protein serine kinase activity [GO:0106310]; protein serine/threonine kinase activity [GO:0004674]; activation of protein kinase activity [GO:0032147]; CAMKK-AMPK signalin…	SUBCELLULAR LOCATION: Nucleus {ECO:0000250|UniProtKB:Q96RR4}. Cytoplasm {ECO:0000250|UniProtKB:Q96RR4}. Cell projection, neuron projection {ECO:0000250|UniProtKB:Q96RR4}. Note=Predominantly nuclear in unstimulated cells, relocalizes into cytoplasm and neurites after forskolin induction. {ECO:0000250|UniProtKB:Q96RR4}.	PTM: Autophosphorylated and phosphorylated by PKA. Each isoform may show a different pattern of phosphorylation. {ECO:0000250}.	12654522; 16141072; 15489334; 14621295; 14586002; 17114649; 17242355; 21183079		KW-0007; KW-0025; KW-0067; KW-0112; KW-0966; KW-0963; KW-0418; KW-0547; KW-0539; KW-0597; KW-1185; KW-0723; KW-0808	5.0	GO:0001934; GO:0004674; GO:0004683; GO:0005509; GO:0005516; GO:0005524; GO:0005634; GO:0005829; GO:0006468; GO:0007165; GO:0032147; GO:0043005; GO:0046777; GO:0061762; GO:0106310
Q8C1A5	Q8C1A5	THOP1_MOUSE	3.2137	1.6842	0.03581	Thimet oligopeptidase (EC 3.4.24.15)	Thop1	Mus musculus (Mouse)	687	Acetylation;Cytoplasm;Hydrolase;Metal-binding;Metalloprotease;Phosphoprotein;Protease;Reference proteome;Zinc	intracellular signal transduction [GO:0035556]; peptide catabolic process [GO:0043171]; peptide metabolic process [GO:0006518]; proteolysis [GO:0006508]	metal ion binding [GO:0046872]; metalloendopeptidase activity [GO:0004222]; peptidase activity [GO:0008233]; peptide binding [GO:0042277]	mitochondrial intermembrane space [GO:0005758]	mitochondrial intermembrane space [GO:0005758]; metal ion binding [GO:0046872]; metalloendopeptidase activity [GO:0004222]; peptidase activity [GO:0008233]; peptide binding [GO:0042277]; intracellular signal transduction [GO:0035556]; peptide catabolic process [GO:0043171]; peptide metabolic process [GO:0006518]; proteolysis [GO:0006508]	SUBCELLULAR LOCATION: Cytoplasm {ECO:0000250|UniProtKB:P47788}.		10969067; 16141072; 15489334; 18034455; 21183079		KW-0007; KW-0963; KW-0378; KW-0479; KW-0482; KW-0597; KW-0645; KW-1185; KW-0862	4.0	GO:0004222; GO:0005758; GO:0006508; GO:0006518; GO:0008233; GO:0035556; GO:0042277; GO:0043171; GO:0046872
Q8C1B7	Q8C1B7	SEP11_MOUSE	3.3794	1.7568	0.048911	Septin-11	Septin11 D5Ertd606e Sept11	Mus musculus (Mouse)	431	Acetylation;Alternative splicing;Cell cycle;Cell division;Cell projection;Coiled coil;Cytoplasm;Cytoskeleton;Direct protein sequencing;GTP-binding;Nucleotide-binding;Phosphoprotein;Reference proteome;Synapse	cytoskeleton-dependent cytokinesis [GO:0061640]; protein localization [GO:0008104]; regulation of synapse organization [GO:0050807]	GTP binding [GO:0005525]; GTPase activity [GO:0003924]; molecular adaptor activity [GO:0060090]	anchoring junction [GO:0070161]; axon [GO:0030424]; cell division site [GO:0032153]; dendritic spine [GO:0043197]; GABA-ergic synapse [GO:0098982]; glutamatergic synapse [GO:0098978]; microtubule cytoskeleton [GO:0015630]; postsynapse [GO:0098794]; postsynaptic specialization of symmetric synapse [GO:0099629]; septin complex [GO:0031105]; septin ring [GO:0005940]; stress fiber [GO:0001725]	anchoring junction [GO:0070161]; axon [GO:0030424]; cell division site [GO:0032153]; dendritic spine [GO:0043197]; GABA-ergic synapse [GO:0098982]; glutamatergic synapse [GO:0098978]; microtubule cytoskeleton [GO:0015630]; postsynapse [GO:0098794]; postsynaptic specialization of symmetric synapse [GO:0099629]; septin complex [GO:0031105]; septin ring [GO:0005940]; stress fiber [GO:0001725]; GTP b…	SUBCELLULAR LOCATION: Cytoplasm {ECO:0000269|PubMed:17546647}. Cytoplasm, cytoskeleton {ECO:0000269|PubMed:17546647}. Synapse {ECO:0000269|PubMed:17546647}. Cell projection, dendritic spine {ECO:0000269|PubMed:17546647}. Cell projection, axon {ECO:0000250}.		16141072; 15489334; 17546647; 21183079; 20181826		KW-0007; KW-0025; KW-0131; KW-0132; KW-0966; KW-0175; KW-0963; KW-0206; KW-0903; KW-0342; KW-0547; KW-0597; KW-1185; KW-0770	5.0	GO:0001725; GO:0003924; GO:0005525; GO:0005940; GO:0008104; GO:0015630; GO:0030424; GO:0031105; GO:0032153; GO:0043197; GO:0050807; GO:0060090; GO:0061640; GO:0070161; GO:0098794; GO:0098978; GO:0098982; GO:0099629
Q8CC35	Q8CC35	SYNPO_MOUSE	2.8467	1.5093	0.048376	Synaptopodin	Synpo Kiaa1029	Mus musculus (Mouse)	929	Actin-binding;Alternative splicing;Cell junction;Cell projection;Cytoplasm;Cytoskeleton;Direct protein sequencing;Glycoprotein;Methylation;Phosphoprotein;Reference proteome;Synapse;Tight junction	cortical cytoskeleton organization [GO:0030865]; modification of dendritic spine [GO:0098886]; positive regulation of actin filament bundle assembly [GO:0032233]; positive regulation of postsynaptic cytosolic calcium concentration [GO:0099588]; postsynaptic modulation of chemical synaptic transmission [GO:0099170]; regulation of long-term neuronal synaptic plasticity [GO:0048169]; regulation of s…	actin binding [GO:0003779]	actin cytoskeleton [GO:0015629]; bicellular tight junction [GO:0005923]; cell periphery [GO:0071944]; cytosol [GO:0005829]; dendrite [GO:0030425]; dendritic spine [GO:0043197]; glutamatergic synapse [GO:0098978]; nucleus [GO:0005634]; perikaryon [GO:0043204]; plasma membrane [GO:0005886]; postsynaptic density [GO:0014069]; Schaffer collateral - CA1 synapse [GO:0098685]; spine apparatus [GO:009744…	actin cytoskeleton [GO:0015629]; bicellular tight junction [GO:0005923]; cell periphery [GO:0071944]; cytosol [GO:0005829]; dendrite [GO:0030425]; dendritic spine [GO:0043197]; glutamatergic synapse [GO:0098978]; nucleus [GO:0005634]; perikaryon [GO:0043204]; plasma membrane [GO:0005886]; postsynaptic density [GO:0014069]; Schaffer collateral - CA1 synapse [GO:0098685]; spine apparatus [GO:009744…	SUBCELLULAR LOCATION: Cytoplasm, cytoskeleton {ECO:0000269|PubMed:9314539}. Cell junction, tight junction {ECO:0000269|PubMed:9314539}. Perikaryon {ECO:0000269|PubMed:9314539}. Cell projection, dendritic spine {ECO:0000269|PubMed:12928494, ECO:0000269|PubMed:9314539}. Postsynaptic density {ECO:0000269|PubMed:9314539}. Synapse {ECO:0000269|PubMed:9314539}. Cytoplasm, cytosol {ECO:0000250|UniProtKB…	PTM: O-glycosylated. {ECO:0000269|PubMed:16452088}.	14621295; 16141072; 9314539; 12357430; 12928494; 16452087; 16452088; 17242355; 19131326; 21183079; 24129315		KW-0009; KW-0025; KW-0965; KW-0966; KW-0963; KW-0206; KW-0903; KW-0325; KW-0488; KW-0597; KW-1185; KW-0770; KW-0796	5.0	GO:0001725; GO:0003779; GO:0005634; GO:0005829; GO:0005886; GO:0005923; GO:0008542; GO:0014069; GO:0015629; GO:0030018; GO:0030425; GO:0030865; GO:0032233; GO:0043197; GO:0043204; GO:0048169; GO:0051492; GO:0071944; GO:0097444; GO:0098685; GO:0098886; GO:0098978; GO:0099170; GO:0099588; GO:1905355
Q8CGC7	Q8CGC7	SYEP_MOUSE	0.20816	-2.2643	0.029901	Bifunctional glutamate/proline--tRNA ligase (Bifunctional aminoacyl-tRNA synthetase) [Includes: Glutamate--tRNA ligase (EC 6.1.1.17) (Glutamyl-tRNA synthetase) (GluRS); Proline--tRNA ligase (EC 6.1.1.15) (Prolyl-tRNA synthetase) (ProRS)]	Eprs1 Eprs Qprs	Mus musculus (Mouse)	1512	Acetylation;Aminoacyl-tRNA synthetase;ATP-binding;Cytoplasm;Ligase;Membrane;Metal-binding;Methylation;Multifunctional enzyme;Nucleotide-binding;Phosphoprotein;Protein biosynthesis;Reference proteome;Repeat;RNA-binding;Translation regulation;Zinc	cellular response to insulin stimulus [GO:0032869]; cellular response to interferon-gamma [GO:0071346]; glutamyl-tRNA aminoacylation [GO:0006424]; negative regulation of translation [GO:0017148]; prolyl-tRNA aminoacylation [GO:0006433]; regulation of long-chain fatty acid import into cell [GO:0140212]	ATP binding [GO:0005524]; glutamate-tRNA ligase activity [GO:0004818]; GTPase binding [GO:0051020]; identical protein binding [GO:0042802]; proline-tRNA ligase activity [GO:0004827]; protein homodimerization activity [GO:0042803]; RNA stem-loop binding [GO:0035613]; zinc ion binding [GO:0008270]	aminoacyl-tRNA synthetase multienzyme complex [GO:0017101]; cytoplasm [GO:0005737]; cytosol [GO:0005829]; GAIT complex [GO:0097452]; plasma membrane [GO:0005886]; ribonucleoprotein complex [GO:1990904]	aminoacyl-tRNA synthetase multienzyme complex [GO:0017101]; cytoplasm [GO:0005737]; cytosol [GO:0005829]; GAIT complex [GO:0097452]; plasma membrane [GO:0005886]; ribonucleoprotein complex [GO:1990904]; ATP binding [GO:0005524]; glutamate-tRNA ligase activity [GO:0004818]; GTPase binding [GO:0051020]; identical protein binding [GO:0042802]; proline-tRNA ligase activity [GO:0004827]; protein homod…	SUBCELLULAR LOCATION: Cytoplasm, cytosol {ECO:0000250|UniProtKB:P07814}. Membrane {ECO:0000269|PubMed:28178239}; Peripheral membrane protein {ECO:0000305|PubMed:28178239}. Note=Translocates from cytosol to membranes upon phosphorylation at Ser-999. {ECO:0000305|PubMed:28178239}.	PTM: Phosphorylated at Ser-999 by RPS6KB1; triggers EPRS1 release from the aminoacyl-tRNA synthetase multienzyme complex. In monocytes, the IFN-gamma-induced phosphorylation at Ser-999 releases EPRS1 from the aminoacyl-tRNA synthetase multienzyme complex, allowing its association with the GAIT complex. Phosphorylation at Ser-999 is specifically required for the RPL13A-mediated interaction of the …	19468303; 15489334; 16141072; 12060739; 15592455; 21183079; 23071094; 23806337; 28178239		KW-0007; KW-0030; KW-0067; KW-0963; KW-0436; KW-0472; KW-0479; KW-0488; KW-0511; KW-0547; KW-0597; KW-0648; KW-1185; KW-0677; KW-0694; KW-0810; KW-0862	5.0	GO:0004818; GO:0004827; GO:0005524; GO:0005737; GO:0005829; GO:0005886; GO:0006424; GO:0006433; GO:0008270; GO:0017101; GO:0017148; GO:0032869; GO:0035613; GO:0042802; GO:0042803; GO:0051020; GO:0071346; GO:0097452; GO:0140212; GO:1990904
Q8JZW4	Q8JZW4	CPNE5_MOUSE	2.3033	1.2037	0.0491	Copine-5 (Copine V)	Cpne5	Mus musculus (Mouse)	593	Calcium;Cell projection;Differentiation;Metal-binding;Phosphoprotein;Reference proteome;Repeat	cell differentiation [GO:0030154]; cellular response to calcium ion [GO:0071277]; positive regulation of dendrite extension [GO:1903861]	calcium-dependent phospholipid binding [GO:0005544]; metal ion binding [GO:0046872]	neuron projection [GO:0043005]; neuronal cell body [GO:0043025]; perikaryon [GO:0043204]; plasma membrane [GO:0005886]	neuron projection [GO:0043005]; neuronal cell body [GO:0043025]; perikaryon [GO:0043204]; plasma membrane [GO:0005886]; calcium-dependent phospholipid binding [GO:0005544]; metal ion binding [GO:0046872]; cell differentiation [GO:0030154]; cellular response to calcium ion [GO:0071277]; positive regulation of dendrite extension [GO:1903861]	SUBCELLULAR LOCATION: Perikaryon {ECO:0000269|PubMed:18614158}. Cell projection {ECO:0000269|PubMed:18614158}.		16141072; 15489334; 18614158; 21183079		KW-0106; KW-0966; KW-0221; KW-0479; KW-0597; KW-1185; KW-0677	4.0	GO:0005544; GO:0005886; GO:0030154; GO:0043005; GO:0043025; GO:0043204; GO:0046872; GO:0071277; GO:1903861
Q8R001	Q8R001	MARE2_MOUSE	0.25277	-1.9841	0.012949	Microtubule-associated protein RP/EB family member 2 (APC-binding protein EB2) (End-binding protein 2) (EB2)	Mapre2	Mus musculus (Mouse)	326	Alternative splicing;Cell cycle;Cell division;Cytoplasm;Cytoskeleton;Microtubule;Mitosis;Phosphoprotein;Reference proteome	cell division [GO:0051301]; positive regulation of ARF protein signal transduction [GO:0032014]; positive regulation of focal adhesion disassembly [GO:0120183]; positive regulation of GTPase activity [GO:0043547]; positive regulation of keratinocyte migration [GO:0051549]; protein localization to microtubule plus-end [GO:1904825]; regulation of microtubule polymerization or depolymerization [GO:0…	identical protein binding [GO:0042802]; microtubule binding [GO:0008017]; microtubule plus-end binding [GO:0051010]; protein kinase binding [GO:0019901]	cytoplasmic microtubule [GO:0005881]; focal adhesion [GO:0005925]; microtubule cytoskeleton [GO:0015630]; microtubule organizing center [GO:0005815]; microtubule plus-end [GO:0035371]; spindle midzone [GO:0051233]	cytoplasmic microtubule [GO:0005881]; focal adhesion [GO:0005925]; microtubule cytoskeleton [GO:0015630]; microtubule organizing center [GO:0005815]; microtubule plus-end [GO:0035371]; spindle midzone [GO:0051233]; identical protein binding [GO:0042802]; microtubule binding [GO:0008017]; microtubule plus-end binding [GO:0051010]; protein kinase binding [GO:0019901]; cell division [GO:0051301]; po…	SUBCELLULAR LOCATION: Cytoplasm {ECO:0000250}. Cytoplasm, cytoskeleton {ECO:0000250}. Note=Associated with the microtubule network. Accumulates at the plus end of microtubules (By similarity). {ECO:0000250}.		16141072; 15489334; 17947660; 21183079; 21646404		KW-0025; KW-0131; KW-0132; KW-0963; KW-0206; KW-0493; KW-0498; KW-0597; KW-1185	5.0	GO:0005815; GO:0005881; GO:0005925; GO:0008017; GO:0015630; GO:0019901; GO:0031110; GO:0032014; GO:0035371; GO:0042802; GO:0043547; GO:0051010; GO:0051225; GO:0051233; GO:0051301; GO:0051549; GO:0120183; GO:1904825
Q8R016	Q8R016	BLMH_MOUSE	0.26593	-1.9109	0.041276	Bleomycin hydrolase (BH) (BLM hydrolase) (BMH) (EC 3.4.22.40)	Blmh	Mus musculus (Mouse)	455	Acetylation;Cytoplasm;Hydrolase;Protease;Reference proteome;Thiol protease	homocysteine catabolic process [GO:0043418]; proteolysis [GO:0006508]; response to toxic substance [GO:0009636]; response to xenobiotic stimulus [GO:0009410]	aminopeptidase activity [GO:0004177]; cysteine-type endopeptidase activity [GO:0004197]; cysteine-type peptidase activity [GO:0008234]; identical protein binding [GO:0042802]; peptidase activity [GO:0008233]	cytoplasm [GO:0005737]	cytoplasm [GO:0005737]; aminopeptidase activity [GO:0004177]; cysteine-type endopeptidase activity [GO:0004197]; cysteine-type peptidase activity [GO:0008234]; identical protein binding [GO:0042802]; peptidase activity [GO:0008233]; homocysteine catabolic process [GO:0043418]; proteolysis [GO:0006508]; response to toxic substance [GO:0009636]; response to xenobiotic stimulus [GO:0009410]	SUBCELLULAR LOCATION: Cytoplasm {ECO:0000250|UniProtKB:Q13867}. Cytoplasmic granule {ECO:0000250|UniProtKB:Q13867}. Note=Co-localizes with NUDT12 in the cytoplasmic granules. {ECO:0000250|UniProtKB:Q13867}.		16141072; 19468303; 15489334; 21183079; 23806337		KW-0007; KW-0963; KW-0378; KW-0645; KW-1185; KW-0788	4.0	GO:0004177; GO:0004197; GO:0005737; GO:0006508; GO:0008233; GO:0008234; GO:0009410; GO:0009636; GO:0042802; GO:0043418
Q8R050	Q8R050	ERF3A_MOUSE	2.5987	1.3778	0.041492	Eukaryotic peptide chain release factor GTP-binding subunit ERF3A (Eukaryotic peptide chain release factor subunit 3a) (eRF3a) (G1 to S phase transition protein 1 homolog)	Gspt1 Erf3a	Mus musculus (Mouse)	636	3D-structure;Alternative splicing;Direct protein sequencing;GTP-binding;Nonsense-mediated mRNA decay;Nucleotide-binding;Protein biosynthesis;Reference proteome	nuclear-transcribed mRNA catabolic process, nonsense-mediated decay [GO:0000184]; protein methylation [GO:0006479]; regulation of translational termination [GO:0006449]; translation [GO:0006412]; translational termination [GO:0006415]	GTP binding [GO:0005525]; GTPase activity [GO:0003924]; translation release factor activity [GO:0003747]	cytoplasm [GO:0005737]; translation release factor complex [GO:0018444]	cytoplasm [GO:0005737]; translation release factor complex [GO:0018444]; GTP binding [GO:0005525]; GTPase activity [GO:0003924]; translation release factor activity [GO:0003747]; nuclear-transcribed mRNA catabolic process, nonsense-mediated decay [GO:0000184]; protein methylation [GO:0006479]; regulation of translational termination [GO:0006449]; translation [GO:0006412]; translational terminatio…			19468303; 15489334; 9712840; 21183079		KW-0002; KW-0025; KW-0903; KW-0342; KW-0866; KW-0547; KW-0648; KW-1185	4.0	GO:0000184; GO:0003747; GO:0003924; GO:0005525; GO:0005737; GO:0006412; GO:0006415; GO:0006449; GO:0006479; GO:0018444
Q8R0A7	Q8R0A7	K0513_MOUSE	3.3578	1.7475	0.018246	Uncharacterized protein KIAA0513	Kiaa0513	Mus musculus (Mouse)	407	Phosphoprotein;Reference proteome							12693553; 16141072; 15489334; 21183079		KW-0597; KW-1185	1.0
Q8R0S2	Q8R0S2	IQEC1_MOUSE	2.3665	1.2428	0.032211	IQ motif and SEC7 domain-containing protein 1	Iqsec1 Kiaa0763	Mus musculus (Mouse)	961	Alternative splicing;Coiled coil;Cytoplasm;Cytoplasmic vesicle;Guanine-nucleotide releasing factor;Lipid-binding;Nucleus;Phosphoprotein;Reference proteome;Synapse	actin cytoskeleton organization [GO:0030036]; dendritic spine development [GO:0060996]; positive regulation of focal adhesion disassembly [GO:0120183]; positive regulation of GTPase activity [GO:0043547]; positive regulation of keratinocyte migration [GO:0051549]; regulation of ARF protein signal transduction [GO:0032012]; regulation of postsynaptic neurotransmitter receptor internalization [GO:0…	guanyl-nucleotide exchange factor activity [GO:0005085]; lipid binding [GO:0008289]; protein kinase binding [GO:0019901]	anchoring junction [GO:0070161]; glutamatergic synapse [GO:0098978]; intracellular membrane-bounded organelle [GO:0043231]; nucleolus [GO:0005730]; postsynaptic density, intracellular component [GO:0099092]; Schaffer collateral - CA1 synapse [GO:0098685]; synaptic vesicle [GO:0008021]	anchoring junction [GO:0070161]; glutamatergic synapse [GO:0098978]; intracellular membrane-bounded organelle [GO:0043231]; nucleolus [GO:0005730]; postsynaptic density, intracellular component [GO:0099092]; Schaffer collateral - CA1 synapse [GO:0098685]; synaptic vesicle [GO:0008021]; guanyl-nucleotide exchange factor activity [GO:0005085]; lipid binding [GO:0008289]; protein kinase binding [GO:…	SUBCELLULAR LOCATION: Cytoplasm {ECO:0000250|UniProtKB:Q6DN90}. Nucleus {ECO:0000250|UniProtKB:Q6DN90}. Postsynaptic density {ECO:0000269|PubMed:20547133}. Cytoplasmic vesicle, secretory vesicle, synaptic vesicle {ECO:0000269|PubMed:20547133}. Note=At steady state, may be preferentially cytosolic. {ECO:0000250|UniProtKB:Q6DN90}.		19468303; 16141072; 15489334; 16452087; 17114649; 17242355; 19144319; 21183079; 20547133; 31607425		KW-0025; KW-0175; KW-0963; KW-0968; KW-0344; KW-0446; KW-0539; KW-0597; KW-1185; KW-0770	5.0	GO:0005085; GO:0005730; GO:0008021; GO:0008289; GO:0019901; GO:0030036; GO:0032012; GO:0043231; GO:0043547; GO:0051549; GO:0060996; GO:0070161; GO:0098685; GO:0098978; GO:0099092; GO:0099149; GO:0120183
Q8VD37	Q8VD37	SGIP1_MOUSE	3.6549	1.8698	0.0060971	SH3-containing GRB2-like protein 3-interacting protein 1 (Endophilin-3-interacting protein)	Sgip1	Mus musculus (Mouse)	806	Alternative splicing;Coated pit;Endocytosis;Membrane;Phosphoprotein;Reference proteome	clathrin coat assembly [GO:0048268]; clathrin-dependent endocytosis [GO:0072583]; energy homeostasis [GO:0097009]; positive regulation of eating behavior [GO:1904000]; positive regulation of feeding behavior [GO:2000253]; positive regulation of multicellular organism growth [GO:0040018]; positive regulation of receptor-mediated endocytosis [GO:0048260]; response to dietary excess [GO:0002021]	microtubule binding [GO:0008017]; phospholipid binding [GO:0005543]; SH3 domain binding [GO:0017124]; tubulin binding [GO:0015631]	AP-2 adaptor complex [GO:0030122]; clathrin-coated pit [GO:0005905]; clathrin-coated vesicle [GO:0030136]; cytoplasm [GO:0005737]; plasma membrane [GO:0005886]; presynapse [GO:0098793]	AP-2 adaptor complex [GO:0030122]; clathrin-coated pit [GO:0005905]; clathrin-coated vesicle [GO:0030136]; cytoplasm [GO:0005737]; plasma membrane [GO:0005886]; presynapse [GO:0098793]; microtubule binding [GO:0008017]; phospholipid binding [GO:0005543]; SH3 domain binding [GO:0017124]; tubulin binding [GO:0015631]; clathrin coat assembly [GO:0048268]; clathrin-dependent endocytosis [GO:0072583];…	SUBCELLULAR LOCATION: Membrane, clathrin-coated pit {ECO:0000305|PubMed:17626015}; Peripheral membrane protein {ECO:0000305|PubMed:17626015}; Cytoplasmic side {ECO:0000305|PubMed:17626015}.		17626015; 16141072; 15489334; 15345747; 15919751; 16452087; 21183079; 21747946		KW-0025; KW-0168; KW-0254; KW-0472; KW-0597; KW-1185	5.0	GO:0002021; GO:0005543; GO:0005737; GO:0005886; GO:0005905; GO:0008017; GO:0015631; GO:0017124; GO:0030122; GO:0030136; GO:0040018; GO:0048260; GO:0048268; GO:0072583; GO:0097009; GO:0098793; GO:1904000; GO:2000253
Q8VEH5	Q8VEH5	EPMIP_MOUSE	91.658	6.5182	0.034559	EPM2A-interacting protein 1 (Laforin-interacting protein)	Epm2aip1 Kiaa0766	Mus musculus (Mouse)	606	Endoplasmic reticulum;Phosphoprotein;Reference proteome	glycogen biosynthetic process [GO:0005978]; positive regulation of glycogen (starch) synthase activity [GO:2000467]; positive regulation of glycogen biosynthetic process [GO:0045725]; response to insulin [GO:0032868]	identical protein binding [GO:0042802]	cytoplasm [GO:0005737]; cytoplasmic side of endoplasmic reticulum membrane [GO:0098554]; nucleus [GO:0005634]	cytoplasm [GO:0005737]; cytoplasmic side of endoplasmic reticulum membrane [GO:0098554]; nucleus [GO:0005634]; identical protein binding [GO:0042802]; glycogen biosynthetic process [GO:0005978]; positive regulation of glycogen (starch) synthase activity [GO:2000467]; positive regulation of glycogen biosynthetic process [GO:0045725]; response to insulin [GO:0032868]	SUBCELLULAR LOCATION: Endoplasmic reticulum {ECO:0000250}.		16141072; 15489334; 12693553; 21183079		KW-0256; KW-0597; KW-1185	3.0	GO:0005634; GO:0005737; GO:0005978; GO:0032868; GO:0042802; GO:0045725; GO:0098554; GO:2000467
Q8VHJ5	Q8VHJ5	MARK1_MOUSE	2.4573	1.297	0.026644	Serine/threonine-protein kinase MARK1 (EC 2.7.11.1) (EC 2.7.11.26) (ELKL motif serine/threonine-protein kinase 3) (MAP/microtubule affinity-regulating kinase 1) (PAR1 homolog c) (Par-1c) (mPar-1c)	Mark1 Emk3 Kiaa1477	Mus musculus (Mouse)	795	ATP-binding;Cell membrane;Cell projection;Cytoplasm;Cytoskeleton;Kinase;Lipid-binding;Magnesium;Membrane;Metal-binding;Nucleotide-binding;Phosphoprotein;Reference proteome;Serine/threonine-protein kinase;Transferase;Wnt signaling pathway	cytoskeleton organization [GO:0007010]; establishment of mitochondrion localization [GO:0051654]; intracellular signal transduction [GO:0035556]; microtubule cytoskeleton organization [GO:0000226]; negative regulation of epithelial to mesenchymal transition [GO:0010719]; negative regulation of gene expression [GO:0010629]; neuron migration [GO:0001764]; positive regulation of gene expression [GO:…	ATP binding [GO:0005524]; magnesium ion binding [GO:0000287]; phosphatidic acid binding [GO:0070300]; phosphatidylinositol-4,5-bisphosphate binding [GO:0005546]; phosphatidylserine binding [GO:0001786]; protein kinase activity [GO:0004672]; protein serine kinase activity [GO:0106310]; protein serine/threonine kinase activity [GO:0004674]; tau-protein kinase activity [GO:0050321]	cytoplasm [GO:0005737]; cytoskeleton [GO:0005856]; dendrite [GO:0030425]; plasma membrane [GO:0005886]	cytoplasm [GO:0005737]; cytoskeleton [GO:0005856]; dendrite [GO:0030425]; plasma membrane [GO:0005886]; ATP binding [GO:0005524]; magnesium ion binding [GO:0000287]; phosphatidic acid binding [GO:0070300]; phosphatidylinositol-4,5-bisphosphate binding [GO:0005546]; phosphatidylserine binding [GO:0001786]; protein kinase activity [GO:0004672]; protein serine kinase activity [GO:0106310]; protein s…	SUBCELLULAR LOCATION: Cell membrane {ECO:0000250}; Peripheral membrane protein {ECO:0000250}. Cytoplasm, cytoskeleton {ECO:0000250}. Cytoplasm {ECO:0000250|UniProtKB:Q9P0L2}. Cell projection, dendrite {ECO:0000250|UniProtKB:Q9P0L2}. Note=Appears to localize to an intracellular network. {ECO:0000250}.	PTM: Phosphorylated at Thr-215 by STK11/LKB1 in complex with STE20-related adapter-alpha (STRADA) pseudo kinase and CAB39. Phosphorylation at Thr-215 by TAOK1 activates the kinase activity, leading to phosphorylation and detachment of MAPT/TAU from microtubules. Phosphorylation at Ser-219 by GSK3-beta (GSK3B) inhibits the kinase activity. Phosphorylation at Thr-613 by PRKCZ/aPKC in polarized epit…	19468303; 15368895; 16452087; 21183079		KW-0067; KW-1003; KW-0966; KW-0963; KW-0206; KW-0418; KW-0446; KW-0460; KW-0472; KW-0479; KW-0547; KW-0597; KW-1185; KW-0723; KW-0808; KW-0879	5.0	GO:0000226; GO:0000287; GO:0001764; GO:0001786; GO:0004672; GO:0004674; GO:0005524; GO:0005546; GO:0005737; GO:0005856; GO:0005886; GO:0006468; GO:0007010; GO:0010628; GO:0010629; GO:0010719; GO:0010975; GO:0016055; GO:0030425; GO:0035556; GO:0050321; GO:0050773; GO:0051654; GO:0070300; GO:0106310
Q91WQ3	Q91WQ3	SYYC_MOUSE	2.2124	1.1456	0.044826	Tyrosine--tRNA ligase, cytoplasmic (EC 6.1.1.1) (Tyrosyl-tRNA synthetase) (TyrRS) [Cleaved into: Tyrosine--tRNA ligase, cytoplasmic, N-terminally processed]	Yars1 Yars	Mus musculus (Mouse)	528	Acetylation;Aminoacyl-tRNA synthetase;ATP-binding;Cytoplasm;Ligase;Nucleotide-binding;Nucleus;Phosphoprotein;Protein biosynthesis;Reference proteome;RNA-binding;tRNA-binding	tyrosyl-tRNA aminoacylation [GO:0006437]	ATP binding [GO:0005524]; small molecule binding [GO:0036094]; tRNA binding [GO:0000049]; tyrosine-tRNA ligase activity [GO:0004831]	cytosol [GO:0005829]; nuclear body [GO:0016604]; nucleus [GO:0005634]	cytosol [GO:0005829]; nuclear body [GO:0016604]; nucleus [GO:0005634]; ATP binding [GO:0005524]; small molecule binding [GO:0036094]; tRNA binding [GO:0000049]; tyrosine-tRNA ligase activity [GO:0004831]; tyrosyl-tRNA aminoacylation [GO:0006437]	SUBCELLULAR LOCATION: Cytoplasm {ECO:0000250|UniProtKB:P54577}. Nucleus {ECO:0000250|UniProtKB:P54577}. Note=Cytoplasmic in normal conditions. Resveratrol-binding in response to serum starvation promotes relocalization to the nucleus. {ECO:0000250|UniProtKB:P54577}.		16141072; 15489334; 21183079; 25533949		KW-0007; KW-0030; KW-0067; KW-0963; KW-0436; KW-0547; KW-0539; KW-0597; KW-0648; KW-1185; KW-0694; KW-0820	4.0	GO:0000049; GO:0004831; GO:0005524; GO:0005634; GO:0005829; GO:0006437; GO:0016604; GO:0036094
Q921J2	Q921J2	RHEB_MOUSE	2.2262	1.1546	0.033113	GTP-binding protein Rheb (Ras homolog enriched in brain)	Rheb	Mus musculus (Mouse)	184	3D-structure;Cytoplasm;Endoplasmic reticulum;Golgi apparatus;GTP-binding;Lipoprotein;Magnesium;Membrane;Metal-binding;Methylation;Nucleotide-binding;Phosphoprotein;Prenylation;Reference proteome	negative regulation of cold-induced thermogenesis [GO:0120163]; oligodendrocyte differentiation [GO:0048709]; positive regulation of oligodendrocyte differentiation [GO:0048714]; positive regulation of TOR signaling [GO:0032008]; regulation of postsynapse organization [GO:0099175]; regulation of TOR signaling [GO:0032006]; regulation of type B pancreatic cell development [GO:2000074]; small GTPas…	GDP binding [GO:0019003]; GTP binding [GO:0005525]; GTPase activity [GO:0003924]; magnesium ion binding [GO:0000287]; protein kinase binding [GO:0019901]	cytosol [GO:0005829]; dendrite [GO:0030425]; endoplasmic reticulum membrane [GO:0005789]; glutamatergic synapse [GO:0098978]; Golgi membrane [GO:0000139]; neuronal cell body [GO:0043025]; plasma membrane [GO:0005886]; postsynaptic density [GO:0014069]; spliceosomal complex [GO:0005681]	cytosol [GO:0005829]; dendrite [GO:0030425]; endoplasmic reticulum membrane [GO:0005789]; glutamatergic synapse [GO:0098978]; Golgi membrane [GO:0000139]; neuronal cell body [GO:0043025]; plasma membrane [GO:0005886]; postsynaptic density [GO:0014069]; spliceosomal complex [GO:0005681]; GDP binding [GO:0019003]; GTP binding [GO:0005525]; GTPase activity [GO:0003924]; magnesium ion binding [GO:000…	SUBCELLULAR LOCATION: Endomembrane system {ECO:0000250|UniProtKB:Q15382}; Lipid-anchor {ECO:0000250|UniProtKB:Q15382}; Cytoplasmic side {ECO:0000250|UniProtKB:Q15382}. Golgi apparatus membrane {ECO:0000250|UniProtKB:Q15382}; Lipid-anchor {ECO:0000250|UniProtKB:Q15382}; Cytoplasmic side {ECO:0000250|UniProtKB:Q15382}. Cytoplasm, cytosol {ECO:0000250|UniProtKB:Q15382}. Endoplasmic reticulum membran…	PTM: Farnesylation is important for efficiently activating mTORC1-mediated signaling. {ECO:0000250|UniProtKB:Q62639}.; PTM: Phosphorylation by MAPKAPK5 impairs GTP-binding and inactivation. {ECO:0000269|PubMed:21336308}.	15489334; 21183079; 21336308; 24648513		KW-0002; KW-0963; KW-0256; KW-0333; KW-0342; KW-0449; KW-0460; KW-0472; KW-0479; KW-0488; KW-0547; KW-0597; KW-0636; KW-1185	5.0	GO:0000139; GO:0000287; GO:0003924; GO:0005525; GO:0005681; GO:0005789; GO:0005829; GO:0005886; GO:0007264; GO:0014069; GO:0019003; GO:0019901; GO:0030425; GO:0032006; GO:0032008; GO:0043025; GO:0048709; GO:0048714; GO:0098978; GO:0099175; GO:0120163; GO:2000074
Q922K9	Q922K9	FRK_MOUSE	0.33153	-1.5928	0.037335	Tyrosine-protein kinase FRK (EC 2.7.10.2) (Beta-cell Src-homology tyrosine kinase) (BSK) (FYN-related kinase) (Intestine tyrosine kinase)	Frk Bsk Iyk	Mus musculus (Mouse)	512	3D-structure;ATP-binding;Cytoplasm;Kinase;Nucleotide-binding;Nucleus;Phosphoprotein;Reference proteome;SH2 domain;SH3 domain;Transferase;Tumor suppressor;Tyrosine-protein kinase	cell differentiation [GO:0030154]; innate immune response [GO:0045087]; negative regulation of transcription by RNA polymerase II [GO:0000122]; transmembrane receptor protein tyrosine kinase signaling pathway [GO:0007169]	ATP binding [GO:0005524]; non-membrane spanning protein tyrosine kinase activity [GO:0004715]; protein tyrosine kinase activity [GO:0004713]; signaling receptor binding [GO:0005102]	cytosol [GO:0005829]; extrinsic component of cytoplasmic side of plasma membrane [GO:0031234]; nucleoplasm [GO:0005654]; plasma membrane [GO:0005886]	cytosol [GO:0005829]; extrinsic component of cytoplasmic side of plasma membrane [GO:0031234]; nucleoplasm [GO:0005654]; plasma membrane [GO:0005886]; ATP binding [GO:0005524]; non-membrane spanning protein tyrosine kinase activity [GO:0004715]; protein tyrosine kinase activity [GO:0004713]; signaling receptor binding [GO:0005102]; cell differentiation [GO:0030154]; innate immune response [GO:004…	SUBCELLULAR LOCATION: Cytoplasm {ECO:0000250}. Nucleus {ECO:0000250}. Note=Predominantly found in the nucleus, with a small fraction found in the cell periphery. {ECO:0000250}.		7733928; 7835707; 16141072; 15489334; 12077350; 15186217; 21183079		KW-0002; KW-0067; KW-0963; KW-0418; KW-0547; KW-0539; KW-0597; KW-1185; KW-0727; KW-0728; KW-0808; KW-0043; KW-0829	5.0	GO:0000122; GO:0004713; GO:0004715; GO:0005102; GO:0005524; GO:0005654; GO:0005829; GO:0005886; GO:0007169; GO:0030154; GO:0031234; GO:0045087
Q99KQ4	Q99KQ4	NAMPT_MOUSE	2.3589	1.2381	0.035826	Nicotinamide phosphoribosyltransferase (NAmPRTase) (Nampt) (EC 2.4.2.12) (Pre-B-cell colony-enhancing factor 1 homolog) (PBEF) (Visfatin)	Nampt Pbef1	Mus musculus (Mouse)	491	3D-structure;Acetylation;Biological rhythms;Cytokine;Cytoplasm;Glycosyltransferase;Nucleus;Phosphoprotein;Pyridine nucleotide biosynthesis;Reference proteome;Secreted;Transferase	circadian regulation of gene expression [GO:0032922]; circadian rhythm [GO:0007623]; microglial cell activation [GO:0001774]; NAD biosynthetic process [GO:0009435]; negative regulation of autophagy [GO:0010507]; negative regulation of cellular senescence [GO:2000773]; positive regulation of nitric-oxide synthase biosynthetic process [GO:0051770]; positive regulation of smooth muscle cell prolifer…	cytokine activity [GO:0005125]; heterocyclic compound binding [GO:1901363]; identical protein binding [GO:0042802]; nicotinamide phosphoribosyltransferase activity [GO:0047280]; nucleotide binding [GO:0000166]	cell junction [GO:0030054]; cytoplasm [GO:0005737]; cytosol [GO:0005829]; extracellular space [GO:0005615]; nuclear speck [GO:0016607]; nucleus [GO:0005634]; plasma membrane [GO:0005886]	cell junction [GO:0030054]; cytoplasm [GO:0005737]; cytosol [GO:0005829]; extracellular space [GO:0005615]; nuclear speck [GO:0016607]; nucleus [GO:0005634]; plasma membrane [GO:0005886]; cytokine activity [GO:0005125]; heterocyclic compound binding [GO:1901363]; identical protein binding [GO:0042802]; nicotinamide phosphoribosyltransferase activity [GO:0047280]; nucleotide binding [GO:0000166]; …	SUBCELLULAR LOCATION: Nucleus {ECO:0000250|UniProtKB:P43490}. Cytoplasm {ECO:0000269|PubMed:12555668}. Secreted {ECO:0000250|UniProtKB:P43490}. Note=Under non-inflammatory conditions, visfatin predominantly exhibits a granular pattern within the nucleus. Secreted by endothelial cells upon IL-1beta stimulation. Abundantly secreted in milk, reaching 100-fold higher concentrations compared to matern…		12555668; 15381699; 15489334; 16141072; 19299583; 19286518; 21183079; 16783377; 16783373	PATHWAY: Cofactor biosynthesis; NAD(+) biosynthesis; nicotinamide D-ribonucleotide from 5-phospho-alpha-D-ribose 1-diphosphate and nicotinamide: step 1/1.	KW-0002; KW-0007; KW-0090; KW-0202; KW-0963; KW-0328; KW-0539; KW-0597; KW-0662; KW-1185; KW-0964; KW-0808	5.0	GO:0000166; GO:0001774; GO:0005125; GO:0005615; GO:0005634; GO:0005737; GO:0005829; GO:0005886; GO:0007623; GO:0009435; GO:0010507; GO:0014916; GO:0016607; GO:0030054; GO:0032922; GO:0042802; GO:0045944; GO:0047280; GO:0048661; GO:0051770; GO:1901363; GO:2000773
Q99KY4	Q99KY4	GAK_MOUSE	0.15541	-2.6858	0.026026	Cyclin-G-associated kinase (EC 2.7.11.1)	Gak	Mus musculus (Mouse)	1305	Acetylation;Alternative splicing;ATP-binding;Cell cycle;Cell junction;Cytoplasm;Golgi apparatus;Kinase;Methylation;Nucleotide-binding;Phosphoprotein;Reference proteome;Serine/threonine-protein kinase;Transferase	cell cycle [GO:0007049]; clathrin coat disassembly [GO:0072318]; clathrin-coated pit assembly [GO:1905224]; clathrin-dependent endocytosis [GO:0072583]; endoplasmic reticulum organization [GO:0007029]; epidermal cell differentiation [GO:0009913]; epithelial cell development [GO:0002064]; establishment of skin barrier [GO:0061436]; forebrain morphogenesis [GO:0048853]; Golgi organization [GO:00070…	ATP binding [GO:0005524]; clathrin binding [GO:0030276]; cyclin binding [GO:0030332]; protein serine kinase activity [GO:0106310]; protein serine/threonine kinase activity [GO:0004674]	cytoplasm [GO:0005737]; cytosol [GO:0005829]; focal adhesion [GO:0005925]; Golgi apparatus [GO:0005794]; intracellular membrane-bounded organelle [GO:0043231]; perinuclear region of cytoplasm [GO:0048471]; vesicle [GO:0031982]	cytoplasm [GO:0005737]; cytosol [GO:0005829]; focal adhesion [GO:0005925]; Golgi apparatus [GO:0005794]; intracellular membrane-bounded organelle [GO:0043231]; perinuclear region of cytoplasm [GO:0048471]; vesicle [GO:0031982]; ATP binding [GO:0005524]; clathrin binding [GO:0030276]; cyclin binding [GO:0030332]; protein serine kinase activity [GO:0106310]; protein serine/threonine kinase activity…	SUBCELLULAR LOCATION: Cytoplasm, perinuclear region {ECO:0000250}. Golgi apparatus, trans-Golgi network {ECO:0000250}. Cell junction, focal adhesion {ECO:0000250}. Note=Localizes to the perinuclear area and to the trans-Golgi network. Also seen on the plasma membrane, probably at focal adhesions (By similarity). {ECO:0000250}.		16141072; 15489334; 17242355; 21183079; 24129315		KW-0007; KW-0025; KW-0067; KW-0131; KW-0965; KW-0963; KW-0333; KW-0418; KW-0488; KW-0547; KW-0597; KW-1185; KW-0723; KW-0808	5.0	GO:0002064; GO:0004674; GO:0005524; GO:0005737; GO:0005794; GO:0005829; GO:0005925; GO:0006468; GO:0006898; GO:0007029; GO:0007030; GO:0007049; GO:0009913; GO:0010977; GO:0030216; GO:0030276; GO:0030332; GO:0031982; GO:0034067; GO:0035622; GO:0043231; GO:0048471; GO:0048853; GO:0048863; GO:0060563; GO:0061351; GO:0061436; GO:0072089; GO:0072318; GO:0072583; GO:0072659; GO:0090160; GO:0106310; GO:…
Q99LF4	Q99LF4	RTCB_MOUSE	6.3417	2.6649	0.030219	RNA-splicing ligase RtcB homolog (EC 6.5.1.8) (3'-phosphate/5'-hydroxy nucleic acid ligase) (Focal adhesion-associated protein) (FAAP)	Rtcb D10Wsu52e	Mus musculus (Mouse)	505	Cytoplasm;GTP-binding;Isopeptide bond;Ligase;Manganese;Metal-binding;Nucleotide-binding;Nucleus;Phosphoprotein;Reference proteome;tRNA processing;Ubl conjugation	in utero embryonic development [GO:0001701]; placenta development [GO:0001890]; tRNA exon ligation utilizing 2',3' cyclic phosphate of 5'-exon as source of linkage phosphate [GO:0000971]; tRNA splicing, via endonucleolytic cleavage and ligation [GO:0006388]	GTP binding [GO:0005525]; metal ion binding [GO:0046872]; RNA ligase (ATP) activity [GO:0003972]; vinculin binding [GO:0017166]	cytoplasm [GO:0005737]; cytosol [GO:0005829]; endoplasmic reticulum membrane [GO:0005789]; intracellular membrane-bounded organelle [GO:0043231]; nuclear envelope [GO:0005635]; nucleoplasm [GO:0005654]; nucleus [GO:0005634]; tRNA-splicing ligase complex [GO:0072669]	cytoplasm [GO:0005737]; cytosol [GO:0005829]; endoplasmic reticulum membrane [GO:0005789]; intracellular membrane-bounded organelle [GO:0043231]; nuclear envelope [GO:0005635]; nucleoplasm [GO:0005654]; nucleus [GO:0005634]; tRNA-splicing ligase complex [GO:0072669]; GTP binding [GO:0005525]; metal ion binding [GO:0046872]; RNA ligase (ATP) activity [GO:0003972]; vinculin binding [GO:0017166]; in…	SUBCELLULAR LOCATION: Nucleus {ECO:0000250}. Cytoplasm {ECO:0000255|HAMAP-Rule:MF_03144, ECO:0000269|PubMed:18508721}. Note=Enters into the nucleus in case of active transcription while it accumulates in cytosol when transcription level is low. {ECO:0000250}.		18508721; 16141072; 15489334; 20510672; 21183079; 21046479		KW-0963; KW-0342; KW-1017; KW-0436; KW-0464; KW-0479; KW-0547; KW-0539; KW-0597; KW-1185; KW-0819; KW-0832	5.0	GO:0000971; GO:0001701; GO:0001890; GO:0003972; GO:0005525; GO:0005634; GO:0005635; GO:0005654; GO:0005737; GO:0005789; GO:0005829; GO:0006388; GO:0017166; GO:0043231; GO:0046872; GO:0072669
Q99P72	Q99P72	RTN4_MOUSE	2.8289	1.5002	0.047139	Reticulon-4 (Neurite outgrowth inhibitor) (Nogo protein)	Rtn4 Kiaa0886 Nogo	Mus musculus (Mouse)	1162	3D-structure;Acetylation;Alternative splicing;Cell junction;Cell membrane;Direct protein sequencing;Endoplasmic reticulum;Membrane;Neurogenesis;Phosphoprotein;Reference proteome;Transmembrane;Transmembrane helix	axonal fasciculation [GO:0007413]; blastocyst formation [GO:0001825]; brain development [GO:0007420]; cardiac epithelial to mesenchymal transition [GO:0060317]; cell adhesion involved in sprouting angiogenesis [GO:0120078]; cell migration involved in vasculogenesis [GO:0035441]; cellular response to hypoxia [GO:0071456]; cellular sphingolipid homeostasis [GO:0090156]; central nervous system vascu…	cadherin binding [GO:0045296]; protein homodimerization activity [GO:0042803]; protein-containing complex binding [GO:0044877]; ubiquitin protein ligase binding [GO:0031625]	anchoring junction [GO:0070161]; cell junction [GO:0030054]; cell projection [GO:0042995]; cytoplasm [GO:0005737]; endoplasmic reticulum [GO:0005783]; endoplasmic reticulum membrane [GO:0005789]; endoplasmic reticulum tubular network [GO:0071782]; endoplasmic reticulum tubular network membrane [GO:0098826]; glutamatergic synapse [GO:0098978]; integral component of endoplasmic reticulum membrane […	anchoring junction [GO:0070161]; cell junction [GO:0030054]; cell projection [GO:0042995]; cytoplasm [GO:0005737]; endoplasmic reticulum [GO:0005783]; endoplasmic reticulum membrane [GO:0005789]; endoplasmic reticulum tubular network [GO:0071782]; endoplasmic reticulum tubular network membrane [GO:0098826]; glutamatergic synapse [GO:0098978]; integral component of endoplasmic reticulum membrane […	SUBCELLULAR LOCATION: [Isoform A]: Endoplasmic reticulum membrane {ECO:0000269|PubMed:27786289, ECO:0000269|PubMed:32075961}; Multi-pass membrane protein {ECO:0000255}. Cell membrane {ECO:0000250|UniProtKB:Q9NQC3}; Multi-pass membrane protein {ECO:0000255}; Cytoplasmic side {ECO:0000250|UniProtKB:Q9NQC3}. Note=Anchored to the membrane of the endoplasmic reticulum (ER) through 2 putative transmemb…		12488097; 19468303; 15489334; 16141072; 12067236; 15345747; 15034570; 16452087; 17114649; 17242355; 19144319; 19131326; 19805174; 21183079; 20093372; 20573699; 21183689; 23299899; 23625008; 25917084; 26301690; 26174362; 27763637; 27786289; 32075961		KW-0002; KW-0007; KW-0025; KW-0965; KW-1003; KW-0903; KW-0256; KW-0472; KW-0524; KW-0597; KW-1185; KW-0812; KW-1133	5.0	GO:0001825; GO:0002523; GO:0005635; GO:0005737; GO:0005783; GO:0005789; GO:0005886; GO:0007029; GO:0007399; GO:0007413; GO:0007420; GO:0010634; GO:0010977; GO:0014069; GO:0021801; GO:0022009; GO:0030054; GO:0030176; GO:0030182; GO:0030308; GO:0030334; GO:0030517; GO:0031625; GO:0032991; GO:0033601; GO:0033603; GO:0034165; GO:0035022; GO:0035441; GO:0042803; GO:0042995; GO:0043005; GO:0043025; GO:…
Q9CQN1	Q9CQN1	TRAP1_MOUSE	6.0972	2.6082	0.02566	Heat shock protein 75 kDa, mitochondrial (HSP 75) (TNFR-associated protein 1) (Tumor necrosis factor type 1 receptor-associated protein) (TRAP-1)	Trap1 Hsp75	Mus musculus (Mouse)	706	Acetylation;ATP-binding;Chaperone;Direct protein sequencing;Membrane;Mitochondrion;Mitochondrion inner membrane;Nucleotide-binding;Phosphoprotein;Reference proteome;Transit peptide	negative regulation of cellular respiration [GO:1901856]; negative regulation of intrinsic apoptotic signaling pathway in response to hydrogen peroxide [GO:1903751]; protein folding [GO:0006457]; translational attenuation [GO:0009386]	ATP binding [GO:0005524]; ATP hydrolysis activity [GO:0016887]; ATP-dependent protein folding chaperone [GO:0140662]; protein kinase binding [GO:0019901]; RNA binding [GO:0003723]; unfolded protein binding [GO:0051082]	cell periphery [GO:0071944]; mitochondrial inner membrane [GO:0005743]; mitochondrial intermembrane space [GO:0005758]; mitochondrial matrix [GO:0005759]; mitochondrion [GO:0005739]; nucleoplasm [GO:0005654]	cell periphery [GO:0071944]; mitochondrial inner membrane [GO:0005743]; mitochondrial intermembrane space [GO:0005758]; mitochondrial matrix [GO:0005759]; mitochondrion [GO:0005739]; nucleoplasm [GO:0005654]; ATP binding [GO:0005524]; ATP hydrolysis activity [GO:0016887]; ATP-dependent protein folding chaperone [GO:0140662]; protein kinase binding [GO:0019901]; RNA binding [GO:0003723]; unfolded …	SUBCELLULAR LOCATION: Mitochondrion {ECO:0000250}. Mitochondrion inner membrane {ECO:0000250}. Mitochondrion matrix {ECO:0000250}.		16141072; 15489334; 21183079; 23576753		KW-0007; KW-0067; KW-0143; KW-0903; KW-0472; KW-0496; KW-0999; KW-0547; KW-0597; KW-1185; KW-0809	4.0	GO:0003723; GO:0005524; GO:0005654; GO:0005739; GO:0005743; GO:0005758; GO:0005759; GO:0006457; GO:0009386; GO:0016887; GO:0019901; GO:0051082; GO:0071944; GO:0140662; GO:1901856; GO:1903751
Q9CR61	Q9CR61	NDUB7_MOUSE	88.342	6.465	0.032096	NADH dehydrogenase [ubiquinone] 1 beta subcomplex subunit 7 (Complex I-B18) (CI-B18) (NADH-ubiquinone oxidoreductase B18 subunit)	Ndufb7	Mus musculus (Mouse)	137	3D-structure;Direct protein sequencing;Disulfide bond;Electron transport;Lipoprotein;Membrane;Mitochondrion;Mitochondrion inner membrane;Myristate;Phosphoprotein;Reference proteome;Respiratory chain;Transport	aerobic respiration [GO:0009060]; mitochondrial respiratory chain complex I assembly [GO:0032981]; proton motive force-driven mitochondrial ATP synthesis [GO:0042776]		mitochondrial inner membrane [GO:0005743]; mitochondrial intermembrane space [GO:0005758]; mitochondrial respiratory chain complex I [GO:0005747]; mitochondrion [GO:0005739]	mitochondrial inner membrane [GO:0005743]; mitochondrial intermembrane space [GO:0005758]; mitochondrial respiratory chain complex I [GO:0005747]; mitochondrion [GO:0005739]; aerobic respiration [GO:0009060]; mitochondrial respiratory chain complex I assembly [GO:0032981]; proton motive force-driven mitochondrial ATP synthesis [GO:0042776]	SUBCELLULAR LOCATION: Mitochondrion inner membrane {ECO:0000250|UniProtKB:P17568}; Peripheral membrane protein {ECO:0000250|UniProtKB:P17568}. Mitochondrion intermembrane space {ECO:0000250|UniProtKB:P17568}.		16141072; 15489334; 21183079		KW-0002; KW-0903; KW-1015; KW-0249; KW-0449; KW-0472; KW-0496; KW-0999; KW-0519; KW-0597; KW-1185; KW-0679; KW-0813	4.0	GO:0005739; GO:0005743; GO:0005747; GO:0005758; GO:0009060; GO:0032981; GO:0042776
Q9CWJ9	Q9CWJ9	PUR9_MOUSE	7.2421	2.8564	0.044848	Bifunctional purine biosynthesis protein ATIC (AICAR transformylase/inosine monophosphate cyclohydrolase) (ATIC) [Includes: Phosphoribosylaminoimidazolecarboxamide formyltransferase (EC 2.1.2.3) (5-aminoimidazole-4-carboxamide ribonucleotide formyltransferase) (AICAR formyltransferase) (AICAR transformylase); IMP cyclohydrolase (EC 3.5.4.10) (IMP synthase) (Inosinicase)]	Atic Purh	Mus musculus (Mouse)	592	Acetylation;Direct protein sequencing;Hydrolase;Multifunctional enzyme;Purine biosynthesis;Reference proteome;Transferase	'de novo' AMP biosynthetic process [GO:0044208]; 'de novo' IMP biosynthetic process [GO:0006189]; 'de novo' XMP biosynthetic process [GO:0097294]; animal organ regeneration [GO:0031100]; brainstem development [GO:0003360]; cellular response to interleukin-7 [GO:0098761]; cerebellum development [GO:0021549]; cerebral cortex development [GO:0021987]; dihydrofolate metabolic process [GO:0046452]; GM…	IMP cyclohydrolase activity [GO:0003937]; phosphoribosylaminoimidazolecarboxamide formyltransferase activity [GO:0004643]; protein homodimerization activity [GO:0042803]	cytosol [GO:0005829]; mitochondrion [GO:0005739]; plasma membrane [GO:0005886]	cytosol [GO:0005829]; mitochondrion [GO:0005739]; plasma membrane [GO:0005886]; IMP cyclohydrolase activity [GO:0003937]; phosphoribosylaminoimidazolecarboxamide formyltransferase activity [GO:0004643]; protein homodimerization activity [GO:0042803]; 'de novo' AMP biosynthetic process [GO:0044208]; 'de novo' IMP biosynthetic process [GO:0006189]; 'de novo' XMP biosynthetic process [GO:0097294]; a…			16141072; 15489334; 21183079; 29072452	PATHWAY: Purine metabolism; IMP biosynthesis via de novo pathway; 5-formamido-1-(5-phospho-D-ribosyl)imidazole-4-carboxamide from 5-amino-1-(5-phospho-D-ribosyl)imidazole-4-carboxamide (10-formyl THF route): step 1/1. {ECO:0000269|PubMed:29072452}.; PATHWAY: Purine metabolism; IMP biosynthesis via de novo pathway; IMP from 5-formamido-1-(5-phospho-D-ribosyl)imidazole-4-carboxamide: step 1/1. {ECO…	KW-0007; KW-0903; KW-0378; KW-0511; KW-0658; KW-1185; KW-0808	5.0	GO:0003360; GO:0003937; GO:0004643; GO:0005739; GO:0005829; GO:0005886; GO:0006177; GO:0006189; GO:0009116; GO:0009259; GO:0010035; GO:0021549; GO:0021987; GO:0031100; GO:0042803; GO:0044208; GO:0046452; GO:0046654; GO:0097294; GO:0098761
Q9CWZ7	Q9CWZ7	SNAG_MOUSE	0.32314	-1.6298	0.024084	Gamma-soluble NSF attachment protein (SNAP-gamma) (N-ethylmaleimide-sensitive factor attachment protein gamma)	Napg Snapg	Mus musculus (Mouse)	312	ER-Golgi transport;Golgi apparatus;Membrane;Phosphoprotein;Protein transport;Reference proteome;Transport	intracellular protein transport [GO:0006886]; vesicle-mediated transport [GO:0016192]	soluble NSF attachment protein activity [GO:0005483]; syntaxin binding [GO:0019905]	Golgi apparatus [GO:0005794]; mitochondrion [GO:0005739]; myelin sheath [GO:0043209]; SNARE complex [GO:0031201]; synapse [GO:0045202]	Golgi apparatus [GO:0005794]; mitochondrion [GO:0005739]; myelin sheath [GO:0043209]; SNARE complex [GO:0031201]; synapse [GO:0045202]; soluble NSF attachment protein activity [GO:0005483]; syntaxin binding [GO:0019905]; intracellular protein transport [GO:0006886]; vesicle-mediated transport [GO:0016192]	SUBCELLULAR LOCATION: Membrane {ECO:0000250|UniProtKB:P81127}; Peripheral membrane protein {ECO:0000250|UniProtKB:P81127}. Golgi apparatus {ECO:0000269|PubMed:9705316}.		16141072; 15489334; 8455721; 9705316; 21183079		KW-0931; KW-0333; KW-0472; KW-0597; KW-0653; KW-1185; KW-0813	3.0	GO:0005483; GO:0005739; GO:0005794; GO:0006886; GO:0016192; GO:0019905; GO:0031201; GO:0043209; GO:0045202
Q9CXY6	Q9CXY6	ILF2_MOUSE	2.6313	1.3958	0.018827	Interleukin enhancer-binding factor 2 (Nuclear factor of activated T-cells 45 kDa)	Ilf2 Nf45	Mus musculus (Mouse)	390	3D-structure;Activator;Cytoplasm;DNA-binding;Isopeptide bond;Methylation;Nucleus;Phosphoprotein;Reference proteome;Transcription;Transcription regulation;Ubl conjugation	positive regulation of DNA-templated transcription [GO:0045893]	DNA binding [GO:0003677]; double-stranded RNA binding [GO:0003725]	cytoplasm [GO:0005737]; nucleolus [GO:0005730]; nucleoplasm [GO:0005654]; nucleus [GO:0005634]; ribonucleoprotein complex [GO:1990904]	cytoplasm [GO:0005737]; nucleolus [GO:0005730]; nucleoplasm [GO:0005654]; nucleus [GO:0005634]; ribonucleoprotein complex [GO:1990904]; DNA binding [GO:0003677]; double-stranded RNA binding [GO:0003725]; positive regulation of DNA-templated transcription [GO:0045893]	SUBCELLULAR LOCATION: Nucleus, nucleolus {ECO:0000250|UniProtKB:Q12905}. Cytoplasm {ECO:0000250|UniProtKB:Q12905}. Nucleus {ECO:0000250|UniProtKB:Q12905}. Note=Localized in cytoplasmic mRNP granules containing untranslated mRNAs. {ECO:0000250|UniProtKB:Q12905}.	PTM: Ubiquitinated at Lys-45 by CRBN with polyubiquitin chains by the CUL4-RING E3 ligase (CRL4-CRBN) and then degraded by the proteasome. {ECO:0000250|UniProtKB:Q12905}.	7519613; 16141072; 15489334; 10574923; 11804788; 21183079; 24129315		KW-0002; KW-0010; KW-0963; KW-0238; KW-1017; KW-0488; KW-0539; KW-0597; KW-1185; KW-0804; KW-0805; KW-0832	4.0	GO:0003677; GO:0003725; GO:0005634; GO:0005654; GO:0005730; GO:0005737; GO:0045893; GO:1990904
Q9D0F9	Q9D0F9	PGM1_MOUSE	0.2965	-1.7539	6.24e-05	Phosphoglucomutase-1 (PGM 1) (EC 5.4.2.2) (Glucose phosphomutase 1) (Phosphoglucomutase-2)	Pgm1 Pgm2	Mus musculus (Mouse)	562	Acetylation;Carbohydrate metabolism;Cytoplasm;Glucose metabolism;Isomerase;Magnesium;Metal-binding;Phosphoprotein;Reference proteome	carbohydrate metabolic process [GO:0005975]; glucose metabolic process [GO:0006006]; glycogen catabolic process [GO:0005980]	magnesium ion binding [GO:0000287]; phosphoglucomutase activity [GO:0004614]	cytoplasm [GO:0005737]; cytosol [GO:0005829]; Z disc [GO:0030018]	cytoplasm [GO:0005737]; cytosol [GO:0005829]; Z disc [GO:0030018]; magnesium ion binding [GO:0000287]; phosphoglucomutase activity [GO:0004614]; carbohydrate metabolic process [GO:0005975]; glucose metabolic process [GO:0006006]; glycogen catabolic process [GO:0005980]	SUBCELLULAR LOCATION: Cytoplasm {ECO:0000250}.	PTM: Phosphorylation at Thr-467 by PAK1 significantly enhances enzymatic activity. {ECO:0000250|UniProtKB:P36871}.	16141072; 19468303; 15489334; 17947660; 17242355; 18034455; 18630941; 19131326; 21183079; 23806337		KW-0007; KW-0119; KW-0963; KW-0313; KW-0413; KW-0460; KW-0479; KW-0597; KW-1185	4.0	GO:0000287; GO:0004614; GO:0005737; GO:0005829; GO:0005975; GO:0005980; GO:0006006; GO:0030018
Q9D0R2	Q9D0R2	SYTC_MOUSE	3.0899	1.6275	0.027637	Threonine--tRNA ligase 1, cytoplasmic (EC 6.1.1.3) (Threonine--tRNA ligase, cytoplasmic) (Threonyl-tRNA synthetase) (ThrRS) (Threonyl-tRNA synthetase 1)	Tars1 Tars	Mus musculus (Mouse)	722	Acetylation;Aminoacyl-tRNA synthetase;ATP-binding;Cytoplasm;Ligase;Nucleotide-binding;Phosphoprotein;Protein biosynthesis;Reference proteome;Ubl conjugation	threonyl-tRNA aminoacylation [GO:0006435]	ATP binding [GO:0005524]; identical protein binding [GO:0042802]; threonine-tRNA ligase activity [GO:0004829]; zinc ion binding [GO:0008270]	cytoplasm [GO:0005737]	cytoplasm [GO:0005737]; ATP binding [GO:0005524]; identical protein binding [GO:0042802]; threonine-tRNA ligase activity [GO:0004829]; zinc ion binding [GO:0008270]; threonyl-tRNA aminoacylation [GO:0006435]	SUBCELLULAR LOCATION: Cytoplasm {ECO:0000269|PubMed:29579307}.	PTM: ISGylated. {ECO:0000269|PubMed:16139798}.	16141072; 15489334; 16139798; 18034455; 19131326; 21183079; 23806337; 29579307		KW-0007; KW-0030; KW-0067; KW-0963; KW-0436; KW-0547; KW-0597; KW-0648; KW-1185; KW-0832	5.0	GO:0004829; GO:0005524; GO:0005737; GO:0006435; GO:0008270; GO:0042802
Q9D1G5	Q9D1G5	LRC57_MOUSE	0.27696	-1.8522	0.001335	Leucine-rich repeat-containing protein 57	Lrrc57	Mus musculus (Mouse)	239	Leucine-rich repeat;Lipoprotein;Membrane;Myristate;Reference proteome;Repeat			membrane [GO:0016020]	membrane [GO:0016020]	SUBCELLULAR LOCATION: Membrane {ECO:0000250|UniProtKB:Q8N9N7}; Lipid-anchor {ECO:0000250|UniProtKB:Q8N9N7}.		16141072; 21183079		KW-0433; KW-0449; KW-0472; KW-0519; KW-1185; KW-0677	2.0	GO:0016020
Q9D6J5	Q9D6J5	NDUB8_MOUSE	4.0724	2.0259	0.046063	NADH dehydrogenase [ubiquinone] 1 beta subcomplex subunit 8, mitochondrial (Complex I-ASHI) (CI-ASHI) (NADH-ubiquinone oxidoreductase ASHI subunit)	Ndufb8	Mus musculus (Mouse)	186	3D-structure;Direct protein sequencing;Electron transport;Membrane;Mitochondrion;Mitochondrion inner membrane;Reference proteome;Respiratory chain;Transit peptide;Transmembrane;Transmembrane helix;Transport	aerobic respiration [GO:0009060]; mitochondrial electron transport, NADH to ubiquinone [GO:0006120]; mitochondrial respiratory chain complex I assembly [GO:0032981]; proton motive force-driven mitochondrial ATP synthesis [GO:0042776]		endoplasmic reticulum [GO:0005783]; mitochondrial inner membrane [GO:0005743]; mitochondrial respiratory chain complex I [GO:0005747]; mitochondrion [GO:0005739]	endoplasmic reticulum [GO:0005783]; mitochondrial inner membrane [GO:0005743]; mitochondrial respiratory chain complex I [GO:0005747]; mitochondrion [GO:0005739]; aerobic respiration [GO:0009060]; mitochondrial electron transport, NADH to ubiquinone [GO:0006120]; mitochondrial respiratory chain complex I assembly [GO:0032981]; proton motive force-driven mitochondrial ATP synthesis [GO:0042776]	SUBCELLULAR LOCATION: Mitochondrion inner membrane {ECO:0000250|UniProtKB:O95169}; Single-pass membrane protein {ECO:0000255}; Matrix side {ECO:0000250|UniProtKB:O95169}.		16141072; 15489334; 21183079		KW-0002; KW-0903; KW-0249; KW-0472; KW-0496; KW-0999; KW-1185; KW-0679; KW-0809; KW-0812; KW-1133; KW-0813	4.0	GO:0005739; GO:0005743; GO:0005747; GO:0005783; GO:0006120; GO:0009060; GO:0032981; GO:0042776
Q9D819	Q9D819	IPYR_MOUSE	30.455	4.9286	0.028282	Inorganic pyrophosphatase (EC 3.6.1.1) (Pyrophosphate phospho-hydrolase) (PPase)	Ppa1 Pp Pyp	Mus musculus (Mouse)	289	Acetylation;Cytoplasm;Direct protein sequencing;Hydrolase;Magnesium;Metal-binding;Phosphoprotein;Reference proteome	phosphate-containing compound metabolic process [GO:0006796]	inorganic diphosphate phosphatase activity [GO:0004427]; magnesium ion binding [GO:0000287]; pyrophosphatase activity [GO:0016462]	cytosol [GO:0005829]	cytosol [GO:0005829]; inorganic diphosphate phosphatase activity [GO:0004427]; magnesium ion binding [GO:0000287]; pyrophosphatase activity [GO:0016462]; phosphate-containing compound metabolic process [GO:0006796]	SUBCELLULAR LOCATION: Cytoplasm {ECO:0000250}.		16141072; 15489334; 21183079		KW-0007; KW-0963; KW-0903; KW-0378; KW-0460; KW-0479; KW-0597; KW-1185	3.0	GO:0000287; GO:0004427; GO:0005829; GO:0006796; GO:0016462
Q9D880	Q9D880	TIM50_MOUSE	0.40807	-1.2931	0.024105	Mitochondrial import inner membrane translocase subunit TIM50	Timm50 Tim50	Mus musculus (Mouse)	353	Direct protein sequencing;Membrane;Mitochondrion;Mitochondrion inner membrane;Phosphoprotein;Protein transport;Reference proteome;Transit peptide;Translocation;Transmembrane;Transmembrane helix;Transport	mitochondrial membrane organization [GO:0007006]; protein dephosphorylation [GO:0006470]; protein import into mitochondrial matrix [GO:0030150]; release of cytochrome c from mitochondria [GO:0001836]	interleukin-2 receptor binding [GO:0005134]; phosphoprotein phosphatase activity [GO:0004721]; protein serine/threonine phosphatase activity [GO:0004722]; protein tyrosine phosphatase activity [GO:0004725]; ribonucleoprotein complex binding [GO:0043021]	integral component of membrane [GO:0016021]; mitochondrial inner membrane [GO:0005743]; mitochondrion [GO:0005739]; nuclear speck [GO:0016607]; nucleoplasm [GO:0005654]; TIM23 mitochondrial import inner membrane translocase complex [GO:0005744]	integral component of membrane [GO:0016021]; mitochondrial inner membrane [GO:0005743]; mitochondrion [GO:0005739]; nuclear speck [GO:0016607]; nucleoplasm [GO:0005654]; TIM23 mitochondrial import inner membrane translocase complex [GO:0005744]; interleukin-2 receptor binding [GO:0005134]; phosphoprotein phosphatase activity [GO:0004721]; protein serine/threonine phosphatase activity [GO:0004722]…	SUBCELLULAR LOCATION: Mitochondrion inner membrane {ECO:0000250|UniProtKB:Q3ZCQ8}; Single-pass membrane protein {ECO:0000250|UniProtKB:Q3ZCQ8}.		15044455; 16141072; 15489334; 21183079		KW-0903; KW-0472; KW-0496; KW-0999; KW-0597; KW-0653; KW-1185; KW-0809; KW-0811; KW-0812; KW-1133; KW-0813	4.0	GO:0001836; GO:0004721; GO:0004722; GO:0004725; GO:0005134; GO:0005654; GO:0005739; GO:0005743; GO:0005744; GO:0006470; GO:0007006; GO:0016021; GO:0016607; GO:0030150; GO:0043021
Q9DB41	Q9DB41	GHC2_MOUSE	3.9151	1.9691	0.031073	Mitochondrial glutamate carrier 2 (GC-2) (Glutamate/H(+) symporter 2) (Solute carrier family 25 member 18)	Slc25a18 Gc2	Mus musculus (Mouse)	320	Alternative splicing;Membrane;Mitochondrion;Mitochondrion inner membrane;Phosphoprotein;Reference proteome;Repeat;Symport;Transmembrane;Transmembrane helix;Transport	aspartate transmembrane transport [GO:0015810]; L-glutamate transmembrane transport [GO:0015813]; malate-aspartate shuttle [GO:0043490]	amino acid:proton symporter activity [GO:0005280]; L-aspartate transmembrane transporter activity [GO:0015183]; L-glutamate transmembrane transporter activity [GO:0005313]; transmembrane transporter activity [GO:0022857]	integral component of membrane [GO:0016021]; mitochondrial inner membrane [GO:0005743]	integral component of membrane [GO:0016021]; mitochondrial inner membrane [GO:0005743]; amino acid:proton symporter activity [GO:0005280]; L-aspartate transmembrane transporter activity [GO:0015183]; L-glutamate transmembrane transporter activity [GO:0005313]; transmembrane transporter activity [GO:0022857]; aspartate transmembrane transport [GO:0015810]; L-glutamate transmembrane transport [GO:0…	SUBCELLULAR LOCATION: Mitochondrion inner membrane {ECO:0000269|PubMed:12865426}; Multi-pass membrane protein {ECO:0000255}.		15489334; 16141072; 21183079; 12865426		KW-0025; KW-0472; KW-0496; KW-0999; KW-0597; KW-1185; KW-0677; KW-0769; KW-0812; KW-1133; KW-0813	4.0	GO:0005280; GO:0005313; GO:0005743; GO:0015183; GO:0015810; GO:0015813; GO:0016021; GO:0022857; GO:0043490
Q9DB77	Q9DB77	QCR2_MOUSE	5.8784	2.5554	0.03363	Cytochrome b-c1 complex subunit 2, mitochondrial (Complex III subunit 2) (Core protein II) (Ubiquinol-cytochrome-c reductase complex core protein 2)	Uqcrc2	Mus musculus (Mouse)	453	3D-structure;Acetylation;Direct protein sequencing;Electron transport;Membrane;Mitochondrion;Mitochondrion inner membrane;Phosphoprotein;Reference proteome;Respiratory chain;Transit peptide;Transport	cellular respiration [GO:0045333]; mitochondrial electron transport, ubiquinol to cytochrome c [GO:0006122]; proteolysis [GO:0006508]; response to xenobiotic stimulus [GO:0009410]	metal ion binding [GO:0046872]; metalloendopeptidase activity [GO:0004222]; protein-containing complex binding [GO:0044877]	mitochondrial inner membrane [GO:0005743]; mitochondrial respiratory chain complex III [GO:0005750]; mitochondrial respiratory chain complex IV [GO:0005751]; mitochondrion [GO:0005739]; myelin sheath [GO:0043209]; nucleoplasm [GO:0005654]	mitochondrial inner membrane [GO:0005743]; mitochondrial respiratory chain complex III [GO:0005750]; mitochondrial respiratory chain complex IV [GO:0005751]; mitochondrion [GO:0005739]; myelin sheath [GO:0043209]; nucleoplasm [GO:0005654]; metal ion binding [GO:0046872]; metalloendopeptidase activity [GO:0004222]; protein-containing complex binding [GO:0044877]; cellular respiration [GO:0045333];…	SUBCELLULAR LOCATION: Mitochondrion inner membrane {ECO:0000250|UniProtKB:P07257}; Peripheral membrane protein {ECO:0000250|UniProtKB:P07257}; Matrix side {ECO:0000250|UniProtKB:P07257}.	PTM: Acetylation of Lys-159 and Lys-250 is observed in liver mitochondria from fasted mice but not from fed mice.	16141072; 15489334; 19026783; 21183079; 23576753; 30666338; 31536960; 35101990		KW-0002; KW-0007; KW-0903; KW-0249; KW-0472; KW-0496; KW-0999; KW-0597; KW-1185; KW-0679; KW-0809; KW-0813	5.0	GO:0004222; GO:0005654; GO:0005739; GO:0005743; GO:0005750; GO:0005751; GO:0006122; GO:0006508; GO:0009410; GO:0043209; GO:0044877; GO:0045333; GO:0046872
Q9DBC7	Q9DBC7	KAP0_MOUSE	3.9827	1.9938	0.040446	cAMP-dependent protein kinase type I-alpha regulatory subunit [Cleaved into: cAMP-dependent protein kinase type I-alpha regulatory subunit, N-terminally processed]	Prkar1a	Mus musculus (Mouse)	381	Acetylation;cAMP;cAMP-binding;Cell membrane;Disulfide bond;Membrane;Nucleotide-binding;Phosphoprotein;Reference proteome;Repeat	animal organ morphogenesis [GO:0009887]; cardiac muscle cell proliferation [GO:0060038]; heart development [GO:0007507]; mesenchymal cell proliferation [GO:0010463]; mesoderm formation [GO:0001707]; negative regulation of activated T cell proliferation [GO:0046007]; negative regulation of cAMP-dependent protein kinase activity [GO:2000480]; negative regulation of gene expression [GO:0010629]; neg…	cAMP binding [GO:0030552]; cAMP-dependent protein kinase inhibitor activity [GO:0004862]; cAMP-dependent protein kinase regulator activity [GO:0008603]; protein domain specific binding [GO:0019904]; protein kinase A catalytic subunit binding [GO:0034236]; ubiquitin protein ligase binding [GO:0031625]	axoneme [GO:0005930]; cAMP-dependent protein kinase complex [GO:0005952]; centrosome [GO:0005813]; cytoplasm [GO:0005737]; glutamatergic synapse [GO:0098978]; immunological synapse [GO:0001772]; multivesicular body [GO:0005771]; neuromuscular junction [GO:0031594]; nucleotide-activated protein kinase complex [GO:0031588]; plasma membrane raft [GO:0044853]; protein-containing complex [GO:0032991];…	axoneme [GO:0005930]; cAMP-dependent protein kinase complex [GO:0005952]; centrosome [GO:0005813]; cytoplasm [GO:0005737]; glutamatergic synapse [GO:0098978]; immunological synapse [GO:0001772]; multivesicular body [GO:0005771]; neuromuscular junction [GO:0031594]; nucleotide-activated protein kinase complex [GO:0031588]; plasma membrane raft [GO:0044853]; protein-containing complex [GO:0032991];…	SUBCELLULAR LOCATION: Cell membrane {ECO:0000250}.	PTM: The pseudophosphorylation site binds to the substrate-binding region of the catalytic chain, resulting in the inhibition of its activity. {ECO:0000250}.	16141072; 15489334; 10913627; 9852104; 15345747; 17242355; 18630941; 19131326; 21183079; 20138877		KW-0007; KW-0114; KW-0116; KW-1003; KW-1015; KW-0472; KW-0547; KW-0597; KW-1185; KW-0677	5.0	GO:0001707; GO:0001772; GO:0004862; GO:0005737; GO:0005771; GO:0005813; GO:0005930; GO:0005952; GO:0006468; GO:0006469; GO:0007507; GO:0008603; GO:0009887; GO:0010463; GO:0010629; GO:0019904; GO:0030552; GO:0031588; GO:0031594; GO:0031625; GO:0032991; GO:0034236; GO:0044853; GO:0045202; GO:0045214; GO:0045859; GO:0046007; GO:0060038; GO:0097224; GO:0098978; GO:2000480
Q9DBG5	Q9DBG5	PLIN3_MOUSE	6.1301	2.6159	0.0019018	Perilipin-3 (Cargo selection protein TIP47) (Mannose-6-phosphate receptor-binding protein 1)	Plin3 M6prbp1 Tip47	Mus musculus (Mouse)	437	3D-structure;Acetylation;Coiled coil;Cytoplasm;Endosome;Isopeptide bond;Lipid droplet;Membrane;Phosphoprotein;Reference proteome;Transport;Ubl conjugation	cellular response to glucose starvation [GO:0042149]; lipid droplet disassembly [GO:1905691]; lipid storage [GO:0019915]; positive regulation of sequestering of triglyceride [GO:0010890]		cytosol [GO:0005829]; endosome membrane [GO:0010008]; lipid droplet [GO:0005811]	cytosol [GO:0005829]; endosome membrane [GO:0010008]; lipid droplet [GO:0005811]; cellular response to glucose starvation [GO:0042149]; lipid droplet disassembly [GO:1905691]; lipid storage [GO:0019915]; positive regulation of sequestering of triglyceride [GO:0010890]	SUBCELLULAR LOCATION: Lipid droplet {ECO:0000250|UniProtKB:O60664}. Endosome membrane {ECO:0000250|UniProtKB:O60664}; Peripheral membrane protein {ECO:0000250|UniProtKB:O60664}; Cytoplasmic side {ECO:0000250|UniProtKB:O60664}. Cytoplasm {ECO:0000250|UniProtKB:O60664}. Note=Membrane associated on endosomes. Detected in the envelope and the core of lipid bodies and in lipid sails. {ECO:0000250|UniP…	PTM: Phosphorylation at Tyr-255 by isoform 1 of CHKA (CHKalpha2) promotes dissociation from lipid droplets: dissociation is followed by recruitment of autophagosome machinery to lipid droplets and subsequent lipid droplet lipolysis. {ECO:0000250|UniProtKB:O60664}.	16141072; 15489334; 21183079; 23806337; 15242596		KW-0002; KW-0007; KW-0175; KW-0963; KW-0967; KW-1017; KW-0551; KW-0472; KW-0597; KW-1185; KW-0813; KW-0832	4.0	GO:0005811; GO:0005829; GO:0010008; GO:0010890; GO:0019915; GO:0042149; GO:1905691
Q9DBZ5	Q9DBZ5	EIF3K_MOUSE	6.1517	2.621	0.036072	Eukaryotic translation initiation factor 3 subunit K (eIF3k) (Eukaryotic translation initiation factor 3 subunit 12) (eIF-3 p25)	Eif3k Eif3s12	Mus musculus (Mouse)	218	Acetylation;Alternative splicing;Cytoplasm;Initiation factor;Nucleus;Phosphoprotein;Protein biosynthesis;Reference proteome	formation of cytoplasmic translation initiation complex [GO:0001732]; regulation of translational initiation [GO:0006446]; translational initiation [GO:0006413]	ribosome binding [GO:0043022]; RNA binding [GO:0003723]; translation initiation factor activity [GO:0003743]	cytosol [GO:0005829]; eukaryotic 43S preinitiation complex [GO:0016282]; eukaryotic 48S preinitiation complex [GO:0033290]; eukaryotic translation initiation factor 3 complex [GO:0005852]; nucleus [GO:0005634]	cytosol [GO:0005829]; eukaryotic 43S preinitiation complex [GO:0016282]; eukaryotic 48S preinitiation complex [GO:0033290]; eukaryotic translation initiation factor 3 complex [GO:0005852]; nucleus [GO:0005634]; ribosome binding [GO:0043022]; RNA binding [GO:0003723]; translation initiation factor activity [GO:0003743]; formation of cytoplasmic translation initiation complex [GO:0001732]; regulati…	SUBCELLULAR LOCATION: Nucleus {ECO:0000255|HAMAP-Rule:MF_03010}. Cytoplasm {ECO:0000255|HAMAP-Rule:MF_03010}.		16141072; 15489334; 17581632; 21183079		KW-0007; KW-0025; KW-0963; KW-0396; KW-0539; KW-0597; KW-0648; KW-1185	5.0	GO:0001732; GO:0003723; GO:0003743; GO:0005634; GO:0005829; GO:0005852; GO:0006413; GO:0006446; GO:0016282; GO:0033290; GO:0043022
Q9DCD0	Q9DCD0	6PGD_MOUSE	2.7249	1.4462	0.038419	6-phosphogluconate dehydrogenase, decarboxylating (EC 1.1.1.44)	Pgd	Mus musculus (Mouse)	483	Acetylation;Cytoplasm;Gluconate utilization;NADP;Oxidoreductase;Pentose shunt;Phosphoprotein;Reference proteome	carbohydrate metabolic process [GO:0005975]; D-gluconate catabolic process [GO:0046177]; D-gluconate metabolic process [GO:0019521]; NADP metabolic process [GO:0006739]; pentose biosynthetic process [GO:0019322]; pentose-phosphate shunt [GO:0006098]; pentose-phosphate shunt, oxidative branch [GO:0009051]	carbohydrate binding [GO:0030246]; carboxylic acid binding [GO:0031406]; NADP binding [GO:0050661]; phosphogluconate dehydrogenase (decarboxylating) activity [GO:0004616]	cytosol [GO:0005829]; intracellular membrane-bounded organelle [GO:0043231]	cytosol [GO:0005829]; intracellular membrane-bounded organelle [GO:0043231]; carbohydrate binding [GO:0030246]; carboxylic acid binding [GO:0031406]; NADP binding [GO:0050661]; phosphogluconate dehydrogenase (decarboxylating) activity [GO:0004616]; carbohydrate metabolic process [GO:0005975]; D-gluconate catabolic process [GO:0046177]; D-gluconate metabolic process [GO:0019521]; NADP metabolic pr…	SUBCELLULAR LOCATION: Cytoplasm {ECO:0000250}.		16141072; 21183079; 23806337	PATHWAY: Carbohydrate degradation; pentose phosphate pathway; D-ribulose 5-phosphate from D-glucose 6-phosphate (oxidative stage): step 3/3.	KW-0007; KW-0963; KW-0311; KW-0521; KW-0560; KW-0570; KW-0597; KW-1185	4.0	GO:0004616; GO:0005829; GO:0005975; GO:0006098; GO:0006739; GO:0009051; GO:0019322; GO:0019521; GO:0030246; GO:0031406; GO:0043231; GO:0046177; GO:0050661
Q9DCL9	Q9DCL9	PUR6_MOUSE	5.1217	2.3566	0.02251	Bifunctional phosphoribosylaminoimidazole carboxylase/phosphoribosylaminoimidazole succinocarboxamide synthetase (PAICS) [Includes: Phosphoribosylaminoimidazole carboxylase (EC 4.1.1.21) (AIR carboxylase) (AIRC); Phosphoribosylaminoimidazole succinocarboxamide synthetase (EC 6.3.2.6) (SAICAR synthetase)]	Paics	Mus musculus (Mouse)	425	Acetylation;ATP-binding;Decarboxylase;Ligase;Lyase;Multifunctional enzyme;Nucleotide-binding;Phosphoprotein;Purine biosynthesis;Reference proteome	'de novo' AMP biosynthetic process [GO:0044208]; 'de novo' IMP biosynthetic process [GO:0006189]; 'de novo' XMP biosynthetic process [GO:0097294]; GMP biosynthetic process [GO:0006177]; purine nucleobase biosynthetic process [GO:0009113]	5-amino-4-imidazole carboxylate lyase activity [GO:0043727]; ATP binding [GO:0005524]; identical protein binding [GO:0042802]; phosphoribosylaminoimidazole carboxylase activity [GO:0004638]; phosphoribosylaminoimidazolesuccinocarboxamide synthase activity [GO:0004639]	cytoplasm [GO:0005737]; cytosol [GO:0005829]	cytoplasm [GO:0005737]; cytosol [GO:0005829]; 5-amino-4-imidazole carboxylate lyase activity [GO:0043727]; ATP binding [GO:0005524]; identical protein binding [GO:0042802]; phosphoribosylaminoimidazole carboxylase activity [GO:0004638]; phosphoribosylaminoimidazolesuccinocarboxamide synthase activity [GO:0004639]; 'de novo' AMP biosynthetic process [GO:0044208]; 'de novo' IMP biosynthetic process…			16141072; 15489334; 19131326; 21183079; 23806337	PATHWAY: Purine metabolism; IMP biosynthesis via de novo pathway; 5-amino-1-(5-phospho-D-ribosyl)imidazole-4-carboxamide from 5-amino-1-(5-phospho-D-ribosyl)imidazole-4-carboxylate: step 1/2. {ECO:0000250|UniProtKB:P22234}.; PATHWAY: Purine metabolism; IMP biosynthesis via de novo pathway; 5-amino-1-(5-phospho-D-ribosyl)imidazole-4-carboxylate from 5-amino-1-(5-phospho-D-ribosyl)imidazole (carbox…	KW-0007; KW-0067; KW-0210; KW-0436; KW-0456; KW-0511; KW-0547; KW-0597; KW-0658; KW-1185	4.0	GO:0004638; GO:0004639; GO:0005524; GO:0005737; GO:0005829; GO:0006177; GO:0006189; GO:0009113; GO:0042802; GO:0043727; GO:0044208; GO:0097294
Q9DCZ4	Q9DCZ4	MIC26_MOUSE	0.24683	-2.0184	0.00027798	MICOS complex subunit Mic26 (Apolipoprotein O) (MICOS complex subunit Mic23) (Protein FAM121B)	Apoo Fam121b Mic23 Mic26	Mus musculus (Mouse)	198	Alternative splicing;Endoplasmic reticulum;Glycoprotein;Golgi apparatus;Membrane;Mitochondrion;Mitochondrion inner membrane;Reference proteome;Signal;Transmembrane;Transmembrane helix	cristae formation [GO:0042407]		cytosol [GO:0005829]; endoplasmic reticulum membrane [GO:0005789]; extracellular region [GO:0005576]; Golgi membrane [GO:0000139]; integral component of mitochondrial inner membrane [GO:0031305]; MICOS complex [GO:0061617]; mitochondrion [GO:0005739]	cytosol [GO:0005829]; endoplasmic reticulum membrane [GO:0005789]; extracellular region [GO:0005576]; Golgi membrane [GO:0000139]; integral component of mitochondrial inner membrane [GO:0031305]; MICOS complex [GO:0061617]; mitochondrion [GO:0005739]; cristae formation [GO:0042407]	SUBCELLULAR LOCATION: Mitochondrion inner membrane {ECO:0000250|UniProtKB:Q9BUR5}; Single-pass membrane protein {ECO:0000255}. Mitochondrion {ECO:0000269|PubMed:24743151}. Endoplasmic reticulum membrane {ECO:0000250|UniProtKB:Q9BUR5}. Golgi apparatus membrane {ECO:0000250|UniProtKB:Q9BUR5}. Note=Exists in three distinct forms: a glycosylated and secreted form, an ER/Golgi-resident form and a non-…		16141072; 19468303; 15489334; 21183079; 24743151		KW-0025; KW-0256; KW-0325; KW-0333; KW-0472; KW-0496; KW-0999; KW-1185; KW-0732; KW-0812; KW-1133	5.0	GO:0000139; GO:0005576; GO:0005739; GO:0005789; GO:0005829; GO:0031305; GO:0042407; GO:0061617
Q9ES97	Q9ES97	RTN3_MOUSE	5.1695	2.37	0.013894	Reticulon-3	Rtn3	Mus musculus (Mouse)	964	Acetylation;Alternative splicing;Apoptosis;Direct protein sequencing;Endoplasmic reticulum;ER-Golgi transport;Golgi apparatus;Membrane;Phosphoprotein;Reference proteome;Transmembrane;Transmembrane helix;Transport	apoptotic process [GO:0006915]; brain development [GO:0007420]; endoplasmic reticulum tubular network formation [GO:0071787]; endoplasmic reticulum tubular network organization [GO:0071786]; negative regulation of amyloid-beta formation [GO:1902430]; neuron differentiation [GO:0030182]; vesicle-mediated transport [GO:0016192]		endoplasmic reticulum [GO:0005783]; endoplasmic reticulum membrane [GO:0005789]; Golgi apparatus [GO:0005794]; Golgi membrane [GO:0000139]; integral component of membrane [GO:0016021]; neuron projection [GO:0043005]; postsynaptic density [GO:0014069]; synapse [GO:0045202]	endoplasmic reticulum [GO:0005783]; endoplasmic reticulum membrane [GO:0005789]; Golgi apparatus [GO:0005794]; Golgi membrane [GO:0000139]; integral component of membrane [GO:0016021]; neuron projection [GO:0043005]; postsynaptic density [GO:0014069]; synapse [GO:0045202]; apoptotic process [GO:0006915]; brain development [GO:0007420]; endoplasmic reticulum tubular network formation [GO:0071787];…	SUBCELLULAR LOCATION: Endoplasmic reticulum membrane {ECO:0000269|PubMed:15350194}; Multi-pass membrane protein {ECO:0000269|PubMed:15350194}. Golgi apparatus membrane {ECO:0000250|UniProtKB:O95197}; Multi-pass membrane protein {ECO:0000255}.		11990451; 12832288; 15350194; 15946766; 16141072; 15489334; 19665976; 21183079; 24262037; 25612671		KW-0007; KW-0025; KW-0053; KW-0903; KW-0256; KW-0931; KW-0333; KW-0472; KW-0597; KW-1185; KW-0812; KW-1133; KW-0813	5.0	GO:0000139; GO:0005783; GO:0005789; GO:0005794; GO:0006915; GO:0007420; GO:0014069; GO:0016021; GO:0016192; GO:0030182; GO:0043005; GO:0045202; GO:0071786; GO:0071787; GO:1902430
Q9ESW4	Q9ESW4	AGK_MOUSE	4.1685	2.0595	0.019424	Acylglycerol kinase, mitochondrial (EC 2.7.1.107) (EC 2.7.1.138) (EC 2.7.1.94) (Multiple substrate lipid kinase) (MuLK) (Multi-substrate lipid kinase)	Agk Mulk	Mus musculus (Mouse)	421	Acetylation;Alternative splicing;ATP-binding;Kinase;Lipid metabolism;Membrane;Mitochondrion;Mitochondrion inner membrane;Nucleotide-binding;Reference proteome;Transferase	ceramide biosynthetic process [GO:0046513]; glycerolipid metabolic process [GO:0046486]; lipid phosphorylation [GO:0046834]; phosphorylation [GO:0016310]; protein insertion into mitochondrial inner membrane [GO:0045039]; sphingolipid metabolic process [GO:0006665]	acylglycerol kinase activity [GO:0047620]; ATP binding [GO:0005524]; ceramide kinase activity [GO:0001729]; diacylglycerol kinase activity [GO:0004143]; dihydroceramide kinase activity [GO:0102773]; lipid kinase activity [GO:0001727]	cytoplasm [GO:0005737]; integral component of mitochondrial inner membrane [GO:0031305]; intracellular membrane-bounded organelle [GO:0043231]; membrane [GO:0016020]; mitochondrial inner membrane [GO:0005743]; mitochondrial intermembrane space [GO:0005758]; mitochondrial membrane [GO:0031966]; mitochondrion [GO:0005739]; TIM22 mitochondrial import inner membrane insertion complex [GO:0042721]	cytoplasm [GO:0005737]; integral component of mitochondrial inner membrane [GO:0031305]; intracellular membrane-bounded organelle [GO:0043231]; membrane [GO:0016020]; mitochondrial inner membrane [GO:0005743]; mitochondrial intermembrane space [GO:0005758]; mitochondrial membrane [GO:0031966]; mitochondrion [GO:0005739]; TIM22 mitochondrial import inner membrane insertion complex [GO:0042721]; ac…	SUBCELLULAR LOCATION: Mitochondrion inner membrane {ECO:0000250|UniProtKB:Q53H12}; Peripheral membrane protein {ECO:0000250|UniProtKB:Q53H12}. Mitochondrion intermembrane space {ECO:0000250|UniProtKB:Q53H12}. Note=Localizes in the mitochondrion intermembrane space, where it associates with the inner membrane. It is unclear whether the N-terminal hydrophobic region forms a transmembrane region or …		15252046; 16269826; 16141072; 15489334; 18004883; 21183079	PATHWAY: Lipid metabolism; glycerolipid metabolism. {ECO:0000269|PubMed:15252046}.	KW-0007; KW-0025; KW-0067; KW-0418; KW-0443; KW-0472; KW-0496; KW-0999; KW-0547; KW-1185; KW-0808	5.0	GO:0001727; GO:0001729; GO:0004143; GO:0005524; GO:0005737; GO:0005739; GO:0005743; GO:0005758; GO:0006665; GO:0016020; GO:0016310; GO:0031305; GO:0031966; GO:0042721; GO:0043231; GO:0045039; GO:0046486; GO:0046513; GO:0046834; GO:0047620; GO:0102773
Q9JI91	Q9JI91	ACTN2_MOUSE	2.8596	1.5158	0.047931	Alpha-actinin-2 (Alpha-actinin skeletal muscle isoform 2) (F-actin cross-linking protein)	Actn2	Mus musculus (Mouse)	894	Actin-binding;Calcium;Cytoplasm;Metal-binding;Phosphoprotein;Reference proteome;Repeat;Ubl conjugation	actin cytoskeleton organization [GO:0030036]; actin filament uncapping [GO:0051695]; cardiac muscle cell development [GO:0055013]; focal adhesion assembly [GO:0048041]; microspike assembly [GO:0030035]; muscle cell development [GO:0055001]; muscle contraction [GO:0006936]; negative regulation of potassium ion transmembrane transporter activity [GO:1901017]; negative regulation of potassium ion tr…	actin filament binding [GO:0051015]; calcium ion binding [GO:0005509]; cytoskeletal protein binding [GO:0008092]; FATZ binding [GO:0051373]; identical protein binding [GO:0042802]; LIM domain binding [GO:0030274]; nuclear receptor coactivator activity [GO:0030374]; phosphatidylinositol-4,5-bisphosphate binding [GO:0005546]; protein domain specific binding [GO:0019904]; protein-macromolecule adapt…	cell junction [GO:0030054]; cell projection [GO:0042995]; cortical actin cytoskeleton [GO:0030864]; filopodium [GO:0030175]; focal adhesion [GO:0005925]; glutamatergic synapse [GO:0098978]; plasma membrane [GO:0005886]; postsynaptic density membrane [GO:0098839]; postsynaptic density, intracellular component [GO:0099092]; sarcomere [GO:0030017]; striated muscle thin filament [GO:0005865]; Z disc …	cell junction [GO:0030054]; cell projection [GO:0042995]; cortical actin cytoskeleton [GO:0030864]; filopodium [GO:0030175]; focal adhesion [GO:0005925]; glutamatergic synapse [GO:0098978]; plasma membrane [GO:0005886]; postsynaptic density membrane [GO:0098839]; postsynaptic density, intracellular component [GO:0099092]; sarcomere [GO:0030017]; striated muscle thin filament [GO:0005865]; Z disc …	SUBCELLULAR LOCATION: Cytoplasm, myofibril, sarcomere, Z line {ECO:0000269|PubMed:19932097}. Note=Colocalizes with MYOZ1 and FLNC at the Z-lines of skeletal muscle.	PTM: Ubiquitinated by FBXL22, leading to proteasomal degradation. {ECO:0000250}.	11440986; 19468303; 10788519; 21183079; 19932097		KW-0009; KW-0106; KW-0963; KW-0479; KW-0597; KW-1185; KW-0677; KW-0832	5.0	GO:0005509; GO:0005546; GO:0005865; GO:0005886; GO:0005925; GO:0006936; GO:0008092; GO:0019904; GO:0030017; GO:0030018; GO:0030035; GO:0030036; GO:0030054; GO:0030175; GO:0030274; GO:0030374; GO:0030674; GO:0030864; GO:0031432; GO:0042391; GO:0042802; GO:0042995; GO:0043267; GO:0043268; GO:0044325; GO:0045214; GO:0048041; GO:0051015; GO:0051373; GO:0051695; GO:0055001; GO:0055013; GO:0070080; GO:…
Q9JMH9	Q9JMH9	MY18A_MOUSE	17.517	4.1307	0.0091696	Unconventional myosin-XVIIIa (Molecule associated with JAK3 N-terminus) (MAJN) (Myosin containing a PDZ domain) (Surfactant protein receptor SP-R210) (SP-R210)	Myo18a Myspdz	Mus musculus (Mouse)	2050	Alternative splicing;ATP-binding;Coiled coil;Cytoplasm;Cytoskeleton;Golgi apparatus;Motor protein;Myosin;Nucleotide-binding;Phosphoprotein;Reference proteome	actomyosin structure organization [GO:0031032]; asymmetric Golgi ribbon formation [GO:0090164]; cell migration [GO:0016477]; cellular response to interferon-gamma [GO:0071346]; Golgi organization [GO:0007030]; Golgi ribbon formation [GO:0090161]; Golgi vesicle budding [GO:0048194]; I-kappaB kinase/NF-kappaB signaling [GO:0007249]; negative regulation of apoptotic process [GO:0043066]; positive re…	actin filament binding [GO:0051015]; ADP binding [GO:0043531]; ATP binding [GO:0005524]	actomyosin [GO:0042641]; brush border [GO:0005903]; cytoskeleton [GO:0005856]; endoplasmic reticulum-Golgi intermediate compartment [GO:0005793]; Golgi membrane [GO:0000139]; myosin filament [GO:0032982]; myosin II complex [GO:0016460]; phagocytic vesicle [GO:0045335]; trans-Golgi network [GO:0005802]	actomyosin [GO:0042641]; brush border [GO:0005903]; cytoskeleton [GO:0005856]; endoplasmic reticulum-Golgi intermediate compartment [GO:0005793]; Golgi membrane [GO:0000139]; myosin filament [GO:0032982]; myosin II complex [GO:0016460]; phagocytic vesicle [GO:0045335]; trans-Golgi network [GO:0005802]; actin filament binding [GO:0051015]; ADP binding [GO:0043531]; ATP binding [GO:0005524]; actomy…	SUBCELLULAR LOCATION: Golgi apparatus {ECO:0000250|UniProtKB:Q92614}. Golgi apparatus, trans-Golgi network {ECO:0000250|UniProtKB:Q92614}. Golgi outpost {ECO:0000250|UniProtKB:D3ZFD0}. Cytoplasm, cytoskeleton, microtubule organizing center {ECO:0000250|UniProtKB:D3ZFD0}. Note=Recruited to the Golgi apparatus by GOLPH3 (By similarity). Localizes to the postsynaptic Golgi apparatus region, also nam…	PTM: Phosphorylated on tyrosine upon CSF1R activation. Isoform 6 is phosphorylated on Ser-340. {ECO:0000269|PubMed:14969583}.	10733906; 16141072; 19468303; 15489334; 16087679; 10733938; 12761286; 14969583; 15582604; 16452087; 17242355; 18630941; 19837035; 21183079; 21123169; 25965346		KW-0025; KW-0067; KW-0175; KW-0963; KW-0206; KW-0333; KW-0505; KW-0518; KW-0547; KW-0597; KW-1185	5.0	GO:0000139; GO:0005524; GO:0005793; GO:0005802; GO:0005856; GO:0005903; GO:0007030; GO:0007249; GO:0016460; GO:0016477; GO:0031032; GO:0032982; GO:0042641; GO:0043030; GO:0043066; GO:0043531; GO:0045335; GO:0048194; GO:0050714; GO:0051015; GO:0071346; GO:0090161; GO:0090164; GO:1903028
Q9QXS1	Q9QXS1	PLEC_MOUSE	2.8846	1.5284	0.04197	Plectin (PCN) (PLTN) (Plectin-1) (Plectin-6)	Plec Plec1	Mus musculus (Mouse)	4691	3D-structure;Acetylation;Actin-binding;Alternative splicing;Cell junction;Coiled coil;Cytoplasm;Cytoskeleton;Direct protein sequencing;Methylation;Phosphoprotein;Reference proteome;Repeat;SH3 domain	actin cytoskeleton organization [GO:0030036]; actin cytoskeleton reorganization [GO:0031532]; actin filament organization [GO:0007015]; actomyosin contractile ring assembly actin filament organization [GO:2000689]; adherens junction organization [GO:0034332]; cardiac muscle cell development [GO:0055013]; cell morphogenesis [GO:0000902]; cell motility [GO:0048870]; cellular response to extracellul…	actin binding [GO:0003779]; actin filament binding [GO:0051015]; ankyrin binding [GO:0030506]; cytoskeletal protein binding [GO:0008092]; dystroglycan binding [GO:0002162]; protein N-terminus binding [GO:0047485]; protein self-association [GO:0043621]; structural constituent of cytoskeleton [GO:0005200]; structural constituent of muscle [GO:0008307]; structural molecule activity [GO:0005198]	apical plasma membrane [GO:0016324]; axon [GO:0030424]; basal plasma membrane [GO:0009925]; brush border [GO:0005903]; cell periphery [GO:0071944]; contractile fiber [GO:0043292]; cytoplasm [GO:0005737]; cytosol [GO:0005829]; dendrite [GO:0030425]; focal adhesion [GO:0005925]; hemidesmosome [GO:0030056]; intermediate filament cytoskeleton [GO:0045111]; membrane [GO:0016020]; mitochondrial outer m…	apical plasma membrane [GO:0016324]; axon [GO:0030424]; basal plasma membrane [GO:0009925]; brush border [GO:0005903]; cell periphery [GO:0071944]; contractile fiber [GO:0043292]; cytoplasm [GO:0005737]; cytosol [GO:0005829]; dendrite [GO:0030425]; focal adhesion [GO:0005925]; hemidesmosome [GO:0030056]; intermediate filament cytoskeleton [GO:0045111]; membrane [GO:0016020]; mitochondrial outer m…	SUBCELLULAR LOCATION: Cytoplasm, cytoskeleton {ECO:0000250|UniProtKB:Q15149}. Cell junction, hemidesmosome {ECO:0000250|UniProtKB:Q15149}.	PTM: Phosphorylated by CDK1; regulates dissociation from intermediate filaments during mitosis. Isoform PLEC-1A is phosphorylated on Ser-21. Isoform PLEC-1A is phosphorylated on Tyr-26.	14672974; 19468303; 10556294; 16141072; 12200133; 16330710; 15592455; 16452087; 17947660; 17114649; 17208939; 17242355; 18827015; 18630941; 19144319; 19131326; 21183079; 19932097; 21745462; 23806337; 24940650; 24129315; 15128297		KW-0002; KW-0007; KW-0009; KW-0025; KW-0965; KW-0175; KW-0963; KW-0206; KW-0903; KW-0488; KW-0597; KW-1185; KW-0677; KW-0728	5.0	GO:0000902; GO:0002162; GO:0002522; GO:0003334; GO:0003779; GO:0005198; GO:0005200; GO:0005737; GO:0005741; GO:0005829; GO:0005903; GO:0005925; GO:0006469; GO:0006997; GO:0007005; GO:0007015; GO:0007519; GO:0007584; GO:0008092; GO:0008104; GO:0008307; GO:0009925; GO:0010467; GO:0010761; GO:0010818; GO:0014866; GO:0016020; GO:0016324; GO:0016528; GO:0019226; GO:0022011; GO:0022904; GO:0030016; GO:…
Q9QXS6	Q9QXS6	DREB_MOUSE	4.7066	2.2347	0.031822	Drebrin (Developmentally-regulated brain protein)	Dbn1 Drba	Mus musculus (Mouse)	706	Acetylation;Actin-binding;Alternative splicing;Cell junction;Cell projection;Cytoplasm;Developmental protein;Differentiation;Direct protein sequencing;Neurogenesis;Phosphoprotein;Reference proteome	actin filament organization [GO:0007015]; cell communication by chemical coupling [GO:0010643]; cell communication by electrical coupling [GO:0010644]; cellular response to transforming growth factor beta stimulus [GO:0071560]; cellular response to tumor necrosis factor [GO:0071356]; cytoplasmic sequestering of protein [GO:0051220]; generation of neurons [GO:0048699]; in utero embryonic developme…	actin filament binding [GO:0051015]; cytoskeletal motor inhibitor activity [GO:0140661]; cytoskeletal protein binding [GO:0008092]; profilin binding [GO:0005522]	actin cytoskeleton [GO:0015629]; actin filament [GO:0005884]; asymmetric synapse [GO:0032279]; axonal growth cone [GO:0044295]; axonal spine [GO:0044308]; cell-cell junction [GO:0005911]; cortical actin cytoskeleton [GO:0030864]; cytoplasm [GO:0005737]; cytoskeleton [GO:0005856]; dendrite [GO:0030425]; dendritic filopodium [GO:1902737]; dendritic shaft [GO:0043198]; dendritic spine [GO:0043197]; …	actin cytoskeleton [GO:0015629]; actin filament [GO:0005884]; asymmetric synapse [GO:0032279]; axonal growth cone [GO:0044295]; axonal spine [GO:0044308]; cell-cell junction [GO:0005911]; cortical actin cytoskeleton [GO:0030864]; cytoplasm [GO:0005737]; cytoskeleton [GO:0005856]; dendrite [GO:0030425]; dendritic filopodium [GO:1902737]; dendritic shaft [GO:0043198]; dendritic spine [GO:0043197]; …	SUBCELLULAR LOCATION: Cytoplasm {ECO:0000250|UniProtKB:Q16643}. Cell projection, dendrite {ECO:0000250|UniProtKB:Q16643}. Cytoplasm, cell cortex {ECO:0000250|UniProtKB:Q16643}. Cell junction {ECO:0000250|UniProtKB:Q16643}. Cell projection {ECO:0000269|PubMed:24720729}. Cell projection, growth cone {ECO:0000269|PubMed:24720729}. Note=In the absence of antigen, evenly distributed throughout subcort…		10633083; 11991718; 16141072; 19468303; 15489334; 15345747; 16452087; 19131326; 21183079; 24720729; 25865831		KW-0007; KW-0009; KW-0025; KW-0965; KW-0966; KW-0963; KW-0217; KW-0221; KW-0903; KW-0524; KW-0597; KW-1185	5.0	GO:0001701; GO:0005522; GO:0005737; GO:0005856; GO:0005884; GO:0005886; GO:0005911; GO:0005921; GO:0007015; GO:0008092; GO:0010643; GO:0010644; GO:0010811; GO:0010976; GO:0014069; GO:0015629; GO:0016020; GO:0030027; GO:0030175; GO:0030425; GO:0030426; GO:0030427; GO:0030833; GO:0030864; GO:0031915; GO:0032232; GO:0032279; GO:0032507; GO:0043025; GO:0043197; GO:0043198; GO:0044295; GO:0044308; GO:…
Q9QZB1	Q9QZB1	RGS20_MOUSE	0.36875	-1.4393	0.019262	Regulator of G-protein signaling 20 (RGS20) (Regulator of G-protein signaling Z1)	Rgs20 Rgsz1	Mus musculus (Mouse)	239	Cytoplasm;Glycoprotein;Lipoprotein;Membrane;Nucleus;Palmitate;Phosphoprotein;Reference proteome;Signal transduction inhibitor;Ubl conjugation	G protein-coupled receptor signaling pathway [GO:0007186]; negative regulation of signal transduction [GO:0009968]	GTPase activator activity [GO:0005096]	cytoplasm [GO:0005737]; Golgi apparatus [GO:0005794]; membrane [GO:0016020]; nucleus [GO:0005634]; trans-Golgi network [GO:0005802]	cytoplasm [GO:0005737]; Golgi apparatus [GO:0005794]; membrane [GO:0016020]; nucleus [GO:0005634]; trans-Golgi network [GO:0005802]; GTPase activator activity [GO:0005096]; G protein-coupled receptor signaling pathway [GO:0007186]; negative regulation of signal transduction [GO:0009968]	SUBCELLULAR LOCATION: Membrane; Lipid-anchor. Nucleus. Cytoplasm. Note=Shuttles between the cytoplasm/cell membrane and the nucleus Anchored to the membrane through palmitoylation. {ECO:0000250}.	PTM: Fatty acylated. Heavily palmitoylated in the cysteine string motif (By similarity). {ECO:0000250}.; PTM: N- and O-glycosylated in synapsomal membranes. {ECO:0000269|PubMed:14997173}.; PTM: Serine phosphorylated in synapsomal membranes. {ECO:0000269|PubMed:16900103}.; PTM: Sumoylated with SUMO1, SUMO2 and SUMO3. Sumoylation increases binding to the G-proteins, G(alpha)-i2 and G(z), and intera…	16141072; 15489334; 14997173; 15827571; 16900103		KW-0963; KW-0325; KW-0449; KW-0472; KW-0539; KW-0564; KW-0597; KW-1185; KW-0734; KW-0832	5.0	GO:0005096; GO:0005634; GO:0005737; GO:0005794; GO:0005802; GO:0007186; GO:0009968; GO:0016020
Q9QZE5	Q9QZE5	COPG1_MOUSE	3.1828	1.6703	0.048468	Coatomer subunit gamma-1 (Gamma-1-coat protein) (Gamma-1-COP)	Copg1 Copg	Mus musculus (Mouse)	874	3D-structure;Cytoplasm;Cytoplasmic vesicle;ER-Golgi transport;Golgi apparatus;Membrane;Phosphoprotein;Protein transport;Reference proteome;Repeat;Transport	endoplasmic reticulum to Golgi vesicle-mediated transport [GO:0006888]; establishment of Golgi localization [GO:0051683]; intra-Golgi vesicle-mediated transport [GO:0006891]; intracellular protein transport [GO:0006886]; organelle transport along microtubule [GO:0072384]; protein secretion [GO:0009306]	structural molecule activity [GO:0005198]	COPI vesicle coat [GO:0030126]; cytosol [GO:0005829]; endoplasmic reticulum [GO:0005783]; endoplasmic reticulum-Golgi intermediate compartment [GO:0005793]; Golgi apparatus [GO:0005794]; Golgi membrane [GO:0000139]	COPI vesicle coat [GO:0030126]; cytosol [GO:0005829]; endoplasmic reticulum [GO:0005783]; endoplasmic reticulum-Golgi intermediate compartment [GO:0005793]; Golgi apparatus [GO:0005794]; Golgi membrane [GO:0000139]; structural molecule activity [GO:0005198]; endoplasmic reticulum to Golgi vesicle-mediated transport [GO:0006888]; establishment of Golgi localization [GO:0051683]; intra-Golgi vesicl…	SUBCELLULAR LOCATION: Cytoplasm, cytosol {ECO:0000269|PubMed:17360540}. Golgi apparatus membrane {ECO:0000269|PubMed:17360540}; Peripheral membrane protein {ECO:0000269|PubMed:17360540}; Cytoplasmic side {ECO:0000269|PubMed:17360540}. Cytoplasmic vesicle, COPI-coated vesicle membrane {ECO:0000250}; Peripheral membrane protein {ECO:0000250}; Cytoplasmic side {ECO:0000250}. Note=The coatomer is cyt…		11018518; 16141072; 15489334; 17360540; 19067489; 21183079		KW-0002; KW-0963; KW-0968; KW-0931; KW-0333; KW-0472; KW-0597; KW-0653; KW-1185; KW-0677; KW-0813	4.0	GO:0000139; GO:0005198; GO:0005783; GO:0005793; GO:0005794; GO:0005829; GO:0006886; GO:0006888; GO:0006891; GO:0009306; GO:0030126; GO:0051683; GO:0072384
Q9QZX7	Q9QZX7	SRR_MOUSE	3.1088	1.6363	0.037265	Serine racemase (EC 5.1.1.18) (D-serine ammonia-lyase) (D-serine dehydratase) (EC 4.3.1.18) (L-serine ammonia-lyase) (L-serine dehydratase) (EC 4.3.1.17)	Srr	Mus musculus (Mouse)	339	Allosteric enzyme;Alternative splicing;ATP-binding;Direct protein sequencing;Isomerase;Lyase;Magnesium;Metal-binding;Nucleotide-binding;Phosphoprotein;Pyridoxal phosphate;Reference proteome;S-nitrosylation	aging [GO:0007568]; brain development [GO:0007420]; D-serine biosynthetic process [GO:0070179]; D-serine metabolic process [GO:0070178]; L-serine metabolic process [GO:0006563]; pyruvate biosynthetic process [GO:0042866]; response to lipopolysaccharide [GO:0032496]; response to morphine [GO:0043278]; response to xenobiotic stimulus [GO:0009410]; serine family amino acid metabolic process [GO:0009…	ATP binding [GO:0005524]; calcium ion binding [GO:0005509]; D-serine ammonia-lyase activity [GO:0008721]; glycine binding [GO:0016594]; identical protein binding [GO:0042802]; L-serine ammonia-lyase activity [GO:0003941]; magnesium ion binding [GO:0000287]; PDZ domain binding [GO:0030165]; protein homodimerization activity [GO:0042803]; pyridoxal phosphate binding [GO:0030170]; serine racemase ac…	apical part of cell [GO:0045177]; cytoplasm [GO:0005737]; neuronal cell body [GO:0043025]; plasma membrane [GO:0005886]	apical part of cell [GO:0045177]; cytoplasm [GO:0005737]; neuronal cell body [GO:0043025]; plasma membrane [GO:0005886]; ATP binding [GO:0005524]; calcium ion binding [GO:0005509]; D-serine ammonia-lyase activity [GO:0008721]; glycine binding [GO:0016594]; identical protein binding [GO:0042802]; L-serine ammonia-lyase activity [GO:0003941]; magnesium ion binding [GO:0000287]; PDZ domain binding […		PTM: S-nitrosylated, leading to decrease the enzyme activity. {ECO:0000269|PubMed:17293453}.	10557334; 16141072; 19468303; 15489334; 12515328; 12393813; 15536068; 17293453; 21183079		KW-0021; KW-0025; KW-0067; KW-0903; KW-0413; KW-0456; KW-0460; KW-0479; KW-0547; KW-0597; KW-0663; KW-1185; KW-0702	5.0	GO:0000287; GO:0003941; GO:0005509; GO:0005524; GO:0005737; GO:0005886; GO:0006563; GO:0007420; GO:0007568; GO:0008721; GO:0009069; GO:0009410; GO:0016594; GO:0018114; GO:0030165; GO:0030170; GO:0030378; GO:0032496; GO:0042802; GO:0042803; GO:0042866; GO:0043025; GO:0043278; GO:0045177; GO:0070178; GO:0070179
Q9R0N7	Q9R0N7	SYT7_MOUSE	5.2721	2.3984	0.0092524	Synaptotagmin-7 (Synaptotagmin VII) (SytVII)	Syt7	Mus musculus (Mouse)	403	3D-structure;Alternative splicing;Calcium;Calmodulin-binding;Cell membrane;Cell projection;Cytoplasmic vesicle;Exocytosis;Lipoprotein;Lysosome;Membrane;Metal-binding;Methylation;Palmitate;Peroxisome;Phosphoprotein;Reference proteome;Repeat;Synapse;Transmembrane;Transmembrane helix	calcium ion regulated lysosome exocytosis [GO:1990927]; calcium ion-regulated exocytosis of neurotransmitter [GO:0048791]; calcium-dependent activation of synaptic vesicle fusion [GO:0099502]; calcium-ion regulated exocytosis [GO:0017156]; cellular response to calcium ion [GO:0071277]; phagocytosis [GO:0006909]; phagosome-lysosome fusion [GO:0090385]; plasma membrane repair [GO:0001778]; positive…	calcium ion binding [GO:0005509]; calcium-dependent phospholipid binding [GO:0005544]; calmodulin binding [GO:0005516]; clathrin binding [GO:0030276]; phosphatidylinositol-4,5-bisphosphate binding [GO:0005546]; phosphatidylserine binding [GO:0001786]; SNARE binding [GO:0000149]; syntaxin binding [GO:0019905]	anchoring junction [GO:0070161]; axon terminus [GO:0043679]; cytosol [GO:0005829]; dendrite [GO:0030425]; dense core granule [GO:0031045]; early phagosome [GO:0032009]; exocytic vesicle [GO:0070382]; GABA-ergic synapse [GO:0098982]; glutamatergic synapse [GO:0098978]; hippocampal mossy fiber to CA3 synapse [GO:0098686]; integral component of presynaptic membrane [GO:0099056]; lysosomal membrane […	anchoring junction [GO:0070161]; axon terminus [GO:0043679]; cytosol [GO:0005829]; dendrite [GO:0030425]; dense core granule [GO:0031045]; early phagosome [GO:0032009]; exocytic vesicle [GO:0070382]; GABA-ergic synapse [GO:0098982]; glutamatergic synapse [GO:0098978]; hippocampal mossy fiber to CA3 synapse [GO:0098686]; integral component of presynaptic membrane [GO:0099056]; lysosomal membrane […	SUBCELLULAR LOCATION: Cell membrane {ECO:0000250|UniProtKB:Q62747}; Single-pass membrane protein {ECO:0000255}. Presynaptic cell membrane {ECO:0000269|PubMed:11395007}; Single-pass membrane protein {ECO:0000255}. Cytoplasmic vesicle, secretory vesicle, synaptic vesicle membrane {ECO:0000269|PubMed:24569478}; Single-pass membrane protein {ECO:0000255}. Lysosome membrane {ECO:0000269|PubMed:2104144…	PTM: Palmitoylated at its vesicular N-terminus; palmitoylation is required for localization to lysosome and phagocytosis in macrophages. {ECO:0000269|PubMed:21041449}.	10531343; 12071850; 19468303; 15489334; 10871604; 11395007; 12925704; 16982801; 17720139; 18539119; 18308938; 19171650; 21183079; 21041449; 20956309; 24569478; 24129315; 25860611; 26738595; 30429473; 20824061		KW-0002; KW-0025; KW-0106; KW-0112; KW-1003; KW-0966; KW-0968; KW-0268; KW-0449; KW-0458; KW-0472; KW-0479; KW-0488; KW-0564; KW-0576; KW-0597; KW-1185; KW-0677; KW-0770; KW-0812; KW-1133	5.0	GO:0000149; GO:0001778; GO:0001786; GO:0005509; GO:0005516; GO:0005544; GO:0005546; GO:0005764; GO:0005765; GO:0005777; GO:0005778; GO:0005829; GO:0005886; GO:0006909; GO:0008021; GO:0014059; GO:0016192; GO:0017156; GO:0017158; GO:0019905; GO:0030276; GO:0030425; GO:0030670; GO:0030672; GO:0031045; GO:0032009; GO:0036465; GO:0042734; GO:0043025; GO:0043679; GO:0045956; GO:0046850; GO:0048791; GO:…
Q9WTM5	Q9WTM5	RUVB2_MOUSE	0.21319	-2.2298	0.047609	RuvB-like 2 (EC 3.6.4.12) (p47 protein)	Ruvbl2	Mus musculus (Mouse)	463	Acetylation;Activator;ATP-binding;Chromatin regulator;Cytoplasm;DNA damage;DNA recombination;DNA repair;Helicase;Hydrolase;Isopeptide bond;Membrane;Nucleotide-binding;Nucleus;Phosphoprotein;Reference proteome;Transcription;Transcription regulation;Ubl conjugation	box C/D snoRNP assembly [GO:0000492]; cellular response to estradiol stimulus [GO:0071392]; cellular response to UV [GO:0034644]; chromatin remodeling [GO:0006338]; DNA recombination [GO:0006310]; DNA repair [GO:0006281]; establishment of protein localization to chromatin [GO:0071169]; histone acetylation [GO:0016573]; histone exchange [GO:0043486]; histone H2A acetylation [GO:0043968]; histone H…	ADP binding [GO:0043531]; ATP binding [GO:0005524]; ATP hydrolysis activity [GO:0016887]; ATPase binding [GO:0051117]; beta-catenin binding [GO:0008013]; chromatin DNA binding [GO:0031490]; DNA helicase activity [GO:0003678]; identical protein binding [GO:0042802]; promoter-enhancer loop anchoring activity [GO:0140585]; protein homodimerization activity [GO:0042803]; RNA polymerase II cis-regulat…	centrosome [GO:0005813]; chaperone complex [GO:0101031]; cytoplasm [GO:0005737]; cytosol [GO:0005829]; dynein axonemal particle [GO:0120293]; euchromatin [GO:0000791]; Ino80 complex [GO:0031011]; membrane [GO:0016020]; MLL1 complex [GO:0071339]; NuA4 histone acetyltransferase complex [GO:0035267]; nuclear matrix [GO:0016363]; nucleoplasm [GO:0005654]; nucleosome [GO:0000786]; nucleus [GO:0005634]…	centrosome [GO:0005813]; chaperone complex [GO:0101031]; cytoplasm [GO:0005737]; cytosol [GO:0005829]; dynein axonemal particle [GO:0120293]; euchromatin [GO:0000791]; Ino80 complex [GO:0031011]; membrane [GO:0016020]; MLL1 complex [GO:0071339]; NuA4 histone acetyltransferase complex [GO:0035267]; nuclear matrix [GO:0016363]; nucleoplasm [GO:0005654]; nucleosome [GO:0000786]; nucleus [GO:0005634]…	SUBCELLULAR LOCATION: Nucleus matrix {ECO:0000250|UniProtKB:Q9Y230}. Nucleus, nucleoplasm {ECO:0000250|UniProtKB:Q9Y230}. Cytoplasm {ECO:0000250|UniProtKB:Q9Y230}. Membrane {ECO:0000250|UniProtKB:Q9Y230}. Dynein axonemal particle {ECO:0000250|UniProtKB:Q9DE27}. Note=Mainly localized in the nucleus, associated with nuclear matrix or in the nuclear cytosol. Although it is also present in the cytopl…		10220587; 21183079		KW-0007; KW-0010; KW-0067; KW-0156; KW-0963; KW-0227; KW-0233; KW-0234; KW-0347; KW-0378; KW-1017; KW-0472; KW-0547; KW-0539; KW-0597; KW-1185; KW-0804; KW-0805; KW-0832	5.0	GO:0000492; GO:0000723; GO:0000786; GO:0000791; GO:0000812; GO:0000978; GO:0000979; GO:0001094; GO:0003678; GO:0003714; GO:0005524; GO:0005634; GO:0005654; GO:0005737; GO:0005813; GO:0005829; GO:0006275; GO:0006281; GO:0006282; GO:0006310; GO:0006338; GO:0006355; GO:0006357; GO:0008013; GO:0016020; GO:0016363; GO:0016573; GO:0016887; GO:0017025; GO:0031011; GO:0031490; GO:0033044; GO:0034644; GO:…
Q9WU78	Q9WU78	PDC6I_MOUSE	0.024227	-5.3672	0.0049566	Programmed cell death 6-interacting protein (ALG-2-interacting protein 1) (ALG-2-interacting protein X) (E2F1-inducible protein) (Eig2)	Pdcd6ip Aip1 Alix	Mus musculus (Mouse)	869	Acetylation;Alternative splicing;Apoptosis;Cell cycle;Cell division;Cell junction;Cytoplasm;Cytoskeleton;Methylation;Phosphoprotein;Protein transport;Reference proteome;Secreted;Tight junction;Transport	actomyosin contractile ring assembly [GO:0000915]; apoptotic process [GO:0006915]; bicellular tight junction assembly [GO:0070830]; maintenance of epithelial cell apical/basal polarity [GO:0045199]; midbody abscission [GO:0061952]; mitotic cytokinesis [GO:0000281]; multivesicular body sorting pathway [GO:0071985]; positive regulation of exosomal secretion [GO:1903543]; positive regulation of extr…	calcium-dependent protein binding [GO:0048306]; identical protein binding [GO:0042802]; protein dimerization activity [GO:0046983]; protein homodimerization activity [GO:0042803]; proteinase activated receptor binding [GO:0031871]; SH3 domain binding [GO:0017124]	actomyosin [GO:0042641]; bicellular tight junction [GO:0005923]; cytoplasm [GO:0005737]; cytosol [GO:0005829]; endoplasmic reticulum exit site [GO:0070971]; endosome [GO:0005768]; extracellular exosome [GO:0070062]; Flemming body [GO:0090543]; immunological synapse [GO:0001772]; melanosome [GO:0042470]; microtubule organizing center [GO:0005815]; myelin sheath [GO:0043209]	actomyosin [GO:0042641]; bicellular tight junction [GO:0005923]; cytoplasm [GO:0005737]; cytosol [GO:0005829]; endoplasmic reticulum exit site [GO:0070971]; endosome [GO:0005768]; extracellular exosome [GO:0070062]; Flemming body [GO:0090543]; immunological synapse [GO:0001772]; melanosome [GO:0042470]; microtubule organizing center [GO:0005815]; myelin sheath [GO:0043209]; calcium-dependent prot…	SUBCELLULAR LOCATION: Cytoplasm, cytosol {ECO:0000250|UniProtKB:Q9QZA2}. Melanosome {ECO:0000250|UniProtKB:Q8WUM4}. Cytoplasm, cytoskeleton, microtubule organizing center, centrosome {ECO:0000250|UniProtKB:Q8WUM4}. Secreted, extracellular exosome {ECO:0000269|PubMed:23523921}. Cell junction, tight junction {ECO:0000269|PubMed:27336173}. Midbody, Midbody ring {ECO:0000250|UniProtKB:Q8WUM4}. Note=C…	PTM: May be phosphorylated on tyrosine residues by activated PDGFRB. {ECO:0000250|UniProtKB:Q8WUM4}.	10200558; 9880530; 16141072; 19468303; 15489334; 10556317; 21183079; 22660413; 23523921; 27336173		KW-0007; KW-0025; KW-0053; KW-0131; KW-0132; KW-0965; KW-0963; KW-0206; KW-0488; KW-0597; KW-0653; KW-1185; KW-0964; KW-0796; KW-0813	5.0	GO:0000281; GO:0000915; GO:0001772; GO:0005737; GO:0005768; GO:0005815; GO:0005829; GO:0005923; GO:0006915; GO:0010824; GO:0015031; GO:0017124; GO:0031871; GO:0039702; GO:0042470; GO:0042641; GO:0042802; GO:0042803; GO:0043209; GO:0045199; GO:0046755; GO:0046983; GO:0048306; GO:0051260; GO:0061952; GO:0070062; GO:0070830; GO:0070971; GO:0071985; GO:0090543; GO:0090559; GO:0090611; GO:1903543; GO:…
Q9WUB3	Q9WUB3	PYGM_MOUSE	4.2394	2.0839	0.046599	Glycogen phosphorylase, muscle form (EC 2.4.1.1) (Myophosphorylase)	Pygm	Mus musculus (Mouse)	842	Acetylation;Allosteric enzyme;Carbohydrate metabolism;Glycogen metabolism;Glycosyltransferase;Nucleotide-binding;Phosphoprotein;Pyridoxal phosphate;Reference proteome;Transferase	cellular calcium ion homeostasis [GO:0006874]; glycogen catabolic process [GO:0005980]; glycogen metabolic process [GO:0005977]; response to cAMP [GO:0051591]; response to hypoxia [GO:0001666]; response to organic substance [GO:0010033]	AMP binding [GO:0016208]; carbohydrate binding [GO:0030246]; glycogen phosphorylase activity [GO:0008184]; linear malto-oligosaccharide phosphorylase activity [GO:0102250]; organic cyclic compound binding [GO:0097159]; pyridoxal phosphate binding [GO:0030170]; SHG alpha-glucan phosphorylase activity [GO:0102499]	cytoplasm [GO:0005737]; sarcoplasmic reticulum [GO:0016529]; Z disc [GO:0030018]	cytoplasm [GO:0005737]; sarcoplasmic reticulum [GO:0016529]; Z disc [GO:0030018]; AMP binding [GO:0016208]; carbohydrate binding [GO:0030246]; glycogen phosphorylase activity [GO:0008184]; linear malto-oligosaccharide phosphorylase activity [GO:0102250]; organic cyclic compound binding [GO:0097159]; pyridoxal phosphate binding [GO:0030170]; SHG alpha-glucan phosphorylase activity [GO:0102499]; ce…		PTM: Phosphorylation of Ser-15 converts phosphorylase B (unphosphorylated) to phosphorylase A. {ECO:0000250|UniProtKB:P11217}.	10318868; 15489334; 18034455; 21183079		KW-0007; KW-0021; KW-0119; KW-0321; KW-0328; KW-0547; KW-0597; KW-0663; KW-1185; KW-0808	5.0	GO:0001666; GO:0005737; GO:0005977; GO:0005980; GO:0006874; GO:0008184; GO:0010033; GO:0016208; GO:0016529; GO:0030018; GO:0030170; GO:0030246; GO:0051591; GO:0097159; GO:0102250; GO:0102499
Q9Z172	Q9Z172	SUMO3_MOUSE	4.428	2.1467	0.032904	Small ubiquitin-related modifier 3 (SUMO-3) (SMT3 homolog 1) (Ubiquitin-like protein SMT3A) (Smt3A)	Sumo3 Smt3a Smt3h1	Mus musculus (Mouse)	110	Alternative splicing;Cytoplasm;Isopeptide bond;Nucleus;Reference proteome;Ubl conjugation;Ubl conjugation pathway	negative regulation of DNA binding [GO:0043392]; positive regulation of ubiquitin-dependent protein catabolic process [GO:2000060]; protein localization to nucleus [GO:0034504]; protein sumoylation [GO:0016925]; regulation of protein localization to nucleus [GO:1900180]	protein tag [GO:0031386]; SUMO transferase activity [GO:0019789]; ubiquitin-like protein ligase binding [GO:0044389]	cytoplasm [GO:0005737]; nuclear body [GO:0016604]; nucleoplasm [GO:0005654]; nucleus [GO:0005634]; PML body [GO:0016605]	cytoplasm [GO:0005737]; nuclear body [GO:0016604]; nucleoplasm [GO:0005654]; nucleus [GO:0005634]; PML body [GO:0016605]; protein tag [GO:0031386]; SUMO transferase activity [GO:0019789]; ubiquitin-like protein ligase binding [GO:0044389]; negative regulation of DNA binding [GO:0043392]; positive regulation of ubiquitin-dependent protein catabolic process [GO:2000060]; protein localization to nuc…	SUBCELLULAR LOCATION: Cytoplasm {ECO:0000250}. Nucleus {ECO:0000250}. Nucleus, PML body {ECO:0000269|PubMed:18644859}.	PTM: Polymeric chains can be formed through Lys-11 cross-linking. {ECO:0000250}.; PTM: Cleavage of precursor form by SENP1, SENP2 or SENP5 is necessary for function. {ECO:0000250}.	9891849; 16141072; 15489334; 18644859		KW-0025; KW-0963; KW-1017; KW-0539; KW-1185; KW-0832; KW-0833	5.0	GO:0005634; GO:0005654; GO:0005737; GO:0016604; GO:0016605; GO:0016925; GO:0019789; GO:0031386; GO:0034504; GO:0043392; GO:0044389; GO:1900180; GO:2000060
Q9Z2I0	Q9Z2I0	LETM1_MOUSE	0.18925	-2.4016	0.006648	Mitochondrial proton/calcium exchanger protein (Leucine zipper-EF-hand-containing transmembrane protein 1)	Letm1	Mus musculus (Mouse)	738	Acetylation;Antiport;Calcium;Calcium transport;Coiled coil;Ion transport;Membrane;Metal-binding;Mitochondrion;Mitochondrion inner membrane;Reference proteome;Transit peptide;Transmembrane;Transmembrane helix;Transport	calcium export from the mitochondrion [GO:0099093]; cellular metal ion homeostasis [GO:0006875]; cristae formation [GO:0042407]; mitochondrial calcium ion homeostasis [GO:0051560]; mitochondrial calcium ion transmembrane transport [GO:0006851]; negative regulation of mitochondrial calcium ion concentration [GO:0051562]; protein hexamerization [GO:0034214]; protein homooligomerization [GO:0051260]…	calcium:proton antiporter activity [GO:0015369]; metal ion binding [GO:0046872]; ribosome binding [GO:0043022]	integral component of membrane [GO:0016021]; mitochondrial inner membrane [GO:0005743]; mitochondrion [GO:0005739]	integral component of membrane [GO:0016021]; mitochondrial inner membrane [GO:0005743]; mitochondrion [GO:0005739]; calcium:proton antiporter activity [GO:0015369]; metal ion binding [GO:0046872]; ribosome binding [GO:0043022]; calcium export from the mitochondrion [GO:0099093]; cellular metal ion homeostasis [GO:0006875]; cristae formation [GO:0042407]; mitochondrial calcium ion homeostasis [GO:…	SUBCELLULAR LOCATION: Mitochondrion inner membrane {ECO:0000269|PubMed:27669901}; Single-pass membrane protein {ECO:0000305}.		10486213; 15489334; 21183079; 23716663; 27669901		KW-0007; KW-0050; KW-0106; KW-0109; KW-0175; KW-0406; KW-0472; KW-0479; KW-0496; KW-0999; KW-1185; KW-0809; KW-0812; KW-1133; KW-0813	5.0	GO:0005739; GO:0005743; GO:0006851; GO:0006875; GO:0015369; GO:0016021; GO:0034214; GO:0042407; GO:0043022; GO:0046872; GO:0051260; GO:0051560; GO:0051562; GO:0099093; GO:1900069
Q9Z2I9	Q9Z2I9	SUCB1_MOUSE	0.016826	-5.8932	0.047425	Succinate--CoA ligase [ADP-forming] subunit beta, mitochondrial (EC 6.2.1.5) (ATP-specific succinyl-CoA synthetase subunit beta) (A-SCS) (Succinyl-CoA synthetase beta-A chain) (SCS-betaA)	Sucla2	Mus musculus (Mouse)	463	Acetylation;ATP-binding;Direct protein sequencing;Ligase;Magnesium;Metal-binding;Mitochondrion;Nucleotide-binding;Phosphoprotein;Reference proteome;Transit peptide;Tricarboxylic acid cycle	succinate metabolic process [GO:0006105]; succinyl-CoA metabolic process [GO:0006104]; tricarboxylic acid cycle [GO:0006099]	ATP binding [GO:0005524]; magnesium ion binding [GO:0000287]; succinate-CoA ligase (ADP-forming) activity [GO:0004775]; succinate-CoA ligase activity [GO:0004774]	mitochondrion [GO:0005739]; myelin sheath [GO:0043209]; succinate-CoA ligase complex [GO:0042709]	mitochondrion [GO:0005739]; myelin sheath [GO:0043209]; succinate-CoA ligase complex [GO:0042709]; ATP binding [GO:0005524]; magnesium ion binding [GO:0000287]; succinate-CoA ligase (ADP-forming) activity [GO:0004775]; succinate-CoA ligase activity [GO:0004774]; succinate metabolic process [GO:0006105]; succinyl-CoA metabolic process [GO:0006104]; tricarboxylic acid cycle [GO:0006099]	SUBCELLULAR LOCATION: Mitochondrion {ECO:0000255|HAMAP-Rule:MF_03220}.		16141072; 15489334; 9765291; 17114649; 17242355; 21183079; 23806337; 23576753	PATHWAY: Carbohydrate metabolism; tricarboxylic acid cycle; succinate from succinyl-CoA (ligase route): step 1/1. {ECO:0000255|HAMAP-Rule:MF_03220}.	KW-0007; KW-0067; KW-0903; KW-0436; KW-0460; KW-0479; KW-0496; KW-0547; KW-0597; KW-1185; KW-0809; KW-0816	4.0	GO:0000287; GO:0004774; GO:0004775; GO:0005524; GO:0005739; GO:0006099; GO:0006104; GO:0006105; GO:0042709; GO:0043209
Q9Z2W0	Q9Z2W0	DNPEP_MOUSE	96.69	6.5953	0.026116	Aspartyl aminopeptidase (EC 3.4.11.21)	Dnpep	Mus musculus (Mouse)	473	Aminopeptidase;Cytoplasm;Hydrolase;Metal-binding;Metalloprotease;Phosphoprotein;Protease;Reference proteome;Zinc	proteolysis [GO:0006508]	aminopeptidase activity [GO:0004177]; identical protein binding [GO:0042802]; metallopeptidase activity [GO:0008237]; zinc ion binding [GO:0008270]	cytosol [GO:0005829]	cytosol [GO:0005829]; aminopeptidase activity [GO:0004177]; identical protein binding [GO:0042802]; metallopeptidase activity [GO:0008237]; zinc ion binding [GO:0008270]; proteolysis [GO:0006508]	SUBCELLULAR LOCATION: Cytoplasm.		9632644; 16141072; 15489334; 21183079		KW-0031; KW-0963; KW-0378; KW-0479; KW-0482; KW-0597; KW-0645; KW-1185; KW-0862	3.0	GO:0004177; GO:0005829; GO:0006508; GO:0008237; GO:0008270; GO:0042802
Q9Z2Y3	Q9Z2Y3	HOME1_MOUSE	0.15385	-2.7004	0.035522	Homer protein homolog 1 (Homer-1) (VASP/Ena-related gene up-regulated during seizure and LTP 1) (Vesl-1)	Homer1 Vesl1	Mus musculus (Mouse)	366	Acetylation;Alternative splicing;Cell projection;Coiled coil;Cytoplasm;Phosphoprotein;Reference proteome;Synapse	behavioral response to cocaine [GO:0048148]; chemical homeostasis within a tissue [GO:0048875]; circadian rhythm [GO:0007623]; G protein-coupled glutamate receptor signaling pathway [GO:0007216]; positive regulation of calcium ion transport [GO:0051928]; protein localization to synapse [GO:0035418]; protein tetramerization [GO:0051262]; regulation of calcium ion import [GO:0090279]; regulation of…	G protein-coupled glutamate receptor binding [GO:0035256]; identical protein binding [GO:0042802]; molecular adaptor activity [GO:0060090]; protein-containing complex binding [GO:0044877]; scaffold protein binding [GO:0097110]; signaling receptor binding [GO:0005102]; structural constituent of postsynapse [GO:0099186]; transmembrane transporter binding [GO:0044325]; type 5 metabotropic glutamate …	anchoring junction [GO:0070161]; apical part of cell [GO:0045177]; axon [GO:0030424]; costamere [GO:0043034]; cytoplasm [GO:0005737]; dendrite [GO:0030425]; dendritic shaft [GO:0043198]; dendritic spine [GO:0043197]; excitatory synapse [GO:0060076]; glutamatergic synapse [GO:0098978]; membrane [GO:0016020]; neuron projection [GO:0043005]; neuron spine [GO:0044309]; neuronal cell body [GO:0043025]…	anchoring junction [GO:0070161]; apical part of cell [GO:0045177]; axon [GO:0030424]; costamere [GO:0043034]; cytoplasm [GO:0005737]; dendrite [GO:0030425]; dendritic shaft [GO:0043198]; dendritic spine [GO:0043197]; excitatory synapse [GO:0060076]; glutamatergic synapse [GO:0098978]; membrane [GO:0016020]; neuron projection [GO:0043005]; neuron spine [GO:0044309]; neuronal cell body [GO:0043025]…	SUBCELLULAR LOCATION: Cytoplasm {ECO:0000269|PubMed:24153177}. Postsynaptic density {ECO:0000269|PubMed:24153177}. Synapse {ECO:0000269|PubMed:24153177}. Cell projection, dendritic spine {ECO:0000250|UniProtKB:Q9Z214}. Note=Isoform 1 inhibits surface expression of GRM5 causing it to be retained in the endoplasmic reticulum. The N-terminal of isoform 2 may facilitate trafficking of the complex wit…		9808458; 12176012; 9808459; 10851183; 12379179; 17107665; 21183079; 21558424; 24153177; 27373832		KW-0007; KW-0025; KW-0966; KW-0175; KW-0963; KW-0597; KW-1185; KW-0770	5.0	GO:0003009; GO:0005102; GO:0005737; GO:0005886; GO:0007216; GO:0007623; GO:0014069; GO:0016020; GO:0030018; GO:0030424; GO:0030425; GO:0031802; GO:0035094; GO:0035256; GO:0035418; GO:0042802; GO:0043005; GO:0043025; GO:0043034; GO:0043197; GO:0043198; GO:0044309; GO:0044325; GO:0044877; GO:0045177; GO:0045202; GO:0048148; GO:0048741; GO:0048875; GO:0051262; GO:0051592; GO:0051928; GO:0051966; GO:…

## Sheet: Mitochondria
From	Entry	Entry Name	FC	log2(FC)	raw.pval2	Protein names	Gene Names	Organism	Length	Keywords	Gene Ontology (biological process)	Gene Ontology (molecular function)	Gene Ontology (cellular component)	Gene Ontology (GO)	Subcellular location [CC]	Post-translational modification	PubMed ID	Pathway	Keyword ID	Annotation	Gene Ontology IDs
A2A699	A2A699	F1712_MOUSE	15.695	3.9722	0.034451	Protein FAM171A2	Fam171a2	Mus musculus (Mouse)	822	Alternative splicing;Glycoprotein;Membrane;Phosphoprotein;Reference proteome;Signal;Transmembrane;Transmembrane helix			integral component of membrane [GO:0016021]	integral component of membrane [GO:0016021]	SUBCELLULAR LOCATION: Membrane {ECO:0000305}; Single-pass type I membrane protein {ECO:0000305}.		19468303; 15489334; 16452087; 21183079		KW-0025; KW-0325; KW-0472; KW-0597; KW-1185; KW-0732; KW-0812; KW-1133	3.0	GO:0016021
B9EJ86	B9EJ86	OSBL8_MOUSE	2.3637	1.2411	0.029156	Oxysterol-binding protein-related protein 8 (ORP-8) (OSBP-related protein 8)	Osbpl8 Kiaa1451 Orp8	Mus musculus (Mouse)	889	Acetylation;Endoplasmic reticulum;Lipid transport;Lipid-binding;Membrane;Nucleus;Phosphoprotein;Reference proteome;Transmembrane;Transmembrane helix;Transport	activation of protein kinase B activity [GO:0032148]; fat cell differentiation [GO:0045444]; negative regulation of cell migration [GO:0030336]; negative regulation of sequestering of triglyceride [GO:0010891]; phospholipid transport [GO:0015914]; positive regulation of glucose import [GO:0046326]; positive regulation of insulin receptor signaling pathway [GO:0046628]; positive regulation of prot…	cholesterol binding [GO:0015485]; phosphatidylinositol-4-phosphate binding [GO:0070273]; phosphatidylserine binding [GO:0001786]; phosphatidylserine transfer activity [GO:0140343]; sterol binding [GO:0032934]; sterol transporter activity [GO:0015248]	cortical endoplasmic reticulum [GO:0032541]; cytosol [GO:0005829]; endoplasmic reticulum [GO:0005783]; endoplasmic reticulum membrane [GO:0005789]; integral component of membrane [GO:0016021]; intracellular membrane-bounded organelle [GO:0043231]; membrane [GO:0016020]; nuclear membrane [GO:0031965]	cortical endoplasmic reticulum [GO:0032541]; cytosol [GO:0005829]; endoplasmic reticulum [GO:0005783]; endoplasmic reticulum membrane [GO:0005789]; integral component of membrane [GO:0016021]; intracellular membrane-bounded organelle [GO:0043231]; membrane [GO:0016020]; nuclear membrane [GO:0031965]; cholesterol binding [GO:0015485]; phosphatidylinositol-4-phosphate binding [GO:0070273]; phosphat…	SUBCELLULAR LOCATION: Endoplasmic reticulum membrane {ECO:0000250|UniProtKB:Q9BZF1}; Single-pass membrane protein {ECO:0000250|UniProtKB:Q9BZF1}. Nucleus membrane {ECO:0000250|UniProtKB:Q9BZF1}. Note=The presence of the N-terminus extension contains an overall negative charge that may explain the weak localization to the cortical endoplasmic reticulum. {ECO:0000250|UniProtKB:Q9BZF1}.		19468303; 15489334; 15368895; 17242355; 17991739; 19144319; 21183079; 23554939; 25347070		KW-0007; KW-0256; KW-0445; KW-0446; KW-0472; KW-0539; KW-0597; KW-1185; KW-0812; KW-1133; KW-0813	5.0	GO:0001786; GO:0005783; GO:0005789; GO:0005829; GO:0010891; GO:0015248; GO:0015485; GO:0015914; GO:0016020; GO:0016021; GO:0030336; GO:0031965; GO:0032148; GO:0032541; GO:0032934; GO:0043231; GO:0045444; GO:0046326; GO:0046628; GO:0051897; GO:0070273; GO:0090204; GO:0140343
E9Q3L2	E9Q3L2	PI4KA_MOUSE	0.21716	-2.2032	0.049192	Phosphatidylinositol 4-kinase alpha (PI4-kinase alpha) (PI4K-alpha) (PtdIns-4-kinase alpha) (EC 2.7.1.67)	Pi4ka Pik4 Pik4ca	Mus musculus (Mouse)	2105	ATP-binding;Cell membrane;Cytoplasm;Kinase;Lipid metabolism;Membrane;Nucleotide-binding;Phosphoprotein;Reference proteome;Transferase	modulation by host of viral process [GO:0044788]; phosphatidylinositol phosphate biosynthetic process [GO:0046854]; phosphatidylinositol-mediated signaling [GO:0048015]; phosphorylation [GO:0016310]; reorganization of cellular membranes to establish viral sites of replication [GO:0140754]	1-phosphatidylinositol 4-kinase activity [GO:0004430]; ATP binding [GO:0005524]; kinase activity [GO:0016301]; phosphatidylinositol kinase activity [GO:0052742]	cytoplasm [GO:0005737]; Golgi-associated vesicle membrane [GO:0030660]; membrane [GO:0016020]; plasma membrane [GO:0005886]	cytoplasm [GO:0005737]; Golgi-associated vesicle membrane [GO:0030660]; membrane [GO:0016020]; plasma membrane [GO:0005886]; 1-phosphatidylinositol 4-kinase activity [GO:0004430]; ATP binding [GO:0005524]; kinase activity [GO:0016301]; phosphatidylinositol kinase activity [GO:0052742]; modulation by host of viral process [GO:0044788]; phosphatidylinositol phosphate biosynthetic process [GO:004685…	SUBCELLULAR LOCATION: Cytoplasm {ECO:0000250|UniProtKB:P42356}. Cell membrane {ECO:0000250|UniProtKB:P42356}. Note=Localization to the plasma membrane is mediated by the PI4K complex and association with EFR3 (EFR3A or EFR3B), TTC7 (TTC7A or TTC7B) and FAM126 (FAM126A or FAM126B). Localization to the plasma membrane is regulated by TMEM150A. {ECO:0000250|UniProtKB:P42356}.		19468303; 15489334; 16141072; 17242355; 21183079; 23229899		KW-0067; KW-1003; KW-0963; KW-0418; KW-0443; KW-0472; KW-0547; KW-0597; KW-1185; KW-0808	5.0	GO:0004430; GO:0005524; GO:0005737; GO:0005886; GO:0016020; GO:0016301; GO:0016310; GO:0030660; GO:0044788; GO:0046854; GO:0048015; GO:0052742; GO:0140754
O08585	O08585	CLCA_MOUSE	2.3072	1.2061	0.037085	Clathrin light chain A (Lca)	Clta	Mus musculus (Mouse)	235	Acetylation;Calcium;Cell cycle;Cell division;Coated pit;Cytoplasm;Cytoplasmic vesicle;Cytoskeleton;Membrane;Mitosis;Phosphoprotein;Reference proteome	cell cycle [GO:0007049]; cell division [GO:0051301]; clathrin coat assembly [GO:0048268]; clathrin-dependent endocytosis [GO:0072583]; intracellular protein transport [GO:0006886]	clathrin heavy chain binding [GO:0032050]; GTPase binding [GO:0051020]; peptide binding [GO:0042277]; protein-containing complex binding [GO:0044877]; structural molecule activity [GO:0005198]	clathrin coat [GO:0030118]; clathrin coat of coated pit [GO:0030132]; clathrin coat of trans-Golgi network vesicle [GO:0030130]; clathrin complex [GO:0071439]; clathrin vesicle coat [GO:0030125]; clathrin-coated pit [GO:0005905]; clathrin-coated vesicle [GO:0030136]; cytoplasmic vesicle [GO:0031410]; glutamatergic synapse [GO:0098978]; plasma membrane [GO:0005886]; postsynaptic endocytic zone [GO…	clathrin coat [GO:0030118]; clathrin coat of coated pit [GO:0030132]; clathrin coat of trans-Golgi network vesicle [GO:0030130]; clathrin complex [GO:0071439]; clathrin vesicle coat [GO:0030125]; clathrin-coated pit [GO:0005905]; clathrin-coated vesicle [GO:0030136]; cytoplasmic vesicle [GO:0031410]; glutamatergic synapse [GO:0098978]; plasma membrane [GO:0005886]; postsynaptic endocytic zone [GO…	SUBCELLULAR LOCATION: Cytoplasmic vesicle membrane; Peripheral membrane protein; Cytoplasmic side. Membrane, coated pit; Peripheral membrane protein; Cytoplasmic side. Cytoplasm, cytoskeleton, spindle {ECO:0000250|UniProtKB:P09496}. Note=Cytoplasmic face of coated pits and vesicles.In complex with TACC3 and CKAP5 (forming the TACC3/ch-TOG/clathrin complex) localized to inter-microtubule bridges i…		19468303; 21183079; 23806337		KW-0007; KW-0106; KW-0131; KW-0132; KW-0168; KW-0963; KW-0968; KW-0206; KW-0472; KW-0498; KW-0597; KW-1185	5.0	GO:0005198; GO:0005819; GO:0005886; GO:0005905; GO:0006886; GO:0007049; GO:0030118; GO:0030125; GO:0030130; GO:0030132; GO:0030136; GO:0030672; GO:0031410; GO:0032050; GO:0042277; GO:0044877; GO:0048268; GO:0051020; GO:0051301; GO:0071439; GO:0072583; GO:0098835; GO:0098843; GO:0098978; GO:0099631
O08756	O08756	HCD2_MOUSE	4.0248	2.0089	0.029454	3-hydroxyacyl-CoA dehydrogenase type-2 (EC 1.1.1.35) (17-beta-estradiol 17-dehydrogenase) (EC 1.1.1.62) (2-methyl-3-hydroxybutyryl-CoA dehydrogenase) (MHBD) (3-alpha-(17-beta)-hydroxysteroid dehydrogenase (NAD(+))) (EC 1.1.1.239) (3-hydroxy-2-methylbutyryl-CoA dehydrogenase) (EC 1.1.1.178) (3-hydroxyacyl-CoA dehydrogenase type II) (3alpha(or 20beta)-hydroxysteroid dehydrogenase) (EC 1.1.1.53) (7-…	Hsd17b10 Erab Hadh2	Mus musculus (Mouse)	261	Acetylation;Direct protein sequencing;Fatty acid metabolism;Lipid metabolism;Mitochondrion;Mitochondrion nucleoid;NAD;Oxidoreductase;Reference proteome;Steroid metabolism;tRNA processing	androgen metabolic process [GO:0008209]; bile acid biosynthetic process [GO:0006699]; brexanolone metabolic process [GO:0062173]; C21-steroid hormone metabolic process [GO:0008207]; estrogen metabolic process [GO:0008210]; fatty acid beta-oxidation [GO:0006635]; fatty acid metabolic process [GO:0006631]; isoleucine catabolic process [GO:0006550]; mitochondrial tRNA 3'-end processing [GO:1990180];…	17-beta-hydroxysteroid dehydrogenase (NAD+) activity [GO:0044594]; 3-hydroxy-2-methylbutyryl-CoA dehydrogenase activity [GO:0047015]; 3-hydroxyacyl-CoA dehydrogenase activity [GO:0003857]; acetoacetyl-CoA reductase activity [GO:0018454]; amyloid-beta binding [GO:0001540]; androstan-3-alpha,17-beta-diol dehydrogenase activity [GO:0047044]; chenodeoxycholate 7-alpha-dehydrogenase (NAD+) activity [G…	endoplasmic reticulum [GO:0005783]; mitochondrial inner membrane [GO:0005743]; mitochondrial nucleoid [GO:0042645]; mitochondrial ribonuclease P complex [GO:0030678]; mitochondrion [GO:0005739]; tRNA methyltransferase complex [GO:0043527]	endoplasmic reticulum [GO:0005783]; mitochondrial inner membrane [GO:0005743]; mitochondrial nucleoid [GO:0042645]; mitochondrial ribonuclease P complex [GO:0030678]; mitochondrion [GO:0005739]; tRNA methyltransferase complex [GO:0043527]; 17-beta-hydroxysteroid dehydrogenase (NAD+) activity [GO:0044594]; 3-hydroxy-2-methylbutyryl-CoA dehydrogenase activity [GO:0047015]; 3-hydroxyacyl-CoA dehydro…	SUBCELLULAR LOCATION: Mitochondrion {ECO:0000250|UniProtKB:Q99714}. Mitochondrion matrix, mitochondrion nucleoid {ECO:0000250|UniProtKB:Q99714}.		21183079; 20077426; 23806337; 23576753	PATHWAY: Amino-acid degradation; L-isoleucine degradation. {ECO:0000250|UniProtKB:Q99714}.; PATHWAY: Lipid metabolism; fatty acid beta-oxidation. {ECO:0000250|UniProtKB:Q99714}.; PATHWAY: Steroid metabolism. {ECO:0000250|UniProtKB:Q99714}.; PATHWAY: Lipid metabolism; bile acid biosynthesis. {ECO:0000250|UniProtKB:Q99714}.	KW-0007; KW-0903; KW-0276; KW-0443; KW-0496; KW-1135; KW-0520; KW-0560; KW-1185; KW-0753; KW-0819	5.0	GO:0000049; GO:0001540; GO:0003857; GO:0004303; GO:0005496; GO:0005739; GO:0005743; GO:0005783; GO:0006550; GO:0006631; GO:0006635; GO:0006699; GO:0007005; GO:0008207; GO:0008209; GO:0008210; GO:0008709; GO:0018454; GO:0030283; GO:0030331; GO:0030678; GO:0042645; GO:0042802; GO:0043527; GO:0044594; GO:0047015; GO:0047035; GO:0047044; GO:0051287; GO:0051289; GO:0062173; GO:0070901; GO:0097745; GO:…
O08788	O08788	DCTN1_MOUSE	0.40898	-1.2899	0.040245	Dynactin subunit 1 (150 kDa dynein-associated polypeptide) (DAP-150) (DP-150) (p150-glued)	Dctn1	Mus musculus (Mouse)	1281	Alternative splicing;Cell cycle;Cell division;Coiled coil;Cytoplasm;Cytoskeleton;Dynein;Microtubule;Mitosis;Nucleus;Phosphoprotein;Reference proteome;Transport;Ubl conjugation	cell division [GO:0051301]; centriole-centriole cohesion [GO:0010457]; cytoplasmic microtubule organization [GO:0031122]; establishment of mitotic spindle orientation [GO:0000132]; melanosome transport [GO:0032402]; microtubule anchoring at centrosome [GO:0034454]; motor behavior [GO:0061744]; neuromuscular junction development [GO:0007528]; neuromuscular process [GO:0050905]; neuron cellular hom…	identical protein binding [GO:0042802]; microtubule binding [GO:0008017]; microtubule plus-end binding [GO:0051010]; protein kinase binding [GO:0019901]; tubulin binding [GO:0015631]	axon [GO:0030424]; cell cortex [GO:0005938]; cell cortex region [GO:0099738]; cell leading edge [GO:0031252]; centriolar subdistal appendage [GO:0120103]; centriole [GO:0005814]; centrosome [GO:0005813]; ciliary basal body [GO:0036064]; cytoplasm [GO:0005737]; cytoplasmic dynein complex [GO:0005868]; cytosol [GO:0005829]; intercellular bridge [GO:0045171]; kinetochore [GO:0000776]; microtubule [G…	axon [GO:0030424]; cell cortex [GO:0005938]; cell cortex region [GO:0099738]; cell leading edge [GO:0031252]; centriolar subdistal appendage [GO:0120103]; centriole [GO:0005814]; centrosome [GO:0005813]; ciliary basal body [GO:0036064]; cytoplasm [GO:0005737]; cytoplasmic dynein complex [GO:0005868]; cytosol [GO:0005829]; intercellular bridge [GO:0045171]; kinetochore [GO:0000776]; microtubule [G…	SUBCELLULAR LOCATION: Cytoplasm {ECO:0000250|UniProtKB:Q14203}. Cytoplasm, cytoskeleton {ECO:0000269|PubMed:16954346}. Cytoplasm, cytoskeleton, microtubule organizing center, centrosome {ECO:0000250|UniProtKB:Q14203}. Cytoplasm, cytoskeleton, microtubule organizing center, centrosome, centriole {ECO:0000269|PubMed:23386061}. Cytoplasm, cytoskeleton, spindle {ECO:0000250|UniProtKB:Q14203}. Nucleus…	PTM: Ubiquitinated by a SCF complex containing FBXL5, leading to its degradation by the proteasome. {ECO:0000250|UniProtKB:Q14203}.; PTM: Phosphorylation by SLK at Thr-145, Thr-146 and Thr-147 targets DCTN1 to the centrosome. It is uncertain if SLK phosphorylates all three threonines or one or two of them. PLK1-mediated phosphorylation at Ser-179 is essential for its localization in the nuclear e…	9070275; 16141072; 19468303; 14581450; 16954346; 19935774; 21183079; 22275436; 22956769; 23386061; 25189619; 27474409; 30787442		KW-0025; KW-0131; KW-0132; KW-0175; KW-0963; KW-0206; KW-0243; KW-0493; KW-0498; KW-0539; KW-0597; KW-1185; KW-0813; KW-0832	5.0	GO:0000132; GO:0000776; GO:0000922; GO:0005634; GO:0005635; GO:0005737; GO:0005813; GO:0005814; GO:0005819; GO:0005829; GO:0005868; GO:0005874; GO:0005875; GO:0005938; GO:0007097; GO:0007528; GO:0008017; GO:0010457; GO:0015630; GO:0015631; GO:0019901; GO:0021517; GO:0030424; GO:0030904; GO:0031116; GO:0031122; GO:0031252; GO:0032402; GO:0032991; GO:0034454; GO:0035371; GO:0036064; GO:0042147; GO:…
O35685	O35685	NUDC_MOUSE	12.348	3.6262	0.028659	Nuclear migration protein nudC (Nuclear distribution protein C homolog) (Silica-induced gene 92 protein) (SIG-92)	Nudc	Mus musculus (Mouse)	332	3D-structure;Acetylation;Cell cycle;Cell division;Coiled coil;Cytoplasm;Cytoskeleton;Microtubule;Mitosis;Nucleus;Phosphoprotein;Reference proteome	cell division [GO:0051301]; mitotic metaphase plate congression [GO:0007080]; mitotic spindle organization [GO:0007052]; nuclear migration [GO:0007097]; protein folding [GO:0006457]; response to peptide hormone [GO:0043434]	unfolded protein binding [GO:0051082]	cytoplasm [GO:0005737]; cytosol [GO:0005829]; Golgi apparatus [GO:0005794]; microtubule [GO:0005874]; midbody [GO:0030496]; mitotic spindle [GO:0072686]; nucleus [GO:0005634]	cytoplasm [GO:0005737]; cytosol [GO:0005829]; Golgi apparatus [GO:0005794]; microtubule [GO:0005874]; midbody [GO:0030496]; mitotic spindle [GO:0072686]; nucleus [GO:0005634]; unfolded protein binding [GO:0051082]; cell division [GO:0051301]; mitotic metaphase plate congression [GO:0007080]; mitotic spindle organization [GO:0007052]; nuclear migration [GO:0007097]; protein folding [GO:0006457]; r…	SUBCELLULAR LOCATION: Cytoplasm, cytoskeleton {ECO:0000250}. Nucleus {ECO:0000250}. Cytoplasm, cytoskeleton, spindle {ECO:0000250|UniProtKB:Q9Y266}. Midbody {ECO:0000250|UniProtKB:Q9Y266}. Note=A small proportion is nuclear, in a punctate pattern (By similarity). In a filamentous pattern adjacent to the nucleus of migrating cerebellar granule cells. Colocalizes with tubulin and dynein and with th…	PTM: Reversibly phosphorylated on serine residues during the M phase of the cell cycle. Phosphorylation on Ser-275 and Ser-327 is necessary for correct formation of mitotic spindles and chromosome separation during mitosis. Phosphorylated by PLK and other kinases (By similarity). {ECO:0000250|UniProtKB:Q9Y266}.	7868905; 9601647; 16141072; 15489334; 11734602; 21183079		KW-0002; KW-0007; KW-0131; KW-0132; KW-0175; KW-0963; KW-0206; KW-0493; KW-0498; KW-0539; KW-0597; KW-1185	5.0	GO:0005634; GO:0005737; GO:0005794; GO:0005829; GO:0005874; GO:0006457; GO:0007052; GO:0007080; GO:0007097; GO:0030496; GO:0043434; GO:0051082; GO:0051301; GO:0072686
O70318	O70318	E41L2_MOUSE	5.6386	2.4953	0.016038	Band 4.1-like protein 2 (Erythrocyte membrane protein band 4.1-like 2) (Generally expressed protein 4.1) (4.1G)	Epb41l2 Epb4.1l2	Mus musculus (Mouse)	988	Acetylation;Actin-binding;Cell cycle;Cell division;Cell membrane;Cytoplasm;Cytoskeleton;Membrane;Mitosis;Phosphoprotein;Reference proteome;Transport	actin cytoskeleton organization [GO:0030036]; actomyosin structure organization [GO:0031032]; cell cycle [GO:0007049]; cell division [GO:0051301]; cortical actin cytoskeleton organization [GO:0030866]; positive regulation of protein localization to cell cortex [GO:1904778]; regulation of cell shape [GO:0008360]	actin binding [GO:0003779]; PH domain binding [GO:0042731]; spectrin binding [GO:0030507]; structural molecule activity [GO:0005198]	actin cytoskeleton [GO:0015629]; cell cortex [GO:0005938]; cell junction [GO:0030054]; COP9 signalosome [GO:0008180]; cytoskeleton [GO:0005856]; nucleoplasm [GO:0005654]; plasma membrane [GO:0005886]	actin cytoskeleton [GO:0015629]; cell cortex [GO:0005938]; cell junction [GO:0030054]; COP9 signalosome [GO:0008180]; cytoskeleton [GO:0005856]; nucleoplasm [GO:0005654]; plasma membrane [GO:0005886]; actin binding [GO:0003779]; PH domain binding [GO:0042731]; spectrin binding [GO:0030507]; structural molecule activity [GO:0005198]; actin cytoskeleton organization [GO:0030036]; actomyosin structu…	SUBCELLULAR LOCATION: Cytoplasm, cytoskeleton {ECO:0000250}. Cytoplasm, cell cortex {ECO:0000250|UniProtKB:O43491}. Cell membrane {ECO:0000250|UniProtKB:O43491}.		9531554; 19468303; 15592455; 17242355; 19144319; 19131326; 21183079		KW-0007; KW-0009; KW-0131; KW-0132; KW-1003; KW-0963; KW-0206; KW-0472; KW-0498; KW-0597; KW-1185; KW-0813	5.0	GO:0003779; GO:0005198; GO:0005654; GO:0005856; GO:0005886; GO:0005938; GO:0007049; GO:0008180; GO:0008360; GO:0015629; GO:0030036; GO:0030054; GO:0030507; GO:0030866; GO:0031032; GO:0042731; GO:0051301; GO:1904778
O88737	O88737	BSN_MOUSE	5.9004	2.5608	0.027788	Protein bassoon	Bsn Kiaa0434	Mus musculus (Mouse)	3942	Alternative splicing;Cell projection;Coiled coil;Cytoplasm;Cytoplasmic vesicle;Cytoskeleton;Glycoprotein;Lipoprotein;Membrane;Metal-binding;Methylation;Myristate;Phosphoprotein;Reference proteome;Repeat;Synapse;Zinc;Zinc-finger	axo-dendritic transport [GO:0008088]; presynapse to nucleus signaling pathway [GO:0099526]; presynaptic active zone assembly [GO:1904071]; protein localization to synapse [GO:0035418]; regulation of synaptic vesicle cycle [GO:0098693]; regulation of ubiquitin protein ligase activity [GO:1904666]; retrograde axonal transport [GO:0008090]; synapse organization [GO:0050808]	dynein light chain binding [GO:0045503]; metal ion binding [GO:0046872]; structural constituent of presynaptic active zone [GO:0098882]; transcription corepressor binding [GO:0001222]	anchoring junction [GO:0070161]; axon [GO:0030424]; axon cytoplasm [GO:1904115]; cell surface [GO:0009986]; cytoskeleton of presynaptic active zone [GO:0048788]; cytosol [GO:0005829]; dendrite [GO:0030425]; excitatory synapse [GO:0060076]; extrinsic component of membrane [GO:0019898]; GABA-ergic synapse [GO:0098982]; glutamatergic synapse [GO:0098978]; Golgi-associated vesicle [GO:0005798]; hippo…	anchoring junction [GO:0070161]; axon [GO:0030424]; axon cytoplasm [GO:1904115]; cell surface [GO:0009986]; cytoskeleton of presynaptic active zone [GO:0048788]; cytosol [GO:0005829]; dendrite [GO:0030425]; excitatory synapse [GO:0060076]; extrinsic component of membrane [GO:0019898]; GABA-ergic synapse [GO:0098982]; glutamatergic synapse [GO:0098978]; Golgi-associated vesicle [GO:0005798]; hippo…	SUBCELLULAR LOCATION: Cytoplasm {ECO:0000250|UniProtKB:O88778}. Presynaptic active zone {ECO:0000269|PubMed:12628168, ECO:0000269|PubMed:12628169}. Cytoplasm, cytoskeleton {ECO:0000250|UniProtKB:O88778}. Cytoplasmic vesicle, secretory vesicle, synaptic vesicle membrane {ECO:0000269|PubMed:12628169}; Peripheral membrane protein {ECO:0000250|UniProtKB:O88778}. Note=In retina, is localized in the ou…	PTM: Myristoylated. The N-terminal myristoylation is not sufficient for presynaptic localization (By similarity). {ECO:0000250}.	9679147; 19468303; 14621295; 12628168; 12628169; 16452087; 16452088; 17869247; 17114649; 19812333; 21183079; 24129315; 28231469		KW-0025; KW-0966; KW-0175; KW-0963; KW-0968; KW-0206; KW-0325; KW-0449; KW-0472; KW-0479; KW-0488; KW-0519; KW-0597; KW-1185; KW-0677; KW-0770; KW-0862; KW-0863	5.0	GO:0001222; GO:0005798; GO:0005802; GO:0005829; GO:0008021; GO:0008088; GO:0008090; GO:0009986; GO:0014069; GO:0019898; GO:0030424; GO:0030425; GO:0030672; GO:0035418; GO:0043025; GO:0044306; GO:0045202; GO:0045503; GO:0046872; GO:0048786; GO:0048788; GO:0050808; GO:0060076; GO:0060077; GO:0070161; GO:0097060; GO:0097470; GO:0098685; GO:0098686; GO:0098693; GO:0098793; GO:0098831; GO:0098882; GO:…
O89112	O89112	LANC1_MOUSE	5.5663	2.4767	0.040694	Glutathione S-transferase LANCL1 (EC 2.5.1.18) (40 kDa erythrocyte membrane protein) (p40) (LanC-like protein 1)	Lancl1 Gpr69a	Mus musculus (Mouse)	399	Acetylation;Cell membrane;Cytoplasm;Membrane;Metal-binding;Reference proteome;Transferase;Zinc	carbohydrate metabolic process [GO:0005975]; regulation of neuron apoptotic process [GO:0043523]; regulation of oxidative stress-induced neuron death [GO:1903203]	glutathione binding [GO:0043295]; glutathione transferase activity [GO:0004364]; low-density lipoprotein particle receptor binding [GO:0050750]; SH3 domain binding [GO:0017124]; zinc ion binding [GO:0008270]	cytoplasm [GO:0005737]; plasma membrane [GO:0005886]	cytoplasm [GO:0005737]; plasma membrane [GO:0005886]; glutathione binding [GO:0043295]; glutathione transferase activity [GO:0004364]; low-density lipoprotein particle receptor binding [GO:0050750]; SH3 domain binding [GO:0017124]; zinc ion binding [GO:0008270]; carbohydrate metabolic process [GO:0005975]; regulation of neuron apoptotic process [GO:0043523]; regulation of oxidative stress-induced…	SUBCELLULAR LOCATION: Cytoplasm {ECO:0000250|UniProtKB:O43813}. Cell membrane {ECO:0000250|UniProtKB:O43813}; Peripheral membrane protein {ECO:0000250|UniProtKB:O43813}.		9714732; 11474189; 15489334; 17305318; 21183079; 25158856		KW-0007; KW-1003; KW-0963; KW-0472; KW-0479; KW-1185; KW-0808; KW-0862	5.0	GO:0004364; GO:0005737; GO:0005886; GO:0005975; GO:0008270; GO:0017124; GO:0043295; GO:0043523; GO:0050750; GO:1903203
P09041	P09041	PGK2_MOUSE	0.17258	-2.5346	0.0097079	Phosphoglycerate kinase 2 (EC 2.7.2.3) (Phosphoglycerate kinase, testis specific)	Pgk2 Pgk-2	Mus musculus (Mouse)	417	3D-structure;Acetylation;ATP-binding;Cytoplasm;Glycolysis;Kinase;Nucleotide-binding;Phosphoprotein;Reference proteome;Transferase	flagellated sperm motility [GO:0030317]; gluconeogenesis [GO:0006094]; glycolytic process [GO:0006096]; phosphorylation [GO:0016310]	ADP binding [GO:0043531]; ATP binding [GO:0005524]; phosphoglycerate kinase activity [GO:0004618]	cilium [GO:0005929]; cytosol [GO:0005829]; sperm fibrous sheath [GO:0035686]	cilium [GO:0005929]; cytosol [GO:0005829]; sperm fibrous sheath [GO:0035686]; ADP binding [GO:0043531]; ATP binding [GO:0005524]; phosphoglycerate kinase activity [GO:0004618]; flagellated sperm motility [GO:0030317]; gluconeogenesis [GO:0006094]; glycolytic process [GO:0006096]; phosphorylation [GO:0016310]	SUBCELLULAR LOCATION: Cytoplasm {ECO:0000250}.		2823118; 16141072; 15489334; 2166582; 3453121; 19759366; 21183079; 18004764	PATHWAY: Carbohydrate degradation; glycolysis; pyruvate from D-glyceraldehyde 3-phosphate: step 2/5.	KW-0002; KW-0007; KW-0067; KW-0963; KW-0324; KW-0418; KW-0547; KW-0597; KW-1185; KW-0808	5.0	GO:0004618; GO:0005524; GO:0005829; GO:0005929; GO:0006094; GO:0006096; GO:0016310; GO:0030317; GO:0035686; GO:0043531
P11983	P11983	TCPA_MOUSE	7.0637	2.8204	0.018116	T-complex protein 1 subunit alpha (TCP-1-alpha) (CCT-alpha) (Tailless complex polypeptide 1A) (TCP-1-A) (Tailless complex polypeptide 1B) (TCP-1-B)	Tcp1 Cct1 Ccta	Mus musculus (Mouse)	556	Acetylation;Alternative splicing;ATP-binding;Chaperone;Cytoplasm;Cytoskeleton;Direct protein sequencing;Nucleotide-binding;Phosphoprotein;Reference proteome	binding of sperm to zona pellucida [GO:0007339]; chaperone-mediated protein folding [GO:0061077]; positive regulation of establishment of protein localization to telomere [GO:1904851]; positive regulation of telomerase activity [GO:0051973]; positive regulation of telomerase RNA localization to Cajal body [GO:1904874]; positive regulation of telomere maintenance via telomerase [GO:0032212]; prote…	ATP binding [GO:0005524]; ATP hydrolysis activity [GO:0016887]; ATP-dependent protein folding chaperone [GO:0140662]; protein folding chaperone [GO:0044183]; ubiquitin protein ligase binding [GO:0031625]; unfolded protein binding [GO:0051082]	acrosomal vesicle [GO:0001669]; cell body [GO:0044297]; centrosome [GO:0005813]; chaperonin-containing T-complex [GO:0005832]; Golgi apparatus [GO:0005794]; heterochromatin [GO:0000792]; microtubule [GO:0005874]; microtubule organizing center [GO:0005815]; myelin sheath [GO:0043209]; pericentriolar material [GO:0000242]; zona pellucida receptor complex [GO:0002199]	acrosomal vesicle [GO:0001669]; cell body [GO:0044297]; centrosome [GO:0005813]; chaperonin-containing T-complex [GO:0005832]; Golgi apparatus [GO:0005794]; heterochromatin [GO:0000792]; microtubule [GO:0005874]; microtubule organizing center [GO:0005815]; myelin sheath [GO:0043209]; pericentriolar material [GO:0000242]; zona pellucida receptor complex [GO:0002199]; ATP binding [GO:0005524]; ATP …	SUBCELLULAR LOCATION: Cytoplasm, cytosol {ECO:0000250|UniProtKB:P17987}. Cytoplasm, cytoskeleton, microtubule organizing center, centrosome {ECO:0000250|UniProtKB:P17987}.		3753900; 2377466; 1937024; 1383093; 16141072; 15489334; 21183079; 23806337		KW-0007; KW-0025; KW-0067; KW-0143; KW-0963; KW-0206; KW-0903; KW-0547; KW-0597; KW-1185	5.0	GO:0000242; GO:0000792; GO:0001669; GO:0002199; GO:0005524; GO:0005794; GO:0005813; GO:0005815; GO:0005832; GO:0005874; GO:0006457; GO:0007339; GO:0016887; GO:0031625; GO:0032212; GO:0043209; GO:0044053; GO:0044183; GO:0044297; GO:0050821; GO:0051082; GO:0051973; GO:0061077; GO:0090666; GO:0140662; GO:1901998; GO:1904851; GO:1904874; GO:2000109
P15508	P15508	SPTB1_MOUSE	3.5069	1.8102	0.048891	Spectrin beta chain, erythrocytic (Beta-I spectrin)	Sptb Spnb-1 Spnb1 Sptb1	Mus musculus (Mouse)	2128	Actin capping;Actin-binding;Cytoplasm;Cytoskeleton;Phosphoprotein;Reference proteome;Repeat	actin cytoskeleton organization [GO:0030036]; actin filament capping [GO:0051693]; hemopoiesis [GO:0030097]; plasma membrane organization [GO:0007009]; porphyrin-containing compound biosynthetic process [GO:0006779]	actin binding [GO:0003779]; actin filament binding [GO:0051015]; ankyrin binding [GO:0030506]; structural constituent of cytoskeleton [GO:0005200]	cell junction [GO:0030054]; cell projection [GO:0042995]; cell surface [GO:0009986]; cortical actin cytoskeleton [GO:0030864]; cortical cytoskeleton [GO:0030863]; cytosol [GO:0005829]; membrane [GO:0016020]; plasma membrane [GO:0005886]; protein-containing complex [GO:0032991]; spectrin [GO:0008091]; spectrin-associated cytoskeleton [GO:0014731]	cell junction [GO:0030054]; cell projection [GO:0042995]; cell surface [GO:0009986]; cortical actin cytoskeleton [GO:0030864]; cortical cytoskeleton [GO:0030863]; cytosol [GO:0005829]; membrane [GO:0016020]; plasma membrane [GO:0005886]; protein-containing complex [GO:0032991]; spectrin [GO:0008091]; spectrin-associated cytoskeleton [GO:0014731]; actin binding [GO:0003779]; actin filament binding…	SUBCELLULAR LOCATION: Cytoplasm, cytoskeleton. Cytoplasm, cell cortex.		8219239; 3307952; 16452087; 17242355; 21183079		KW-0117; KW-0009; KW-0963; KW-0206; KW-0597; KW-1185; KW-0677	5.0	GO:0003779; GO:0005200; GO:0005829; GO:0005886; GO:0006779; GO:0007009; GO:0008091; GO:0009986; GO:0014731; GO:0016020; GO:0030036; GO:0030054; GO:0030097; GO:0030506; GO:0030863; GO:0030864; GO:0032991; GO:0042995; GO:0051015; GO:0051693
P16054	P16054	KPCE_MOUSE	3.7594	1.9105	0.029897	Protein kinase C epsilon type (EC 2.7.11.13) (nPKC-epsilon)	Prkce Pkce Pkcea	Mus musculus (Mouse)	737	ATP-binding;Cell adhesion;Cell cycle;Cell division;Cell membrane;Cytoplasm;Cytoskeleton;Immunity;Kinase;Membrane;Metal-binding;Nucleotide-binding;Nucleus;Phosphoprotein;Reference proteome;Repeat;Serine/threonine-protein kinase;Transferase;Zinc;Zinc-finger	cell cycle [GO:0007049]; cell division [GO:0051301]; cell-substrate adhesion [GO:0031589]; cellular response to ethanol [GO:0071361]; cellular response to hypoxia [GO:0071456]; cellular response to platelet-derived growth factor stimulus [GO:0036120]; cellular response to prostaglandin E stimulus [GO:0071380]; chemosensory behavior [GO:0007635]; establishment of localization in cell [GO:0051649];…	14-3-3 protein binding [GO:0071889]; actin monomer binding [GO:0003785]; ATP binding [GO:0005524]; calcium-dependent protein kinase C activity [GO:0004698]; calcium-independent protein kinase C activity [GO:0004699]; enzyme activator activity [GO:0008047]; enzyme binding [GO:0019899]; ethanol binding [GO:0035276]; metal ion binding [GO:0046872]; protein kinase activity [GO:0004672]; protein kinas…	cell periphery [GO:0071944]; cytoplasm [GO:0005737]; cytosol [GO:0005829]; endoplasmic reticulum [GO:0005783]; glutamatergic synapse [GO:0098978]; Golgi membrane [GO:0000139]; intermediate filament cytoskeleton [GO:0045111]; intracellular membrane-bounded organelle [GO:0043231]; membrane [GO:0016020]; mitochondrion [GO:0005739]; neuromuscular junction [GO:0031594]; nucleus [GO:0005634]; perinucle…	cell periphery [GO:0071944]; cytoplasm [GO:0005737]; cytosol [GO:0005829]; endoplasmic reticulum [GO:0005783]; glutamatergic synapse [GO:0098978]; Golgi membrane [GO:0000139]; intermediate filament cytoskeleton [GO:0045111]; intracellular membrane-bounded organelle [GO:0043231]; membrane [GO:0016020]; mitochondrion [GO:0005739]; neuromuscular junction [GO:0031594]; nucleus [GO:0005634]; perinucle…	SUBCELLULAR LOCATION: Cytoplasm {ECO:0000250|UniProtKB:Q02156}. Cytoplasm, cytoskeleton {ECO:0000250|UniProtKB:Q02156}. Cell membrane {ECO:0000250|UniProtKB:Q02156}. Cytoplasm, perinuclear region {ECO:0000269|PubMed:17611075}. Nucleus {ECO:0000269|PubMed:17611075}. Note=Translocated to plasma membrane in epithelial cells stimulated by HGF (By similarity). Associated with the Golgi at the perinucl…	PTM: Phosphorylation on Thr-566 by PDPK1 triggers autophosphorylation on Ser-729 (By similarity). Phosphorylation in the hinge domain at Ser-350 by MAPK11 or MAPK14, Ser-346 by GSK3B and Ser-368 by autophosphorylation is required for interaction with YWHAB. {ECO:0000250, ECO:0000269|PubMed:17611075, ECO:0000269|PubMed:18237277, ECO:0000269|PubMed:18604201}.	2917656; 9467942; 11746497; 12407104; 15345747; 15949469; 16270034; 16445938; 16757566; 17611075; 18237277; 18604201; 21183079		KW-0067; KW-0130; KW-0131; KW-0132; KW-1003; KW-0963; KW-0206; KW-0391; KW-0418; KW-0472; KW-0479; KW-0547; KW-0539; KW-0597; KW-1185; KW-0677; KW-0723; KW-0808; KW-0862; KW-0863	5.0	GO:0000139; GO:0000165; GO:0002281; GO:0003785; GO:0004672; GO:0004674; GO:0004697; GO:0004698; GO:0004699; GO:0005102; GO:0005524; GO:0005634; GO:0005737; GO:0005739; GO:0005783; GO:0005829; GO:0005886; GO:0006468; GO:0007049; GO:0007635; GO:0008047; GO:0010634; GO:0010763; GO:0010811; GO:0010917; GO:0016020; GO:0017124; GO:0018105; GO:0019216; GO:0019899; GO:0019901; GO:0030073; GO:0030315; GO:…
P16283	P16283	B3A3_MOUSE	5.8293	2.5433	0.016476	Anion exchange protein 3 (AE 3) (Anion exchanger 3) (Neuronal band 3-like protein) (Solute carrier family 4 member 3)	Slc4a3 Ae3	Mus musculus (Mouse)	1227	Alternative splicing;Anion exchange;Antiport;Glycoprotein;Ion transport;Lipoprotein;Membrane;Methylation;Palmitate;Phosphoprotein;Reference proteome;Transmembrane;Transmembrane helix;Transport	bicarbonate transport [GO:0015701]; cardiac conduction [GO:0061337]; ion homeostasis [GO:0050801]; regulation of intracellular pH [GO:0051453]; transmembrane transport [GO:0055085]	bicarbonate transmembrane transporter activity [GO:0015106]; enzyme binding [GO:0019899]; solute:inorganic anion antiporter activity [GO:0005452]; transmembrane transporter activity [GO:0022857]	external side of plasma membrane [GO:0009897]; integral component of membrane [GO:0016021]; plasma membrane [GO:0005886]	external side of plasma membrane [GO:0009897]; integral component of membrane [GO:0016021]; plasma membrane [GO:0005886]; bicarbonate transmembrane transporter activity [GO:0015106]; enzyme binding [GO:0019899]; solute:inorganic anion antiporter activity [GO:0005452]; transmembrane transporter activity [GO:0022857]; bicarbonate transport [GO:0015701]; cardiac conduction [GO:0061337]; ion homeosta…	SUBCELLULAR LOCATION: Membrane; Multi-pass membrane protein.		2686841; 8126106; 12592704; 17114649; 21183079; 24129315		KW-0025; KW-0039; KW-0050; KW-0325; KW-0406; KW-0449; KW-0472; KW-0488; KW-0564; KW-0597; KW-1185; KW-0812; KW-1133; KW-0813	5.0	GO:0005452; GO:0005886; GO:0009897; GO:0015106; GO:0015701; GO:0016021; GO:0019899; GO:0022857; GO:0050801; GO:0051453; GO:0055085; GO:0061337
P21279	P21279	GNAQ_MOUSE	2.6747	1.4194	0.04097	Guanine nucleotide-binding protein G(q) subunit alpha (Guanine nucleotide-binding protein alpha-q)	Gnaq	Mus musculus (Mouse)	359	3D-structure;Cell membrane;Direct protein sequencing;Golgi apparatus;GTP-binding;Lipoprotein;Magnesium;Membrane;Metal-binding;Nucleotide-binding;Nucleus;Palmitate;Reference proteome;Transducer	action potential [GO:0001508]; activation of phospholipase C activity [GO:0007202]; adenylate cyclase-activating G protein-coupled receptor signaling pathway [GO:0007189]; adenylate cyclase-modulating G protein-coupled receptor signaling pathway [GO:0007188]; cranial skeletal system development [GO:1904888]; developmental pigmentation [GO:0048066]; embryonic digit morphogenesis [GO:0042733]; endo…	alkylglycerophosphoethanolamine phosphodiesterase activity [GO:0047391]; G protein-coupled receptor binding [GO:0001664]; G-protein beta/gamma-subunit complex binding [GO:0031683]; GTP binding [GO:0005525]; GTPase activator activity [GO:0005096]; GTPase activity [GO:0003924]; metal ion binding [GO:0046872]; protein-containing complex binding [GO:0044877]	caveola [GO:0005901]; cell body [GO:0044297]; cytosol [GO:0005829]; dendrite [GO:0030425]; Golgi apparatus [GO:0005794]; heterotrimeric G-protein complex [GO:0005834]; membrane [GO:0016020]; nuclear membrane [GO:0031965]; plasma membrane [GO:0005886]; synapse [GO:0045202]	caveola [GO:0005901]; cell body [GO:0044297]; cytosol [GO:0005829]; dendrite [GO:0030425]; Golgi apparatus [GO:0005794]; heterotrimeric G-protein complex [GO:0005834]; membrane [GO:0016020]; nuclear membrane [GO:0031965]; plasma membrane [GO:0005886]; synapse [GO:0045202]; alkylglycerophosphoethanolamine phosphodiesterase activity [GO:0047391]; G protein-coupled receptor binding [GO:0001664]; G-p…	SUBCELLULAR LOCATION: Cell membrane {ECO:0000269|PubMed:19001095}; Lipid-anchor {ECO:0000269|PubMed:19001095}. Golgi apparatus {ECO:0000250|UniProtKB:P50148}. Nucleus {ECO:0000269|PubMed:18802028}. Nucleus membrane {ECO:0000269|PubMed:18802028}. Note=Colocalizes with the adrenergic receptors, ADREN1A and ADREN1B, at the nuclear membrane of cardiac myocytes. {ECO:0000269|PubMed:18802028}.	PTM: Palmitoylated by ZDHHC3 and ZDHHC7 (PubMed:19001095). Palmitoylation occurs in the Golgi and participates in the localization of GNAQ to the plasma membrane (PubMed:19001095). {ECO:0000269|PubMed:19001095}.; PTM: Histaminylated at Gln-209 residues by TGM2. {ECO:0000269|PubMed:23022564}.	2123549; 15489334; 9296496; 9391157; 9687499; 8227063; 17938235; 18802028; 19001095; 21183079; 20624888; 23022564; 23994616		KW-0002; KW-1003; KW-0903; KW-0333; KW-0342; KW-0449; KW-0460; KW-0472; KW-0479; KW-0547; KW-0539; KW-0564; KW-1185; KW-0807	5.0	GO:0001501; GO:0001508; GO:0001664; GO:0003924; GO:0005096; GO:0005525; GO:0005794; GO:0005829; GO:0005834; GO:0005886; GO:0005901; GO:0006469; GO:0007186; GO:0007188; GO:0007189; GO:0007200; GO:0007202; GO:0007215; GO:0007507; GO:0008217; GO:0009791; GO:0010259; GO:0010543; GO:0016020; GO:0016322; GO:0021884; GO:0030425; GO:0031683; GO:0031965; GO:0042711; GO:0042733; GO:0043066; GO:0043267; GO:…
P23116	P23116	EIF3A_MOUSE	5.8073	2.5379	0.029764	Eukaryotic translation initiation factor 3 subunit A (eIF3a) (Centrosomin) (Eukaryotic translation initiation factor 3 subunit 10) (eIF-3-theta) (eIF3 p167) (eIF3 p180) (eIF3 p185) (p162)	Eif3a Csma Eif3 Eif3s10	Mus musculus (Mouse)	1344	Acetylation;Coiled coil;Cytoplasm;Cytoskeleton;Initiation factor;Nucleus;Phosphoprotein;Protein biosynthesis;Reference proteome;Repeat;RNA editing;RNA-binding	formation of cytoplasmic translation initiation complex [GO:0001732]; IRES-dependent viral translational initiation [GO:0075522]; negative regulation of ERK1 and ERK2 cascade [GO:0070373]; translation reinitiation [GO:0002188]; viral translational termination-reinitiation [GO:0075525]	mRNA binding [GO:0003729]; receptor tyrosine kinase binding [GO:0030971]; RNA binding [GO:0003723]; translation initiation factor activity [GO:0003743]	cytosol [GO:0005829]; eukaryotic 43S preinitiation complex [GO:0016282]; eukaryotic 48S preinitiation complex [GO:0033290]; eukaryotic translation initiation factor 3 complex [GO:0005852]; eukaryotic translation initiation factor 3 complex, eIF3e [GO:0071540]; eukaryotic translation initiation factor 3 complex, eIF3m [GO:0071541]; microtubule [GO:0005874]; microtubule organizing center [GO:000581…	cytosol [GO:0005829]; eukaryotic 43S preinitiation complex [GO:0016282]; eukaryotic 48S preinitiation complex [GO:0033290]; eukaryotic translation initiation factor 3 complex [GO:0005852]; eukaryotic translation initiation factor 3 complex, eIF3e [GO:0071540]; eukaryotic translation initiation factor 3 complex, eIF3m [GO:0071541]; microtubule [GO:0005874]; microtubule organizing center [GO:000581…	SUBCELLULAR LOCATION: Cytoplasm {ECO:0000255|HAMAP-Rule:MF_03000}. Cytoplasm, cytoskeleton, microtubule organizing center, centrosome {ECO:0000269|PubMed:9372446}. Nucleus {ECO:0000269|PubMed:9372446}. Note=Centrosomin-A is found in the centrosome. Centrosomin-B is found in the nucleus.	PTM: Phosphorylated. Phosphorylation is enhanced upon serum stimulation. {ECO:0000255|HAMAP-Rule:MF_03000}.	19468303; 9372446; 1829085; 16541103; 17581632; 19114715; 21183079		KW-0007; KW-0175; KW-0963; KW-0206; KW-0396; KW-0539; KW-0597; KW-0648; KW-1185; KW-0677; KW-0691; KW-0694	5.0	GO:0001732; GO:0002188; GO:0003723; GO:0003729; GO:0003743; GO:0005634; GO:0005654; GO:0005730; GO:0005815; GO:0005829; GO:0005852; GO:0005874; GO:0014069; GO:0016282; GO:0030971; GO:0033290; GO:0043614; GO:0070373; GO:0071540; GO:0071541; GO:0075522; GO:0075525
P23506	P23506	PIMT_MOUSE	18.781	4.2312	0.046777	Protein-L-isoaspartate(D-aspartate) O-methyltransferase (PIMT) (EC 2.1.1.77) (L-isoaspartyl protein carboxyl methyltransferase) (Protein L-isoaspartyl/D-aspartyl methyltransferase) (Protein-beta-aspartate methyltransferase)	Pcmt1	Mus musculus (Mouse)	227	Acetylation;Alternative splicing;Cytoplasm;Direct protein sequencing;Methyltransferase;Reference proteome;S-adenosyl-L-methionine;Transferase	negative regulation of cardiac muscle cell apoptotic process [GO:0010667]; protein methylation [GO:0006479]; S-adenosylhomocysteine metabolic process [GO:0046498]; S-adenosylmethionine metabolic process [GO:0046500]	protein-L-isoaspartate (D-aspartate) O-methyltransferase activity [GO:0004719]; S-adenosylmethionine-dependent methyltransferase activity [GO:0008757]	basolateral plasma membrane [GO:0016323]; brush border membrane [GO:0031526]; cytoplasm [GO:0005737]; cytosol [GO:0005829]; extracellular space [GO:0005615]; neuron projection [GO:0043005]; perikaryon [GO:0043204]	basolateral plasma membrane [GO:0016323]; brush border membrane [GO:0031526]; cytoplasm [GO:0005737]; cytosol [GO:0005829]; extracellular space [GO:0005615]; neuron projection [GO:0043005]; perikaryon [GO:0043204]; protein-L-isoaspartate (D-aspartate) O-methyltransferase activity [GO:0004719]; S-adenosylmethionine-dependent methyltransferase activity [GO:0008757]; negative regulation of cardiac m…	SUBCELLULAR LOCATION: Cytoplasm, cytosol {ECO:0000269|PubMed:16923807}.		1511895; 15489334; 8037467; 12023972; 16923807; 21183079; 20424163		KW-0007; KW-0025; KW-0963; KW-0903; KW-0489; KW-1185; KW-0949; KW-0808	5.0	GO:0004719; GO:0005615; GO:0005737; GO:0005829; GO:0006479; GO:0008757; GO:0010667; GO:0016323; GO:0031526; GO:0043005; GO:0043204; GO:0046498; GO:0046500
P26231	P26231	CTNA1_MOUSE	3.7674	1.9136	0.022902	Catenin alpha-1 (102 kDa cadherin-associated protein) (Alpha E-catenin) (CAP102)	Ctnna1 Catna1	Mus musculus (Mouse)	906	3D-structure;Acetylation;Cell adhesion;Cell junction;Cell membrane;Cytoplasm;Cytoskeleton;Direct protein sequencing;Isopeptide bond;Membrane;Phosphoprotein;Reference proteome;Ubl conjugation	actin filament organization [GO:0007015]; aging [GO:0007568]; apical junction assembly [GO:0043297]; apoptotic process [GO:0006915]; axon regeneration [GO:0031103]; cell migration [GO:0016477]; cell motility [GO:0048870]; cell-cell adhesion [GO:0098609]; cellular response to indole-3-methanol [GO:0071681]; epithelial cell-cell adhesion [GO:0090136]; establishment or maintenance of cell polarity […	actin filament binding [GO:0051015]; beta-catenin binding [GO:0008013]; cadherin binding [GO:0045296]; gamma-catenin binding [GO:0045295]; identical protein binding [GO:0042802]; protein-containing complex binding [GO:0044877]; structural molecule activity [GO:0005198]; vinculin binding [GO:0017166]	acrosomal vesicle [GO:0001669]; actin cytoskeleton [GO:0015629]; adherens junction [GO:0005912]; catenin complex [GO:0016342]; cell junction [GO:0030054]; cell-cell junction [GO:0005911]; cytoplasm [GO:0005737]; cytosol [GO:0005829]; flotillin complex [GO:0016600]; intercalated disc [GO:0014704]; intracellular membrane-bounded organelle [GO:0043231]; lamellipodium [GO:0030027]; plasma membrane [G…	acrosomal vesicle [GO:0001669]; actin cytoskeleton [GO:0015629]; adherens junction [GO:0005912]; catenin complex [GO:0016342]; cell junction [GO:0030054]; cell-cell junction [GO:0005911]; cytoplasm [GO:0005737]; cytosol [GO:0005829]; flotillin complex [GO:0016600]; intercalated disc [GO:0014704]; intracellular membrane-bounded organelle [GO:0043231]; lamellipodium [GO:0030027]; plasma membrane [G…	SUBCELLULAR LOCATION: Cytoplasm, cytoskeleton. Cell junction, adherens junction. Cell membrane; Peripheral membrane protein; Cytoplasmic side. Cell junction. Note=Found at cell-cell boundaries and probably at cell-matrix boundaries.	PTM: Sumoylated. {ECO:0000250|UniProtKB:P35221}.; PTM: Phosphorylation seems to contribute to the strength of cell-cell adhesion rather than to the basic capacity for cell-cell adhesion. {ECO:0000305|PubMed:25653389}.	1924379; 1904011; 15489334; 7982500; 16325582; 16325583; 18630941; 18093941; 19131326; 21183079; 21145499; 25653389; 26691986; 10882138; 11907041		KW-0002; KW-0007; KW-0130; KW-0965; KW-1003; KW-0963; KW-0206; KW-0903; KW-1017; KW-0472; KW-0597; KW-1185; KW-0832	5.0	GO:0001541; GO:0001669; GO:0005198; GO:0005737; GO:0005829; GO:0005886; GO:0005911; GO:0005912; GO:0005915; GO:0006915; GO:0007015; GO:0007163; GO:0007224; GO:0007229; GO:0007405; GO:0007406; GO:0007568; GO:0008013; GO:0008104; GO:0008584; GO:0014704; GO:0015629; GO:0016264; GO:0016342; GO:0016477; GO:0016600; GO:0017166; GO:0030027; GO:0030054; GO:0031103; GO:0042127; GO:0042475; GO:0042802; GO:…
P27546	P27546	MAP4_MOUSE	0.11125	-3.1681	0.042575	Microtubule-associated protein 4 (MAP-4)	Map4 Mtap4	Mus musculus (Mouse)	1125	Acetylation;Alternative splicing;Cytoplasm;Cytoskeleton;Isopeptide bond;Microtubule;Phosphoprotein;Reference proteome;Repeat;Ubl conjugation	cell division [GO:0051301]; establishment of spindle orientation [GO:0051294]; microtubule cytoskeleton organization [GO:0000226]; microtubule sliding [GO:0051012]; mitotic spindle organization [GO:0007052]; negative regulation of non-motile cilium assembly [GO:1902856]; neuron projection development [GO:0031175]	microtubule binding [GO:0008017]	axon [GO:0030424]; axoneme [GO:0005930]; microtubule [GO:0005874]; microtubule organizing center [GO:0005815]; mitotic spindle [GO:0072686]; neuron projection [GO:0043005]; postsynaptic density [GO:0014069]	axon [GO:0030424]; axoneme [GO:0005930]; microtubule [GO:0005874]; microtubule organizing center [GO:0005815]; mitotic spindle [GO:0072686]; neuron projection [GO:0043005]; postsynaptic density [GO:0014069]; microtubule binding [GO:0008017]; cell division [GO:0051301]; establishment of spindle orientation [GO:0051294]; microtubule cytoskeleton organization [GO:0000226]; microtubule sliding [GO:00…	SUBCELLULAR LOCATION: Cytoplasm, cytoskeleton {ECO:0000250|UniProtKB:P27816}. Cytoplasm, cytoskeleton, microtubule organizing center {ECO:0000250|UniProtKB:P27816}. Note=Recruitment to microtubule is inhibited by microtubules polyglutamylation. {ECO:0000250|UniProtKB:P27816}.	PTM: Phosphorylated at serine residues in K-X-G-S motifs by MAP/microtubule affinity-regulating kinase (MARK1 or MARK2), causing detachment from microtubules, and their disassembly (By similarity). Phosphorylation on Ser-760 negatively regulates MAP4 activity to promote microtubule assembly. Isoform 4 is phosphorylated on Ser-333 and Ser-334 (By similarity). {ECO:0000250}.	1718985; 16141072; 15489334; 15345747; 16452087; 17242355; 19144319; 19131326; 21183079; 26487268		KW-0007; KW-0025; KW-0963; KW-0206; KW-1017; KW-0493; KW-0597; KW-1185; KW-0677; KW-0832	5.0	GO:0000226; GO:0005815; GO:0005874; GO:0005930; GO:0007052; GO:0008017; GO:0014069; GO:0030424; GO:0031175; GO:0043005; GO:0051012; GO:0051294; GO:0051301; GO:0072686; GO:1902856
P28658	P28658	ATX10_MOUSE	5.1612	2.3677	0.037056	Ataxin-10 (Brain protein E46) (Spinocerebellar ataxia type 10 protein homolog)	Atxn10 Sca10	Mus musculus (Mouse)	475	Cytoplasm;Direct protein sequencing;Methylation;Phosphoprotein;Reference proteome	cilium assembly [GO:0060271]; nervous system development [GO:0007399]; neuron projection development [GO:0031175]	enzyme binding [GO:0019899]; identical protein binding [GO:0042802]	cytoplasm [GO:0005737]; cytosol [GO:0005829]; dendrite [GO:0030425]; neuronal cell body [GO:0043025]; perinuclear region of cytoplasm [GO:0048471]; plasma membrane [GO:0005886]	cytoplasm [GO:0005737]; cytosol [GO:0005829]; dendrite [GO:0030425]; neuronal cell body [GO:0043025]; perinuclear region of cytoplasm [GO:0048471]; plasma membrane [GO:0005886]; enzyme binding [GO:0019899]; identical protein binding [GO:0042802]; cilium assembly [GO:0060271]; nervous system development [GO:0007399]; neuron projection development [GO:0031175]	SUBCELLULAR LOCATION: Cytoplasm, perinuclear region {ECO:0000250}.		12106288; 16141072; 15489334; 15201271; 16182253; 21183079; 24129315		KW-0963; KW-0903; KW-0488; KW-0597; KW-1185	4.0	GO:0005737; GO:0005829; GO:0005886; GO:0007399; GO:0019899; GO:0030425; GO:0031175; GO:0042802; GO:0043025; GO:0048471; GO:0060271
P28738	P28738	KIF5C_MOUSE	4.2314	2.0812	0.028961	Kinesin heavy chain isoform 5C (EC 3.6.4.-) (Kinesin heavy chain neuron-specific 2) (Kinesin-1)	Kif5c Nkhc2	Mus musculus (Mouse)	956	3D-structure;ATP-binding;Cell projection;Coiled coil;Cytoplasm;Cytoskeleton;Direct protein sequencing;Hydrolase;Microtubule;Motor protein;Nucleotide-binding;Phosphoprotein;Reference proteome;Transport	anterograde axonal protein transport [GO:0099641]; anterograde dendritic transport of messenger ribonucleoprotein complex [GO:0098964]; anterograde dendritic transport of neurotransmitter receptor complex [GO:0098971]; ATP metabolic process [GO:0046034]; axon guidance [GO:0007411]; cytoskeleton-dependent intracellular transport [GO:0030705]; intracellular mRNA localization [GO:0008298]; microtubu…	apolipoprotein receptor binding [GO:0034190]; ATP binding [GO:0005524]; ATP hydrolysis activity [GO:0016887]; microtubule binding [GO:0008017]; microtubule motor activity [GO:0003777]; plus-end-directed microtubule motor activity [GO:0008574]	axon cytoplasm [GO:1904115]; axonal growth cone [GO:0044295]; ciliary rootlet [GO:0035253]; cytoplasm [GO:0005737]; dendrite [GO:0030425]; dendrite cytoplasm [GO:0032839]; distal axon [GO:0150034]; kinesin complex [GO:0005871]; microtubule [GO:0005874]; neuron projection [GO:0043005]; neuronal cell body [GO:0043025]	axon cytoplasm [GO:1904115]; axonal growth cone [GO:0044295]; ciliary rootlet [GO:0035253]; cytoplasm [GO:0005737]; dendrite [GO:0030425]; dendrite cytoplasm [GO:0032839]; distal axon [GO:0150034]; kinesin complex [GO:0005871]; microtubule [GO:0005874]; neuron projection [GO:0043005]; neuronal cell body [GO:0043025]; apolipoprotein receptor binding [GO:0034190]; ATP binding [GO:0005524]; ATP hydr…	SUBCELLULAR LOCATION: Cytoplasm, cytoskeleton {ECO:0000305}. Cell projection, dendrite {ECO:0000250|UniProtKB:O60282}. Note=Abundant in distal regions of dendrites. {ECO:0000250|UniProtKB:O60282}.		12106288; 9782088; 19468303; 15489334; 11986669; 19608740; 21183079; 21976701; 15286375		KW-0002; KW-0067; KW-0966; KW-0175; KW-0963; KW-0206; KW-0903; KW-0378; KW-0493; KW-0505; KW-0547; KW-0597; KW-1185; KW-0813	5.0	GO:0003777; GO:0005524; GO:0005737; GO:0005871; GO:0005874; GO:0007018; GO:0007411; GO:0008017; GO:0008045; GO:0008298; GO:0008574; GO:0016887; GO:0030425; GO:0030705; GO:0032839; GO:0034190; GO:0035253; GO:0043005; GO:0043025; GO:0044295; GO:0046034; GO:0048489; GO:0051028; GO:0098964; GO:0098971; GO:0099641; GO:0150034; GO:1904115
P35235	P35235	PTN11_MOUSE	4.2262	2.0793	0.027282	Tyrosine-protein phosphatase non-receptor type 11 (EC 3.1.3.48) (Protein-tyrosine phosphatase SYP) (SH-PTP2) (SHP-2) (Shp2)	Ptpn11	Mus musculus (Mouse)	593	3D-structure;Acetylation;Alternative splicing;Cytoplasm;Hydrolase;Phosphoprotein;Protein phosphatase;Reference proteome;Repeat;SH2 domain	abortive mitotic cell cycle [GO:0033277]; atrioventricular canal development [GO:0036302]; axonogenesis [GO:0007409]; Bergmann glial cell differentiation [GO:0060020]; brain development [GO:0007420]; cellular response to epidermal growth factor stimulus [GO:0071364]; cellular response to mechanical stimulus [GO:0071260]; cerebellar cortex formation [GO:0021697]; DNA damage checkpoint signaling [G…	cadherin binding [GO:0045296]; cell adhesion molecule binding [GO:0050839]; D1 dopamine receptor binding [GO:0031748]; insulin receptor binding [GO:0005158]; insulin receptor substrate binding [GO:0043560]; non-membrane spanning protein tyrosine phosphatase activity [GO:0004726]; peptide hormone receptor binding [GO:0051428]; phospholipase binding [GO:0043274]; phosphoprotein phosphatase activity…	cytoplasm [GO:0005737]; cytosol [GO:0005829]; mitochondrion [GO:0005739]; nucleus [GO:0005634]; plasma membrane [GO:0005886]; plasma membrane raft [GO:0044853]; protein-containing complex [GO:0032991]	cytoplasm [GO:0005737]; cytosol [GO:0005829]; mitochondrion [GO:0005739]; nucleus [GO:0005634]; plasma membrane [GO:0005886]; plasma membrane raft [GO:0044853]; protein-containing complex [GO:0032991]; cadherin binding [GO:0045296]; cell adhesion molecule binding [GO:0050839]; D1 dopamine receptor binding [GO:0031748]; insulin receptor binding [GO:0005158]; insulin receptor substrate binding [GO:…	SUBCELLULAR LOCATION: Cytoplasm.	PTM: Phosphorylated on Tyr-542 and Tyr-580 upon receptor protein tyrosine kinase activation; which creates a binding site for GRB2 and other SH2-containing proteins. Phosphorylated upon activation of the receptor-type kinase FLT3. Phosphorylated by activated PDGFRB (By similarity). Phosphorylated upon activation of the receptor-type kinase PDGFRA. {ECO:0000250, ECO:0000269|PubMed:10080542, ECO:00…	8810330; 16141072; 15489334; 8096088; 7681217; 8943348; 9110989; 9062191; 9393882; 9722576; 9528781; 10068651; 9867848; 10026201; 10521483; 10080542; 10896938; 12181353; 14610044; 15592455; 16684964; 16885344; 17947660; 18034455; 19948503; 21183079; 20526344; 14967142; 23112346; 23374343; 29644115; 7521735		KW-0002; KW-0007; KW-0025; KW-0963; KW-0378; KW-0597; KW-0904; KW-1185; KW-0677; KW-0727	5.0	GO:0000077; GO:0001784; GO:0004721; GO:0004725; GO:0004726; GO:0005158; GO:0005634; GO:0005737; GO:0005739; GO:0005829; GO:0005886; GO:0006470; GO:0006629; GO:0006641; GO:0007165; GO:0007173; GO:0007229; GO:0007409; GO:0007420; GO:0007507; GO:0008543; GO:0009755; GO:0009967; GO:0019901; GO:0019904; GO:0021697; GO:0030159; GO:0030220; GO:0030971; GO:0031748; GO:0032331; GO:0032528; GO:0032728; GO:…
P35438	P35438	NMDZ1_MOUSE	3.6989	1.8871	0.032261	Glutamate receptor ionotropic, NMDA 1 (GluN1) (Glutamate [NMDA] receptor subunit zeta-1) (N-methyl-D-aspartate receptor subunit NR1) (NMD-R1)	Grin1 Glurz1	Mus musculus (Mouse)	938	Alternative splicing;Calcium;Cell membrane;Disulfide bond;Glycoprotein;Ion channel;Ion transport;Ligand-gated ion channel;Magnesium;Membrane;Phosphoprotein;Postsynaptic cell membrane;Receptor;Reference proteome;Signal;Synapse;Transmembrane;Transmembrane helix;Transport	adult locomotory behavior [GO:0008344]; associative learning [GO:0008306]; calcium ion homeostasis [GO:0055074]; calcium ion transmembrane import into cytosol [GO:0097553]; calcium ion transport [GO:0006816]; cation transmembrane transport [GO:0098655]; cation transport [GO:0006812]; cellular calcium ion homeostasis [GO:0006874]; cerebral cortex development [GO:0021987]; chemical synaptic transmi…	amyloid-beta binding [GO:0001540]; calcium channel activity [GO:0005262]; calcium ion binding [GO:0005509]; calmodulin binding [GO:0005516]; cation channel activity [GO:0005261]; enzyme binding [GO:0019899]; glutamate binding [GO:0016595]; glutamate receptor binding [GO:0035254]; glutamate-gated calcium ion channel activity [GO:0022849]; glycine binding [GO:0016594]; ionotropic glutamate receptor…	anchoring junction [GO:0070161]; cell surface [GO:0009986]; cytoplasm [GO:0005737]; dendrite [GO:0030425]; dendrite membrane [GO:0032590]; dendritic branch [GO:0044307]; dendritic spine [GO:0043197]; endoplasmic reticulum [GO:0005783]; endoplasmic reticulum membrane [GO:0005789]; excitatory synapse [GO:0060076]; glutamatergic synapse [GO:0098978]; growth cone [GO:0030426]; hippocampal mossy fiber…	anchoring junction [GO:0070161]; cell surface [GO:0009986]; cytoplasm [GO:0005737]; dendrite [GO:0030425]; dendrite membrane [GO:0032590]; dendritic branch [GO:0044307]; dendritic spine [GO:0043197]; endoplasmic reticulum [GO:0005783]; endoplasmic reticulum membrane [GO:0005789]; excitatory synapse [GO:0060076]; glutamatergic synapse [GO:0098978]; growth cone [GO:0030426]; hippocampal mossy fiber…	SUBCELLULAR LOCATION: Cell membrane {ECO:0000269|PubMed:12008020, ECO:0000269|PubMed:1532151, ECO:0000269|PubMed:8060614}; Multi-pass membrane protein {ECO:0000250}. Postsynaptic cell membrane {ECO:0000250}. Postsynaptic density {ECO:0000250}. Note=Enriched in postsynaptic plasma membrane and postsynaptic densities. {ECO:0000250}.	PTM: NMDA is probably regulated by C-terminal phosphorylation of an isoform of NR1 by PKC. Dephosphorylated on Ser-897 probably by protein phosphatase 2A (PPP2CB). Its phosphorylated state is influenced by the formation of the NMDAR-PPP2CB complex and the NMDAR channel activity (By similarity). {ECO:0000250|UniProtKB:P35439}.	1532151; 19468303; 15489334; 8060614; 12008020; 14602821; 18849881; 21183079; 23524343		KW-0025; KW-0106; KW-1003; KW-1015; KW-0325; KW-0407; KW-0406; KW-1071; KW-0460; KW-0472; KW-0597; KW-0628; KW-0675; KW-1185; KW-0732; KW-0770; KW-0812; KW-1133; KW-0813	5.0	GO:0001540; GO:0001661; GO:0001964; GO:0001967; GO:0001975; GO:0004970; GO:0004972; GO:0005102; GO:0005261; GO:0005262; GO:0005509; GO:0005516; GO:0005737; GO:0005783; GO:0005789; GO:0005886; GO:0005887; GO:0006366; GO:0006812; GO:0006816; GO:0006874; GO:0007268; GO:0007611; GO:0007612; GO:0007613; GO:0007616; GO:0008021; GO:0008306; GO:0008344; GO:0008355; GO:0008542; GO:0009986; GO:0010524; GO:…
P35585	P35585	AP1M1_MOUSE	3.3225	1.7323	0.0053995	AP-1 complex subunit mu-1 (AP-mu chain family member mu1A) (Adaptor protein complex AP-1 subunit mu-1) (Adaptor-related protein complex 1 subunit mu-1) (Clathrin assembly protein complex 1 mu-1 medium chain 1) (Clathrin coat assembly protein AP47) (Clathrin coat-associated protein AP47) (Golgi adaptor HA1/AP1 adaptin mu-1 subunit) (Mu-adaptin 1) (Mu1A-adaptin)	Ap1m1 Cltnm	Mus musculus (Mouse)	423	3D-structure;Acetylation;Cytoplasmic vesicle;Golgi apparatus;Membrane;Phosphoprotein;Protein transport;Reference proteome;Transport	endosome to melanosome transport [GO:0035646]; intracellular protein transport [GO:0006886]; melanosome assembly [GO:1903232]; melanosome organization [GO:0032438]; platelet dense granule organization [GO:0060155]; vesicle-mediated transport [GO:0016192]	clathrin adaptor activity [GO:0035615]	AP-1 adaptor complex [GO:0030121]; clathrin-coated vesicle [GO:0030136]; cytoplasmic vesicle [GO:0031410]; early endosome [GO:0005769]; lysosomal membrane [GO:0005765]; trans-Golgi network [GO:0005802]; trans-Golgi network membrane [GO:0032588]	AP-1 adaptor complex [GO:0030121]; clathrin-coated vesicle [GO:0030136]; cytoplasmic vesicle [GO:0031410]; early endosome [GO:0005769]; lysosomal membrane [GO:0005765]; trans-Golgi network [GO:0005802]; trans-Golgi network membrane [GO:0032588]; clathrin adaptor activity [GO:0035615]; endosome to melanosome transport [GO:0035646]; intracellular protein transport [GO:0006886]; melanosome assembly …	SUBCELLULAR LOCATION: Golgi apparatus. Cytoplasmic vesicle, clathrin-coated vesicle membrane; Peripheral membrane protein; Cytoplasmic side. Note=Component of the coat surrounding the cytoplasmic face of coated vesicles located at the Golgi complex.	PTM: Phosphorylation of membrane-bound AP1M1/AP1M2 increases its affinity for sorting signals. {ECO:0000250}.	1761056; 10640811; 15489334; 17242355; 21183079		KW-0002; KW-0007; KW-0968; KW-0333; KW-0472; KW-0597; KW-0653; KW-1185; KW-0813	5.0	GO:0005765; GO:0005769; GO:0005802; GO:0006886; GO:0016192; GO:0030121; GO:0030136; GO:0031410; GO:0032438; GO:0032588; GO:0035615; GO:0035646; GO:0060155; GO:1903232
P42932	P42932	TCPQ_MOUSE	3.7626	1.9117	0.022116	T-complex protein 1 subunit theta (TCP-1-theta) (CCT-theta)	Cct8 Cctq	Mus musculus (Mouse)	548	Acetylation;ATP-binding;Cell projection;Chaperone;Cilium;Cytoplasm;Cytoskeleton;Direct protein sequencing;Isopeptide bond;Nucleotide-binding;Phosphoprotein;Reference proteome;Ubl conjugation	binding of sperm to zona pellucida [GO:0007339]; chaperone-mediated protein folding [GO:0061077]; pore complex assembly [GO:0046931]; positive regulation of establishment of protein localization to telomere [GO:1904851]; positive regulation of telomere maintenance via telomerase [GO:0032212]; protein folding [GO:0006457]; protein stabilization [GO:0050821]; toxin transport [GO:1901998]	ATP binding [GO:0005524]; ATP hydrolysis activity [GO:0016887]; ATP-dependent protein folding chaperone [GO:0140662]; protein folding chaperone [GO:0044183]; unfolded protein binding [GO:0051082]	cell body [GO:0044297]; centrosome [GO:0005813]; chaperonin-containing T-complex [GO:0005832]; cilium [GO:0005929]; cytoplasm [GO:0005737]; cytosol [GO:0005829]; intermediate filament cytoskeleton [GO:0045111]; microtubule [GO:0005874]; nucleoplasm [GO:0005654]; zona pellucida receptor complex [GO:0002199]	cell body [GO:0044297]; centrosome [GO:0005813]; chaperonin-containing T-complex [GO:0005832]; cilium [GO:0005929]; cytoplasm [GO:0005737]; cytosol [GO:0005829]; intermediate filament cytoskeleton [GO:0045111]; microtubule [GO:0005874]; nucleoplasm [GO:0005654]; zona pellucida receptor complex [GO:0002199]; ATP binding [GO:0005524]; ATP hydrolysis activity [GO:0016887]; ATP-dependent protein fold…	SUBCELLULAR LOCATION: Cytoplasm {ECO:0000250|UniProtKB:P50990}. Cytoplasm, cytoskeleton, microtubule organizing center, centrosome {ECO:0000250|UniProtKB:P50990}. Cytoplasm, cytoskeleton, cilium basal body {ECO:0000269|PubMed:23807208}.		7890169; 15489334; 21183079; 23806337; 23872636; 23807208		KW-0007; KW-0067; KW-0966; KW-0143; KW-0969; KW-0963; KW-0206; KW-0903; KW-1017; KW-0547; KW-0597; KW-1185; KW-0832	5.0	GO:0002199; GO:0005524; GO:0005654; GO:0005737; GO:0005813; GO:0005829; GO:0005832; GO:0005874; GO:0005929; GO:0006457; GO:0007339; GO:0016887; GO:0032212; GO:0044183; GO:0044297; GO:0045111; GO:0046931; GO:0050821; GO:0051082; GO:0061077; GO:0140662; GO:1901998; GO:1904851
P45376	P45376	ALDR_MOUSE	9.3033	3.2177	0.020153	Aldo-keto reductase family 1 member B1 (EC 1.1.1.300) (EC 1.1.1.372) (EC 1.1.1.54) (Aldehyde reductase) (Aldo-keto reductase family 1 member B3) (Aldose reductase) (AR) (EC 1.1.1.21)	Akr1b1 Akr1b3 Aldor1 Aldr1 Alr2	Mus musculus (Mouse)	316	Acetylation;Cytoplasm;Direct protein sequencing;Lipid metabolism;NADP;Oxidoreductase;Phosphoprotein;Reference proteome	cellular hyperosmotic salinity response [GO:0071475]; cellular response to hydrogen peroxide [GO:0070301]; cellular response to methylglyoxal [GO:0097238]; daunorubicin metabolic process [GO:0044597]; doxorubicin metabolic process [GO:0044598]; epithelial cell maturation [GO:0002070]; fructose biosynthetic process [GO:0046370]; inner medullary collecting duct development [GO:0072061]; metanephric…	alditol:NADP+ 1-oxidoreductase activity [GO:0004032]; allyl-alcohol dehydrogenase activity [GO:0047655]; cis-1,2-dihydro-1,2-dihydroxynaphthalene dehydrogenase activity [GO:0018505]; glyceraldehyde oxidoreductase activity [GO:0043795]; glycerol dehydrogenase [NADP+] activity [GO:0047956]; NADP-retinol dehydrogenase activity [GO:0052650]; prostaglandin H2 endoperoxidase reductase activity [GO:0036…	cytosol [GO:0005829]; extracellular space [GO:0005615]; mast cell granule [GO:0042629]; nucleoplasm [GO:0005654]; paranodal junction [GO:0033010]; perinuclear region of cytoplasm [GO:0048471]; plasma membrane bounded cell projection cytoplasm [GO:0032838]; Schmidt-Lanterman incisure [GO:0043220]; Schwann cell microvillus [GO:0097454]	cytosol [GO:0005829]; extracellular space [GO:0005615]; mast cell granule [GO:0042629]; nucleoplasm [GO:0005654]; paranodal junction [GO:0033010]; perinuclear region of cytoplasm [GO:0048471]; plasma membrane bounded cell projection cytoplasm [GO:0032838]; Schmidt-Lanterman incisure [GO:0043220]; Schwann cell microvillus [GO:0097454]; alditol:NADP+ 1-oxidoreductase activity [GO:0004032]; allyl-al…	SUBCELLULAR LOCATION: Cytoplasm.		7851421; 9485485; 10092857; 10049784; 15489334; 21183079; 10913167; 17381426; 19010934		KW-0007; KW-0963; KW-0903; KW-0443; KW-0521; KW-0560; KW-0597; KW-1185	5.0	GO:0001523; GO:0001758; GO:0001894; GO:0002070; GO:0003091; GO:0004032; GO:0005615; GO:0005654; GO:0005829; GO:0005996; GO:0006061; GO:0009414; GO:0010033; GO:0018505; GO:0031098; GO:0032838; GO:0033010; GO:0035809; GO:0036130; GO:0042415; GO:0042629; GO:0043066; GO:0043220; GO:0043795; GO:0044597; GO:0044598; GO:0046370; GO:0046427; GO:0047655; GO:0047956; GO:0048471; GO:0048661; GO:0052650; GO:…
P49442	P49442	INPP_MOUSE	4.5509	2.1862	0.04212	Inositol polyphosphate 1-phosphatase (IPP) (IPPase) (EC 3.1.3.57)	Inpp1	Mus musculus (Mouse)	396	Hydrolase;Lithium;Magnesium;Metal-binding;Phosphoprotein;Reference proteome	inositol phosphate dephosphorylation [GO:0046855]; phosphatidylinositol phosphate biosynthetic process [GO:0046854]	inositol-1,3,4-trisphosphate 1-phosphatase activity [GO:0052829]; inositol-1,4-bisphosphate 1-phosphatase activity [GO:0004441]; metal ion binding [GO:0046872]		inositol-1,3,4-trisphosphate 1-phosphatase activity [GO:0052829]; inositol-1,4-bisphosphate 1-phosphatase activity [GO:0004441]; metal ion binding [GO:0046872]; inositol phosphate dephosphorylation [GO:0046855]; phosphatidylinositol phosphate biosynthetic process [GO:0046854]			8586440; 16141072; 15489334; 21183079	PATHWAY: Signal transduction; phosphatidylinositol signaling pathway. {ECO:0000250|UniProtKB:P21327}.	KW-0378; KW-0452; KW-0460; KW-0479; KW-0597; KW-1185	3.0	GO:0004441; GO:0046854; GO:0046855; GO:0046872; GO:0052829
P50247	P50247	SAHH_MOUSE	0.42623	-1.2303	0.000399	Adenosylhomocysteinase (AdoHcyase) (EC 3.3.1.1) (CUBP) (Liver copper-binding protein) (S-adenosyl-L-homocysteine hydrolase)	Ahcy	Mus musculus (Mouse)	432	3D-structure;Acetylation;Copper;Cytoplasm;Hydrolase;Hydroxylation;NAD;One-carbon metabolism;Phosphoprotein;Reference proteome	chronic inflammatory response to antigenic stimulus [GO:0002439]; circadian sleep/wake cycle [GO:0042745]; one-carbon metabolic process [GO:0006730]; response to nutrient [GO:0007584]; S-adenosylhomocysteine catabolic process [GO:0019510]; S-adenosylmethionine cycle [GO:0033353]	adenosylhomocysteinase activity [GO:0004013]; adenyl nucleotide binding [GO:0030554]; copper ion binding [GO:0005507]; identical protein binding [GO:0042802]; NAD binding [GO:0051287]; protein self-association [GO:0043621]	cytosol [GO:0005829]; melanosome [GO:0042470]; neuron projection [GO:0043005]; nucleus [GO:0005634]	cytosol [GO:0005829]; melanosome [GO:0042470]; neuron projection [GO:0043005]; nucleus [GO:0005634]; adenosylhomocysteinase activity [GO:0004013]; adenyl nucleotide binding [GO:0030554]; copper ion binding [GO:0005507]; identical protein binding [GO:0042802]; NAD binding [GO:0051287]; protein self-association [GO:0043621]; chronic inflammatory response to antigenic stimulus [GO:0002439]; circadia…	SUBCELLULAR LOCATION: Cytoplasm {ECO:0000250|UniProtKB:P23526}. Melanosome {ECO:0000250|UniProtKB:P23526}.		7657650; 15489334; 21183079	PATHWAY: Amino-acid biosynthesis; L-homocysteine biosynthesis; L-homocysteine from S-adenosyl-L-homocysteine: step 1/1.	KW-0002; KW-0007; KW-0186; KW-0963; KW-0378; KW-0379; KW-0520; KW-0554; KW-0597; KW-1185	5.0	GO:0002439; GO:0004013; GO:0005507; GO:0005634; GO:0005829; GO:0006730; GO:0007584; GO:0019510; GO:0030554; GO:0033353; GO:0042470; GO:0042745; GO:0042802; GO:0043005; GO:0043621; GO:0051287
P50580	P50580	PA2G4_MOUSE	4.7886	2.2596	0.044354	Proliferation-associated protein 2G4 (IRES-specific cellular trans-acting factor 45 kDa) (ITAF45) (Mpp1) (Proliferation-associated protein 1) (Protein p38-2G4)	Pa2g4 Ebp1 Plfap	Mus musculus (Mouse)	394	3D-structure;Acetylation;Alternative splicing;Cytoplasm;Isopeptide bond;Nucleus;Phosphoprotein;Reference proteome;Repressor;Ribonucleoprotein;RNA-binding;rRNA processing;Transcription;Transcription regulation;Translation regulation;Ubl conjugation	negative regulation of apoptotic process [GO:0043066]; negative regulation of DNA-templated transcription [GO:0045892]; positive regulation of cell differentiation [GO:0045597]; regulation of translation [GO:0006417]; rRNA processing [GO:0006364]	nucleic acid binding [GO:0003676]; RNA binding [GO:0003723]; transcription corepressor activity [GO:0003714]; ubiquitin protein ligase binding [GO:0031625]	cytoplasm [GO:0005737]; nucleolus [GO:0005730]; nucleus [GO:0005634]; ribonucleoprotein complex [GO:1990904]	cytoplasm [GO:0005737]; nucleolus [GO:0005730]; nucleus [GO:0005634]; ribonucleoprotein complex [GO:1990904]; nucleic acid binding [GO:0003676]; RNA binding [GO:0003723]; transcription corepressor activity [GO:0003714]; ubiquitin protein ligase binding [GO:0031625]; negative regulation of apoptotic process [GO:0043066]; negative regulation of DNA-templated transcription [GO:0045892]; positive reg…	SUBCELLULAR LOCATION: [Isoform 1]: Cytoplasm {ECO:0000250|UniProtKB:Q9UQ80}. Nucleus, nucleolus {ECO:0000250|UniProtKB:Q9UQ80}. Note=Phosphorylation at Ser-361 by PKC/PRKCD regulates its nucleolar localization. {ECO:0000250|UniProtKB:Q9UQ80}.; SUBCELLULAR LOCATION: [Isoform 2]: Cytoplasm {ECO:0000269|PubMed:7556453}.	PTM: Phosphorylated on serine and threonine residues. Phosphorylation is enhanced by HRG treatment. Basal phosphorylation is PKC-dependent and HRG-induced phosphorylation is predominantly PKC-independent. Phosphorylation at Ser-361 by PKC/PRKCD regulates its nucleolar localization. {ECO:0000250|UniProtKB:Q9UQ80}.; PTM: Isoform 2 is polyubiquitinated, leading to proteasomal degradation and phospho…	7556453; 9284967; 15489334; 10950867; 15064750; 16452087; 21183079; 17690690		KW-0002; KW-0007; KW-0025; KW-0963; KW-1017; KW-0539; KW-0597; KW-1185; KW-0678; KW-0687; KW-0694; KW-0698; KW-0804; KW-0805; KW-0810; KW-0832	5.0	GO:0003676; GO:0003714; GO:0003723; GO:0005634; GO:0005730; GO:0005737; GO:0006364; GO:0006417; GO:0031625; GO:0043066; GO:0045597; GO:0045892; GO:1990904
P54071	P54071	IDHP_MOUSE	8.5843	3.1017	0.0027054	Isocitrate dehydrogenase [NADP], mitochondrial (IDH) (EC 1.1.1.42) (ICD-M) (IDP) (NADP(+)-specific ICDH) (Oxalosuccinate decarboxylase)	Idh2	Mus musculus (Mouse)	452	3D-structure;Acetylation;Direct protein sequencing;Glyoxylate bypass;Magnesium;Manganese;Metal-binding;Mitochondrion;NADP;Oxidoreductase;Reference proteome;Stress response;Transit peptide;Tricarboxylic acid cycle	2-oxoglutarate metabolic process [GO:0006103]; glyoxylate cycle [GO:0006097]; isocitrate metabolic process [GO:0006102]; NADP biosynthetic process [GO:0006741]; NADP metabolic process [GO:0006739]; negative regulation of glial cell migration [GO:1903976]; negative regulation of glial cell proliferation [GO:0060253]; negative regulation of matrix metallopeptidase secretion [GO:1904465]; tricarboxy…	isocitrate dehydrogenase (NADP+) activity [GO:0004450]; magnesium ion binding [GO:0000287]; NAD binding [GO:0051287]	cytosol [GO:0005829]; mitochondrial inner membrane [GO:0005743]; mitochondrion [GO:0005739]; peroxisome [GO:0005777]	cytosol [GO:0005829]; mitochondrial inner membrane [GO:0005743]; mitochondrion [GO:0005739]; peroxisome [GO:0005777]; isocitrate dehydrogenase (NADP+) activity [GO:0004450]; magnesium ion binding [GO:0000287]; NAD binding [GO:0051287]; 2-oxoglutarate metabolic process [GO:0006103]; glyoxylate cycle [GO:0006097]; isocitrate metabolic process [GO:0006102]; NADP biosynthetic process [GO:0006741]; NA…	SUBCELLULAR LOCATION: Mitochondrion {ECO:0000269|PubMed:8867815}.	PTM: Acetylation at Lys-413 dramatically reduces catalytic activity. Deacetylated by SIRT3 (By similarity). {ECO:0000250|UniProtKB:P48735}.	8867815; 11278619; 16141072; 15489334; 21183079; 23806337; 23576753		KW-0002; KW-0007; KW-0903; KW-0329; KW-0460; KW-0464; KW-0479; KW-0496; KW-0521; KW-0560; KW-1185; KW-0346; KW-0809; KW-0816	5.0	GO:0000287; GO:0004450; GO:0005739; GO:0005743; GO:0005777; GO:0005829; GO:0006097; GO:0006099; GO:0006102; GO:0006103; GO:0006739; GO:0006741; GO:0051287; GO:0060253; GO:1903976; GO:1904465
P55066	P55066	NCAN_MOUSE	2.0327	1.0234	0.037781	Neurocan core protein (Chondroitin sulfate proteoglycan 3)	Ncan Cspg3	Mus musculus (Mouse)	1268	Calcium;Cell adhesion;Disulfide bond;EGF-like domain;Glycoprotein;Hyaluronic acid;Immunoglobulin domain;Lectin;Proteoglycan;Reference proteome;Repeat;Secreted;Signal;Sushi	cell adhesion [GO:0007155]; central nervous system development [GO:0007417]; regulation of synapse structural plasticity [GO:0051823]; skeletal system development [GO:0001501]	calcium ion binding [GO:0005509]; carbohydrate binding [GO:0030246]; hyaluronic acid binding [GO:0005540]	extracellular matrix [GO:0031012]; extracellular region [GO:0005576]; perineuronal net [GO:0072534]; plasma membrane [GO:0005886]; synapse [GO:0045202]	extracellular matrix [GO:0031012]; extracellular region [GO:0005576]; perineuronal net [GO:0072534]; plasma membrane [GO:0005886]; synapse [GO:0045202]; calcium ion binding [GO:0005509]; carbohydrate binding [GO:0030246]; hyaluronic acid binding [GO:0005540]; cell adhesion [GO:0007155]; central nervous system development [GO:0007417]; regulation of synapse structural plasticity [GO:0051823]; skel…	SUBCELLULAR LOCATION: Secreted {ECO:0000250}.		7490074; 15489334; 16141072; 21183079		KW-0106; KW-0130; KW-1015; KW-0245; KW-0325; KW-0373; KW-0393; KW-0430; KW-0654; KW-1185; KW-0677; KW-0964; KW-0732; KW-0768	4.0	GO:0001501; GO:0005509; GO:0005540; GO:0005576; GO:0005886; GO:0007155; GO:0007417; GO:0030246; GO:0031012; GO:0045202; GO:0051823; GO:0072534
P62082	P62082	RS7_MOUSE	5.2242	2.3852	0.013942	40S ribosomal protein S7	Rps7	Mus musculus (Mouse)	194	3D-structure;Acetylation;Cytoplasm;Cytoskeleton;Isopeptide bond;Nucleus;Reference proteome;Ribonucleoprotein;Ribosomal protein;Ubl conjugation	cytoplasmic translation [GO:0002181]; negative regulation of ubiquitin protein ligase activity [GO:1904667]; negative regulation of ubiquitin-dependent protein catabolic process [GO:2000059]; neural crest cell differentiation [GO:0014033]; neural tube closure [GO:0001843]; positive regulation of gene expression [GO:0010628]; positive regulation of intrinsic apoptotic signaling pathway by p53 clas…	mRNA 3'-UTR binding [GO:0003730]; mRNA 5'-UTR binding [GO:0048027]; poly(U) RNA binding [GO:0008266]; protein kinase binding [GO:0019901]; structural constituent of ribosome [GO:0003735]; ubiquitin ligase inhibitor activity [GO:1990948]	centrosome [GO:0005813]; cytoplasm [GO:0005737]; cytosol [GO:0005829]; cytosolic ribosome [GO:0022626]; cytosolic small ribosomal subunit [GO:0022627]; nucleolus [GO:0005730]; nucleus [GO:0005634]; protein-containing complex [GO:0032991]; ribonucleoprotein complex [GO:1990904]; small-subunit processome [GO:0032040]; synapse [GO:0045202]	centrosome [GO:0005813]; cytoplasm [GO:0005737]; cytosol [GO:0005829]; cytosolic ribosome [GO:0022626]; cytosolic small ribosomal subunit [GO:0022627]; nucleolus [GO:0005730]; nucleus [GO:0005634]; protein-containing complex [GO:0032991]; ribonucleoprotein complex [GO:1990904]; small-subunit processome [GO:0032040]; synapse [GO:0045202]; mRNA 3'-UTR binding [GO:0003730]; mRNA 5'-UTR binding [GO:0…	SUBCELLULAR LOCATION: Cytoplasm, cytoskeleton, microtubule organizing center, centrosome {ECO:0000250|UniProtKB:P62081}. Cytoplasm {ECO:0000250|UniProtKB:P62081}. Nucleus {ECO:0000250|UniProtKB:P62081}. Note=Although RPS7 is functional within the cytoplasm, the assembly of ribosomal subunits occurs in the nucleus. RPS7 nuclear import is mediated by IPO5/RanBP5, IPO7/RanBP7, KPNB1/importin-beta or…	PTM: Phosphorylated by NEK6. {ECO:0000250|UniProtKB:P62081}.; PTM: Ubiquitinated. Deubiquitinated by DESI2, leading to its stabilization. {ECO:0000250|UniProtKB:P62081}.	9801797; 15489334		KW-0002; KW-0007; KW-0963; KW-0206; KW-1017; KW-0539; KW-1185; KW-0687; KW-0689; KW-0832	5.0	GO:0001843; GO:0002181; GO:0003730; GO:0003735; GO:0005634; GO:0005730; GO:0005737; GO:0005813; GO:0005829; GO:0006364; GO:0008266; GO:0010628; GO:0014033; GO:0019901; GO:0022626; GO:0022627; GO:0032040; GO:0032991; GO:0042274; GO:0045202; GO:0048027; GO:0050821; GO:1902255; GO:1904667; GO:1990904; GO:1990948; GO:2000059
P62245	P62245	RS15A_MOUSE	0.23125	-2.1125	0.010641	40S ribosomal protein S15a	Rps15a	Mus musculus (Mouse)	130	3D-structure;Reference proteome;Ribonucleoprotein;Ribosomal protein	cytoplasmic translation [GO:0002181]; positive regulation of cell cycle [GO:0045787]; positive regulation of cell population proliferation [GO:0008284]; response to virus [GO:0009615]	structural constituent of ribosome [GO:0003735]	cytoplasm [GO:0005737]; cytosol [GO:0005829]; cytosolic ribosome [GO:0022626]; cytosolic small ribosomal subunit [GO:0022627]; mitochondrion [GO:0005739]	cytoplasm [GO:0005737]; cytosol [GO:0005829]; cytosolic ribosome [GO:0022626]; cytosolic small ribosomal subunit [GO:0022627]; mitochondrion [GO:0005739]; structural constituent of ribosome [GO:0003735]; cytoplasmic translation [GO:0002181]; positive regulation of cell cycle [GO:0045787]; positive regulation of cell population proliferation [GO:0008284]; response to virus [GO:0009615]			16141072; 15489334; 21183079; 23806337		KW-0002; KW-1185; KW-0687; KW-0689	3.0	GO:0002181; GO:0003735; GO:0005737; GO:0005739; GO:0005829; GO:0008284; GO:0009615; GO:0022626; GO:0022627; GO:0045787
P62748	P62748	HPCL1_MOUSE	2.2834	1.1912	0.04415	Hippocalcin-like protein 1 (Neural visinin-like protein 3) (NVL-3) (NVP-3) (Visinin-like protein 3) (VILIP-3)	Hpcal1	Mus musculus (Mouse)	193	Calcium;Lipoprotein;Membrane;Metal-binding;Myristate;Reference proteome;Repeat		calcium ion binding [GO:0005509]	membrane [GO:0016020]	membrane [GO:0016020]; calcium ion binding [GO:0005509]	SUBCELLULAR LOCATION: Membrane {ECO:0000250|UniProtKB:P37235}; Lipid-anchor {ECO:0000250|UniProtKB:P37235}.		15489334; 21183079		KW-0106; KW-0449; KW-0472; KW-0479; KW-0519; KW-1185; KW-0677	3.0	GO:0005509; GO:0016020
P62823	P62823	RAB3C_MOUSE	7.3893	2.8854	0.0073076	Ras-related protein Rab-3C	Rab3c	Mus musculus (Mouse)	227	Cell membrane;Direct protein sequencing;GTP-binding;Lipoprotein;Membrane;Methylation;Nucleotide-binding;Phosphoprotein;Prenylation;Protein transport;Reference proteome;Transport	antigen processing and presentation [GO:0019882]; protein localization to plasma membrane [GO:0072659]; protein secretion [GO:0009306]; regulation of exocytosis [GO:0017157]; vesicle docking involved in exocytosis [GO:0006904]	GTP binding [GO:0005525]; GTP-dependent protein binding [GO:0030742]; GTPase activity [GO:0003924]; myosin V binding [GO:0031489]	anchored component of synaptic vesicle membrane [GO:0098993]; cytosol [GO:0005829]; endosome [GO:0005768]; intracellular membrane-bounded organelle [GO:0043231]; perinuclear region of cytoplasm [GO:0048471]; plasma membrane [GO:0005886]; synaptic vesicle [GO:0008021]; vesicle [GO:0031982]	anchored component of synaptic vesicle membrane [GO:0098993]; cytosol [GO:0005829]; endosome [GO:0005768]; intracellular membrane-bounded organelle [GO:0043231]; perinuclear region of cytoplasm [GO:0048471]; plasma membrane [GO:0005886]; synaptic vesicle [GO:0008021]; vesicle [GO:0031982]; GTP binding [GO:0005525]; GTP-dependent protein binding [GO:0030742]; GTPase activity [GO:0003924]; myosin V…	SUBCELLULAR LOCATION: Cell membrane {ECO:0000305}; Lipid-anchor {ECO:0000305}; Cytoplasmic side {ECO:0000305}.	PTM: Phosphorylation of Thr-86 in the switch II region by LRRK2 prevents the association of RAB regulatory proteins, including CHM, CHML and RAB GDP dissociation inhibitor GDI2. {ECO:0000250|UniProtKB:Q96E17}.	16141072; 12578829; 18849981; 21183079; 29125462		KW-1003; KW-0903; KW-0342; KW-0449; KW-0472; KW-0488; KW-0547; KW-0597; KW-0636; KW-0653; KW-1185; KW-0813	5.0	GO:0003924; GO:0005525; GO:0005768; GO:0005829; GO:0005886; GO:0006904; GO:0008021; GO:0009306; GO:0017157; GO:0019882; GO:0030742; GO:0031489; GO:0031982; GO:0043231; GO:0048471; GO:0072659; GO:0098993
P63001	P63001	RAC1_MOUSE	41.687	5.3815	0.048456	Ras-related C3 botulinum toxin substrate 1 (EC 3.6.5.2) (p21-Rac1)	Rac1	Mus musculus (Mouse)	192	Cell membrane;Cell projection;Cytoplasm;GTP-binding;Hydrolase;Isopeptide bond;Lipoprotein;Membrane;Methylation;Nucleotide-binding;Nucleus;Prenylation;Reference proteome;Synapse;Ubl conjugation	actin cytoskeleton organization [GO:0030036]; actin filament organization [GO:0007015]; actin filament polymerization [GO:0030041]; anatomical structure arrangement [GO:0048532]; angiotensin-activated signaling pathway involved in heart process [GO:0086098]; auditory receptor cell morphogenesis [GO:0002093]; axon guidance [GO:0007411]; bone resorption [GO:0045453]; cell adhesion [GO:0007155]; cel…	ATPase binding [GO:0051117]; enzyme binding [GO:0019899]; G protein activity [GO:0003925]; GTP binding [GO:0005525]; GTP-dependent protein binding [GO:0030742]; GTPase activity [GO:0003924]; histone deacetylase binding [GO:0042826]; protein kinase binding [GO:0019901]; protein-containing complex binding [GO:0044877]; Rho GDP-dissociation inhibitor binding [GO:0051022]; small GTPase binding [GO:00…	actin filament [GO:0005884]; anchoring junction [GO:0070161]; cell cortex [GO:0005938]; cell projection [GO:0042995]; cytoplasm [GO:0005737]; cytoplasmic ribonucleoprotein granule [GO:0036464]; cytoplasmic vesicle [GO:0031410]; cytoskeleton [GO:0005856]; cytosol [GO:0005829]; dendritic spine [GO:0043197]; early endosome membrane [GO:0031901]; extrinsic component of cytoplasmic side of plasma memb…	actin filament [GO:0005884]; anchoring junction [GO:0070161]; cell cortex [GO:0005938]; cell projection [GO:0042995]; cytoplasm [GO:0005737]; cytoplasmic ribonucleoprotein granule [GO:0036464]; cytoplasmic vesicle [GO:0031410]; cytoskeleton [GO:0005856]; cytosol [GO:0005829]; dendritic spine [GO:0043197]; early endosome membrane [GO:0031901]; extrinsic component of cytoplasmic side of plasma memb…	SUBCELLULAR LOCATION: Cell membrane {ECO:0000250|UniProtKB:P63000}; Lipid-anchor {ECO:0000250|UniProtKB:P63000}; Cytoplasmic side {ECO:0000250|UniProtKB:P63000}. Melanosome {ECO:0000250|UniProtKB:P63000}. Cytoplasm {ECO:0000269|PubMed:17116687}. Cell projection, lamellipodium {ECO:0000269|PubMed:22959435}. Cell projection, dendrite {ECO:0000269|PubMed:24352656}. Synapse {ECO:0000250|UniProtKB:Q6R…	PTM: GTP-bound active form is ubiquitinated by HACE1, leading to its degradation by the proteasome. {ECO:0000250|UniProtKB:P63000}.	1905006; 16141072; 15489334; 9707409; 10934474; 10934475; 10679324; 12695502; 14634666; 16002401; 17403031; 17116687; 19029984; 19737524; 19007770; 21183079; 20696765; 20974804; 22959435; 23963642; 24352656; 26969129		KW-1003; KW-0966; KW-0963; KW-0342; KW-0378; KW-1017; KW-0449; KW-0472; KW-0488; KW-0547; KW-0539; KW-0636; KW-1185; KW-0770; KW-0832	5.0	GO:0000139; GO:0000242; GO:0001764; GO:0001891; GO:0001934; GO:0002093; GO:0002551; GO:0003376; GO:0003382; GO:0003924; GO:0003925; GO:0005525; GO:0005634; GO:0005737; GO:0005802; GO:0005829; GO:0005856; GO:0005884; GO:0005886; GO:0005938; GO:0006897; GO:0006911; GO:0006935; GO:0006972; GO:0007010; GO:0007015; GO:0007155; GO:0007163; GO:0007186; GO:0007264; GO:0007411; GO:0008045; GO:0008283; GO:…
P63080	P63080	GBRB3_MOUSE	2.4943	1.3187	0.037913	Gamma-aminobutyric acid receptor subunit beta-3 (GABA(A) receptor subunit beta-3)	Gabrb3 Gabrb-3	Mus musculus (Mouse)	473	Cell membrane;Chloride;Chloride channel;Cytoplasmic vesicle;Disulfide bond;Glycoprotein;Ion channel;Ion transport;Ligand-gated ion channel;Membrane;Postsynaptic cell membrane;Receptor;Reference proteome;Signal;Synapse;Transmembrane;Transmembrane helix;Transport	brain development [GO:0007420]; cellular response to histamine [GO:0071420]; cellular response to zinc ion [GO:0071294]; cerebellum development [GO:0021549]; chemical synaptic transmission [GO:0007268]; chloride transmembrane transport [GO:1902476]; circadian sleep/wake cycle, REM sleep [GO:0042747]; cochlea development [GO:0090102]; exploration behavior [GO:0035640]; gamma-aminobutyric acid sign…	AP-2 adaptor complex binding [GO:0035612]; chloride channel activity [GO:0005254]; excitatory extracellular ligand-gated ion channel activity [GO:0005231]; GABA-A receptor activity [GO:0004890]; GABA-gated chloride ion channel activity [GO:0022851]; identical protein binding [GO:0042802]; ion channel activity [GO:0005216]; neurotransmitter receptor activity [GO:0030594]; transmitter-gated ion cha…	anchoring junction [GO:0070161]; cell surface [GO:0009986]; chloride channel complex [GO:0034707]; cytoplasmic vesicle membrane [GO:0030659]; GABA-A receptor complex [GO:1902711]; GABA-ergic synapse [GO:0098982]; inhibitory synapse [GO:0060077]; integral component of plasma membrane [GO:0005887]; integral component of postsynaptic membrane [GO:0099055]; integral component of postsynaptic speciali…	anchoring junction [GO:0070161]; cell surface [GO:0009986]; chloride channel complex [GO:0034707]; cytoplasmic vesicle membrane [GO:0030659]; GABA-A receptor complex [GO:1902711]; GABA-ergic synapse [GO:0098982]; inhibitory synapse [GO:0060077]; integral component of plasma membrane [GO:0005887]; integral component of postsynaptic membrane [GO:0099055]; integral component of postsynaptic speciali…	SUBCELLULAR LOCATION: Postsynaptic cell membrane {ECO:0000250|UniProtKB:P28472}; Multi-pass membrane protein {ECO:0000255}. Cell membrane {ECO:0000269|PubMed:28978485}; Multi-pass membrane protein {ECO:0000255}. Cytoplasmic vesicle membrane {ECO:0000250|UniProtKB:P63079}.		7893750; 16141072; 9108119; 10670447; 27129275; 28978485		KW-1003; KW-0868; KW-0869; KW-0968; KW-1015; KW-0325; KW-0407; KW-0406; KW-1071; KW-0472; KW-0628; KW-0675; KW-1185; KW-0732; KW-0770; KW-0812; KW-1133; KW-0813	5.0	GO:0004890; GO:0005216; GO:0005231; GO:0005254; GO:0005886; GO:0005887; GO:0007165; GO:0007214; GO:0007268; GO:0007399; GO:0007420; GO:0007605; GO:0007612; GO:0007613; GO:0009410; GO:0009986; GO:0019098; GO:0021549; GO:0022851; GO:0030594; GO:0030659; GO:0034220; GO:0034707; GO:0035176; GO:0035612; GO:0035640; GO:0042391; GO:0042747; GO:0042802; GO:0043005; GO:0043195; GO:0043523; GO:0043524; GO:…
P67871	P67871	CSK2B_MOUSE	14.87	3.8944	0.022818	Casein kinase II subunit beta (CK II beta) (Phosvitin)	Csnk2b Ck2n	Mus musculus (Mouse)	215	Acetylation;Isopeptide bond;Metal-binding;Phosphoprotein;Reference proteome;Ubl conjugation;Wnt signaling pathway;Zinc	adiponectin-activated signaling pathway [GO:0033211]; endothelial tube morphogenesis [GO:0061154]; negative regulation of blood vessel endothelial cell migration [GO:0043537]; peptidyl-threonine phosphorylation [GO:0018107]; positive regulation of activin receptor signaling pathway [GO:0032927]; positive regulation of pathway-restricted SMAD protein phosphorylation [GO:0010862]; postsynaptic modu…	chromatin binding [GO:0003682]; identical protein binding [GO:0042802]; metal ion binding [GO:0046872]; protein domain specific binding [GO:0019904]; protein kinase regulator activity [GO:0019887]; protein serine/threonine kinase activity [GO:0004674]; ribonucleoprotein complex binding [GO:0043021]; RNA polymerase II-specific DNA-binding transcription factor binding [GO:0061629]; signaling recept…	cell projection [GO:0042995]; chromatin [GO:0000785]; cilium [GO:0005929]; cytoplasm [GO:0005737]; cytosol [GO:0005829]; glutamatergic synapse [GO:0098978]; nuclear matrix [GO:0016363]; nucleus [GO:0005634]; PcG protein complex [GO:0031519]; plasma membrane [GO:0005886]; postsynapse [GO:0098794]; protein kinase CK2 complex [GO:0005956]; Schaffer collateral - CA1 synapse [GO:0098685]	cell projection [GO:0042995]; chromatin [GO:0000785]; cilium [GO:0005929]; cytoplasm [GO:0005737]; cytosol [GO:0005829]; glutamatergic synapse [GO:0098978]; nuclear matrix [GO:0016363]; nucleus [GO:0005634]; PcG protein complex [GO:0031519]; plasma membrane [GO:0005886]; postsynapse [GO:0098794]; protein kinase CK2 complex [GO:0005956]; Schaffer collateral - CA1 synapse [GO:0098685]; chromatin bi…		PTM: Phosphorylated by alpha subunit. {ECO:0000250}.	2362816; 2015307; 8530080; 14656967; 16141072; 15489334; 10806215; 12849985; 16818610; 21183079		KW-0007; KW-1017; KW-0479; KW-0597; KW-1185; KW-0832; KW-0879; KW-0862	5.0	GO:0000785; GO:0003682; GO:0004674; GO:0005102; GO:0005634; GO:0005737; GO:0005829; GO:0005886; GO:0005929; GO:0005956; GO:0006468; GO:0010862; GO:0016055; GO:0016363; GO:0018107; GO:0019887; GO:0019904; GO:0031519; GO:0032927; GO:0033211; GO:0042802; GO:0042995; GO:0043021; GO:0043537; GO:0046872; GO:0061154; GO:0061629; GO:0080163; GO:0098685; GO:0098794; GO:0098978; GO:0099170
P70398	P70398	USP9X_MOUSE	42.458	5.408	0.031818	Probable ubiquitin carboxyl-terminal hydrolase FAF-X (EC 3.4.19.12) (Deubiquitinating enzyme FAF-X) (Fat facets homolog) (Fat facets protein-related, X-linked) (Ubiquitin carboxyl-terminal hydrolase FAM) (Ubiquitin thioesterase FAF-X) (Ubiquitin-specific protease 9, X chromosome) (Ubiquitin-specific-processing protease FAF-X)	Usp9x Fafl Fam	Mus musculus (Mouse)	2559	Biological rhythms;Cell cycle;Cell division;Cell projection;Chromosome partition;Cytoplasm;Cytoskeleton;Hydrolase;Mitosis;Phosphoprotein;Protease;Reference proteome;Thiol protease;Ubl conjugation pathway	axon extension [GO:0048675]; BMP signaling pathway [GO:0030509]; cell cycle [GO:0007049]; cell division [GO:0051301]; cell migration [GO:0016477]; cellular response to transforming growth factor beta stimulus [GO:0071560]; cerebellar cortex structural organization [GO:0021698]; chromosome segregation [GO:0007059]; hippocampus development [GO:0021766]; in utero embryonic development [GO:0001701]; …	co-SMAD binding [GO:0070410]; cysteine-type deubiquitinase activity [GO:0004843]; cysteine-type endopeptidase activity [GO:0004197]; deubiquitinase activity [GO:0101005]; Lys48-specific deubiquitinase activity [GO:1990380]; Lys63-specific deubiquitinase activity [GO:0061578]; ubiquitin protein ligase binding [GO:0031625]	apical part of cell [GO:0045177]; cilium [GO:0005929]; cytoplasm [GO:0005737]; cytoskeleton [GO:0005856]; cytosol [GO:0005829]; growth cone [GO:0030426]; nucleus [GO:0005634]	apical part of cell [GO:0045177]; cilium [GO:0005929]; cytoplasm [GO:0005737]; cytoskeleton [GO:0005856]; cytosol [GO:0005829]; growth cone [GO:0030426]; nucleus [GO:0005634]; co-SMAD binding [GO:0070410]; cysteine-type deubiquitinase activity [GO:0004843]; cysteine-type endopeptidase activity [GO:0004197]; deubiquitinase activity [GO:0101005]; Lys48-specific deubiquitinase activity [GO:1990380];…	SUBCELLULAR LOCATION: Cytoplasm {ECO:0000250|UniProtKB:Q93008}. Cell projection, growth cone {ECO:0000269|PubMed:24607389}. Cytoplasm, cytoskeleton, cilium axoneme {ECO:0000250|UniProtKB:Q93008}.		9178254; 19468303; 9119401; 17947660; 17242355; 21183079; 24607389; 29626158; 30951545; 33378666		KW-0090; KW-0131; KW-0132; KW-0966; KW-0159; KW-0963; KW-0206; KW-0378; KW-0498; KW-0597; KW-0645; KW-1185; KW-0788; KW-0833	5.0	GO:0001701; GO:0001764; GO:0004197; GO:0004843; GO:0005634; GO:0005737; GO:0005829; GO:0005856; GO:0005929; GO:0007049; GO:0007059; GO:0007179; GO:0009791; GO:0016477; GO:0016579; GO:0021698; GO:0021766; GO:0030426; GO:0030509; GO:0031625; GO:0032092; GO:0032435; GO:0042752; GO:0045177; GO:0048511; GO:0048675; GO:0050821; GO:0050856; GO:0051301; GO:0061578; GO:0070410; GO:0070536; GO:0071560; GO:…
P84078	P84078	ARF1_MOUSE	0.49999	-1	0.03466	ADP-ribosylation factor 1 (EC 3.6.5.2)	Arf1	Mus musculus (Mouse)	181	3D-structure;Acetylation;Direct protein sequencing;ER-Golgi transport;Golgi apparatus;GTP-binding;Hydrolase;Lipoprotein;Membrane;Myristate;Nucleotide-binding;Protein transport;Reference proteome;Synapse;Synaptosome;Transport	actin filament organization [GO:0007015]; cellular copper ion homeostasis [GO:0006878]; cellular response to virus [GO:0098586]; dendritic spine organization [GO:0097061]; Golgi to transport vesicle transport [GO:0055108]; intracellular protein transport [GO:0006886]; long-term synaptic depression [GO:0060292]; lysosomal membrane organization [GO:0097212]; mitotic cleavage furrow ingression [GO:1…	GDP binding [GO:0019003]; GTP binding [GO:0005525]; GTPase activity [GO:0003924]; magnesium ion binding [GO:0000287]; phospholipase D activator activity [GO:1990583]; protein domain specific binding [GO:0019904]	anchoring junction [GO:0070161]; cell leading edge [GO:0031252]; COPI-coated vesicle [GO:0030137]; cytosol [GO:0005829]; endomembrane system [GO:0012505]; glutamatergic synapse [GO:0098978]; Golgi apparatus [GO:0005794]; Golgi membrane [GO:0000139]; late endosome [GO:0005770]; neuron projection [GO:0043005]; perinuclear region of cytoplasm [GO:0048471]; peroxisomal membrane [GO:0005778]; plasma m…	anchoring junction [GO:0070161]; cell leading edge [GO:0031252]; COPI-coated vesicle [GO:0030137]; cytosol [GO:0005829]; endomembrane system [GO:0012505]; glutamatergic synapse [GO:0098978]; Golgi apparatus [GO:0005794]; Golgi membrane [GO:0000139]; late endosome [GO:0005770]; neuron projection [GO:0043005]; perinuclear region of cytoplasm [GO:0048471]; peroxisomal membrane [GO:0005778]; plasma m…	SUBCELLULAR LOCATION: Golgi apparatus membrane {ECO:0000269|PubMed:11950392}; Lipid-anchor {ECO:0000250|UniProtKB:P84080}; Cytoplasmic side {ECO:0000305}. Synapse, synaptosome {ECO:0000250|UniProtKB:P84079}. Postsynaptic density {ECO:0000250|UniProtKB:P84079}. Note=In the GDP-bound form, associates transiently with the membranes via its myristoylated N-terminus where guanine nucleotide-exchange f…		8947846; 16141072; 19468303; 15489334; 11950392; 21183079; 27723745; 12679809; 17347647		KW-0002; KW-0007; KW-0903; KW-0931; KW-0333; KW-0342; KW-0378; KW-0449; KW-0472; KW-0519; KW-0547; KW-0653; KW-1185; KW-0770; KW-0771; KW-0813	5.0	GO:0000139; GO:0000287; GO:0002090; GO:0003924; GO:0005525; GO:0005770; GO:0005778; GO:0005794; GO:0005802; GO:0005829; GO:0005886; GO:0006878; GO:0006886; GO:0007015; GO:0012505; GO:0014069; GO:0015031; GO:0016192; GO:0019003; GO:0019904; GO:0030017; GO:0030137; GO:0031252; GO:0032991; GO:0034315; GO:0034379; GO:0043005; GO:0045807; GO:0045956; GO:0048471; GO:0050714; GO:0055108; GO:0060292; GO:…
Q03137	Q03137	EPHA4_MOUSE	4.5246	2.1778	0.030054	Ephrin type-A receptor 4 (EC 2.7.10.1) (Tyrosine-protein kinase receptor MPK-3) (Tyrosine-protein kinase receptor SEK-1)	Epha4 Sek Sek1	Mus musculus (Mouse)	986	3D-structure;Alternative splicing;ATP-binding;Cell adhesion;Cell junction;Cell membrane;Cell projection;Developmental protein;Endosome;Glycoprotein;Kinase;Membrane;Neurogenesis;Nucleotide-binding;Phosphoprotein;Postsynaptic cell membrane;Receptor;Reference proteome;Repeat;Signal;Synapse;Transferase;Transmembrane;Transmembrane helix;Tyrosine-protein kinase	adherens junction organization [GO:0034332]; adult walking behavior [GO:0007628]; axon guidance [GO:0007411]; cell adhesion [GO:0007155]; cellular response to amyloid-beta [GO:1904646]; cochlea development [GO:0090102]; corticospinal tract morphogenesis [GO:0021957]; ephrin receptor signaling pathway [GO:0048013]; fasciculation of motor neuron axon [GO:0097156]; fasciculation of sensory neuron ax…	ATP binding [GO:0005524]; DH domain binding [GO:0097161]; ephrin receptor binding [GO:0046875]; GPI-linked ephrin receptor activity [GO:0005004]; identical protein binding [GO:0042802]; kinase activity [GO:0016301]; PH domain binding [GO:0042731]; protein kinase activity [GO:0004672]; protein tyrosine kinase binding [GO:1990782]; transmembrane receptor protein tyrosine kinase activity [GO:0004714…	adherens junction [GO:0005912]; axon [GO:0030424]; axon terminus [GO:0043679]; axonal growth cone [GO:0044295]; cell body [GO:0044297]; cell projection [GO:0042995]; cell surface [GO:0009986]; cytoplasm [GO:0005737]; dendrite [GO:0030425]; dendritic shaft [GO:0043198]; dendritic spine [GO:0043197]; early endosome membrane [GO:0031901]; endoplasmic reticulum [GO:0005783]; filopodium [GO:0030175]; …	adherens junction [GO:0005912]; axon [GO:0030424]; axon terminus [GO:0043679]; axonal growth cone [GO:0044295]; cell body [GO:0044297]; cell projection [GO:0042995]; cell surface [GO:0009986]; cytoplasm [GO:0005737]; dendrite [GO:0030425]; dendritic shaft [GO:0043198]; dendritic spine [GO:0043197]; early endosome membrane [GO:0031901]; endoplasmic reticulum [GO:0005783]; filopodium [GO:0030175]; …	SUBCELLULAR LOCATION: Cell membrane {ECO:0000269|PubMed:17143272}; Single-pass type I membrane protein {ECO:0000269|PubMed:17143272}. Cell projection, axon {ECO:0000269|PubMed:17143272}. Cell projection, dendrite {ECO:0000269|PubMed:17143272}. Postsynaptic density membrane {ECO:0000250}. Early endosome {ECO:0000269|PubMed:17143272}. Cell junction, adherens junction {ECO:0000269|PubMed:30639848}. …		1281307; 8455939; 16141072; 15489334; 8622893; 9789074; 11336673; 14516691; 15537875; 16802330; 16818734; 17719550; 18094260; 17143272; 17785183; 18034455; 18403711; 21183079; 27446912; 30639848		KW-0002; KW-0025; KW-0067; KW-0130; KW-0965; KW-1003; KW-0966; KW-0217; KW-0967; KW-0325; KW-0418; KW-0472; KW-0524; KW-0547; KW-0597; KW-0628; KW-0675; KW-1185; KW-0677; KW-0732; KW-0770; KW-0808; KW-0812; KW-1133; KW-0829	5.0	GO:0004672; GO:0004714; GO:0005004; GO:0005005; GO:0005524; GO:0005737; GO:0005741; GO:0005783; GO:0005794; GO:0005886; GO:0005887; GO:0005912; GO:0007155; GO:0007162; GO:0007169; GO:0007411; GO:0007628; GO:0008045; GO:0008284; GO:0008347; GO:0009986; GO:0010719; GO:0010977; GO:0014069; GO:0016301; GO:0018108; GO:0021957; GO:0030175; GO:0030335; GO:0030336; GO:0030424; GO:0030425; GO:0031594; GO:…
Q0VBF8	Q0VBF8	STUM_MOUSE	21.082	4.398	0.039376	Protein stum homolog	Stum	Mus musculus (Mouse)	141	Membrane;Phosphoprotein;Reference proteome;Transmembrane;Transmembrane helix			integral component of membrane [GO:0016021]	integral component of membrane [GO:0016021]	SUBCELLULAR LOCATION: Membrane {ECO:0000305}; Multi-pass membrane protein {ECO:0000305}.		15489334; 24626929; 21183079		KW-0472; KW-0597; KW-1185; KW-0812; KW-1133	2.0	GO:0016021
Q148V7	Q148V7	RELCH_MOUSE	3.4469	1.7853	0.033719	RAB11-binding protein RELCH (LisH domain and HEAT repeat-containing protein KIAA1468) (RAB11-binding protein containing LisH, coiled-coil, and HEAT repeats)	Relch Kiaa1468	Mus musculus (Mouse)	1216	Acetylation;Alternative splicing;Coiled coil;Endosome;Golgi apparatus;Lipid transport;Phosphoprotein;Reference proteome;Repeat;Transport	intracellular cholesterol transport [GO:0032367]		recycling endosome [GO:0055037]; trans-Golgi network [GO:0005802]	recycling endosome [GO:0055037]; trans-Golgi network [GO:0005802]; intracellular cholesterol transport [GO:0032367]	SUBCELLULAR LOCATION: Recycling endosome {ECO:0000269|PubMed:29514919}. Golgi apparatus, trans-Golgi network {ECO:0000250|UniProtKB:Q9P260}. Note=Colocalization with RAB11A in recycling endosomes (PubMed:29514919). Translocated to the trans-Golgi network area in an OSBP-dependent manner (By similarity). {ECO:0000250|UniProtKB:Q9P260, ECO:0000269|PubMed:29514919}.		14621295; 16141072; 15489334; 17242355; 21183079; 29514919		KW-0007; KW-0025; KW-0175; KW-0967; KW-0333; KW-0445; KW-0597; KW-1185; KW-0677; KW-0813	4.0	GO:0005802; GO:0032367; GO:0055037
Q2NL51	Q2NL51	GSK3A_MOUSE	3.2805	1.7139	0.0070268	Glycogen synthase kinase-3 alpha (GSK-3 alpha) (EC 2.7.11.26) (Serine/threonine-protein kinase GSK3A) (EC 2.7.11.1)	Gsk3a	Mus musculus (Mouse)	490	Acetylation;ATP-binding;Carbohydrate metabolism;Glycogen metabolism;Kinase;Neurogenesis;Nucleotide-binding;Phosphoprotein;Reference proteome;Serine/threonine-protein kinase;Signal transduction inhibitor;Transferase;Wnt signaling pathway	aging [GO:0007568]; cardiac left ventricle morphogenesis [GO:0003214]; cell migration [GO:0016477]; cellular response to glucocorticoid stimulus [GO:0071385]; cellular response to insulin stimulus [GO:0032869]; cellular response to interleukin-3 [GO:0036016]; cellular response to lithium ion [GO:0071285]; cellular response to organic cyclic compound [GO:0071407]; extrinsic apoptotic signaling pat…	ATP binding [GO:0005524]; protein kinase A catalytic subunit binding [GO:0034236]; protein kinase activity [GO:0004672]; protein kinase binding [GO:0019901]; protein serine kinase activity [GO:0106310]; protein serine/threonine kinase activity [GO:0004674]; signaling receptor binding [GO:0005102]; tau-protein kinase activity [GO:0050321]	axon [GO:0030424]; beta-catenin destruction complex [GO:0030877]; cytoplasm [GO:0005737]; cytosol [GO:0005829]; microtubule [GO:0005874]; mitochondrion [GO:0005739]; nucleus [GO:0005634]	axon [GO:0030424]; beta-catenin destruction complex [GO:0030877]; cytoplasm [GO:0005737]; cytosol [GO:0005829]; microtubule [GO:0005874]; mitochondrion [GO:0005739]; nucleus [GO:0005634]; ATP binding [GO:0005524]; protein kinase A catalytic subunit binding [GO:0034236]; protein kinase activity [GO:0004672]; protein kinase binding [GO:0019901]; protein serine kinase activity [GO:0106310]; protein …		PTM: Phosphorylated by AKT1 at Ser-21: upon insulin-mediated signaling, the activated PKB/AKT1 protein kinase phosphorylates and deactivates GSK3A, resulting in the dephosphorylation and activation of GYS1. Activated by phosphorylation at Tyr-279. {ECO:0000269|PubMed:15791206}.	19468303; 15489334; 16051150; 15791206; 16543145; 17391670; 17908561; 21183079; 22539723		KW-0007; KW-0067; KW-0119; KW-0321; KW-0418; KW-0524; KW-0547; KW-0597; KW-1185; KW-0723; KW-0734; KW-0808; KW-0879	5.0	GO:0003073; GO:0003214; GO:0004672; GO:0004674; GO:0005102; GO:0005524; GO:0005634; GO:0005737; GO:0005739; GO:0005829; GO:0005874; GO:0005977; GO:0006349; GO:0006468; GO:0007165; GO:0007399; GO:0007568; GO:0008286; GO:0010508; GO:0010628; GO:0010800; GO:0010975; GO:0016055; GO:0016477; GO:0018105; GO:0018107; GO:0019901; GO:0030424; GO:0030877; GO:0031398; GO:0032007; GO:0032436; GO:0032869; GO:…
Q3UHJ0	Q3UHJ0	AAK1_MOUSE	2.3923	1.2584	0.036988	AP2-associated protein kinase 1 (EC 2.7.11.1) (Adaptor-associated kinase 1)	Aak1 Kiaa1048	Mus musculus (Mouse)	959	3D-structure;Acetylation;Alternative splicing;ATP-binding;Cell membrane;Cell projection;Coated pit;Endocytosis;Kinase;Membrane;Methylation;Nucleotide-binding;Phosphoprotein;Reference proteome;Serine/threonine-protein kinase;Synapse;Transferase	endocytosis [GO:0006897]; positive regulation of Notch signaling pathway [GO:0045747]; protein autophosphorylation [GO:0046777]; protein phosphorylation [GO:0006468]; protein stabilization [GO:0050821]; regulation of clathrin-dependent endocytosis [GO:2000369]; regulation of protein localization [GO:0032880]	AP-2 adaptor complex binding [GO:0035612]; ATP binding [GO:0005524]; Notch binding [GO:0005112]; protein serine kinase activity [GO:0106310]; protein serine/threonine kinase activity [GO:0004674]	anchoring junction [GO:0070161]; cell leading edge [GO:0031252]; clathrin complex [GO:0071439]; clathrin-coated pit [GO:0005905]; clathrin-coated vesicle [GO:0030136]; cytoplasm [GO:0005737]; extrinsic component of plasma membrane [GO:0019897]; presynapse [GO:0098793]; terminal bouton [GO:0043195]	anchoring junction [GO:0070161]; cell leading edge [GO:0031252]; clathrin complex [GO:0071439]; clathrin-coated pit [GO:0005905]; clathrin-coated vesicle [GO:0030136]; cytoplasm [GO:0005737]; extrinsic component of plasma membrane [GO:0019897]; presynapse [GO:0098793]; terminal bouton [GO:0043195]; AP-2 adaptor complex binding [GO:0035612]; ATP binding [GO:0005524]; Notch binding [GO:0005112]; pr…	SUBCELLULAR LOCATION: Cell membrane {ECO:0000250|UniProtKB:F1MH24}; Peripheral membrane protein {ECO:0000250|UniProtKB:F1MH24}. Membrane, clathrin-coated pit {ECO:0000250|UniProtKB:P0C1X8}. Presynapse {ECO:0000250|UniProtKB:P0C1X8}. Note=Active when found in clathrin-coated pits at the plasma membrane. In neuronal cells, enriched at presynaptic terminals. In non-neuronal cells, enriched at leadin…	PTM: Autophosphorylated. {ECO:0000250|UniProtKB:Q2M2I8}.	16141072; 15489334; 14621295; 16452087; 17242355; 19144319; 19131326; 21183079; 21464124; 24129315		KW-0002; KW-0007; KW-0025; KW-0067; KW-1003; KW-0966; KW-0168; KW-0254; KW-0418; KW-0472; KW-0488; KW-0547; KW-0597; KW-1185; KW-0723; KW-0770; KW-0808	5.0	GO:0004674; GO:0005112; GO:0005524; GO:0005737; GO:0005905; GO:0006468; GO:0006897; GO:0019897; GO:0030136; GO:0031252; GO:0032880; GO:0035612; GO:0043195; GO:0045747; GO:0046777; GO:0050821; GO:0070161; GO:0071439; GO:0098793; GO:0106310; GO:2000369
Q3UHL1	Q3UHL1	CAMKV_MOUSE	5.0188	2.3273	0.042302	CaM kinase-like vesicle-associated protein	Camkv	Mus musculus (Mouse)	512	Calmodulin-binding;Cell membrane;Cytoplasmic vesicle;Membrane;Phosphoprotein;Reference proteome	peptidyl-serine phosphorylation [GO:0018105]; regulation of modification of postsynaptic structure [GO:0099159]	ATP binding [GO:0005524]; calmodulin binding [GO:0005516]; calmodulin-dependent protein kinase activity [GO:0004683]	cytoplasmic vesicle membrane [GO:0030659]; glutamatergic synapse [GO:0098978]; plasma membrane [GO:0005886]; postsynapse [GO:0098794]	cytoplasmic vesicle membrane [GO:0030659]; glutamatergic synapse [GO:0098978]; plasma membrane [GO:0005886]; postsynapse [GO:0098794]; ATP binding [GO:0005524]; calmodulin binding [GO:0005516]; calmodulin-dependent protein kinase activity [GO:0004683]; peptidyl-serine phosphorylation [GO:0018105]; regulation of modification of postsynaptic structure [GO:0099159]	SUBCELLULAR LOCATION: Cell membrane {ECO:0000250}; Peripheral membrane protein {ECO:0000250}. Cytoplasmic vesicle membrane {ECO:0000250}; Peripheral membrane protein {ECO:0000250}. Note=Predominantly observed in association with the plasma membrane of soma and in neurites, both axons and dendrites. May be associated with vesicular structures (By similarity). {ECO:0000250}.		16141072; 15489334; 15345747; 21183079		KW-0112; KW-1003; KW-0968; KW-0472; KW-0597; KW-1185	4.0	GO:0004683; GO:0005516; GO:0005524; GO:0005886; GO:0018105; GO:0030659; GO:0098794; GO:0098978; GO:0099159
Q3UVX5	Q3UVX5	GRM5_MOUSE	6.5822	2.7186	0.0049148	Metabotropic glutamate receptor 5 (mGluR5)	Grm5 Gprc1e Mglur5	Mus musculus (Mouse)	1203	Alternative splicing;Cell membrane;Disulfide bond;G-protein coupled receptor;Glycoprotein;Membrane;Methylation;Phosphoprotein;Receptor;Reference proteome;Signal;Transducer;Transmembrane;Transmembrane helix	calcium-mediated signaling using intracellular calcium source [GO:0035584]; cellular response to amyloid-beta [GO:1904646]; chemical synaptic transmission [GO:0007268]; cognition [GO:0050890]; desensitization of G protein-coupled receptor signaling pathway [GO:0002029]; G protein-coupled glutamate receptor signaling pathway [GO:0007216]; learning [GO:0007612]; learning or memory [GO:0007611]; loc…	A2A adenosine receptor binding [GO:0031687]; adenylate cyclase inhibiting G protein-coupled glutamate receptor activity [GO:0001640]; G protein-coupled receptor activity [GO:0004930]; G protein-coupled receptor activity involved in regulation of postsynaptic membrane potential [GO:0099530]; glutamate receptor activity [GO:0008066]; identical protein binding [GO:0042802]; neurotransmitter receptor…	astrocyte projection [GO:0097449]; cytoplasm [GO:0005737]; dendritic shaft [GO:0043198]; dendritic spine [GO:0043197]; glutamatergic synapse [GO:0098978]; integral component of plasma membrane [GO:0005887]; integral component of postsynaptic membrane [GO:0099055]; membrane [GO:0016020]; neuron projection [GO:0043005]; plasma membrane [GO:0005886]; postsynaptic density [GO:0014069]; postsynaptic d…	astrocyte projection [GO:0097449]; cytoplasm [GO:0005737]; dendritic shaft [GO:0043198]; dendritic spine [GO:0043197]; glutamatergic synapse [GO:0098978]; integral component of plasma membrane [GO:0005887]; integral component of postsynaptic membrane [GO:0099055]; membrane [GO:0016020]; neuron projection [GO:0043005]; plasma membrane [GO:0005886]; postsynaptic density [GO:0014069]; postsynaptic d…	SUBCELLULAR LOCATION: Cell membrane {ECO:0000250}; Multi-pass membrane protein {ECO:0000250}.		16141072; 19468303; 21183079; 24129315		KW-0025; KW-1003; KW-1015; KW-0297; KW-0325; KW-0472; KW-0488; KW-0597; KW-0675; KW-1185; KW-0732; KW-0807; KW-0812; KW-1133	5.0	GO:0001639; GO:0001640; GO:0001932; GO:0002029; GO:0004930; GO:0005737; GO:0005886; GO:0005887; GO:0006355; GO:0006448; GO:0006468; GO:0007205; GO:0007216; GO:0007268; GO:0007611; GO:0007612; GO:0007626; GO:0008066; GO:0014069; GO:0016020; GO:0031687; GO:0035584; GO:0040013; GO:0042802; GO:0043005; GO:0043197; GO:0043198; GO:0043410; GO:0048169; GO:0048170; GO:0050808; GO:0050890; GO:0051966; GO:…
Q5DTY9	Q5DTY9	KCD16_MOUSE	0.27854	-1.844	0.028427	BTB/POZ domain-containing protein KCTD16	Kctd16 Gm1267 Kiaa1317	Mus musculus (Mouse)	427	Cell membrane;Cell projection;Membrane;Phosphoprotein;Postsynaptic cell membrane;Reference proteome;Synapse	protein homooligomerization [GO:0051260]; regulation of G protein-coupled receptor signaling pathway [GO:0008277]		anchoring junction [GO:0070161]; cell projection [GO:0042995]; postsynaptic membrane [GO:0045211]; presynaptic membrane [GO:0042734]; receptor complex [GO:0043235]	anchoring junction [GO:0070161]; cell projection [GO:0042995]; postsynaptic membrane [GO:0045211]; presynaptic membrane [GO:0042734]; receptor complex [GO:0043235]; protein homooligomerization [GO:0051260]; regulation of G protein-coupled receptor signaling pathway [GO:0008277]	SUBCELLULAR LOCATION: Presynaptic cell membrane {ECO:0000269|PubMed:20400944}. Postsynaptic cell membrane {ECO:0000269|PubMed:20400944}. Note=Colocalizes with GABRB1. {ECO:0000269|PubMed:20400944}.		19468303; 16141072; 18034455; 21183079; 20400944		KW-1003; KW-0966; KW-0472; KW-0597; KW-0628; KW-1185; KW-0770	4.0	GO:0008277; GO:0042734; GO:0042995; GO:0043235; GO:0045211; GO:0051260; GO:0070161
Q5RJI5	Q5RJI5	BRSK1_MOUSE	3.3123	1.7278	0.042145	Serine/threonine-protein kinase BRSK1 (EC 2.7.11.1) (EC 2.7.11.26) (Brain-specific serine/threonine-protein kinase 1) (BR serine/threonine-protein kinase 1) (Serine/threonine-protein kinase SAD-B)	Brsk1 Gm1100 Sadb	Mus musculus (Mouse)	778	3D-structure;Alternative splicing;ATP-binding;Cell cycle;Cell projection;Cytoplasm;Cytoplasmic vesicle;Cytoskeleton;DNA damage;Kinase;Magnesium;Metal-binding;Methylation;Neurogenesis;Nucleotide-binding;Nucleus;Phosphoprotein;Reference proteome;Serine/threonine-protein kinase;Synapse;Transferase	associative learning [GO:0008306]; axonogenesis [GO:0007409]; cellular response to DNA damage stimulus [GO:0006974]; cellular response to glucose starvation [GO:0042149]; centrosome duplication [GO:0051298]; establishment of cell polarity [GO:0030010]; G2/M transition of mitotic cell cycle [GO:0000086]; intracellular signal transduction [GO:0035556]; microtubule cytoskeleton organization involved…	ATP binding [GO:0005524]; gamma-tubulin binding [GO:0043015]; magnesium ion binding [GO:0000287]; molecular function inhibitor activity [GO:0140678]; protein kinase binding [GO:0019901]; protein serine kinase activity [GO:0106310]; protein serine/threonine kinase activity [GO:0004674]; tau-protein kinase activity [GO:0050321]	anchoring junction [GO:0070161]; cell junction [GO:0030054]; centrosome [GO:0005813]; cytoplasm [GO:0005737]; distal axon [GO:0150034]; nucleoplasm [GO:0005654]; nucleus [GO:0005634]; presynaptic active zone [GO:0048786]; synaptic vesicle [GO:0008021]	anchoring junction [GO:0070161]; cell junction [GO:0030054]; centrosome [GO:0005813]; cytoplasm [GO:0005737]; distal axon [GO:0150034]; nucleoplasm [GO:0005654]; nucleus [GO:0005634]; presynaptic active zone [GO:0048786]; synaptic vesicle [GO:0008021]; ATP binding [GO:0005524]; gamma-tubulin binding [GO:0043015]; magnesium ion binding [GO:0000287]; molecular function inhibitor activity [GO:014067…	SUBCELLULAR LOCATION: Cytoplasm {ECO:0000250}. Nucleus {ECO:0000250}. Cytoplasm, cytoskeleton, microtubule organizing center, centrosome {ECO:0000250}. Synapse {ECO:0000250|UniProtKB:B2DD29}. Presynaptic active zone {ECO:0000250|UniProtKB:B2DD29}. Cytoplasmic vesicle, secretory vesicle, synaptic vesicle {ECO:0000250|UniProtKB:B2DD29}. Note=Nuclear in the absence of DNA damage. Translocated to the…	PTM: Phosphorylated at Thr-189 by STK11/LKB1 in complex with STE20-related adapter-alpha (STRADA) pseudo kinase and CAB39. Not phosphorylated at Thr-189 by CaMKK2. In contrast, it is phosphorylated and activated by CaMKK1. May be inactivated via dephosphorylation of Thr-189 by PP2C. {ECO:0000269|PubMed:17482548}.	15705853; 19648910; 15489334; 17482548; 21183079; 20026642; 24129315		KW-0002; KW-0025; KW-0067; KW-0131; KW-0966; KW-0963; KW-0968; KW-0206; KW-0227; KW-0418; KW-0460; KW-0479; KW-0488; KW-0524; KW-0547; KW-0539; KW-0597; KW-1185; KW-0723; KW-0770; KW-0808	5.0	GO:0000086; GO:0000287; GO:0004674; GO:0005524; GO:0005634; GO:0005654; GO:0005737; GO:0005813; GO:0006468; GO:0006974; GO:0007095; GO:0007269; GO:0007409; GO:0008021; GO:0008306; GO:0009411; GO:0010975; GO:0018105; GO:0019901; GO:0030010; GO:0030054; GO:0030182; GO:0035556; GO:0042149; GO:0043015; GO:0048167; GO:0048786; GO:0048812; GO:0050321; GO:0050770; GO:0051298; GO:0070161; GO:0090176; GO:…
Q60634	Q60634	FLOT2_MOUSE	0.084714	-3.5612	0.018675	Flotillin-2 (Epidermal surface antigen) (ESA) (Membrane component chromosome 17 surface marker 1 homolog)	Flot2 Esa1 M17s1	Mus musculus (Mouse)	428	3D-structure;Alternative splicing;Cell adhesion;Cell membrane;Direct protein sequencing;Endosome;Lipoprotein;Membrane;Myristate;Palmitate;Phosphoprotein;Reference proteome	anterograde dendritic transport [GO:0098937]; cell adhesion [GO:0007155]; negative regulation of amyloid precursor protein catabolic process [GO:1902992]; negative regulation of gene expression [GO:0010629]; positive regulation of establishment of T cell polarity [GO:1903905]; positive regulation of NF-kappaB transcription factor activity [GO:0051092]; protein localization to plasma membrane [GO:…	ionotropic glutamate receptor binding [GO:0035255]; protease binding [GO:0002020]	acrosomal membrane [GO:0002080]; adherens junction [GO:0005912]; anchored component of presynaptic active zone membrane [GO:0099029]; basolateral plasma membrane [GO:0016323]; caveola [GO:0005901]; cell-cell contact zone [GO:0044291]; cortical actin cytoskeleton [GO:0030864]; cytoplasmic vesicle [GO:0031410]; dendrite cytoplasm [GO:0032839]; endocytic vesicle [GO:0030139]; endosome [GO:0005768]; …	acrosomal membrane [GO:0002080]; adherens junction [GO:0005912]; anchored component of presynaptic active zone membrane [GO:0099029]; basolateral plasma membrane [GO:0016323]; caveola [GO:0005901]; cell-cell contact zone [GO:0044291]; cortical actin cytoskeleton [GO:0030864]; cytoplasmic vesicle [GO:0031410]; dendrite cytoplasm [GO:0032839]; endocytic vesicle [GO:0030139]; endosome [GO:0005768]; …	SUBCELLULAR LOCATION: Cell membrane {ECO:0000250}; Peripheral membrane protein {ECO:0000250}. Membrane, caveola {ECO:0000250}; Peripheral membrane protein {ECO:0000269|PubMed:9153235}. Endosome {ECO:0000250}. Membrane {ECO:0000250|UniProtKB:Q14254}; Lipid-anchor {ECO:0000250|UniProtKB:Q14254}. Note=Membrane-associated protein of caveolae. {ECO:0000250}.	PTM: ZDHHC5-catalyzed palmitoylation may be required for the formation of higher-order complexes and for neurite outgrowth in cultured neural stem cells. {ECO:0000269|PubMed:22081607}.	7557989; 16141072; 19468303; 15489334; 9153235; 10212252; 21183079; 22081607		KW-0002; KW-0025; KW-0130; KW-1003; KW-0903; KW-0967; KW-0449; KW-0472; KW-0519; KW-0564; KW-0597; KW-1185	5.0	GO:0001931; GO:0002020; GO:0002080; GO:0005768; GO:0005886; GO:0005901; GO:0005912; GO:0007155; GO:0010629; GO:0016020; GO:0016323; GO:0016600; GO:0030027; GO:0030139; GO:0030864; GO:0031410; GO:0031982; GO:0032839; GO:0035255; GO:0043231; GO:0044291; GO:0044860; GO:0045121; GO:0045202; GO:0045661; GO:0048471; GO:0050821; GO:0051092; GO:0072659; GO:0098937; GO:0098978; GO:0099029; GO:0099072; GO:…
Q60875	Q60875	ARHG2_MOUSE	4.3957	2.1361	0.005483	Rho guanine nucleotide exchange factor 2 (Guanine nucleotide exchange factor H1) (GEF-H1) (LBC'S first cousin) (Lymphoid blast crisis-like 1) (Oncogene LFC) (Rhobin)	Arhgef2 Kiaa0651 Lbcl1 Lfc	Mus musculus (Mouse)	985	3D-structure;Acetylation;Alternative splicing;Cell cycle;Cell division;Cell junction;Coiled coil;Cytoplasm;Cytoplasmic vesicle;Cytoskeleton;Developmental protein;Differentiation;Golgi apparatus;Guanine-nucleotide releasing factor;Immunity;Innate immunity;Metal-binding;Microtubule;Mitosis;Neurogenesis;Phosphoprotein;Proto-oncogene;Reference proteome;Tight junction;Zinc;Zinc-finger	actin filament organization [GO:0007015]; asymmetric neuroblast division [GO:0055059]; cell morphogenesis [GO:0000902]; cellular response to muramyl dipeptide [GO:0071225]; establishment of mitotic spindle orientation [GO:0000132]; innate immune response [GO:0045087]; negative regulation of microtubule depolymerization [GO:0007026]; negative regulation of neurogenesis [GO:0050768]; negative regul…	guanyl-nucleotide exchange factor activity [GO:0005085]; metal ion binding [GO:0046872]; microtubule binding [GO:0008017]; small GTPase binding [GO:0031267]	bicellular tight junction [GO:0005923]; cytoplasm [GO:0005737]; cytoplasmic vesicle [GO:0031410]; cytoskeleton [GO:0005856]; dendritic shaft [GO:0043198]; glutamatergic synapse [GO:0098978]; Golgi apparatus [GO:0005794]; microtubule [GO:0005874]; neuronal cell body [GO:0043025]; podosome [GO:0002102]; postsynaptic density [GO:0014069]; postsynaptic density, intracellular component [GO:0099092]; p…	bicellular tight junction [GO:0005923]; cytoplasm [GO:0005737]; cytoplasmic vesicle [GO:0031410]; cytoskeleton [GO:0005856]; dendritic shaft [GO:0043198]; glutamatergic synapse [GO:0098978]; Golgi apparatus [GO:0005794]; microtubule [GO:0005874]; neuronal cell body [GO:0043025]; podosome [GO:0002102]; postsynaptic density [GO:0014069]; postsynaptic density, intracellular component [GO:0099092]; p…	SUBCELLULAR LOCATION: Cytoplasm, cytoskeleton {ECO:0000250|UniProtKB:Q865S3, ECO:0000250|UniProtKB:Q92974}. Cytoplasm {ECO:0000250|UniProtKB:Q865S3, ECO:0000250|UniProtKB:Q92974}. Cell junction, tight junction {ECO:0000269|PubMed:12604587}. Golgi apparatus {ECO:0000250|UniProtKB:Q92974}. Cytoplasm, cytoskeleton, spindle {ECO:0000250|UniProtKB:Q865S3, ECO:0000250|UniProtKB:Q92974}. Cytoplasmic ves…	PTM: Phosphorylation of Ser-885 by PAK1 induces binding to protein YWHAZ, promoting its relocation to microtubules and the inhibition of its activity. Phosphorylated by AURKA and CDK1 during mitosis, which negatively regulates its activity. Phosphorylation by MAPK1 or MAPK3 increases nucleotide exchange activity. Phosphorylation by PAK4 releases GEF-H1 from the microtubules. Phosphorylated on ser…	7629163; 12465718; 16141072; 19468303; 15489334; 12604587; 17114649; 17242355; 18394899; 19144319; 19131326; 21183079; 21406564; 28453519		KW-0002; KW-0007; KW-0025; KW-0131; KW-0132; KW-0965; KW-0175; KW-0963; KW-0968; KW-0206; KW-0217; KW-0221; KW-0333; KW-0344; KW-0391; KW-0399; KW-0479; KW-0493; KW-0498; KW-0524; KW-0597; KW-0656; KW-1185; KW-0796; KW-0862; KW-0863	5.0	GO:0000132; GO:0000902; GO:0002102; GO:0005085; GO:0005737; GO:0005794; GO:0005819; GO:0005856; GO:0005874; GO:0005923; GO:0007015; GO:0007026; GO:0008017; GO:0014069; GO:0031267; GO:0031410; GO:0031982; GO:0032587; GO:0032755; GO:0032760; GO:0032991; GO:0035023; GO:0043025; GO:0043198; GO:0045087; GO:0045666; GO:0045944; GO:0046872; GO:0050731; GO:0050768; GO:0051092; GO:0055059; GO:0071225; GO:…
Q61387	Q61387	COX7R_MOUSE	30.042	4.9089	0.0166	Cytochrome c oxidase subunit 7A-related protein, mitochondrial (Cytochrome c oxidase subunit VIIa-related protein) (Silica-induced gene 81 protein) (SIG-81) (Supercomplex assembly factor I)	Cox7a2l Cox7rp Scaf1 Silg81	Mus musculus (Mouse)	111	Acetylation;Membrane;Mitochondrion;Mitochondrion inner membrane;Reference proteome;Transit peptide	mitochondrial electron transport, cytochrome c to oxygen [GO:0006123]; mitochondrial respirasome assembly [GO:0097250]; regulation of oxidative phosphorylation [GO:0002082]		mitochondrial respirasome [GO:0005746]; mitochondrial respiratory chain complex IV [GO:0005751]; mitochondrion [GO:0005739]; nucleolus [GO:0005730]	mitochondrial respirasome [GO:0005746]; mitochondrial respiratory chain complex IV [GO:0005751]; mitochondrion [GO:0005739]; nucleolus [GO:0005730]; mitochondrial electron transport, cytochrome c to oxygen [GO:0006123]; mitochondrial respirasome assembly [GO:0097250]; regulation of oxidative phosphorylation [GO:0002082]	SUBCELLULAR LOCATION: Mitochondrion inner membrane {ECO:0000250}.		7868905; 21183079; 23857330; 23812712		KW-0007; KW-0472; KW-0496; KW-0999; KW-1185; KW-0809	5.0	GO:0002082; GO:0005730; GO:0005739; GO:0005746; GO:0005751; GO:0006123; GO:0097250
Q61481	Q61481	PDE1A_MOUSE	2.8431	1.5074	0.036427	Dual specificity calcium/calmodulin-dependent 3',5'-cyclic nucleotide phosphodiesterase 1A (Cam-PDE 1A) (EC 3.1.4.17) (61 kDa Cam-PDE)	Pde1a	Mus musculus (Mouse)	545	Alternative splicing;Calmodulin-binding;cAMP;Cell projection;cGMP;Cilium;Flagellum;Hydrolase;Magnesium;Metal-binding;Reference proteome;Zinc	cGMP catabolic process [GO:0046069]; regulation of smooth muscle cell apoptotic process [GO:0034391]; regulation of smooth muscle cell proliferation [GO:0048660]; signal transduction [GO:0007165]	3',5'-cyclic-AMP phosphodiesterase activity [GO:0004115]; 3',5'-cyclic-GMP phosphodiesterase activity [GO:0047555]; 3',5'-cyclic-nucleotide phosphodiesterase activity [GO:0004114]; calmodulin binding [GO:0005516]; calmodulin-activated 3',5'-cyclic-GMP phosphodiesterase activity [GO:0048101]; calmodulin-activated dual specificity 3',5'-cyclic-GMP, 3',5'-cyclic-AMP phosphodiesterase activity [GO:00…	cytoplasm [GO:0005737]; motile cilium [GO:0031514]; neuronal cell body [GO:0043025]; nucleus [GO:0005634]; sperm flagellum [GO:0036126]	cytoplasm [GO:0005737]; motile cilium [GO:0031514]; neuronal cell body [GO:0043025]; nucleus [GO:0005634]; sperm flagellum [GO:0036126]; 3',5'-cyclic-AMP phosphodiesterase activity [GO:0004115]; 3',5'-cyclic-GMP phosphodiesterase activity [GO:0047555]; 3',5'-cyclic-nucleotide phosphodiesterase activity [GO:0004114]; calmodulin binding [GO:0005516]; calmodulin-activated 3',5'-cyclic-GMP phosphodie…	SUBCELLULAR LOCATION: [Isoform 2]: Cell projection, cilium, flagellum {ECO:0000269|PubMed:15901640}. Note=Concentrates in the tail of mature sperm. {ECO:0000269|PubMed:15901640}.		15901640; 16141072; 19468303; 15489334; 21183079		KW-0025; KW-0112; KW-0114; KW-0966; KW-0140; KW-0969; KW-0282; KW-0378; KW-0460; KW-0479; KW-1185; KW-0862	5.0	GO:0004114; GO:0004115; GO:0004117; GO:0005516; GO:0005634; GO:0005737; GO:0007165; GO:0031514; GO:0034391; GO:0036126; GO:0043025; GO:0046069; GO:0046872; GO:0047555; GO:0048101; GO:0048660
[truncated: 77 more rows]

## Sheet: RNA binding
From	Entry	Entry Name	FC	log2(FC)	raw.pval2	Protein names	Gene Names	Organism	Length	Keywords	Gene Ontology (biological process)	Gene Ontology (molecular function)	Gene Ontology (cellular component)	Gene Ontology (GO)	Subcellular location [CC]	Post-translational modification	PubMed ID	Pathway	Keyword ID	Annotation	Gene Ontology IDs
[truncated: 131 more rows]

[truncated: 2 more sheets: Synap, Calcium]
