# Supplementary material for: Dysregulation of protein SUMOylation networks in Huntington’s disease R6/2 mouse striatum
Source: Brain. 2024 Oct 11;148(4):1212–27. doi: 10.1093/brain/awae319 (PMC11969464; doi:10.1093/brain/awae319)
Supplement: awae319_Supplementary_Data [file awae319_supplementary_data.zip › brain-2024-01098-File013.xlsx]

## Sheet: S4 - Total protein list_ HDvNT 
ProteinID	log2FC	pvalue
A2ALS5	-1.26315	9.77e-07
A2ARS0	-1.72456	0.0055318
A2AWA9	0.464921	0.0397726
A2RT62	-2.40491	0.000189415
B0F2B4	-1.7629	0.000339378
B1AXV0	-1.15183	0.0110368
B9EJ86	-0.794042	0.0012038
B9EKR1	0.366255	0.00861695
D3YVF0	-0.564866	0.00108286
D3Z7P3	-0.192304	0.0243177
E9PUL5	-0.31702	0.00181324
F6SEU4	-0.612311	0.000417552
G5E829	-0.864073	5.35e-06
O08553	0.241852	0.00289316
O08709	-0.102161	0.0296377
O08749	0.127816	0.041488
O08914	-0.59449	0.0105676
O08917	0.439345	0.00349259
O08997	0.378853	0.0156587
O09131	0.749698	2.65e-05
O35083	-0.205632	0.0268016
O35098	0.486168	0.0202791
O35114	0.748823	0.00590003
O35136	0.346432	0.0186828
O35381	0.371392	0.025175
O35405	-1.12488	0.000496352
O35593	0.463487	0.0306969
O35621	0.635834	0.00018822
O35660	-0.296441	0.00116397
O35678	-0.366368	0.00558844
O35864	-0.674271	0.00377431
O35927	-0.364322	0.0251224
O35945	-0.84465	0.0495045
O54828	-3.17619	0.0028478
O54983	-0.898277	0.000239867
O55023	-0.221546	0.0116993
O55026	-1.26344	0.0095796
O55042	-0.0884655	0.0262431
O55106	-0.722312	0.00201402
O55131	-0.165072	0.00783305
O55137	0.739234	0.00661337
O55143	-0.856239	9.37e-06
O70161	-0.3893	0.0295849
O70251	0.23192	0.00794702
O70252	0.409545	0.0160827
O70439	0.550728	0.00623682
O70492	0.414856	0.0378206
O70493	0.721451	0.00342825
O70503	1.12654	0.0153429
O70583	-0.461267	0.000972062
O70591	0.292907	0.0153679
O88343	-0.344418	0.0104003
O88456	0.409749	0.000677426
O88533	-0.802195	0.00168331
O88569	0.153902	0.0112404
O88587	-1.22149	0.00575966
O88643	-0.440929	0.00275305
O88737	-0.584165	5.84e-05
O88952	0.213899	0.0441687
O89053	-0.427382	0.011485
O89086	0.578193	0.0434788
O89112	-0.72219	0.00166875
P00405	-0.20756	0.000724561
P00920	-0.475066	0.00075803
P01831	0.123281	0.0108178
P03893	-0.649504	0.0196914
P03995	0.576654	0.00968285
P05063	-0.397686	8.59e-05
P05064	-0.152802	0.0331602
P05132	0.109258	0.0481041
P05214	0.405478	0.000680098
P06151	-0.238946	0.0403857
P06467	-1.17943	0.0341814
P06801	0.399333	0.00632761
P06837	0.631066	1.47e-05
P07310	-0.887889	2.69e-05
P07724	0.959994	0.0114693
P08122	0.509827	0.0190483
P08226	-1.04192	2.93e-06
P08228	0.0964051	0.0228752
P08414	-0.957839	4.46e-06
P08551	-0.183599	0.0269642
P08553	-0.235071	0.00623671
P08556	0.122004	0.0264589
P08752	0.699053	0.0060528
P09041	0.59177	0.0447218
P09671	0.185691	0.0126272
P0C028	-0.622435	0.0481305
P0C0A3	0.542019	0.0398611
P10126	0.249478	0.00103202
P10605	0.436049	0.00387607
P10637	0.124974	0.0461571
P10649	-0.362122	0.00203932
P10711	0.521154	0.0119489
P10833	1.03725	0.0180387
P10852	0.246371	0.0282855
P10853	0.368543	0.00383303
P10922	0.284618	0.0168747
P11031	-0.631	0.00600865
P11627	0.565593	0.00344489
P11798	-0.703498	1.13e-06
P11881	-2.56876	0.00033733
P12023	-0.231848	0.010295
P12382	-0.162677	0.00667323
P12658	-0.430845	0.0027567
P12815	-0.24819	0.0305667
P12960	0.305016	0.000223002
P12970	0.341786	0.0171315
P13595	0.251162	0.00656154
P13707	0.174806	0.0269516
P14094	0.123286	0.00193828
P14131	0.260464	0.0402267
P14206	0.634627	0.0112215
P14211	-0.371726	0.0116116
P14685	0.488562	0.0467464
P14733	0.80718	0.00154337
P14824	-0.472812	0.000792356
P14873	0.28621	0.00077451
P15105	-0.38327	0.000140901
P15331	0.682513	0.0127394
P16125	-0.223043	0.0224577
P16283	0.736729	0.00299704
P16460	-1.23845	0.0213196
P17183	-0.486372	1.12e-05
P17742	0.168757	0.00267198
P18872	0.169409	0.00147554
P19096	-0.270198	0.00877722
P19536	-0.41416	0.000849871
P20029	0.0703999	0.00982821
P20152	0.941694	0.00275498
P20444	-0.483095	0.0279672
P21836	-1.21979	0.00171928
P22005	-1.32835	4.08e-05
P23506	-0.114412	0.0243535
P23927	-0.782252	0.00776402
P24472	0.372801	0.0164396
P24529	-1.50168	3.33e-06
P24549	-0.808003	0.00186254
P24668	0.75283	0.0380681
P26040	0.512553	0.00495859
P26231	0.256462	0.0312185
P26516	0.636649	0.0276717
P26638	0.364294	0.0122767
P26883	-0.305089	0.0014391
P27546	0.475243	0.049502
P28352	0.642625	0.0094974
P28650	0.636628	0.00862925
P28652	-0.759393	7.7e-06
P28656	-0.362443	0.000584307
P28660	-0.270568	0.0392861
P28661	0.457126	0.00726405
P28663	-0.369372	0.0117631
P28740	0.273322	0.0344034
P29341	0.164221	0.002859
P29387	-1.32523	0.00961182
P30275	-0.508553	0.00405488
P31254	0.147486	0.0231353
P31938	-0.344888	0.00974047
P32037	0.354836	0.0200189
P32067	0.214415	0.0125406
P34152	-0.30882	0.023766
P35282	0.745101	0.00848527
P35438	-0.529908	0.0015337
P35505	0.947393	0.000377884
P35700	0.168955	0.0236624
P35803	-0.48008	0.00153413
P35979	0.203226	0.0205326
P35980	0.360611	0.000981413
P36916	-0.282929	0.00258663
P37040	-0.363274	0.0394957
P39053	-0.248801	3.41e-05
P39054	-0.459333	0.0124956
P39447	0.20326	0.0334426
P40124	-0.741394	0.000223646
P42932	0.17265	0.0493281
P43006	-0.485214	0.000341663
P43024	-0.241877	0.000853489
P43274	0.463773	0.000537379
P43277	0.375951	0.000490741
P46096	-0.188493	0.0038986
P46097	-1.36465	0.000103185
P46425	0.189739	0.021706
P46460	-0.25978	0.000671981
P46664	-0.400438	4.33e-05
P47708	-0.797744	1.42e-05
P47757	-0.409007	0.0330858
P47963	0.371784	0.00347857
P48036	0.629962	0.000113711
P48758	0.473839	0.00178941
P48774	-0.417857	0.003789
P50114	0.557836	0.00338301
P50247	0.318255	0.0291849
P50516	0.149417	0.00350937
P50544	1.44672	0.0275625
P51150	0.105503	0.0135113
P51660	0.428964	0.013431
P51829	-1.06524	0.00401411
P51863	0.137185	0.00615881
P51880	0.714952	0.00151013
P51881	-0.182872	0.009605
P52503	-0.513837	0.0158549
P53657	-0.138202	0.034205
P54227	0.159771	0.000877901
P54830	-2.08729	7.13e-05
P55012	0.677052	0.00159719
P55066	-0.112915	0.0221646
P55096	0.453739	0.00183589
P56212	-2.2356	0.000153603
P56371	0.380195	0.000243593
P56375	1.01707	0.0395066
P56379	-0.133744	0.0167605
P56391	-0.220117	7.1e-05
P57746	0.263566	0.000187061
P58252	0.231345	0.0133782
P58281	-0.138687	0.00309579
P58389	0.461328	6.88e-05
P58774	0.151938	0.0313946
P59999	-0.0800392	0.0347003
P60334	0.38985	0.00727904
P60487	0.173876	0.00220033
P60824	1.59074	0.0337036
P60867	0.298128	0.0403046
P61022	0.863424	0.0475084
P61161	-0.349569	0.00237594
P61255	0.479547	0.0422519
P61514	0.507595	0.0436316
P62071	0.437392	0.014647
P62137	-0.977661	0.00698483
P62192	0.247083	0.00715379
P62196	0.329464	0.00795951
P62204	-0.580752	0.00103118
P62264	0.322768	0.0238835
P62301	0.204747	0.0163022
P62311	0.350887	0.0326763
P62334	0.413454	0.0376241
P62482	-0.374011	0.0150582
P62484	-0.262923	0.0138502
P62702	0.189095	0.0343136
P62748	-1.1536	8.98e-05
P62761	-0.539918	0.00048088
P62774	-0.384836	0.00173457
P62806	0.428802	0.000564122
P62814	0.223353	0.00323872
P62821	0.165242	0.0447128
P62823	-0.227003	0.0257484
P62852	0.250208	0.00077583
P62855	0.191738	0.00380367
P62862	0.21444	0.0201989
P62881	-0.961328	0.00409742
P62908	0.180256	0.00240405
P62984	0.135297	0.0285601
P63017	0.0876333	0.0398885
P63030	-0.76422	0.035949
P63037	-0.379313	0.014884
P63040	-0.602723	0.000456642
P63054	-1.44633	2e-06
P63082	-0.273706	0.0366074
P63085	-0.347418	0.00248184
P63087	-0.637575	0.00120191
P63101	-0.289975	0.00104247
P63168	-0.192929	0.0243517
P63260	-0.117432	0.0124807
P63318	-0.419419	3.99e-05
P63321	0.250198	0.00926702
P63328	-0.875517	1.08e-05
P63330	-0.319806	0.000428645
P68040	0.362974	0.0411931
P68368	0.156188	0.00084215
P68372	0.253668	0.00418685
P68373	0.308541	0.000106016
P68404	-1.12685	0.00477059
P68510	-0.282765	0.0061686
P70169	-0.936403	4.54e-05
P70296	0.171669	0.000414345
P70441	-0.612759	0.000711878
P70696	0.466531	0.00147637
P70699	-0.31522	0.00690285
P70704	0.424871	0.000292243
P80314	0.161779	0.045772
P80315	0.225375	0.00267734
P80318	0.258606	0.00608951
P83917	0.878049	0.024425
P84075	-0.992531	0.000123583
P84086	-3.70434	0.0477022
P84228	0.366672	0.00570535
P84309	-1.39154	4.64e-06
P97300	-0.554707	3.45e-06
P97371	0.562072	0.00755874
P97379	0.507675	0.0235145
P97427	0.301506	0.000301524
P97765	2.03293	0.00249536
P99028	0.191579	0.000224373
P99029	-0.142347	0.0377241
Q00612	-0.636722	0.000250601
Q01065	-1.59972	2.94e-07
Q01097	-0.67677	0.00561711
Q02053	0.221427	0.000408568
Q02248	0.305682	0.0499931
Q04447	-0.744192	1.21e-05
Q05186	-2.06816	0.00298296
Q05512	-1.01234	0.00431647
Q06890	-0.703074	0.0171947
Q07076	-0.40509	0.0248282
Q07813	2.42306	0.0424281
Q0GNC1	-2.29036	3.1e-05
Q11011	0.174256	0.0023102
Q14BI2	-0.486862	0.000261771
Q14CH0	-1.06735	0.00456791
Q2M3X8	-1.04616	0.00156684
Q2PFD7	-1.0344	0.00974947
Q3TC72	0.255066	0.00363881
Q3TDD9	0.563684	0.0133684
Q3TEA8	0.748969	0.00121174
Q3THW5	0.531574	0.000129816
Q3TMH2	-0.277959	0.00246133
Q3TXX4	-0.785581	0.00111496
Q3TZ89	-0.307095	0.00523694
Q3U4G3	0.120353	0.0380994
Q3UEB3	0.483631	0.00646424
Q3UGY8	0.714002	0.000904823
Q3UHC7	-0.44406	0.0122056
Q3UHD9	-0.639613	0.00633251
Q3UHL1	-0.764665	6.48e-06
Q3UTJ2	-0.761687	0.011986
Q3UVX5	-1.79648	0.000387682
Q3V0I2	-1.05799	0.0259249
Q4ACU6	-0.928109	4.71e-08
Q4KMM3	-0.172611	0.00233711
Q501J7	-0.771201	0.00471092
Q505F5	0.293218	0.0255036
Q52KR3	0.482492	0.00287741
Q5DTY9	-0.535304	0.010832
Q5M8N0	0.195392	0.0293759
Q5NCF2	0.682737	0.00217071
Q5PR73	-0.460432	0.0145202
Q5SQX6	-0.326098	0.0356394
Q5SRX1	-0.117078	0.0244438
Q60597	-0.0770611	0.0427424
Q60605	-0.181909	0.00282103
Q60625	-0.664784	0.00151662
Q60631	-0.282811	0.00804109
Q60634	0.418323	0.0183246
Q60829	-1.85568	8.99e-07
Q60875	-0.605815	0.0227562
Q60973	0.157536	0.0184605
Q61151	0.220824	0.0322596
Q61206	0.27381	0.000198902
Q61207	0.216757	0.011201
Q61361	0.259603	0.00186638
Q61387	1.72977	0.0381504
Q61481	-1.26594	2.84e-06
Q61490	-0.431601	0.00314443
Q61548	0.186196	0.000207391
Q61553	-0.387086	0.000138978
Q61598	0.243152	0.0010319
Q61599	-1.05619	0.0299466
Q61644	-0.382394	0.000323337
Q61656	-1.87562	5.61e-07
Q61696	0.183325	0.00345623
Q61699	-0.209618	0.0444181
Q61753	0.241977	0.00125281
Q61768	0.337111	0.0461136
Q61792	0.109249	0.0432901
Q61879	-0.392483	3.88e-05
Q61885	0.353236	0.00224275
Q61937	0.438599	0.0189294
Q61941	1.80029	0.0218952
Q62059	0.396812	0.00785434
Q62159	0.991388	0.00276503
Q62167	0.726035	0.0012522
Q62188	0.230037	0.0148659
Q62261	0.0570195	0.0374825
Q62318	0.66704	0.000270343
Q62348	2.35251	0.0122835
Q62420	-0.239611	0.000167186
Q62425	-0.183819	0.0157389
Q62442	-0.512527	0.0324531
Q62465	0.289733	0.0467935
Q63810	-0.842409	0.00100811
Q64010	0.287698	0.0078694
Q64105	0.959888	0.00117876
Q64133	0.542098	0.00553117
Q641P0	-0.220233	0.0164465
Q64433	-0.115779	0.0264165
Q64518	-0.89706	2.88e-05
Q64521	0.423794	0.0045635
Q64522	0.539653	2.68e-05
Q64674	-0.574216	0.000742902
Q6A4J8	0.934081	0.0046978
Q6NS52	-1.23033	6.83e-05
Q6NZJ6	1.19318	0.0280528
Q6NZL0	0.914544	0.013595
Q6P1F6	-0.515553	0.00125694
Q6P8J7	-0.42718	0.0107782
Q6P9R2	-3.48538	3.81e-09
Q6PCP5	0.214341	0.029447
Q6PDL0	0.224109	0.0235264
Q6PDM2	0.201818	0.00045934
Q6PFD5	-1.79121	9.94e-05
Q6PIC6	0.128166	0.0351159
Q6PIE5	0.184578	0.00366991
Q6R0H7	0.472234	0.0379719
Q6R891	-0.330737	0.0134821
Q6W8Q3	-0.808448	8.26e-05
Q6ZPF3	-0.813373	0.00682472
Q6ZQ38	0.217708	0.0273487
Q6ZWN5	0.312223	0.0130266
Q76MZ3	-0.217546	0.0250407
Q7M729	-2.47831	1.03e-05
Q7M750	0.344626	0.000688544
Q7TMB8	-0.294256	0.00290916
Q7TMM9	0.295755	0.000410362
Q7TPR4	-0.835949	9.08e-06
Q7TQD2	-0.159378	0.000109984
Q7TQF7	-0.16937	0.0481839
Q7TQI3	0.170116	0.000991724
Q80TB8	-0.553448	0.0267766
Q80TE7	-0.810378	0.000972492
Q80TL4	-0.275979	0.00537312
Q80TQ2	-1.58932	0.00158409
Q80U56	0.726579	0.000654867
Q80VD1	0.813453	0.00472518
Q80W21	-0.246514	0.00150381
Q80WS3	0.577936	0.0106664
Q80X80	-0.837656	0.0010676
Q80Y14	0.174186	0.0452965
Q80YN3	0.401193	0.000230156
Q80Z24	-0.26036	0.0237925
Q80ZW2	-1.04785	0.00572342
Q810U3	0.376883	0.000129539
Q8BFQ8	0.321028	0.0286248
Q8BFR5	-0.292028	0.000515435
Q8BG05	0.197356	0.0371163
Q8BG18	-1.43322	0.000949814
Q8BG32	0.478706	0.00975525
Q8BG39	-0.587369	0.00360128
Q8BGN3	0.647431	0.000393173
Q8BGU5	0.455896	0.0340124
Q8BGZ1	-0.548646	0.00263378
Q8BH43	-0.599746	0.00191494
Q8BH66	-0.244874	0.0118727
Q8BHE8	1.18453	0.0135055
Q8BHZ0	-0.557066	0.0294426
Q8BIZ1	-0.84598	0.0126851
Q8BJ42	-1.00848	0.0133199
Q8BJU0	-0.659725	0.00189341
Q8BJY1	0.265629	0.0216182
Q8BK08	0.15759	0.0192652
Q8BKX1	-1.02472	6.53e-05
Q8BL65	-0.818603	0.000503295
Q8BL86	0.957855	0.0332667
Q8BL97	0.296526	0.0238627
Q8BMS1	0.536022	0.000265742
Q8BNN1	-0.846193	0.0156205
Q8BNY6	-0.33126	0.0131035
Q8BP47	0.367494	0.0398591
Q8BP67	0.225302	0.00586381
Q8BQP9	-1.24866	0.00251762
Q8BRU6	-2.07379	0.0106473
Q8BT60	-0.40454	0.00266116
Q8BUV3	-0.303336	0.00205657
Q8BVE3	0.122463	0.0355262
Q8BWN8	0.538753	0.000160679
Q8BWY3	0.46592	0.0124796
Q8BXR1	-0.691775	0.031824
Q8BYI9	0.440711	7.58e-07
Q8C078	-1.09744	0.000301118
Q8C2Q3	0.854457	0.0124384
Q8C522	0.435649	0.000406346
Q8C650	-0.182735	0.00144935
Q8C8T8	0.441607	0.00966574
Q8CA95	-2.38679	2.98e-07
Q8CAY6	-0.223116	0.00845647
Q8CBW3	-0.751455	0.0159407
Q8CC35	-1.0147	2.08e-05
Q8CGK7	-0.774407	2.31e-06
Q8CGU1	-0.633624	0.0493641
Q8CHG7	-0.696704	0.00451084
Q8CHH9	-0.57476	0.0454309
Q8CHK3	0.504146	0.0267308
Q8CHT1	-1.37691	8.19e-06
Q8CI94	0.138982	0.043693
Q8CIE6	0.632491	0.00179562
Q8CIQ7	-0.473656	0.0413398
Q8JZS0	0.2349	0.0281388
Q8JZW4	-0.749182	0.0154886
Q8K0S0	-1.0199	6.7e-05
Q8K0T0	-0.512937	0.0235051
Q8K183	-0.320146	0.0323031
Q8K274	-0.851014	0.0110047
Q8K298	1.46292	0.0130373
Q8K2T1	0.550268	0.00226003
Q8K310	0.300917	0.0262983
Q8K354	-0.857265	3.64e-05
Q8K4R4	-1.16321	0.0115147
Q8K4Z3	-0.195166	0.0162976
Q8K596	-0.596425	5.78e-05
Q8QZS1	0.336079	0.00393749
Q8QZV4	-0.3601	0.038889
Q8R050	0.393975	0.0368834
Q8R071	-1.40296	0.0381669
Q8R0A5	0.73865	0.00505645
Q8R0S2	-0.596925	0.0278107
Q8R0Y6	-0.271461	0.0126969
Q8R0Y8	-0.215628	0.0259501
Q8R146	0.681198	0.0340809
Q8R164	-0.614919	0.000596691
Q8R191	0.247557	0.00250023
Q8R1I1	0.154773	0.0167894
Q8R1N4	0.295272	0.00566814
Q8R1Q8	0.360506	0.0460058
Q8R2R9	0.461468	0.0296435
Q8R361	0.510561	0.0336302
Q8R366	0.25683	0.0240636
Q8R3P0	-0.443723	0.0104103
Q8R404	-0.270026	0.0450206
Q8R570	0.274882	0.0259153
Q8R5H6	-0.536595	0.000257866
Q8VBW6	0.695361	0.00626912
Q8VBZ3	-0.367894	0.000225628
Q8VCT3	0.559076	0.0129091
Q8VD37	0.352167	0.0362749
Q8VDJ3	-0.399385	0.0203803
Q8VDK1	1.36684	0.00188577
Q8VDM4	0.290438	0.0480681
Q8VDQ8	0.414967	0.000739913
Q8VE97	0.310153	0.0153358
Q8VED9	0.191138	0.00520545
Q8VEK0	0.364691	0.00258131
Q8VEK3	0.124896	0.0212021
Q8VHH5	-0.634781	0.00911321
Q8VHQ9	0.200875	0.00426603
Q8VIN1	0.298095	0.00531415
Q91V12	0.194161	0.0101173
Q91V14	-0.174381	0.0336425
Q91V92	-0.767084	5.94e-05
Q91VD9	-0.154078	0.00914824
Q91VM5	0.362186	0.00177767
Q91VR5	0.296812	0.0124439
Q91WC3	-0.173567	0.0284861
Q91WS0	-0.361112	0.0121293
Q91X97	-0.713172	0.0283054
Q91XD7	-0.740634	0.00179636
Q91XM9	-0.217287	0.00349871
Q91XU3	-0.359178	0.0192846
Q91YJ2	1.09279	0.0133852
Q91YQ5	-0.369097	0.00609333
Q91YR1	0.214527	0.0446683
Q91ZA3	0.265844	0.0380563
Q91ZP9	-1.30134	2.46e-05
Q920E5	-0.989173	0.0192241
Q920N7	-1.64806	2.38e-05
Q921Q7	-3.01877	0.0278073
Q922F4	-0.229612	0.0441279
Q922R8	-0.178389	0.0222947
Q922S4	-1.01291	0.00356719
Q922Y1	0.473778	0.0366709
Q923T9	-0.679386	4.82e-05
Q925N0	-0.227743	0.0444522
Q99104	-0.189666	0.046456
Q99JG2	-0.944934	0.0411977
Q99JI4	0.810594	0.00855338
Q99JI6	0.27205	0.0203879
Q99JW2	-1.06666	0.0164768
Q99JY0	0.422441	9.32e-05
Q99JY9	-0.247528	0.0136504
Q99K85	0.385506	2.45e-05
Q99KE1	-1.19802	0.000867675
Q99KI0	-0.165912	0.0180215
Q99KJ8	0.206654	0.00749416
Q99KK2	0.530626	0.0175874
Q99KQ4	0.329262	0.00274011
Q99M87	-0.41786	0.0233165
Q99N28	0.48162	0.0018062
Q99P72	0.273313	0.0172894
Q99PT1	0.255435	3.83e-05
Q9CPQ1	-1.08258	0.00404364
Q9CPY7	0.408451	7.45e-05
Q9CQ69	0.158628	0.0135604
Q9CQ89	-0.230988	0.0252655
Q9CQE8	0.409829	0.00325926
Q9CQR2	-1.43011	0.0277458
Q9CQV6	-0.252189	0.0460231
Q9CQZ6	-0.23282	0.00645458
Q9CR86	0.171644	0.00169376
Q9CRB9	-0.219722	0.0497561
Q9CS42	0.275904	0.00826136
Q9CVB6	-0.289149	0.0199033
Q9CWE0	0.367894	0.0491612
Q9CWJ9	0.305131	0.0305263
Q9CWM4	0.268687	0.0135755
Q9CX56	0.267875	0.0003766
Q9CXS4	0.643326	0.0113804
Q9CXV1	-0.23138	0.00219139
Q9CYR6	0.461036	0.0271953
Q9CYT6	-0.526671	0.000180379
Q9CZ13	0.0601013	0.0483828
Q9CZ42	-1.28728	0.00618001
Q9CZA6	0.23554	0.00678218
Q9CZD3	-0.733364	0.0154294
Q9CZP5	-1.24999	0.0473842
Q9CZS1	0.569087	0.0214084
Q9CZW5	-0.557475	0.000106388
Q9D0J8	-0.641622	0.000395896
Q9D0M1	0.830152	0.0143429
Q9D0M3	0.0946221	0.0140932
Q9D0M5	-0.858021	0.0272217
Q9D0S9	-0.388312	0.0208105
Q9D154	-0.984771	0.000777108
Q9D1G1	0.245328	0.00545812
Q9D1G5	0.177197	0.0446823
Q9D1L9	0.308563	0.00257363
Q9D1R9	0.370662	0.0192314
Q9D1T0	-1.44521	0.0381345
Q9D394	0.36822	0.00304657
Q9D3A9	-0.291791	0.00734022
Q9D6M3	-0.379322	0.0108874
Q9D6R2	0.0916016	0.0131498
Q9D6U8	-0.273675	0.0110171
Q9D7E4	0.482955	0.0083418
Q9D7G0	0.965274	0.0338532
Q9D7N9	0.684023	0.00305816
Q9D819	-0.23581	0.00240039
Q9D880	0.50387	0.0385873
Q9D8B4	-0.302785	0.0378595
Q9D8E6	0.331825	0.000800026
Q9D8N0	0.367183	0.0100983
Q9D8W5	0.339047	0.0147202
Q9D8Y0	-1.13827	0.00753987
Q9DAR7	0.639095	0.0368632
Q9DB05	-0.373905	0.00650584
Q9DB15	-1.7682	0.0352991
Q9DB16	0.2601	0.0481561
Q9DB77	0.111955	0.0131374
Q9DBG3	-0.140383	0.0358361
Q9DBG5	0.448663	0.00526194
Q9DBL1	0.331237	0.0346502
Q9DBS1	0.643294	0.0279735
Q9DBS2	0.402246	0.00345939
Q9DC07	-0.561485	0.00104687
Q9DC16	-0.256678	0.00730697
Q9DC53	-1.80778	0.00530258
Q9DCB4	-1.4988	0.000526307
Q9DCC4	0.714735	0.0420558
Q9DCL8	-0.437466	0.000612804
Q9DCN2	0.179006	0.000798906
Q9DCT8	-1.19928	6.55e-06
Q9DCX2	-0.143682	0.030422
Q9EPW0	-0.527542	0.0142903
Q9EQF6	0.283689	0.010121
Q9EQQ9	-0.600539	0.0167394
Q9ER00	0.568018	0.010908
Q9ERS2	-0.1523	0.0328512
Q9ERT9	-1.33358	0.00298873
Q9ESW4	0.226531	0.0176617
Q9ET01	0.229114	0.0062148
Q9JHI5	0.76826	0.0176733
Q9JHU4	0.142863	0.000706074
Q9JHU9	-1.25322	0.00288211
Q9JI91	-1.42316	2.65e-06
Q9JIF0	0.49797	0.001661
Q9JII6	0.568293	0.000246277
Q9JIS5	0.55632	0.0037419
Q9JIS8	-0.779019	0.0250728
Q9JJU8	1.99976	0.00188625
Q9JJY3	-1.25	0.00246898
Q9JKD3	0.945297	0.0153894
Q9JKR6	-0.721114	0.0216195
Q9JM14	0.358148	0.0421901
Q9JM76	-0.340161	0.0126067
Q9JMA1	0.589598	0.00393287
Q9JMH9	-0.41514	0.000977308
Q9QUG9	-3.06881	1.77e-05
Q9QUR7	-0.249914	0.0180026
Q9QXS1	-0.369083	0.00219517
Q9QXS6	-0.340064	0.00303951
Q9QXV0	1.00705	0.00185591
Q9QYC0	0.194559	0.00794773
Q9QYG0	-0.338419	0.00178879
Q9QYR6	-0.23051	0.000729079
Q9QYS2	-0.676349	0.000924406
Q9QYX7	-0.39819	0.00716557
Q9QZ08	1.42004	0.00214623
Q9QZD8	0.513654	0.015382
Q9QZQ8	0.765841	0.000955291
Q9QZX7	-0.874745	0.00108483
Q9R0A0	0.455712	0.0194237
Q9R0P5	0.206031	0.00904881
Q9R0Q6	-0.25969	0.00452893
Q9R111	-0.204538	0.0469679
Q9R1P1	0.263105	0.0101305
Q9R1P4	0.138905	0.0150271
Q9R1Q8	-0.186711	0.00288345
Q9R1T4	-0.118803	0.0177527
Q9WTM5	0.392932	0.0160475
Q9WTU6	-0.268418	0.0421657
Q9WTX5	-0.445427	0.00935385
Q9WUB3	-1.43269	0.0206471
Q9WUM4	0.278982	0.0269035
Q9WUM5	-0.151532	0.00291389
Q9WUR9	0.426578	0.0186
Q9WV34	0.391467	0.0222326
Q9WV60	-0.559233	0.0253402
Q9WV69	-0.394199	0.00120651
Q9WV92	0.249548	0.000664148
Q9WV98	0.213539	0.010125
Q9Z0E0	-0.395417	0.000493639
Q9Z0P5	-0.732882	0.00136988
Q9Z0U1	0.705949	0.0422305
Q9Z127	0.428681	0.00165235
Q9Z1B3	-0.399301	0.00905909
Q9Z1G4	0.150035	0.00102157
Q9Z1L5	-2.59724	1.34e-05
Q9Z268	-0.321689	0.039935
Q9Z2Q6	-0.54544	6.67e-05
Q9Z2W0	-0.289674	0.0363637
Q9Z2Y3	-0.664285	0.000226023
Q9Z329	-2.41294	0.00114182
