# Supplementary material for: Dysregulation of protein SUMOylation networks in Huntington’s disease R6/2 mouse striatum
Source: Brain. 2024 Oct 11;148(4):1212–27. doi: 10.1093/brain/awae319 (PMC11969464; doi:10.1093/brain/awae319)
Supplement: awae319_Supplementary_Data [file awae319_supplementary_data.zip › brain-2024-01098-File014.xlsx]

## Sheet: Overlap
From	Entry	Reviewed	Entry Name	Core Entry Names	Overlap with MY SUMO proteomics	Protein names	Gene Names	Organism	Length	Keywords	Gene Ontology (biological process)	Gene Ontology (molecular function)	Gene Ontology (GO)	Gene Ontology (cellular component)	Subcellular location [CC]	Post-translational modification	PubMed ID	Pathway
A2AJT9	A2AJT9	reviewed	BCLA3_HUMAN	BCLA3	RL21	BCLAF1 and THRAP3 family member 3	BCLAF3 CXorf23	Homo sapiens (Human)	711	Alternative splicing;Isopeptide bond;Mitochondrion;Phosphoprotein;Reference proteome;Ubl conjugation	positive regulation of transcription by RNA polymerase II [GO:0045944]	DNA binding [GO:0003677]; transcription coregulator activity [GO:0003712]	mediator complex [GO:0016592]; mitochondrion [GO:0005739]; DNA binding [GO:0003677]; transcription coregulator activity [GO:0003712]; positive regulation of transcription by RNA polymerase II [GO:0045944]	mediator complex [GO:0016592]; mitochondrion [GO:0005739]	SUBCELLULAR LOCATION: Mitochondrion {ECO:0000305}.		15772651; 14702039; 15489334; 18669648; 21406692; 23186163; 28112733
A6NHB5	A6NHB5	unreviewed	A6NHB5_HUMAN	A6NHB5	DHX15	Zinc finger MYM-type protein 3	ZMYM3	Homo sapiens (Human)	1372	Proteomics identification;Reference proteome		zinc ion binding [GO:0008270]	nucleoplasm [GO:0005654]; zinc ion binding [GO:0008270]	nucleoplasm [GO:0005654]			15772651; 17081983; 18669648; 19413330; 20068231; 21406692; 22814378; 23186163; 24275569; 28112733
A6NMQ1	A6NMQ1	unreviewed	A6NMQ1_HUMAN	A6NMQ1	DHX9	DNA polymerase (EC 2.7.7.7)	POLA1	Homo sapiens (Human)	1468	DNA replication;DNA-binding;DNA-directed DNA polymerase;Metal-binding;Nucleotidyltransferase;Proteomics identification;Reference proteome;Transferase;Zinc;Zinc-finger	DNA repair [GO:0006281]; DNA replication, synthesis of RNA primer [GO:0006269]; mitotic DNA replication initiation [GO:1902975]	DNA binding [GO:0003677]; DNA-directed DNA polymerase activity [GO:0003887]; nucleotide binding [GO:0000166]	alpha DNA polymerase:primase complex [GO:0005658]; cytosol [GO:0005829]; nucleoplasm [GO:0005654]; DNA binding [GO:0003677]; DNA-directed DNA polymerase activity [GO:0003887]; nucleotide binding [GO:0000166]; DNA repair [GO:0006281]; DNA replication, synthesis of RNA primer [GO:0006269]; mitotic DNA replication initiation [GO:1902975]	alpha DNA polymerase:primase complex [GO:0005658]; cytosol [GO:0005829]; nucleoplasm [GO:0005654]			15772651; 18669648; 19690332; 20068231; 21269460; 21406692; 23186163
A8MXP9	A8MXP9	unreviewed	A8MXP9_HUMAN	A8MXP9	ROA2	Matrin-3	MATR3	Homo sapiens (Human)	895	Nucleus;Phosphoprotein;Proteomics identification;Reference proteome;RNA-binding		RNA binding [GO:0003723]; zinc ion binding [GO:0008270]	nucleus [GO:0005634]; RNA binding [GO:0003723]; zinc ion binding [GO:0008270]	nucleus [GO:0005634]			15372022; 17081983; 17924679; 18220336; 19367720; 18691976; 18669648; 18318008; 19690332; 19608861; 20068231; 21269460; 21406692; 22814378; 23186163; 24275569; 25218447; 25772364; 25755297; 25944712; 28112733
B0QYN7	B0QYN7	unreviewed	B0QYN7_HUMAN	B0QYN7	NUCL	SUMO-conjugating enzyme UBC9	UBE2I	Homo sapiens (Human)	184	ATP-binding;Nucleotide-binding;Proteomics identification;Reference proteome;Transferase;Ubl conjugation pathway	protein modification by small protein conjugation [GO:0032446]	ATP binding [GO:0005524]; ubiquitin-like protein transferase activity [GO:0019787]	ATP binding [GO:0005524]; ubiquitin-like protein transferase activity [GO:0019787]; protein modification by small protein conjugation [GO:0032446]				15616553; 19413330; 19608861; 21269460; 22814378; 23186163; 24275569; 25218447; 25114211; 25772364; 25755297; 25944712; 28112733
B0QYS7	B0QYS7	unreviewed	B0QYS7_HUMAN	B0QYS7	EF1A1	Transcription factor EB	TFEB	Homo sapiens (Human)	562	DNA-binding;Nucleus;Proteomics identification;Reference proteome;Transcription;Transcription regulation	humoral immune response [GO:0006959]; positive regulation of DNA-templated transcription [GO:0045893]	DNA binding [GO:0003677]; protein dimerization activity [GO:0046983]	cytosol [GO:0005829]; nucleus [GO:0005634]; DNA binding [GO:0003677]; protein dimerization activity [GO:0046983]; humoral immune response [GO:0006959]; positive regulation of DNA-templated transcription [GO:0045893]	cytosol [GO:0005829]; nucleus [GO:0005634]	SUBCELLULAR LOCATION: Nucleus {ECO:0000256|ARBA:ARBA00004123}.		14574404; 18669648; 19690332; 20068231; 23186163
B0ZBF7	P08235	reviewed	MCR_HUMAN	MCR	TCP4	Mineralocorticoid receptor (MR) (Nuclear receptor subfamily 3 group C member 2)	NR3C2 MCR MLR	Homo sapiens (Human)	984	3D-structure;Alternative splicing;Cytoplasm;Disease variant;DNA-binding;Endoplasmic reticulum;Lipid-binding;Membrane;Metal-binding;Nucleus;Phosphoprotein;Receptor;Reference proteome;Steroid-binding;Transcription;Transcription regulation;Zinc;Zinc-finger	intracellular steroid hormone receptor signaling pathway [GO:0030518]; positive regulation of NIK/NF-kappaB signaling [GO:1901224]; regulation of transcription by RNA polymerase II [GO:0006357]; signal transduction [GO:0007165]	DNA-binding transcription factor activity [GO:0003700]; DNA-binding transcription factor activity, RNA polymerase II-specific [GO:0000981]; nuclear receptor activity [GO:0004879]; nuclear steroid receptor activity [GO:0003707]; RNA polymerase II cis-regulatory region sequence-specific DNA binding [GO:0000978]; sequence-specific double-stranded DNA binding [GO:1990837]; steroid binding [GO:0005496…	chromatin [GO:0000785]; cytosol [GO:0005829]; endoplasmic reticulum membrane [GO:0005789]; nucleoplasm [GO:0005654]; receptor complex [GO:0043235]; DNA-binding transcription factor activity [GO:0003700]; DNA-binding transcription factor activity, RNA polymerase II-specific [GO:0000981]; nuclear receptor activity [GO:0004879]; nuclear steroid receptor activity [GO:0003707]; RNA polymerase II cis-r…	chromatin [GO:0000785]; cytosol [GO:0005829]; endoplasmic reticulum membrane [GO:0005789]; nucleoplasm [GO:0005654]; receptor complex [GO:0043235]	SUBCELLULAR LOCATION: Cytoplasm. Nucleus. Endoplasmic reticulum membrane; Peripheral membrane protein. Note=Cytoplasmic and nuclear in the absence of ligand; nuclear after ligand-binding. When bound to HSD11B2, it is found associated with the endoplasmic reticulum membrane.	PTM: Phosphorylated. {ECO:0000269|PubMed:1655735}.	3037703; 11518808; 15815621; 15489334; 9662404; 1655735; 1939532; 7495694; 9141514; 9392437; 9724527; 10760050; 10935545; 11350956; 19029984; 15967794; 16061183; 15908963; 25188500; 10391210; 11134129; 10884226; 12483305; 12788847; 16954160; 16959974; 16972228
B3KSY9	O75925	reviewed	PIAS1_HUMAN	PIAS1	HS90B	E3 SUMO-protein ligase PIAS1 (EC 2.3.2.-) (DEAD/H box-binding protein 1) (E3 SUMO-protein transferase PIAS1) (Gu-binding protein) (GBP) (Protein inhibitor of activated STAT protein 1) (RNA helicase II-binding protein)	PIAS1 DDXBP1	Homo sapiens (Human)	651	3D-structure;Acetylation;Alternative splicing;DNA-binding;Host-virus interaction;Isopeptide bond;Metal-binding;Nucleus;Phosphoprotein;Reference proteome;Repeat;Transcription;Transcription regulation;Transferase;Ubl conjugation;Ubl conjugation pathway;Zinc;Zinc-finger	fat cell differentiation [GO:0045444]; negative regulation of transcription by RNA polymerase II [GO:0000122]; positive regulation of proteasomal ubiquitin-dependent protein catabolic process [GO:0032436]; positive regulation of protein sumoylation [GO:0033235]; protein sumoylation [GO:0016925]; receptor signaling pathway via JAK-STAT [GO:0007259]; regulation of cell population proliferation [GO:…	DNA binding [GO:0003677]; DNA-binding transcription factor binding [GO:0140297]; enzyme binding [GO:0019899]; SUMO ligase activity [GO:0061665]; SUMO transferase activity [GO:0019789]; transcription coregulator activity [GO:0003712]; transcription corepressor activity [GO:0003714]; ubiquitin protein ligase binding [GO:0031625]; zinc ion binding [GO:0008270]	nuclear speck [GO:0016607]; nucleoplasm [GO:0005654]; nucleus [GO:0005634]; PML body [GO:0016605]; DNA binding [GO:0003677]; DNA-binding transcription factor binding [GO:0140297]; enzyme binding [GO:0019899]; SUMO ligase activity [GO:0061665]; SUMO transferase activity [GO:0019789]; transcription coregulator activity [GO:0003712]; transcription corepressor activity [GO:0003714]; ubiquitin protein…	nuclear speck [GO:0016607]; nucleoplasm [GO:0005654]; nucleus [GO:0005634]; PML body [GO:0016605]	SUBCELLULAR LOCATION: Nucleus speckle {ECO:0000269|PubMed:12393906, ECO:0000269|PubMed:9177271}. Nucleus, PML body {ECO:0000250}. Note=Interaction with CSRP2 may induce a partial redistribution along the cytoskeleton.	PTM: Sumoylated. {ECO:0000269|PubMed:11867732, ECO:0000269|PubMed:12393906}.	9724754; 10628744; 19906316; 14702039; 16572171; 15489334; 9177271; 11672422; 11583632; 11439351; 12223491; 12393906; 12356736; 11867732; 14701874; 14500712; 15208321; 17081983; 16617055; 17540171; 17369852; 18669648; 19136629; 21724836; 19690332; 19557165; 20068231; 21965678; 22814378; 23186163; 24275569; 25218447; 25772364; 25755297; 27211601; 28842558; 28112733; 15133049	PATHWAY: Protein modification; protein sumoylation.
B3KTC7	P49959	reviewed	MRE11_HUMAN	MRE11	RL7A	Double-strand break repair protein MRE11 (EC 3.1.-.-) (Double-strand break repair protein MRE11A) (Meiotic recombination 11 homolog 1) (MRE11 homolog 1) (Meiotic recombination 11 homolog A) (MRE11 homolog A)	MRE11 HNGS1 MRE11A	Homo sapiens (Human)	708	3D-structure;Acetylation;Alternative splicing;Chromosome;Ciliopathy;Disease variant;DNA damage;DNA repair;Endonuclease;Exonuclease;Host-virus interaction;Hydrolase;Isopeptide bond;Manganese;Meiosis;Nuclease;Nucleus;Phosphoprotein;Reference proteome;Telomere;Ubl conjugation	cell population proliferation [GO:0008283]; cellular response to DNA damage stimulus [GO:0006974]; DNA double-strand break processing [GO:0000729]; DNA duplex unwinding [GO:0032508]; DNA recombination [GO:0006310]; DNA repair [GO:0006281]; DNA strand resection involved in replication fork processing [GO:0110025]; double-strand break repair [GO:0006302]; double-strand break repair via homologous r…	3'-5' exonuclease activity [GO:0008408]; 3'-5'-exodeoxyribonuclease activity [GO:0008296]; 5'-3' exonuclease activity [GO:0008409]; cadherin binding [GO:0045296]; double-stranded DNA binding [GO:0003690]; endodeoxyribonuclease activity [GO:0004520]; identical protein binding [GO:0042802]; manganese ion binding [GO:0030145]; nuclease activity [GO:0004518]; protein C-terminus binding [GO:0008022]; …	BRCA1-C complex [GO:0070533]; chromosomal region [GO:0098687]; chromosome, telomeric region [GO:0000781]; cytoplasm [GO:0005737]; cytosol [GO:0005829]; Mre11 complex [GO:0030870]; nucleoplasm [GO:0005654]; nucleus [GO:0005634]; PML body [GO:0016605]; replication fork [GO:0005657]; site of double-strand break [GO:0035861]; 3'-5' exonuclease activity [GO:0008408]; 3'-5'-exodeoxyribonuclease activit…	BRCA1-C complex [GO:0070533]; chromosomal region [GO:0098687]; chromosome, telomeric region [GO:0000781]; cytoplasm [GO:0005737]; cytosol [GO:0005829]; Mre11 complex [GO:0030870]; nucleoplasm [GO:0005654]; nucleus [GO:0005634]; PML body [GO:0016605]; replication fork [GO:0005657]; site of double-strand break [GO:0035861]	SUBCELLULAR LOCATION: Nucleus {ECO:0000269|PubMed:10783165, ECO:0000269|PubMed:26215093}. Chromosome, telomere {ECO:0000269|PubMed:10888888}. Chromosome {ECO:0000269|PubMed:26215093, ECO:0000269|PubMed:30612738}. Note=Localizes to discrete nuclear foci after treatment with genotoxic agents. {ECO:0000269|PubMed:10783165, ECO:0000269|PubMed:26215093, ECO:0000269|PubMed:30612738}.	PTM: Ubiquitinated following DNA damage. Ubiquitination triggers interaction with UBQLN4, leading to MRE11 removal from chromatin and degradation by the proteasome. {ECO:0000269|PubMed:30612738}.	8530104; 9651580; 11371508; 14702039; 16554811; 15489334; 9590181; 9705271; 10783165; 10839544; 10888888; 11741547; 15456891; 15064416; 15723659; 15916964; 17081983; 18691976; 18469862; 18669648; 19413330; 19690332; 20943970; 20068231; 21269460; 21406692; 22863007; 22223895; 23186163; 24275569; 26215093; 27568553; 26807646; 28834754; 28112733; 29670289; 30612738; 10612394; 11196167; 14684699; 169…
B4DGT8	Q9ULH7	reviewed	MRTFB_HUMAN	MRTFB	RLA0	Myocardin-related transcription factor B (MRTF-B) (MKL/myocardin-like protein 2) (Megakaryoblastic leukemia 2)	MRTFB KIAA1243 MKL2	Homo sapiens (Human)	1088	Activator;Alternative splicing;Chromosomal rearrangement;Coiled coil;Developmental protein;Differentiation;Glycoprotein;Isopeptide bond;Myogenesis;Nucleus;Phosphoprotein;Reference proteome;Repeat;Transcription;Transcription regulation;Ubl conjugation	muscle organ development [GO:0007517]; positive regulation of miRNA transcription [GO:1902895]; positive regulation of striated muscle tissue development [GO:0045844]; positive regulation of transcription by RNA polymerase II [GO:0045944]; smooth muscle cell differentiation [GO:0051145]	cadherin binding [GO:0045296]; transcription coactivator activity [GO:0003713]	nucleus [GO:0005634]; cadherin binding [GO:0045296]; transcription coactivator activity [GO:0003713]; muscle organ development [GO:0007517]; positive regulation of miRNA transcription [GO:1902895]; positive regulation of striated muscle tissue development [GO:0045844]; positive regulation of transcription by RNA polymerase II [GO:0045944]; smooth muscle cell differentiation [GO:0051145]	nucleus [GO:0005634]	SUBCELLULAR LOCATION: Nucleus {ECO:0000250}.	PTM: O-glycosylated. {ECO:0000250}.	14565952; 14702039; 15616553; 15489334; 10574462; 12168954; 17974005; 18669648; 19690332; 20607705; 20068231; 21269460; 23186163; 24275569; 25114211; 21248752
B4DI41	B4DI41	unreviewed	B4DI41_HUMAN	B4DI41	ENOA	cDNA FLJ55972, highly similar to Methyl-CpG-binding domain protein 1		Homo sapiens (Human)	656	DNA-binding;Metal-binding;Nucleus;Zinc;Zinc-finger		DNA binding [GO:0003677]; zinc ion binding [GO:0008270]	nucleus [GO:0005634]; DNA binding [GO:0003677]; zinc ion binding [GO:0008270]	nucleus [GO:0005634]
B4DNJ6	Q9Y3F4	reviewed	STRAP_HUMAN	STRAP	PPIA	Serine-threonine kinase receptor-associated protein (MAP activator with WD repeats) (UNR-interacting protein) (WD-40 repeat protein PT-WD)	STRAP MAWD UNRIP	Homo sapiens (Human)	350	Alternative splicing;Cytoplasm;Direct protein sequencing;mRNA processing;mRNA splicing;Nucleus;Phosphoprotein;Reference proteome;Repeat;WD repeat	alternative mRNA splicing, via spliceosome [GO:0000380]; maintenance of gastrointestinal epithelium [GO:0030277]; negative regulation of transcription by RNA polymerase II [GO:0000122]; negative regulation of transforming growth factor beta receptor signaling pathway [GO:0030512]; neuron differentiation [GO:0030182]; spliceosomal snRNP assembly [GO:0000387]	mRNA binding [GO:0003729]; RNA binding [GO:0003723]; signaling receptor binding [GO:0005102]; U2 snRNP binding [GO:1990447]	cytoplasm [GO:0005737]; cytosol [GO:0005829]; nucleus [GO:0005634]; SMN complex [GO:0032797]; SMN-Sm protein complex [GO:0034719]; mRNA binding [GO:0003729]; RNA binding [GO:0003723]; signaling receptor binding [GO:0005102]; U2 snRNP binding [GO:1990447]; alternative mRNA splicing, via spliceosome [GO:0000380]; maintenance of gastrointestinal epithelium [GO:0030277]; negative regulation of transc…	cytoplasm [GO:0005737]; cytosol [GO:0005829]; nucleus [GO:0005634]; SMN complex [GO:0032797]; SMN-Sm protein complex [GO:0034719]	SUBCELLULAR LOCATION: Cytoplasm. Nucleus. Note=Localized predominantly in the cytoplasm but also found in the nucleus.		10049359; 10646843; 11230166; 14702039; 16541075; 15489334; 15848170; 16159890; 16251192; 17178713; 18984161; 18669648; 21269460; 23186163; 24275569; 29186683
B4DWW4	P25205	reviewed	MCM3_HUMAN	MCM3	RS2	DNA replication licensing factor MCM3 (EC 3.6.4.12) (DNA polymerase alpha holoenzyme-associated protein P1) (P1-MCM3) (RLF subunit beta) (p102)	MCM3	Homo sapiens (Human)	808	3D-structure;Acetylation;Alternative splicing;ATP-binding;Cell cycle;Chromosome;Direct protein sequencing;DNA replication;DNA-binding;Glycoprotein;Helicase;Hydrolase;Nucleotide-binding;Nucleus;Phosphoprotein;Reference proteome	DNA replication initiation [GO:0006270]; DNA strand elongation involved in DNA replication [GO:0006271]; DNA unwinding involved in DNA replication [GO:0006268]; double-strand break repair via break-induced replication [GO:0000727]; mitotic DNA replication initiation [GO:1902975]; regulation of DNA-templated DNA replication initiation [GO:0030174]	ATP binding [GO:0005524]; ATP hydrolysis activity [GO:0016887]; DNA binding [GO:0003677]; DNA helicase activity [GO:0003678]; single-stranded DNA binding [GO:0003697]	alpha DNA polymerase:primase complex [GO:0005658]; centrosome [GO:0005813]; chromosome, telomeric region [GO:0000781]; CMG complex [GO:0071162]; MCM complex [GO:0042555]; membrane [GO:0016020]; nucleoplasm [GO:0005654]; nucleus [GO:0005634]; perinuclear region of cytoplasm [GO:0048471]; ATP binding [GO:0005524]; ATP hydrolysis activity [GO:0016887]; DNA binding [GO:0003677]; DNA helicase activity…	alpha DNA polymerase:primase complex [GO:0005658]; centrosome [GO:0005813]; chromosome, telomeric region [GO:0000781]; CMG complex [GO:0071162]; MCM complex [GO:0042555]; membrane [GO:0016020]; nucleoplasm [GO:0005654]; nucleus [GO:0005634]; perinuclear region of cytoplasm [GO:0048471]	SUBCELLULAR LOCATION: Nucleus {ECO:0000305|PubMed:35585232}. Chromosome {ECO:0000305|PubMed:35585232}. Note=Associated with chromatin before the formation of nuclei and detaches from it as DNA replication progresses. {ECO:0000305|PubMed:35585232}.	PTM: Acetylated by MCM3AP. {ECO:0000269|PubMed:11258703, ECO:0000269|PubMed:12226073}.; PTM: O-glycosylated (O-GlcNAcylated), in a cell cycle-dependent manner. {ECO:0000269|PubMed:22967762}.	8265339; 7758114; 14702039; 14574404; 15489334; 1549468; 9712829; 11258703; 12226073; 15210935; 17081983; 16899510; 16964243; 17487921; 17296731; 18691976; 18669648; 19413330; 19369195; 19690332; 20068231; 21269460; 21406692; 22967762; 22223895; 22814378; 23711367; 23186163; 35585232; 32453425; 34700328; 34694004
B4DX68	Q96KB5	reviewed	TOPK_HUMAN	TOPK	RL3	Lymphokine-activated killer T-cell-originated protein kinase (EC 2.7.12.2) (Cancer/testis antigen 84) (CT84) (MAPKK-like protein kinase) (Nori-3) (PDZ-binding kinase) (Spermatogenesis-related protein kinase) (SPK) (T-LAK cell-originated protein kinase)	PBK TOPK	Homo sapiens (Human)	322	3D-structure;Acetylation;Alternative splicing;ATP-binding;Isopeptide bond;Kinase;Nucleotide-binding;Phosphoprotein;Reference proteome;Serine/threonine-protein kinase;Transferase;Ubl conjugation	cellular response to UV [GO:0034644]; mitotic cell cycle [GO:0000278]; negative regulation of inflammatory response [GO:0050728]; negative regulation of proteasomal ubiquitin-dependent protein catabolic process [GO:0032435]; negative regulation of protein phosphorylation [GO:0001933]; negative regulation of stress-activated MAPK cascade [GO:0032873]; p38MAPK cascade [GO:0038066]; peptidyl-serine …	ATP binding [GO:0005524]; JUN kinase kinase kinase activity [GO:0004706]; MAP kinase kinase activity [GO:0004708]; protein serine kinase activity [GO:0106310]; protein serine/threonine kinase activity [GO:0004674]; protein tyrosine kinase activity [GO:0004713]	nucleus [GO:0005634]; ATP binding [GO:0005524]; JUN kinase kinase kinase activity [GO:0004706]; MAP kinase kinase activity [GO:0004708]; protein serine kinase activity [GO:0106310]; protein serine/threonine kinase activity [GO:0004674]; protein tyrosine kinase activity [GO:0004713]; cellular response to UV [GO:0034644]; mitotic cell cycle [GO:0000278]; negative regulation of inflammatory response…	nucleus [GO:0005634]		PTM: Phosphorylated; in a cell-cycle dependent manner at mitosis. {ECO:0000269|PubMed:10779557, ECO:0000269|PubMed:10781613}.	10781613; 10779557; 11378444; 14702039; 16421571; 15489334; 17482142; 17924679; 18669648; 19413330; 20068231; 21269460; 22223895; 23186163; 28112733; 17344846
B4DYX9	P18615	reviewed	NELFE_HUMAN	NELFE	APEX1	Negative elongation factor E (NELF-E) (RNA-binding protein RD)	NELFE RD RDBP	Homo sapiens (Human)	380	3D-structure;ADP-ribosylation;Alternative splicing;Chromosome;Coiled coil;Direct protein sequencing;Isopeptide bond;Nucleus;Phosphoprotein;Reference proteome;Repeat;Repressor;RNA-binding;Transcription;Transcription regulation;Ubl conjugation	localization [GO:0051179]; negative regulation of transcription by RNA polymerase II [GO:0000122]; negative regulation of transcription elongation by RNA polymerase II [GO:0034244]; positive regulation of ERK1 and ERK2 cascade [GO:0070374]; positive regulation of histone H3-K4 methylation [GO:0051571]; positive regulation of transcription by RNA polymerase II [GO:0045944]	chromatin binding [GO:0003682]; RNA binding [GO:0003723]	chromosome [GO:0005694]; NELF complex [GO:0032021]; nuclear body [GO:0016604]; nucleoplasm [GO:0005654]; nucleus [GO:0005634]; plasma membrane [GO:0005886]; chromatin binding [GO:0003682]; RNA binding [GO:0003723]; localization [GO:0051179]; negative regulation of transcription by RNA polymerase II [GO:0000122]; negative regulation of transcription elongation by RNA polymerase II [GO:0034244]; po…	chromosome [GO:0005694]; NELF complex [GO:0032021]; nuclear body [GO:0016604]; nucleoplasm [GO:0005654]; nucleus [GO:0005634]; plasma membrane [GO:0005886]	SUBCELLULAR LOCATION: Nucleus {ECO:0000269|PubMed:14701750}. Chromosome {ECO:0000269|PubMed:14701750}. Note=Localizes to chromatin (PubMed:14701750). Phosphorylation by the P-TEFb complex promotes its release from chromatin (PubMed:14701750). {ECO:0000269|PubMed:14701750}.	PTM: Phosphorylated by the P-TEFb complex at sites next to its RNA recognition motif, promoting its release from chromatin. {ECO:0000269|PubMed:14701750}.; PTM: Sumoylated. {ECO:0000269|PubMed:15561718}.; PTM: Poly-ADP-ribosylated by PARP1, thereby preventing RNA-binding and relieving transcription pausing. {ECO:0000269|PubMed:27256882}.	2612324; 8373374; 14656967; 14702039; 14574404; 15489334; 10199401; 2119325; 11940650; 12612062; 14701750; 15561718; 17081983; 16964243; 18220336; 18691976; 18669648; 19413330; 19369195; 19690332; 20068231; 21269460; 21406692; 23884411; 23186163; 24275569; 25114211; 27282391; 27256882; 28112733; 16898873; 18303858
B7Z4Q3	Q96HJ9	reviewed	FMC1_HUMAN	FMC1	RANG	Protein FMC1 homolog (ATP synthase assembly factor FMC1, mitochondrial) (Formation of mitochondrial complex V assembly factor 1 homolog)	FMC1 C7orf55 HSPC268	Homo sapiens (Human)	113	Alternative splicing;Mitochondrion;Reference proteome	mitochondrial proton-transporting ATP synthase complex assembly [GO:0033615]; negative regulation of lipid catabolic process [GO:0050995]; regulation of type B pancreatic cell proliferation [GO:0061469]		mitochondrion [GO:0005739]; mitochondrial proton-transporting ATP synthase complex assembly [GO:0033615]; negative regulation of lipid catabolic process [GO:0050995]; regulation of type B pancreatic cell proliferation [GO:0061469]	mitochondrion [GO:0005739]	SUBCELLULAR LOCATION: Mitochondrion {ECO:0000269|PubMed:28719601}.		14702039; 12853948; 15489334; 21269460; 25944712; 28719601
B7ZKS7	Q86UV5	reviewed	UBP48_HUMAN	UBP48	TCPQ	Ubiquitin carboxyl-terminal hydrolase 48 (EC 3.4.19.12) (Deubiquitinating enzyme 48) (Ubiquitin thioesterase 48) (Ubiquitin-specific peptidase 48) (Ubiquitin-specific protease 48) (Ubiquitin-specific-processing protease 48)	USP48 USP31	Homo sapiens (Human)	1035	Acetylation;Alternative splicing;Cytoplasm;Hydrolase;Nucleus;Phosphoprotein;Protease;Reference proteome;Repeat;Thiol protease;Ubl conjugation pathway	protein deubiquitination [GO:0016579]; ubiquitin-dependent protein catabolic process [GO:0006511]	cysteine-type deubiquitinase activity [GO:0004843]; cysteine-type endopeptidase activity [GO:0004197]	cytosol [GO:0005829]; mitochondrion [GO:0005739]; nucleoplasm [GO:0005654]; nucleus [GO:0005634]; cysteine-type deubiquitinase activity [GO:0004843]; cysteine-type endopeptidase activity [GO:0004197]; protein deubiquitination [GO:0016579]; ubiquitin-dependent protein catabolic process [GO:0006511]	cytosol [GO:0005829]; mitochondrion [GO:0005739]; nucleoplasm [GO:0005654]; nucleus [GO:0005634]	SUBCELLULAR LOCATION: Cytoplasm {ECO:0000269|PubMed:16214042}. Nucleus {ECO:0000269|PubMed:16214042}.		15354349; 16710414; 14702039; 15489334; 17974005; 14715245; 17081983; 16214042; 19413330; 19608861; 20068231; 21269460; 21406692; 23186163
B7ZKU0	Q7Z589	reviewed	EMSY_HUMAN	EMSY	NSF	BRCA2-interacting transcriptional repressor EMSY	EMSY C11orf30 GL002	Homo sapiens (Human)	1322	3D-structure;Alternative splicing;Chromatin regulator;DNA damage;DNA repair;Glycoprotein;Nucleus;Phosphoprotein;Reference proteome;Repressor;Transcription;Transcription regulation	chromatin organization [GO:0006325]; DNA repair [GO:0006281]; regulation of DNA-templated transcription [GO:0006355]		nucleoplasm [GO:0005654]; chromatin organization [GO:0006325]; DNA repair [GO:0006281]; regulation of DNA-templated transcription [GO:0006355]	nucleoplasm [GO:0005654]	SUBCELLULAR LOCATION: Nucleus {ECO:0000269|PubMed:14651845}. Note=Localizes to DNA damage markers in irradiated cells, suggesting that it participates in DNA repair process.	PTM: O-glycosylated during cytokinesis at sites identical or close to phosphorylation sites, this interferes with the phosphorylation status. {ECO:0000269|PubMed:20068230}.	14651845; 16554811; 15489334; 14702039; 16964243; 18669648; 19413330; 19131338; 19690332; 20068230; 20068231; 21406692; 23186163; 24275569; 15947784; 15978617; 16615912
B7ZKW6	Q8N8K9	reviewed	K1958_HUMAN	K1958	RL6	Uncharacterized protein KIAA1958	KIAA1958	Homo sapiens (Human)	716	Alternative splicing;Isopeptide bond;Phosphoprotein;Reference proteome;Ubl conjugation							14702039; 15164053; 15489334; 11853319; 19690332; 23186163; 28112733
B8ZZN6	B8ZZN6	unreviewed	B8ZZN6_HUMAN	B8ZZN6	RL13	Small ubiquitin-related modifier 1	SUMO1	Homo sapiens (Human)	146	Proteomics identification;Reference proteome	protein sumoylation [GO:0016925]		nuclear body [GO:0016604]; nuclear membrane [GO:0031965]; nucleolus [GO:0005730]; nucleoplasm [GO:0005654]; protein sumoylation [GO:0016925]	nuclear body [GO:0016604]; nuclear membrane [GO:0031965]; nucleolus [GO:0005730]; nucleoplasm [GO:0005654]			15815621; 17081983; 18691976; 19413330; 20068231; 21269460; 21406692; 23186163; 25218447; 25772364; 25755297; 28112733
C9JAJ9	C9JAJ9	unreviewed	C9JAJ9_HUMAN	C9JAJ9	ROA1	Histone-binding protein RBBP7	RBBP7	Homo sapiens (Human)	37	Proteomics identification;Reference proteome;Repeat;WD repeat							15772651; 22814378
C9JCU7	P52434	reviewed	RPAB3_HUMAN	RPAB3	CDK5	DNA-directed RNA polymerases I, II, and III subunit RPABC3 (RNA polymerases I, II, and III subunit ABC3) (DNA-directed RNA polymerase II subunit H) (DNA-directed RNA polymerases I, II, and III 17.1 kDa polypeptide) (RPB17) (RPB8 homolog) (hRPB8)	POLR2H	Homo sapiens (Human)	150	3D-structure;Acetylation;Alternative splicing;Direct protein sequencing;DNA-binding;DNA-directed RNA polymerase;Nucleus;Reference proteome;Transcription	transcription by RNA polymerase II [GO:0006366]	single-stranded DNA binding [GO:0003697]	cytosol [GO:0005829]; nucleoplasm [GO:0005654]; nucleus [GO:0005634]; protein-DNA complex [GO:0032993]; RNA polymerase I complex [GO:0005736]; RNA polymerase II, core complex [GO:0005665]; RNA polymerase III complex [GO:0005666]; single-stranded DNA binding [GO:0003697]; transcription by RNA polymerase II [GO:0006366]	cytosol [GO:0005829]; nucleoplasm [GO:0005654]; nucleus [GO:0005634]; protein-DNA complex [GO:0032993]; RNA polymerase I complex [GO:0005736]; RNA polymerase II, core complex [GO:0005665]; RNA polymerase III complex [GO:0005666]	SUBCELLULAR LOCATION: Nucleus, nucleolus {ECO:0000269|PubMed:9852112, ECO:0000269|Ref.6}.		8524256; 7651387; 16641997; 15489334; 9852112; 16809778; 19413330; 21269460; 22223895; 22814378; 16632472
C9JLR9	C9JLR9	reviewed	ZFTA_HUMAN	ZFTA	RL9	Zinc finger translocation-associated protein (ZFTA)	ZFTA C11orf95	Homo sapiens (Human)	678	Chromosomal rearrangement;Isopeptide bond;Reference proteome;Ubl conjugation	negative regulation of DNA-templated transcription [GO:0045892]		negative regulation of DNA-templated transcription [GO:0045892]				16554811; 20607705; 24553141; 28112733
D6REE5	D6REE5	unreviewed	D6REE5_HUMAN	D6REE5	UBP5	Receptor of-activated protein C kinase 1	RACK1	Homo sapiens (Human)	321	Developmental protein;Gastrulation;Proteomics identification;Reference proteome;Repeat;Ribonucleoprotein;Ribosomal protein;WD repeat	gastrulation [GO:0007369]	ribosome binding [GO:0043022]	cytosol [GO:0005829]; nucleoplasm [GO:0005654]; small ribosomal subunit [GO:0015935]; ribosome binding [GO:0043022]; gastrulation [GO:0007369]	cytosol [GO:0005829]; nucleoplasm [GO:0005654]; small ribosomal subunit [GO:0015935]			15372022; 15592455; 19413330; 21269460; 21406692; 22223895; 22814378; 23186163; 24275569; 25944712
E7ENI0	Q8IWI9	reviewed	MGAP_HUMAN	MGAP	RL26	MAX gene-associated protein (MAX dimerization protein 5)	MGA KIAA0518 MAD5	Homo sapiens (Human)	3065	Alternative splicing;Coiled coil;DNA-binding;Isopeptide bond;Methylation;Nucleus;Phosphoprotein;Reference proteome;Repressor;Transcription;Transcription regulation;Ubl conjugation	cell fate specification [GO:0001708]; positive regulation of DNA-templated transcription [GO:0045893]; regulation of transcription by RNA polymerase II [GO:0006357]	DNA-binding transcription factor activity, RNA polymerase II-specific [GO:0000981]; protein dimerization activity [GO:0046983]; RNA polymerase II cis-regulatory region sequence-specific DNA binding [GO:0000978]	chromatin [GO:0000785]; MLL1 complex [GO:0071339]; nucleoplasm [GO:0005654]; DNA-binding transcription factor activity, RNA polymerase II-specific [GO:0000981]; protein dimerization activity [GO:0046983]; RNA polymerase II cis-regulatory region sequence-specific DNA binding [GO:0000978]; cell fate specification [GO:0001708]; positive regulation of DNA-templated transcription [GO:0045893]; regulat…	chromatin [GO:0000785]; MLL1 complex [GO:0071339]; nucleoplasm [GO:0005654]	SUBCELLULAR LOCATION: Nucleus {ECO:0000305}.		16572171; 15489334; 14702039; 9628581; 17974005; 15960975; 18669648; 19413330; 19690332; 20068231; 21269460; 21406692; 23186163; 23372760; 24129315; 25218447; 25772364; 25755297; 28112733
E9PAU2	E9PAU2	unreviewed	E9PAU2_HUMAN	E9PAU2	HNRPK	Ribonucleoprotein PTB-binding 1	RAVER1	Homo sapiens (Human)	756	Proteomics identification;Reference proteome;RNA-binding		RNA binding [GO:0003723]	RNA binding [GO:0003723]				15057824; 17081983; 16964243; 18691976; 18669648; 19413330; 19369195; 19690332; 20068231; 21269460; 21406692; 23186163; 24275569
E9PC97	Q8IWS0	reviewed	PHF6_HUMAN	PHF6	RS7	PHD finger protein 6 (PHD-like zinc finger protein)	PHF6 CENP-31 KIAA1823	Homo sapiens (Human)	365	3D-structure;Acetylation;Alternative splicing;Centromere;Chromosome;Disease variant;DNA-binding;Epilepsy;Hypotrichosis;Intellectual disability;Isopeptide bond;Kinetochore;Metal-binding;Nucleus;Phosphoprotein;Reference proteome;Repeat;Transcription;Transcription regulation;Ubl conjugation;Zinc;Zinc-finger	blastocyst hatching [GO:0001835]; negative regulation of transcription by RNA polymerase II [GO:0000122]; regulation of transcription by RNA polymerase II [GO:0006357]	DNA binding [GO:0003677]; enzyme binding [GO:0019899]; histone binding [GO:0042393]; histone deacetylase binding [GO:0042826]; metal ion binding [GO:0046872]; phosphoprotein binding [GO:0051219]; ribonucleoprotein complex binding [GO:0043021]; RNA binding [GO:0003723]; scaffold protein binding [GO:0097110]; tubulin binding [GO:0015631]	kinetochore [GO:0000776]; nucleolus [GO:0005730]; nucleoplasm [GO:0005654]; nucleus [GO:0005634]; DNA binding [GO:0003677]; enzyme binding [GO:0019899]; histone binding [GO:0042393]; histone deacetylase binding [GO:0042826]; metal ion binding [GO:0046872]; phosphoprotein binding [GO:0051219]; ribonucleoprotein complex binding [GO:0043021]; RNA binding [GO:0003723]; scaffold protein binding [GO:00…	kinetochore [GO:0000776]; nucleolus [GO:0005730]; nucleoplasm [GO:0005654]; nucleus [GO:0005634]	SUBCELLULAR LOCATION: Nucleus. Nucleus, nucleolus. Chromosome, centromere, kinetochore {ECO:0000269|PubMed:20813266}. Note=Nuclear, it particularly localizes to the nucleolus.		12415272; 11347906; 14702039; 15772651; 15489334; 17081983; 17525332; 18691976; 18669648; 19413330; 19690332; 20813266; 20068231; 21269460; 21406692; 22814378; 23229552; 23186163; 25218447; 28112733; 24554700; 23906836
E9PK25	E9PK25	unreviewed	E9PK25_HUMAN	E9PK25	PRS4	Cofilin-1 (Cofilin, non-muscle isoform)	CFL1	Homo sapiens (Human)	204	Actin-binding;Membrane;Nucleus;Phosphoprotein;Proteomics identification;Reference proteome	actin filament depolymerization [GO:0030042]	actin filament binding [GO:0051015]	actin cytoskeleton [GO:0015629]; lamellipodium membrane [GO:0031258]; nucleus [GO:0005634]; ruffle membrane [GO:0032587]; actin filament binding [GO:0051015]; actin filament depolymerization [GO:0030042]	actin cytoskeleton [GO:0015629]; lamellipodium membrane [GO:0031258]; nucleus [GO:0005634]; ruffle membrane [GO:0032587]	SUBCELLULAR LOCATION: Cell projection, lamellipodium membrane {ECO:0000256|ARBA:ARBA00004588}; Peripheral membrane protein {ECO:0000256|ARBA:ARBA00004588}; Cytoplasmic side {ECO:0000256|ARBA:ARBA00004588}. Cell projection, ruffle membrane {ECO:0000256|ARBA:ARBA00004599}; Peripheral membrane protein {ECO:0000256|ARBA:ARBA00004599}; Cytoplasmic side {ECO:0000256|ARBA:ARBA00004599}.		15592455; 17081983; 16554811; 18669648; 19413330; 19369195; 19690332; 19608861; 20068231; 21269460; 21406692; 22223895; 22814378; 23186163; 24275569; 25944712; 28112733
E9PLN6	E9PLN6	unreviewed	E9PLN6_HUMAN	E9PLN6	RS8	Eyes absent homolog (EC 3.1.3.48)	EYA4	Homo sapiens (Human)	616	Cytoplasm;Hydrolase;Magnesium;Metal-binding;Nucleus;Protein phosphatase;Proteomics identification;Reference proteome;Transcription;Transcription regulation	DNA repair [GO:0006281]; sensory perception of sound [GO:0007605]	metal ion binding [GO:0046872]; protein tyrosine phosphatase activity [GO:0004725]	cytoplasm [GO:0005737]; nucleus [GO:0005634]; metal ion binding [GO:0046872]; protein tyrosine phosphatase activity [GO:0004725]; DNA repair [GO:0006281]; sensory perception of sound [GO:0007605]	cytoplasm [GO:0005737]; nucleus [GO:0005634]	SUBCELLULAR LOCATION: Cytoplasm {ECO:0000256|ARBA:ARBA00004496}. Nucleus {ECO:0000256|ARBA:ARBA00004123}.		14574404; 18691976; 19413330; 23186163; 28112733
F5GY05	F5GY05	unreviewed	F5GY05_HUMAN	F5GY05	RS23	Constitutive coactivator of peroxisome proliferator-activated receptor gamma	FAM120B	Homo sapiens (Human)	933	Proteomics identification;Reference proteome							14574404; 21269460; 24129315
F5GYJ8	F5GYJ8	unreviewed	F5GYJ8_HUMAN	F5GYJ8	RS18	Ubiquitinyl hydrolase 1 (EC 3.4.19.12)	OTUB1	Homo sapiens (Human)	286	Hydrolase;Protease;Proteomics identification;Reference proteome;Thiol protease;Ubl conjugation pathway	protein deubiquitination [GO:0016579]	cysteine-type deubiquitinase activity [GO:0004843]	cysteine-type deubiquitinase activity [GO:0004843]; protein deubiquitination [GO:0016579]				16554811; 18669648; 19413330; 21269460; 22814378; 24275569
F5H5D3	F5H5D3	unreviewed	F5H5D3_HUMAN	F5H5D3	RS11	Tubulin alpha chain	TUBA1C	Homo sapiens (Human)	519	Cytoplasm;Cytoskeleton;GTP-binding;Microtubule;Nucleotide-binding;Proteomics identification;Reference proteome	microtubule-based process [GO:0007017]	GTP binding [GO:0005525]; structural constituent of cytoskeleton [GO:0005200]	cytoplasm [GO:0005737]; microtubule [GO:0005874]; microtubule cytoskeleton [GO:0015630]; GTP binding [GO:0005525]; structural constituent of cytoskeleton [GO:0005200]; microtubule-based process [GO:0007017]	cytoplasm [GO:0005737]; microtubule [GO:0005874]; microtubule cytoskeleton [GO:0015630]			17081983; 16541075; 18691976; 18669648; 19413330; 19690332; 20068231; 21269460; 21406692; 24275569
F8VV71	F8VV71	unreviewed	F8VV71_HUMAN	F8VV71	SMD3	Ubiquitin-conjugating enzyme E2 N	UBE2N	Homo sapiens (Human)	152	ATP-binding;Nucleotide-binding;Proteomics identification;Reference proteome;Transferase;Ubl conjugation pathway	protein modification by small protein conjugation [GO:0032446]	ATP binding [GO:0005524]; ubiquitin-like protein transferase activity [GO:0019787]	fibrillar center [GO:0001650]; nucleoplasm [GO:0005654]; ATP binding [GO:0005524]; ubiquitin-like protein transferase activity [GO:0019787]; protein modification by small protein conjugation [GO:0032446]	fibrillar center [GO:0001650]; nucleoplasm [GO:0005654]			16541075; 19608861; 21269460; 25944712
F8VVA7	F8VVA7	unreviewed	F8VVA7_HUMAN	F8VVA7	RS4X	Coatomer subunit zeta	COPZ1	Homo sapiens (Human)	198	Cytoplasm;Cytoplasmic vesicle;ER-Golgi transport;Golgi apparatus;Membrane;Protein transport;Proteomics identification;Reference proteome;Transport	intracellular protein transport [GO:0006886]; retrograde vesicle-mediated transport, Golgi to endoplasmic reticulum [GO:0006890]		COPI vesicle coat [GO:0030126]; Golgi membrane [GO:0000139]; intracellular protein transport [GO:0006886]; retrograde vesicle-mediated transport, Golgi to endoplasmic reticulum [GO:0006890]	COPI vesicle coat [GO:0030126]; Golgi membrane [GO:0000139]	SUBCELLULAR LOCATION: Cytoplasm {ECO:0000256|RuleBase:RU366053}. Golgi apparatus membrane {ECO:0000256|ARBA:ARBA00004255, ECO:0000256|RuleBase:RU366053}; Peripheral membrane protein {ECO:0000256|ARBA:ARBA00004255, ECO:0000256|RuleBase:RU366053}; Cytoplasmic side {ECO:0000256|ARBA:ARBA00004255, ECO:0000256|RuleBase:RU366053}. Cytoplasmic vesicle, COPI-coated vesicle membrane {ECO:0000256|RuleBase:…		16541075; 19413330; 21269460; 22223895; 24275569; 25944712
F8W930	F8W930	unreviewed	F8W930_HUMAN	F8W930	MTPN	Insulin-like growth factor 2 mRNA-binding protein 2	IGF2BP2	Homo sapiens (Human)	605	mRNA transport;Proteomics identification;Reference proteome;RNA-binding;Translation regulation;Transport	mRNA transport [GO:0051028]; regulation of translation [GO:0006417]	mRNA binding [GO:0003729]	mRNA binding [GO:0003729]; mRNA transport [GO:0051028]; regulation of translation [GO:0006417]		SUBCELLULAR LOCATION: Cytoplasm, P-body {ECO:0000256|ARBA:ARBA00004201}. Cytoplasm, Stress granule {ECO:0000256|ARBA:ARBA00004210}.		16641997; 18669648; 19413330; 19690332; 21269460; 21406692; 22223895; 22814378; 23186163
G3V1N1	O15226	reviewed	NKRF_HUMAN	NKRF	ELOB	NF-kappa-B-repressing factor (NFkB-repressing factor) (NRF) (Protein ITBA4)	NKRF ITBA4 NRF	Homo sapiens (Human)	690	3D-structure;Alternative splicing;DNA-binding;Isopeptide bond;Nucleus;Phosphoprotein;Reference proteome;Repressor;Transcription;Transcription regulation;Ubl conjugation	negative regulation of DNA-templated transcription [GO:0045892]; positive regulation of transcription by RNA polymerase II [GO:0045944]	ATPase activator activity [GO:0001671]; DNA-binding transcription activator activity, RNA polymerase II-specific [GO:0001228]; RNA binding [GO:0003723]; RNA polymerase II cis-regulatory region sequence-specific DNA binding [GO:0000978]	nucleolus [GO:0005730]; nucleoplasm [GO:0005654]; nucleus [GO:0005634]; ATPase activator activity [GO:0001671]; DNA-binding transcription activator activity, RNA polymerase II-specific [GO:0001228]; RNA binding [GO:0003723]; RNA polymerase II cis-regulatory region sequence-specific DNA binding [GO:0000978]; negative regulation of DNA-templated transcription [GO:0045892]; positive regulation of tr…	nucleolus [GO:0005730]; nucleoplasm [GO:0005654]; nucleus [GO:0005634]	SUBCELLULAR LOCATION: Nucleus, nucleolus {ECO:0000269|PubMed:12429849}.		10562553; 15772651; 15489334; 9224902; 12381793; 12429849; 21269460; 23186163; 24462208; 25218447; 28112733; 32179686
G3V5T9	G3V5T9	unreviewed	G3V5T9_HUMAN	G3V5T9	RS3	Cyclin-dependent kinase 2 (Cyclin-dependent kinase 2, isoform CRA_c)	CDK2 hCG_24992	Homo sapiens (Human)	346	ATP-binding;Kinase;Nucleotide-binding;Proteomics identification;Reference proteome;Serine/threonine-protein kinase;Transferase	protein phosphorylation [GO:0006468]	ATP binding [GO:0005524]; protein serine/threonine kinase activity [GO:0004674]	centrosome [GO:0005813]; nucleoplasm [GO:0005654]; ATP binding [GO:0005524]; protein serine/threonine kinase activity [GO:0004674]; protein phosphorylation [GO:0006468]	centrosome [GO:0005813]; nucleoplasm [GO:0005654]			11181995; 16541075; 18691976; 19369195; 19690332; 19608861; 21269460; 22814378
G5E975	G5E975	unreviewed	G5E975_HUMAN	G5E975	HMGB1	SWI/SNF-related matrix-associated actin-dependent regulator of chromatin subfamily B member 1	SMARCB1 hCG_41099	Homo sapiens (Human)	394	Activator;DNA-binding;Nucleus;Proteomics identification;Reference proteome;Transcription;Transcription regulation	chromatin remodeling [GO:0006338]	DNA binding [GO:0003677]	fibrillar center [GO:0001650]; intracellular membrane-bounded organelle [GO:0043231]; nuclear chromosome [GO:0000228]; nucleoplasm [GO:0005654]; SWI/SNF superfamily-type complex [GO:0070603]; DNA binding [GO:0003677]; chromatin remodeling [GO:0006338]	fibrillar center [GO:0001650]; intracellular membrane-bounded organelle [GO:0043231]; nuclear chromosome [GO:0000228]; nucleoplasm [GO:0005654]; SWI/SNF superfamily-type complex [GO:0070603]	SUBCELLULAR LOCATION: Nucleus {ECO:0000256|ARBA:ARBA00004123, ECO:0000256|PIRNR:PIRNR038126}.		10591208; 11181995; 17525332; 21269460; 28112733
G5E9M5	Q12906	reviewed	ILF3_HUMAN	ILF3	DYL1	Interleukin enhancer-binding factor 3 (Double-stranded RNA-binding protein 76) (DRBP76) (M-phase phosphoprotein 4) (MPP4) (Nuclear factor associated with dsRNA) (NFAR) (Nuclear factor of activated T-cells 90 kDa) (NF-AT-90) (Translational control protein 80) (TCP80)	ILF3 DRBF MPHOSPH4 NF90	Homo sapiens (Human)	894	3D-structure;Acetylation;Alternative splicing;Antiviral defense;Cytoplasm;Direct protein sequencing;DNA-binding;Isopeptide bond;Methylation;Nucleus;Phosphoprotein;Reference proteome;Repeat;RNA-binding;Transcription;Transcription regulation;Ubl conjugation	defense response to virus [GO:0051607]; negative regulation of DNA-templated transcription [GO:0045892]; negative regulation of translation [GO:0017148]; negative regulation of viral genome replication [GO:0045071]; positive regulation of DNA-templated transcription [GO:0045893]; protein phosphorylation [GO:0006468]	DNA binding [GO:0003677]; double-stranded RNA binding [GO:0003725]; mRNA 3'-UTR AU-rich region binding [GO:0035925]; RNA binding [GO:0003723]; single-stranded RNA binding [GO:0003727]	cytoplasm [GO:0005737]; extracellular region [GO:0005576]; membrane [GO:0016020]; mitochondrion [GO:0005739]; nucleolus [GO:0005730]; nucleoplasm [GO:0005654]; nucleus [GO:0005634]; ribonucleoprotein complex [GO:1990904]; DNA binding [GO:0003677]; double-stranded RNA binding [GO:0003725]; mRNA 3'-UTR AU-rich region binding [GO:0035925]; RNA binding [GO:0003723]; single-stranded RNA binding [GO:00…	cytoplasm [GO:0005737]; extracellular region [GO:0005576]; membrane [GO:0016020]; mitochondrion [GO:0005739]; nucleolus [GO:0005730]; nucleoplasm [GO:0005654]; nucleus [GO:0005634]; ribonucleoprotein complex [GO:1990904]	SUBCELLULAR LOCATION: Nucleus, nucleolus {ECO:0000269|PubMed:26240280}. Cytoplasm {ECO:0000269|PubMed:28625552}. Nucleus {ECO:0000269|PubMed:10749851, ECO:0000269|PubMed:26240280, ECO:0000269|PubMed:28625552}. Note=Localizes in the cytoplasm in response to viral infection. The unphosphorylated form is retained in the nucleus by ILF2. Phosphorylation at Thr-188 and Thr-315 causes the dissociation …	PTM: Phosphorylated at Thr-188 and Thr-315 by PKR in response to certain RNA viruses. This phosphorylation results in the dissociation of ILF2 from the ILF2-ILF3 complex resulting in a cytoplasmic sequestration of ILF3 where it can bind to viral RNAs and impede viral replication. {ECO:0000269|PubMed:21123651}.; PTM: Methylated by protein arginine N-methyltransferase 1. {ECO:0000269|PubMed:1074985…	7519613; 10400669; 10607473; 11167023; 11438536; 11161820; 14702039; 15057824; 15489334; 8885239; 9442054; 10574923; 10749851; 11777942; 12429849; 11739746; 14570900; 14731398; 15254228; 17081983; 16964243; 17890166; 17932509; 17289661; 18669648; 19413330; 19029303; 19690332; 19608861; 21123651; 20068231; 21269460; 21406692; 23186163; 24275569; 25114211; 26240280; 26891316; 28625552; 28112733; 34…
H0Y3X6	H0Y3X6	unreviewed	H0Y3X6_HUMAN	H0Y3X6	PP2AA	Negative elongation factor A	NELFA	Homo sapiens (Human)	532	Proteomics identification;Reference proteome			cytosol [GO:0005829]; nuclear body [GO:0016604]; nucleoplasm [GO:0005654]	cytosol [GO:0005829]; nuclear body [GO:0016604]; nucleoplasm [GO:0005654]			15815621; 16964243; 18669648; 19413330; 19690332; 20068231; 21269460; 23186163; 24275569
H0YKD8	H0YKD8	unreviewed	H0YKD8_HUMAN	H0YKD8	TCPE	60S ribosomal protein L28	RPL28	Homo sapiens (Human)	170	Proteomics identification;Reference proteome;Ribonucleoprotein;Ribosomal protein	translation [GO:0006412]	structural constituent of ribosome [GO:0003735]	ribonucleoprotein complex [GO:1990904]; ribosome [GO:0005840]; structural constituent of ribosome [GO:0003735]; translation [GO:0006412]	ribonucleoprotein complex [GO:1990904]; ribosome [GO:0005840]			15057824; 19413330; 21269460; 22223895; 25944712; 28112733
H3BPE7	H3BPE7	unreviewed	H3BPE7_HUMAN	H3BPE7	RS3A	RNA-binding protein FUS	FUS	Homo sapiens (Human)	527	Metal-binding;Nucleus;Proteomics identification;Reference proteome;RNA-binding;Zinc;Zinc-finger	regulation of DNA-templated transcription [GO:0006355]	metal ion binding [GO:0046872]; RNA binding [GO:0003723]	nucleoplasm [GO:0005654]; metal ion binding [GO:0046872]; RNA binding [GO:0003723]; regulation of DNA-templated transcription [GO:0006355]	nucleoplasm [GO:0005654]	SUBCELLULAR LOCATION: Nucleus {ECO:0000256|ARBA:ARBA00004123}.		15616553; 21269460; 21406692; 22814378; 23186163; 24275569; 24129315; 25944712; 28112733
H7BY62	Q9H869	reviewed	YYAP1_HUMAN	YYAP1	KCRB	YY1-associated protein 1 (Hepatocellular carcinoma susceptibility protein) (Hepatocellular carcinoma-associated protein 2)	YY1AP1 HCCA2 YY1AP	Homo sapiens (Human)	796	Alternative splicing;Cytoplasm;Nucleus;Phosphoprotein;Reference proteome;Transcription;Transcription regulation	cell differentiation [GO:0030154]; cell population proliferation [GO:0008283]; regulation of cell cycle [GO:0051726]; regulation of DNA-templated transcription [GO:0006355]	transcription coregulator activity [GO:0003712]	cytoplasm [GO:0005737]; fibrillar center [GO:0001650]; nucleolus [GO:0005730]; nucleoplasm [GO:0005654]; nucleus [GO:0005634]; transcription coregulator activity [GO:0003712]; cell differentiation [GO:0030154]; cell population proliferation [GO:0008283]; regulation of cell cycle [GO:0051726]; regulation of DNA-templated transcription [GO:0006355]	cytoplasm [GO:0005737]; fibrillar center [GO:0001650]; nucleolus [GO:0005730]; nucleoplasm [GO:0005654]; nucleus [GO:0005634]	SUBCELLULAR LOCATION: Cytoplasm {ECO:0000269|PubMed:11710830, ECO:0000269|PubMed:12118372}. Nucleus {ECO:0000269|PubMed:14744866, ECO:0000269|PubMed:17541814}. Nucleus, nucleoplasm {ECO:0000269|PubMed:27939641}. Nucleus, nucleolus {ECO:0000269|PubMed:27939641}.		11710830; 14744866; 12118372; 14702039; 16710414; 15489334; 17541814; 18669648; 23186163; 27939641
H9KVB4	H9KVB4	unreviewed	H9KVB4_HUMAN	H9KVB4	HS71A	Trinucleotide repeat-containing gene 18 protein	TNRC18	Homo sapiens (Human)	2968	Phosphoprotein;Proteomics identification;Reference proteome		chromatin binding [GO:0003682]	cytosol [GO:0005829]; mitochondrion [GO:0005739]; nuclear membrane [GO:0031965]; nucleoplasm [GO:0005654]; chromatin binding [GO:0003682]	cytosol [GO:0005829]; mitochondrion [GO:0005739]; nuclear membrane [GO:0031965]; nucleoplasm [GO:0005654]			12853948; 18669648; 19690332; 20068231; 23186163; 24275569; 28112733
I3L504	I3L504	unreviewed	I3L504_HUMAN	I3L504	PCBP2	Eukaryotic translation initiation factor 5A-1	EIF5A	Homo sapiens (Human)	186	Hypusine;Protein biosynthesis;Proteomics identification;Reference proteome	mRNA transport [GO:0051028]; positive regulation of translational elongation [GO:0045901]; positive regulation of translational termination [GO:0045905]; protein transport [GO:0015031]	ribosome binding [GO:0043022]; RNA binding [GO:0003723]; translation elongation factor activity [GO:0003746]	endoplasmic reticulum membrane [GO:0005789]; nuclear pore [GO:0005643]; ribosome binding [GO:0043022]; RNA binding [GO:0003723]; translation elongation factor activity [GO:0003746]; mRNA transport [GO:0051028]; positive regulation of translational elongation [GO:0045901]; positive regulation of translational termination [GO:0045905]; protein transport [GO:0015031]	endoplasmic reticulum membrane [GO:0005789]; nuclear pore [GO:0005643]	SUBCELLULAR LOCATION: Endoplasmic reticulum membrane {ECO:0000256|ARBA:ARBA00004397}; Peripheral membrane protein {ECO:0000256|ARBA:ARBA00004397}; Cytoplasmic side {ECO:0000256|ARBA:ARBA00004397}. Membrane {ECO:0000256|ARBA:ARBA00004287}; Peripheral membrane protein {ECO:0000256|ARBA:ARBA00004287}; Cytoplasmic side {ECO:0000256|ARBA:ARBA00004287}.		16625196; 21269460; 24275569; 25944712
J3KN32	Q9UKL0	reviewed	RCOR1_HUMAN	RCOR1	TIF1B	REST corepressor 1 (Protein CoREST)	RCOR1 KIAA0071 RCOR	Homo sapiens (Human)	485	3D-structure;Chromatin regulator;Coiled coil;Host-virus interaction;Isopeptide bond;Nucleus;Phosphoprotein;Reference proteome;Repeat;Repressor;Transcription;Transcription regulation;Ubl conjugation	chromatin organization [GO:0006325]; erythrocyte differentiation [GO:0030218]; histone deacetylation [GO:0016575]; histone H4 deacetylation [GO:0070933]; negative regulation of DNA-templated transcription [GO:0045892]; negative regulation of gene expression [GO:0010629]; positive regulation of megakaryocyte differentiation [GO:0045654]; regulation of transcription by RNA polymerase II [GO:0006357]	chromatin binding [GO:0003682]; enzyme binding [GO:0019899]; transcription corepressor activity [GO:0003714]	DNA repair complex [GO:1990391]; histone deacetylase complex [GO:0000118]; nucleoplasm [GO:0005654]; nucleus [GO:0005634]; transcription regulator complex [GO:0005667]; transcription repressor complex [GO:0017053]; chromatin binding [GO:0003682]; enzyme binding [GO:0019899]; transcription corepressor activity [GO:0003714]; chromatin organization [GO:0006325]; erythrocyte differentiation [GO:00302…	DNA repair complex [GO:1990391]; histone deacetylase complex [GO:0000118]; nucleoplasm [GO:0005654]; nucleus [GO:0005634]; transcription regulator complex [GO:0005667]; transcription repressor complex [GO:0017053]	SUBCELLULAR LOCATION: Nucleus {ECO:0000255|PROSITE-ProRule:PRU00512, ECO:0000255|PROSITE-ProRule:PRU00624, ECO:0000269|PubMed:10734093, ECO:0000269|PubMed:15897453}. Note=Upon infection by HSV-1, it is partially translocated into the cytoplasm in an HSV-1-dependent manner.	PTM: Phosphorylated by HSV-1 protein kinases in case of infection. {ECO:0000269|PubMed:15897453}.	12508121; 15489334; 10449787; 7584044; 10734093; 11516394; 11102443; 11171972; 12192000; 12032298; 12399542; 12493763; 16140033; 16079794; 15897453; 17081983; 18669648; 19690332; 20068231; 21269460; 21406692; 22814378; 23186163; 28112733; 16885027
J3KN86	P23396	reviewed	RS3_HUMAN	RS3	NDRG1	40S ribosomal protein S3 (EC 4.2.99.18) (Small ribosomal subunit protein uS3)	RPS3 OK/SW-cl.26	Homo sapiens (Human)	243	3D-structure;Acetylation;Alternative splicing;Apoptosis;Cell cycle;Cell division;Cytoplasm;Cytoskeleton;Direct protein sequencing;DNA damage;DNA repair;DNA-binding;Isopeptide bond;Lyase;Membrane;Methylation;Mitochondrion;Mitochondrion inner membrane;Mitosis;Nucleus;Phosphoprotein;Reference proteome;Ribonucleoprotein;Ribosomal protein;RNA-binding;Transcription;Transcription regulation;Translation …	apoptotic process [GO:0006915]; cell division [GO:0051301]; cellular response to DNA damage stimulus [GO:0006974]; cellular response to hydrogen peroxide [GO:0070301]; cellular response to reactive oxygen species [GO:0034614]; cellular response to tumor necrosis factor [GO:0071356]; chromosome segregation [GO:0007059]; cytoplasmic translation [GO:0002181]; DNA repair [GO:0006281]; negative regula…	class I DNA-(apurinic or apyrimidinic site) endonuclease activity [GO:0140078]; damaged DNA binding [GO:0003684]; DNA binding [GO:0003677]; DNA-(apurinic or apyrimidinic site) endonuclease activity [GO:0003906]; DNA-binding transcription factor binding [GO:0140297]; endodeoxyribonuclease activity [GO:0004520]; enzyme binding [GO:0019899]; Hsp70 protein binding [GO:0030544]; Hsp90 protein binding …	cytoplasm [GO:0005737]; cytosol [GO:0005829]; cytosolic ribosome [GO:0022626]; cytosolic small ribosomal subunit [GO:0022627]; endoplasmic reticulum [GO:0005783]; extracellular exosome [GO:0070062]; focal adhesion [GO:0005925]; membrane [GO:0016020]; mitochondrial inner membrane [GO:0005743]; mitochondrial matrix [GO:0005759]; mitotic spindle [GO:0072686]; NF-kappaB complex [GO:0071159]; nucleolu…	cytoplasm [GO:0005737]; cytosol [GO:0005829]; cytosolic ribosome [GO:0022626]; cytosolic small ribosomal subunit [GO:0022627]; endoplasmic reticulum [GO:0005783]; extracellular exosome [GO:0070062]; focal adhesion [GO:0005925]; membrane [GO:0016020]; mitochondrial inner membrane [GO:0005743]; mitochondrial matrix [GO:0005759]; mitotic spindle [GO:0072686]; NF-kappaB complex [GO:0071159]; nucleolu…	SUBCELLULAR LOCATION: Cytoplasm {ECO:0000269|PubMed:16314389, ECO:0000269|PubMed:17289661, ECO:0000269|PubMed:17560175, ECO:0000269|PubMed:18045535, ECO:0000269|PubMed:20217897, ECO:0000269|PubMed:21871177}. Nucleus {ECO:0000269|PubMed:17560175, ECO:0000269|PubMed:18045535, ECO:0000269|PubMed:19460357, ECO:0000269|PubMed:20217897, ECO:0000269|PubMed:21871177}. Nucleus, nucleolus {ECO:0000269|PubM…	PTM: Methylation by PRMT1 is required for import into the nucleolus and for ribosome assembly. {ECO:0000269|PubMed:19460357}.; PTM: Sumoylation by SUMO1 enhances protein stability through increased resistance to proteolysis. Sumoylation occurs at one or more of the three consensus sites, Lys-18, Lys-214 and Lys-230. {ECO:0000269|PubMed:21968017}.; PTM: Phosphorylation at Thr-221 by CDK1 occurs ma…	2129557; 1712897; 11875025; 14702039; 16554811; 15489334; 8319909; 8706699; 7775413; 14654843; 15518571; 14706345; 14988002; 15707971; 15950189; 17081983; 16737853; 16314389; 16964243; 16807684; 18045535; 17049931; 17560175; 17289661; 18610840; 18691976; 18973764; 18669648; 19413330; 19460357; 19059439; 19656744; 19369195; 20041225; 19541769; 19690332; 19608861; 20605787; 20217897; 20068231; 2126…
J3KQE5	J3KQE5	unreviewed	J3KQE5_HUMAN	J3KQE5	MK03	GTP-binding nuclear protein Ran	RAN	Homo sapiens (Human)	234	GTP-binding;Nucleotide-binding;Nucleus;Protein transport;Proteomics identification;Reference proteome;Transport	nucleocytoplasmic transport [GO:0006913]; protein transport [GO:0015031]	GTP binding [GO:0005525]; GTPase activity [GO:0003924]	nucleoplasm [GO:0005654]; GTP binding [GO:0005525]; GTPase activity [GO:0003924]; nucleocytoplasmic transport [GO:0006913]; protein transport [GO:0015031]	nucleoplasm [GO:0005654]	SUBCELLULAR LOCATION: Nucleus {ECO:0000256|ARBA:ARBA00004123, ECO:0000256|RuleBase:RU363057}.		16541075; 19608861; 21269460; 23186163; 24275569; 25944712; 28112733
J3KTA4	J3KTA4	unreviewed	J3KTA4_HUMAN	J3KTA4	2AAA	Probable ATP-dependent RNA helicase DDX5 (EC 3.6.4.13) (DEAD box protein 5)	DDX5	Homo sapiens (Human)	614	ATP-binding;Biological rhythms;Helicase;Hydrolase;Isopeptide bond;mRNA processing;mRNA splicing;Nucleotide-binding;Proteomics identification;Reference proteome;Spliceosome	rhythmic process [GO:0048511]; RNA splicing [GO:0008380]	ATP binding [GO:0005524]; hydrolase activity [GO:0016787]; nucleic acid binding [GO:0003676]; RNA helicase activity [GO:0003724]	nucleolus [GO:0005730]; nucleoplasm [GO:0005654]; spliceosomal complex [GO:0005681]; ATP binding [GO:0005524]; hydrolase activity [GO:0016787]; nucleic acid binding [GO:0003676]; RNA helicase activity [GO:0003724]; rhythmic process [GO:0048511]; RNA splicing [GO:0008380]	nucleolus [GO:0005730]; nucleoplasm [GO:0005654]; spliceosomal complex [GO:0005681]			15592455; 16625196; 18669648; 19608861; 20068231; 21269460; 21406692; 23186163; 25218447; 25114211; 25772364; 25755297; 25944712; 28112733
J3QL51	P18621	reviewed	RL17_HUMAN	RL17	ROA3	60S ribosomal protein L17 (60S ribosomal protein L23) (Large ribosomal subunit protein uL22) (PD-1)	RPL17	Homo sapiens (Human)	184	3D-structure;Alternative splicing;Cytoplasm;Direct protein sequencing;Reference proteome;Ribonucleoprotein;Ribosomal protein	cytoplasmic translation [GO:0002181]; translation [GO:0006412]	RNA binding [GO:0003723]; structural constituent of ribosome [GO:0003735]	cytoplasm [GO:0005737]; cytosol [GO:0005829]; cytosolic large ribosomal subunit [GO:0022625]; cytosolic ribosome [GO:0022626]; nucleus [GO:0005634]; RNA binding [GO:0003723]; structural constituent of ribosome [GO:0003735]; cytoplasmic translation [GO:0002181]; translation [GO:0006412]	cytoplasm [GO:0005737]; cytosol [GO:0005829]; cytosolic large ribosomal subunit [GO:0022625]; cytosolic ribosome [GO:0022626]; nucleus [GO:0005634]	SUBCELLULAR LOCATION: Cytoplasm {ECO:0000269|PubMed:23636399}.		2402465; 1793733; 11875025; 14702039; 16177791; 15489334; 12962325; 9582194; 24524803; 23636399; 32669547
J3QR07	J3QR07	unreviewed	J3QR07_HUMAN	J3QR07	RBM14	YTH domain-containing protein 1	YTHDC1	Homo sapiens (Human)	735	Proteomics identification;Reference proteome		N6-methyladenosine-containing RNA binding [GO:1990247]	nucleoplasm [GO:0005654]; plasma membrane [GO:0005886]; N6-methyladenosine-containing RNA binding [GO:1990247]	nucleoplasm [GO:0005654]; plasma membrane [GO:0005886]			15815621; 17081983; 18691976; 18669648; 19413330; 20068231; 21406692; 23186163; 24275569; 25218447; 28112733
M0R0P7	M0R0P7	unreviewed	M0R0P7_HUMAN	M0R0P7	MYEF2	60S ribosomal protein L18a	RPL18A	Homo sapiens (Human)	137	Proteomics identification;Reference proteome;Ribonucleoprotein;Ribosomal protein	translation [GO:0006412]	structural constituent of ribosome [GO:0003735]	ribonucleoprotein complex [GO:1990904]; ribosome [GO:0005840]; structural constituent of ribosome [GO:0003735]; translation [GO:0006412]	ribonucleoprotein complex [GO:1990904]; ribosome [GO:0005840]			15057824; 15592455; 18669648; 19369195; 19690332; 21269460; 22814378; 23186163; 25944712; 28112733
M0R2B7	M0R2B7	unreviewed	M0R2B7_HUMAN	M0R2B7	DCTN4	DNA polymerase (EC 2.7.7.7)	POLD1	Homo sapiens (Human)	1133	4Fe-4S;DNA damage;DNA repair;DNA replication;DNA-binding;DNA-directed DNA polymerase;Iron;Iron-sulfur;Metal-binding;Nucleotidyltransferase;Nucleus;Proteomics identification;Reference proteome;Transferase;Zinc;Zinc-finger	DNA repair [GO:0006281]; DNA replication [GO:0006260]	4 iron, 4 sulfur cluster binding [GO:0051539]; DNA binding [GO:0003677]; DNA-directed DNA polymerase activity [GO:0003887]; metal ion binding [GO:0046872]; nucleotide binding [GO:0000166]	aggresome [GO:0016235]; cytosol [GO:0005829]; nucleoplasm [GO:0005654]; 4 iron, 4 sulfur cluster binding [GO:0051539]; DNA binding [GO:0003677]; DNA-directed DNA polymerase activity [GO:0003887]; metal ion binding [GO:0046872]; nucleotide binding [GO:0000166]; DNA repair [GO:0006281]; DNA replication [GO:0006260]	aggresome [GO:0016235]; cytosol [GO:0005829]; nucleoplasm [GO:0005654]	SUBCELLULAR LOCATION: Nucleus {ECO:0000256|RuleBase:RU000442}.		15057824; 18669648; 21269460; 24129315; 28112733
O00148	O00148	reviewed	DX39A_HUMAN	DX39A	OGT1	ATP-dependent RNA helicase DDX39A (EC 3.6.4.13) (DEAD box protein 39) (Nuclear RNA helicase URH49)	DDX39A DDX39	Homo sapiens (Human)	427	Acetylation;Alternative splicing;ATP-binding;Cytoplasm;Helicase;Hydrolase;Isopeptide bond;mRNA processing;mRNA splicing;Nucleotide-binding;Nucleus;Phosphoprotein;Reference proteome;RNA-binding;Ubl conjugation	mRNA export from nucleus [GO:0006406]; mRNA splicing, via spliceosome [GO:0000398]; RNA export from nucleus [GO:0006405]	ATP binding [GO:0005524]; ATP hydrolysis activity [GO:0016887]; identical protein binding [GO:0042802]; RNA binding [GO:0003723]; RNA helicase activity [GO:0003724]	cytoplasm [GO:0005737]; membrane [GO:0016020]; nuclear speck [GO:0016607]; nucleoplasm [GO:0005654]; nucleus [GO:0005634]; ATP binding [GO:0005524]; ATP hydrolysis activity [GO:0016887]; identical protein binding [GO:0042802]; RNA binding [GO:0003723]; RNA helicase activity [GO:0003724]; mRNA export from nucleus [GO:0006406]; mRNA splicing, via spliceosome [GO:0000398]; RNA export from nucleus [G…	cytoplasm [GO:0005737]; membrane [GO:0016020]; nuclear speck [GO:0016607]; nucleoplasm [GO:0005654]; nucleus [GO:0005634]	SUBCELLULAR LOCATION: Nucleus {ECO:0000269|PubMed:21859714}. Cytoplasm {ECO:0000269|PubMed:21859714}. Note=Can translocate to the cytoplasm in the presence of MX1.		17548965; 14702039; 15057824; 15489334; 14667819; 15047853; 16478985; 17196963; 18669648; 19413330; 19608861; 20068231; 21269460; 21859714; 22223895; 23186163; 23652018; 25218447; 28112733
O00257	O00257	reviewed	CBX4_HUMAN	CBX4	HNRPL	E3 SUMO-protein ligase CBX4 (EC 2.3.2.-) (Chromobox protein homolog 4) (Polycomb 2 homolog) (Pc2) (hPc2)	CBX4	Homo sapiens (Human)	560	3D-structure;Acetylation;Alternative splicing;Chromatin regulator;Isopeptide bond;Nucleus;Phosphoprotein;Reference proteome;Repressor;Transcription;Transcription regulation;Transferase;Ubl conjugation;Ubl conjugation pathway	chromatin organization [GO:0006325]; negative regulation of apoptotic process [GO:0043066]; negative regulation of DNA-templated transcription [GO:0045892]; negative regulation of transcription by RNA polymerase II [GO:0000122]; protein sumoylation [GO:0016925]	chromatin binding [GO:0003682]; enzyme binding [GO:0019899]; methylated histone binding [GO:0035064]; phosphoprotein binding [GO:0051219]; single-stranded RNA binding [GO:0003727]; SUMO binding [GO:0032183]; SUMO ligase activity [GO:0061665]; SUMO transferase activity [GO:0019789]; transcription cis-regulatory region binding [GO:0000976]; transcription corepressor activity [GO:0003714]	nuclear body [GO:0016604]; nuclear speck [GO:0016607]; nucleoplasm [GO:0005654]; nucleus [GO:0005634]; PcG protein complex [GO:0031519]; PRC1 complex [GO:0035102]; chromatin binding [GO:0003682]; enzyme binding [GO:0019899]; methylated histone binding [GO:0035064]; phosphoprotein binding [GO:0051219]; single-stranded RNA binding [GO:0003727]; SUMO binding [GO:0032183]; SUMO ligase activity [GO:00…	nuclear body [GO:0016604]; nuclear speck [GO:0016607]; nucleoplasm [GO:0005654]; nucleus [GO:0005634]; PcG protein complex [GO:0031519]; PRC1 complex [GO:0035102]	SUBCELLULAR LOCATION: Nucleus {ECO:0000269|PubMed:12679040, ECO:0000269|PubMed:17018294, ECO:0000269|PubMed:18927235, ECO:0000269|PubMed:21282530}. Nucleus speckle {ECO:0000269|PubMed:19266028}. Note=Localization to nuclear polycomb bodies is required for ZNF131 sumoylation (PubMed:22467880). Localized in distinct foci on chromatin (PubMed:18927235). {ECO:0000269|PubMed:18927235, ECO:0000269|PubM…	PTM: Phosphorylated on Thr-497 by HIPK2 upon DNA damage. This phosphorylation stimulates E3 SUMO-protein ligase activity and promotes sumoylation on Lys-494, as well as sumoylation of other target proteins, such as HNRNPK. {ECO:0000269|PubMed:12679040, ECO:0000269|PubMed:15592428, ECO:0000269|PubMed:17018294}.	9315667; 19266028; 16625196; 15489334; 9199346; 12101246; 12167701; 12679040; 15592428; 16061479; 17018294; 18669648; 18927235; 19636380; 19608861; 21282530; 22467880; 22825850; 23186163; 24275569; 25218447; 25772364; 25755297; 27211601; 28842558; 28112733	PATHWAY: Protein modification; protein sumoylation.
O00422	O00422	reviewed	SAP18_HUMAN	SAP18	AMPB	Histone deacetylase complex subunit SAP18 (18 kDa Sin3-associated polypeptide) (2HOR0202) (Cell growth-inhibiting gene 38 protein) (Sin3-associated polypeptide p18)	SAP18 GIG38	Homo sapiens (Human)	153	3D-structure;Acetylation;Alternative initiation;Cytoplasm;Isopeptide bond;mRNA processing;mRNA splicing;Nucleus;Reference proteome;Repressor;Transcription;Transcription regulation;Ubl conjugation	mRNA processing [GO:0006397]; negative regulation of DNA-templated transcription [GO:0045892]; negative regulation of mRNA splicing, via spliceosome [GO:0048025]; positive regulation of apoptotic process [GO:0043065]; regulation of alternative mRNA splicing, via spliceosome [GO:0000381]; regulation of transcription by RNA polymerase II [GO:0006357]; RNA splicing [GO:0008380]	RNA binding [GO:0003723]; transcription corepressor activity [GO:0003714]	ASAP complex [GO:0061574]; cytosol [GO:0005829]; histone deacetylase complex [GO:0000118]; nuclear body [GO:0016604]; nuclear speck [GO:0016607]; nucleoplasm [GO:0005654]; nucleus [GO:0005634]; RNA binding [GO:0003723]; transcription corepressor activity [GO:0003714]; mRNA processing [GO:0006397]; negative regulation of DNA-templated transcription [GO:0045892]; negative regulation of mRNA splicin…	ASAP complex [GO:0061574]; cytosol [GO:0005829]; histone deacetylase complex [GO:0000118]; nuclear body [GO:0016604]; nuclear speck [GO:0016607]; nucleoplasm [GO:0005654]; nucleus [GO:0005634]	SUBCELLULAR LOCATION: Nucleus {ECO:0000269|PubMed:16314458}. Cytoplasm {ECO:0000269|PubMed:16314458}. Nucleus speckle {ECO:0000269|PubMed:20966198}. Note=Shuttles between the nucleus and the cytoplasm (PubMed:16314458). Colocalizes with ACIN1 and SRSF2 in nuclear speckles (PubMed:20966198). {ECO:0000269|PubMed:16314458, ECO:0000269|PubMed:20966198}.		9150135; 14702039; 15057823; 15489334; 12665594; 16314458; 19413330; 20966198; 21269460; 22203037; 25218447; 25772364; 25755297; 28112733; 17002296
O00425	O00425	reviewed	IF2B3_HUMAN	IF2B3	CCAR2	Insulin-like growth factor 2 mRNA-binding protein 3 (IGF2 mRNA-binding protein 3) (IMP-3) (IGF-II mRNA-binding protein 3) (KH domain-containing protein overexpressed in cancer) (hKOC) (VICKZ family member 3)	IGF2BP3 IMP3 KOC1 VICKZ3	Homo sapiens (Human)	579	3D-structure;Alternative splicing;Cytoplasm;Isopeptide bond;mRNA transport;Nucleus;Phosphoprotein;Reference proteome;Repeat;RNA-binding;Translation regulation;Transport;Ubl conjugation	anatomical structure morphogenesis [GO:0009653]; CRD-mediated mRNA stabilization [GO:0070934]; mRNA transport [GO:0051028]; negative regulation of translation [GO:0017148]; nervous system development [GO:0007399]; regulation of cytokine production [GO:0001817]; regulation of gene expression [GO:0010468]; regulation of RNA metabolic process [GO:0051252]; translation [GO:0006412]	mRNA 3'-UTR binding [GO:0003730]; mRNA 5'-UTR binding [GO:0048027]; mRNA binding [GO:0003729]; N6-methyladenosine-containing RNA binding [GO:1990247]; RNA binding [GO:0003723]; translation regulator activity [GO:0045182]	cytoplasm [GO:0005737]; cytoplasmic stress granule [GO:0010494]; cytosol [GO:0005829]; nucleus [GO:0005634]; P-body [GO:0000932]; mRNA 3'-UTR binding [GO:0003730]; mRNA 5'-UTR binding [GO:0048027]; mRNA binding [GO:0003729]; N6-methyladenosine-containing RNA binding [GO:1990247]; RNA binding [GO:0003723]; translation regulator activity [GO:0045182]; anatomical structure morphogenesis [GO:0009653]…	cytoplasm [GO:0005737]; cytoplasmic stress granule [GO:0010494]; cytosol [GO:0005829]; nucleus [GO:0005634]; P-body [GO:0000932]	SUBCELLULAR LOCATION: Nucleus. Cytoplasm. Cytoplasm, P-body {ECO:0000269|PubMed:29476152}. Cytoplasm, Stress granule {ECO:0000269|PubMed:29476152}. Note=Found in lamellipodia of the leading edge, in the perinuclear region, and beneath the plasma membrane. The subcytoplasmic localization is cell specific and regulated by cell contact and growth. Localized at the connecting piece and the tail of th…		9178771; 17974005; 12853948; 15489334; 10525192; 9891060; 11465943; 12161597; 12921532; 15601260; 15644775; 16049158; 16541107; 16814207; 17192788; 17289661; 18669648; 19690332; 20080952; 21269460; 21406692; 23640942; 23186163; 25218447; 25944712; 28112733; 29476152
O00541	O00541	reviewed	PESC_HUMAN	PESC	HNRPU	Pescadillo homolog	PES1	Homo sapiens (Human)	588	3D-structure;Acetylation;Alternative splicing;Chromosome;Isopeptide bond;Nucleus;Reference proteome;Ribosome biogenesis;rRNA processing;Ubl conjugation	cell population proliferation [GO:0008283]; maturation of 5.8S rRNA from tricistronic rRNA transcript (SSU-rRNA, 5.8S rRNA, LSU-rRNA) [GO:0000466]; maturation of LSU-rRNA from tricistronic rRNA transcript (SSU-rRNA, 5.8S rRNA, LSU-rRNA) [GO:0000463]; regulation of cell cycle [GO:0051726]; ribosomal large subunit biogenesis [GO:0042273]; rRNA processing [GO:0006364]	ribonucleoprotein complex binding [GO:0043021]; RNA binding [GO:0003723]	chromosome [GO:0005694]; cytosol [GO:0005829]; membrane [GO:0016020]; nucleolus [GO:0005730]; nucleoplasm [GO:0005654]; PeBoW complex [GO:0070545]; preribosome, large subunit precursor [GO:0030687]; ribonucleoprotein complex binding [GO:0043021]; RNA binding [GO:0003723]; cell population proliferation [GO:0008283]; maturation of 5.8S rRNA from tricistronic rRNA transcript (SSU-rRNA, 5.8S rRNA, LS…	chromosome [GO:0005694]; cytosol [GO:0005829]; membrane [GO:0016020]; nucleolus [GO:0005730]; nucleoplasm [GO:0005654]; PeBoW complex [GO:0070545]; preribosome, large subunit precursor [GO:0030687]	SUBCELLULAR LOCATION: Nucleus, nucleolus. Nucleus, nucleoplasm. Chromosome. Note=Appears to localize to the periphery of metaphase chromosomes during mitosis and to the prenucleolar bodies that form in mitotic cells prior to the actual nucleoli. {ECO:0000255|HAMAP-Rule:MF_03028}.	PTM: Sumoylated.	8985183; 15461802; 10591208; 15489334; 11071894; 12022229; 12429849; 16043514; 16738141; 17353269; 17189298; 18669648; 19608861; 21269460; 22814378; 25114211; 28112733; 25825154
O00567	O00567	reviewed	NOP56_HUMAN	NOP56	IF4A3	Nucleolar protein 56 (Nucleolar protein 5A)	NOP56 NOL5A	Homo sapiens (Human)	594	3D-structure;Acetylation;Cytoplasm;Direct protein sequencing;Isopeptide bond;Methylation;Neurodegeneration;Nucleus;Phosphoprotein;Reference proteome;Ribonucleoprotein;Ribosome biogenesis;Spinocerebellar ataxia;Ubl conjugation	rRNA processing [GO:0006364]	cadherin binding [GO:0045296]; histone methyltransferase binding [GO:1990226]; RNA binding [GO:0003723]; snoRNA binding [GO:0030515]	box C/D RNP complex [GO:0031428]; cytoplasm [GO:0005737]; fibrillar center [GO:0001650]; membrane [GO:0016020]; nucleolus [GO:0005730]; nucleoplasm [GO:0005654]; pre-snoRNP complex [GO:0070761]; small-subunit processome [GO:0032040]; sno(s)RNA-containing ribonucleoprotein complex [GO:0005732]; cadherin binding [GO:0045296]; histone methyltransferase binding [GO:1990226]; RNA binding [GO:0003723];…	box C/D RNP complex [GO:0031428]; cytoplasm [GO:0005737]; fibrillar center [GO:0001650]; membrane [GO:0016020]; nucleolus [GO:0005730]; nucleoplasm [GO:0005654]; pre-snoRNP complex [GO:0070761]; small-subunit processome [GO:0032040]; sno(s)RNA-containing ribonucleoprotein complex [GO:0005732]	SUBCELLULAR LOCATION: Nucleus, nucleolus {ECO:0000269|PubMed:12429849, ECO:0000269|PubMed:12777385, ECO:0000269|PubMed:9372940}. Cytoplasm {ECO:0000250|UniProtKB:Q9D6Z1}. Nucleus, nucleoplasm {ECO:0000305|PubMed:15574333}.		9372940; 11780052; 15489334; 12429849; 12417735; 12777385; 15574333; 17081983; 17487921; 17636026; 18691976; 18669648; 19413330; 19620283; 19690332; 20068231; 21683323; 21269460; 21406692; 23186163; 24275569; 24129315; 25772364; 25755297; 28112733
O14602	O14602	reviewed	IF1AY_HUMAN	IF1AY	RL17	Eukaryotic translation initiation factor 1A, Y-chromosomal (eIF-1A Y isoform) (Eukaryotic translation initiation factor 4C) (eIF-4C)	EIF1AY	Homo sapiens (Human)	144	Initiation factor;Isopeptide bond;Protein biosynthesis;Reference proteome;Ubl conjugation	translational initiation [GO:0006413]	RNA binding [GO:0003723]; translation initiation factor activity [GO:0003743]	cytoplasm [GO:0005737]; RNA binding [GO:0003723]; translation initiation factor activity [GO:0003743]; translational initiation [GO:0006413]	cytoplasm [GO:0005737]			9381176; 15489334
O14776	O14776	reviewed	TCRG1_HUMAN	TCRG1	COTL1	Transcription elongation regulator 1 (TATA box-binding protein-associated factor 2S) (Transcription factor CA150)	TCERG1 CA150 TAF2S	Homo sapiens (Human)	1098	3D-structure;Activator;Alternative splicing;Coiled coil;Direct protein sequencing;Isopeptide bond;Methylation;Nucleus;Phosphoprotein;Reference proteome;Repeat;Repressor;Transcription;Transcription regulation;Ubl conjugation	mRNA processing [GO:0006397]; negative regulation of transcription by RNA polymerase II [GO:0000122]; negative regulation of transcription elongation by RNA polymerase II [GO:0034244]; positive regulation of transcription by RNA polymerase II [GO:0045944]; positive regulation of transcription elongation by RNA polymerase II [GO:0032968]; RNA splicing [GO:0008380]	identical protein binding [GO:0042802]; RNA binding [GO:0003723]; RNA polymerase binding [GO:0070063]; RNA polymerase II-specific DNA-binding transcription factor binding [GO:0061629]; transcription coactivator activity [GO:0003713]; transcription coregulator activity [GO:0003712]; transcription corepressor activity [GO:0003714]; transcription elongation factor activity [GO:0003711]; ubiquitin-li…	nuclear speck [GO:0016607]; nucleoplasm [GO:0005654]; nucleus [GO:0005634]; identical protein binding [GO:0042802]; RNA binding [GO:0003723]; RNA polymerase binding [GO:0070063]; RNA polymerase II-specific DNA-binding transcription factor binding [GO:0061629]; transcription coactivator activity [GO:0003713]; transcription coregulator activity [GO:0003712]; transcription corepressor activity [GO:0…	nuclear speck [GO:0016607]; nucleoplasm [GO:0005654]; nucleus [GO:0005634]	SUBCELLULAR LOCATION: Nucleus {ECO:0000269|PubMed:10908677, ECO:0000269|PubMed:15485897, ECO:0000269|PubMed:9315662}.		9315662; 15489334; 10908677; 11604498; 11172033; 15485897; 21269460; 23186163; 24129315; 25218447; 25772364; 25755297; 28112733; 17060612
O14929	O14929	reviewed	HAT1_HUMAN	HAT1	GLRX3	Histone acetyltransferase type B catalytic subunit (EC 2.3.1.48) (Histone acetyltransferase 1)	HAT1 KAT1	Homo sapiens (Human)	419	3D-structure;Acetylation;Acyltransferase;Alternative splicing;Cytoplasm;Mitochondrion;Nucleus;Phosphoprotein;Reference proteome;Transferase	chromosome organization [GO:0051276]; DNA replication-dependent chromatin assembly [GO:0006335]; DNA replication-independent chromatin assembly [GO:0006336]; histone H4 acetylation [GO:0043967]; internal protein amino acid acetylation [GO:0006475]; subtelomeric heterochromatin assembly [GO:0031509]	H4 histone acetyltransferase activity [GO:0010485]; histone acetyltransferase activity [GO:0004402]; histone binding [GO:0042393]	chromatin [GO:0000785]; chromosome, telomeric region [GO:0000781]; mitochondrion [GO:0005739]; nuclear matrix [GO:0016363]; nucleoplasm [GO:0005654]; nucleus [GO:0005634]; protein-containing complex [GO:0032991]; H4 histone acetyltransferase activity [GO:0010485]; histone acetyltransferase activity [GO:0004402]; histone binding [GO:0042393]; chromosome organization [GO:0051276]; DNA replication-d…	chromatin [GO:0000785]; chromosome, telomeric region [GO:0000781]; mitochondrion [GO:0005739]; nuclear matrix [GO:0016363]; nucleoplasm [GO:0005654]; nucleus [GO:0005634]; protein-containing complex [GO:0032991]	SUBCELLULAR LOCATION: [Isoform A]: Nucleus matrix {ECO:0000269|PubMed:20148353, ECO:0000269|PubMed:23653357}. Mitochondrion {ECO:0000269|PubMed:32081014}.; SUBCELLULAR LOCATION: [Isoform B]: Cytoplasm {ECO:0000269|PubMed:20148353}. Nucleus {ECO:0000269|PubMed:20148353}. Nucleus matrix {ECO:0000269|PubMed:20148353}. Nucleus, nucleoplasm {ECO:0000269|PubMed:20148353}. Note=Localization is predomina…	PTM: Phosphorylated by AMPK at Ser-190; phosphorylation increases HAT1 activity. {ECO:0000269|PubMed:28143904}.	9427644; 15815621; 15489334; 11585814; 12841681; 19413330; 20148353; 20953179; 21269460; 22223895; 23653357; 23186163; 28143904; 31695772; 31278053; 32081014; 31812350; 22615379; 16959974
O15062	O15062	reviewed	ZBTB5_HUMAN	ZBTB5	RL14	Zinc finger and BTB domain-containing protein 5	ZBTB5 KIAA0354	Homo sapiens (Human)	677	DNA-binding;Isopeptide bond;Metal-binding;Nucleus;Phosphoprotein;Reference proteome;Repeat;Transcription;Transcription regulation;Ubl conjugation;Zinc;Zinc-finger	negative regulation of transcription by RNA polymerase II [GO:0000122]; regulation of transcription by RNA polymerase II [GO:0006357]	DNA-binding transcription factor activity, RNA polymerase II-specific [GO:0000981]; DNA-binding transcription repressor activity, RNA polymerase II-specific [GO:0001227]; metal ion binding [GO:0046872]; RNA polymerase II cis-regulatory region sequence-specific DNA binding [GO:0000978]; RNA polymerase II transcription regulatory region sequence-specific DNA binding [GO:0000977]	chromatin [GO:0000785]; nucleus [GO:0005634]; DNA-binding transcription factor activity, RNA polymerase II-specific [GO:0000981]; DNA-binding transcription repressor activity, RNA polymerase II-specific [GO:0001227]; metal ion binding [GO:0046872]; RNA polymerase II cis-regulatory region sequence-specific DNA binding [GO:0000978]; RNA polymerase II transcription regulatory region sequence-specifi…	chromatin [GO:0000785]; nucleus [GO:0005634]	SUBCELLULAR LOCATION: Nucleus {ECO:0000305}.		9205841; 15489334; 19690332; 23186163; 25755297; 28112733
O15164	O15164	reviewed	TIF1A_HUMAN	TIF1A	ROA0	Transcription intermediary factor 1-alpha (TIF1-alpha) (EC 2.3.2.27) (E3 ubiquitin-protein ligase TRIM24) (RING finger protein 82) (RING-type E3 ubiquitin transferase TIF1-alpha) (Tripartite motif-containing protein 24)	TRIM24 RNF82 TIF1 TIF1A	Homo sapiens (Human)	1050	3D-structure;Alternative splicing;Bromodomain;Chromosomal rearrangement;Coiled coil;Cytoplasm;Direct protein sequencing;DNA-binding;Isopeptide bond;Metal-binding;Methylation;Mitochondrion;Nucleus;Phosphoprotein;Reference proteome;Repeat;Repressor;Transcription;Transcription regulation;Transferase;Tumor suppressor;Ubl conjugation;Ubl conjugation pathway;Zinc;Zinc-finger	calcium ion homeostasis [GO:0055074]; cellular response to estrogen stimulus [GO:0071391]; epithelial cell proliferation [GO:0050673]; negative regulation of DNA-templated transcription [GO:0045892]; negative regulation of epithelial cell proliferation [GO:0050680]; positive regulation of gene expression [GO:0010628]; protein autophosphorylation [GO:0046777]; protein catabolic process [GO:0030163…	chromatin binding [GO:0003682]; estrogen response element binding [GO:0034056]; lysine-acetylated histone binding [GO:0070577]; nuclear receptor binding [GO:0016922]; p53 binding [GO:0002039]; protein kinase activity [GO:0004672]; signaling receptor binding [GO:0005102]; transcription coactivator activity [GO:0003713]; ubiquitin protein ligase activity [GO:0061630]; zinc ion binding [GO:0008270]	cytosol [GO:0005829]; euchromatin [GO:0000791]; male germ cell nucleus [GO:0001673]; mitochondrion [GO:0005739]; nucleoplasm [GO:0005654]; nucleus [GO:0005634]; perichromatin fibrils [GO:0005726]; chromatin binding [GO:0003682]; estrogen response element binding [GO:0034056]; lysine-acetylated histone binding [GO:0070577]; nuclear receptor binding [GO:0016922]; p53 binding [GO:0002039]; protein k…	cytosol [GO:0005829]; euchromatin [GO:0000791]; male germ cell nucleus [GO:0001673]; mitochondrion [GO:0005739]; nucleoplasm [GO:0005654]; nucleus [GO:0005634]; perichromatin fibrils [GO:0005726]	SUBCELLULAR LOCATION: Nucleus {ECO:0000269|PubMed:21164480, ECO:0000269|PubMed:32324863}. Cytoplasm {ECO:0000269|PubMed:21164480}. Mitochondrion {ECO:0000269|PubMed:32324863}. Note=Colocalizes with sites of active transcription. Detected both in nucleus and cytoplasm in some breast cancer samples. Predominantly nuclear. Translocated from nucleus to mitochondria to mediate antiviral immunity (PubM…	PTM: Phosphorylated at Ser-768 by ATM kinase induces ubiquitination and degradation during DNA damage. {ECO:0000269|PubMed:24820418}.; PTM: Sumoylated. {ECO:0000250|UniProtKB:Q64127}.; PTM: Undergoes ubiquitination-mediated degradation in response to DNA damage. {ECO:0000269|PubMed:24820418}.	9115274; 10022127; 14702039; 12690205; 15489334; 10935545; 10439047; 17081983; 16322096; 18669648; 19413330; 19909775; 19556538; 19690332; 20068231; 21269460; 21406692; 22629402; 22814378; 23186163; 24275569; 24820418; 25218447; 25114211; 25772364; 25755297; 28112733; 32324863; 33724611; 21164480; 17344846	PATHWAY: Protein modification; protein ubiquitination.
O15294	O15294	reviewed	OGT1_HUMAN	OGT1	RL11	UDP-N-acetylglucosamine--peptide N-acetylglucosaminyltransferase 110 kDa subunit (EC 2.4.1.255) (O-GlcNAc transferase subunit p110) (O-linked N-acetylglucosamine transferase 110 kDa subunit) (OGT)	OGT	Homo sapiens (Human)	1046	3D-structure;Acetylation;Alternative splicing;Apoptosis;Biological rhythms;Cell membrane;Cell projection;Chromatin regulator;Cytoplasm;Direct protein sequencing;Disease variant;Glycoprotein;Glycosyltransferase;Host-virus interaction;Intellectual disability;Lipid-binding;Membrane;Mitochondrion;Nucleus;Phosphoprotein;Reference proteome;Repeat;TPR repeat;Transferase;Ubl conjugation;Ubl conjugation p…	apoptotic process [GO:0006915]; chromatin organization [GO:0006325]; circadian regulation of gene expression [GO:0032922]; hemopoiesis [GO:0030097]; histone H3-K4 trimethylation [GO:0080182]; histone H4-K16 acetylation [GO:0043984]; histone H4-K5 acetylation [GO:0043981]; histone H4-K8 acetylation [GO:0043982]; mitophagy [GO:0000423]; negative regulation of cell migration [GO:0030336]; negative r…	acetylglucosaminyltransferase activity [GO:0008375]; chromatin DNA binding [GO:0031490]; phosphatidylinositol-3,4,5-trisphosphate binding [GO:0005547]; protein N-acetylglucosaminyltransferase activity [GO:0016262]; protein O-GlcNAc transferase activity [GO:0097363]	cell projection [GO:0042995]; cytosol [GO:0005829]; histone acetyltransferase complex [GO:0000123]; mitochondrial membrane [GO:0031966]; NSL complex [GO:0044545]; nucleoplasm [GO:0005654]; nucleus [GO:0005634]; plasma membrane [GO:0005886]; protein N-acetylglucosaminyltransferase complex [GO:0017122]; protein-containing complex [GO:0032991]; Sin3 complex [GO:0016580]; acetylglucosaminyltransferas…	cell projection [GO:0042995]; cytosol [GO:0005829]; histone acetyltransferase complex [GO:0000123]; mitochondrial membrane [GO:0031966]; NSL complex [GO:0044545]; nucleoplasm [GO:0005654]; nucleus [GO:0005634]; plasma membrane [GO:0005886]; protein N-acetylglucosaminyltransferase complex [GO:0017122]; protein-containing complex [GO:0032991]; Sin3 complex [GO:0016580]	SUBCELLULAR LOCATION: Nucleus {ECO:0000269|PubMed:26678539}. Cytoplasm {ECO:0000269|PubMed:26678539}. Note=Predominantly localizes to the nucleus. {ECO:0000269|PubMed:26678539}.; SUBCELLULAR LOCATION: [Isoform 2]: Mitochondrion {ECO:0000269|PubMed:20824293}. Membrane {ECO:0000269|PubMed:20824293}. Note=Associates with the mitochondrial inner membrane. {ECO:0000269|PubMed:20824293}.; SUBCELLULAR L…	PTM: Ubiquitinated, leading to its proteasomal degradation. {ECO:0000269|PubMed:21285374}.; PTM: Phosphorylation on Ser-3 or Ser-4 by GSK3-beta positively regulates its activity. {ECO:0000250}.	9083068; 11773972; 17974005; 15489334; 12150998; 12670868; 18669648; 19413330; 19451179; 19073609; 19377461; 24336203; 20018852; 20018868; 20200153; 20824293; 21269460; 22121020; 21285374; 22814378; 22923583; 23353889; 23629655; 23186163; 23222540; 24995978; 24474760; 26678539; 27527864; 28742148; 30699359; 15361863; 21240259; 23103939; 26273451; 28302723; 28584052	PATHWAY: Protein modification; protein glycosylation. {ECO:0000269|PubMed:15361863, ECO:0000269|PubMed:21240259, ECO:0000269|PubMed:21285374, ECO:0000269|PubMed:23103939, ECO:0000269|PubMed:26678539}.
O15350	O15350	reviewed	P73_HUMAN	P73	HNRPM	Tumor protein p73 (p53-like transcription factor) (p53-related protein)	TP73 P73	Homo sapiens (Human)	636	3D-structure;Activator;Alternative promoter usage;Alternative splicing;Apoptosis;Cell cycle;Ciliopathy;Cytoplasm;Disease variant;DNA-binding;Host-virus interaction;Isopeptide bond;Lissencephaly;Metal-binding;Nucleus;Phosphoprotein;Primary ciliary dyskinesia;Reference proteome;Transcription;Transcription regulation;Tumor suppressor;Ubl conjugation;Zinc	cell cycle [GO:0007049]; cellular response to DNA damage stimulus [GO:0006974]; intrinsic apoptotic signaling pathway in response to DNA damage [GO:0008630]; intrinsic apoptotic signaling pathway in response to DNA damage by p53 class mediator [GO:0042771]; kidney development [GO:0001822]; mismatch repair [GO:0006298]; negative regulation of cardiac muscle cell proliferation [GO:0060044]; negativ…	DNA-binding transcription activator activity, RNA polymerase II-specific [GO:0001228]; DNA-binding transcription factor activity [GO:0003700]; DNA-binding transcription factor activity, RNA polymerase II-specific [GO:0000981]; DNA-binding transcription factor binding [GO:0140297]; identical protein binding [GO:0042802]; MDM2/MDM4 family protein binding [GO:0097371]; metal ion binding [GO:0046872]…	cell junction [GO:0030054]; chromatin [GO:0000785]; cytosol [GO:0005829]; Golgi apparatus [GO:0005794]; intracellular membrane-bounded organelle [GO:0043231]; nucleoplasm [GO:0005654]; nucleus [GO:0005634]; DNA-binding transcription activator activity, RNA polymerase II-specific [GO:0001228]; DNA-binding transcription factor activity [GO:0003700]; DNA-binding transcription factor activity, RNA po…	cell junction [GO:0030054]; chromatin [GO:0000785]; cytosol [GO:0005829]; Golgi apparatus [GO:0005794]; intracellular membrane-bounded organelle [GO:0043231]; nucleoplasm [GO:0005654]; nucleus [GO:0005634]	SUBCELLULAR LOCATION: Nucleus {ECO:0000269|PubMed:24314664}. Cytoplasm. Note=Accumulates in the nucleus in response to DNA damage.	PTM: Isoform alpha (but not isoform beta) is sumoylated on Lys-627, which potentiates proteasomal degradation but does not affect transcriptional activity. Phosphorylation by PLK1 and PLK3 inhibits the transcription regulator activity and pro-apoptotic function. {ECO:0000269|PubMed:10961991}.; PTM: Higher levels of phosphorylation seen in the brain from patients with Huntington disease.; PTM: Pol…	9288759; 9721206; 9802988; 10381648; 10362363; 11753569; 14702039; 16710414; 15489334; 10391251; 10203277; 10961991; 11706030; 11925430; 12890487; 15070730; 15558019; 16461361; 18418051; 18174154; 17535448; 18280240; 19490146; 19581926; 21994467; 24314664; 28112733; 28291250; 10449409; 34077761
O15355	O15355	reviewed	PPM1G_HUMAN	PPM1G	PPAC	Protein phosphatase 1G (EC 3.1.3.16) (Protein phosphatase 1C) (Protein phosphatase 2C isoform gamma) (PP2C-gamma) (Protein phosphatase magnesium-dependent 1 gamma)	PPM1G PPM1C	Homo sapiens (Human)	546	Acetylation;Cytoplasm;Hydrolase;Lipoprotein;Magnesium;Manganese;Membrane;Metal-binding;Methylation;Myristate;Phosphoprotein;Protein phosphatase;Reference proteome;Repeat	peptidyl-threonine dephosphorylation [GO:0035970]; protein dephosphorylation [GO:0006470]; regulation of cell cycle [GO:0051726]	metal ion binding [GO:0046872]; myosin phosphatase activity [GO:0017018]; protein serine/threonine phosphatase activity [GO:0004722]	cytoplasm [GO:0005737]; membrane [GO:0016020]; nucleoplasm [GO:0005654]; nucleus [GO:0005634]; metal ion binding [GO:0046872]; myosin phosphatase activity [GO:0017018]; protein serine/threonine phosphatase activity [GO:0004722]; peptidyl-threonine dephosphorylation [GO:0035970]; protein dephosphorylation [GO:0006470]; regulation of cell cycle [GO:0051726]	cytoplasm [GO:0005737]; membrane [GO:0016020]; nucleoplasm [GO:0005654]; nucleus [GO:0005634]	SUBCELLULAR LOCATION: Cytoplasm {ECO:0000305}. Membrane {ECO:0000305}; Lipid-anchor {ECO:0000305}.		9276438; 15489334; 17525332; 18669648; 19690332; 19608861; 20068231; 21269460; 21406692; 23186163; 24275569; 24129315; 25255805; 25807930
O15391	O15391	reviewed	TYY2_HUMAN	TYY2	EIF3K	Transcription factor YY2 (Yin and yang 2) (YY-2) (Zinc finger protein 631)	YY2 ZNF631	Homo sapiens (Human)	372	Activator;DNA-binding;Metal-binding;Nucleus;Reference proteome;Repeat;Repressor;Transcription;Transcription regulation;Zinc;Zinc-finger	positive regulation of transcription by RNA polymerase II [GO:0045944]; regulation of transcription by RNA polymerase II [GO:0006357]	cis-regulatory region sequence-specific DNA binding [GO:0000987]; DNA-binding transcription activator activity, RNA polymerase II-specific [GO:0001228]; DNA-binding transcription factor activity, RNA polymerase II-specific [GO:0000981]; metal ion binding [GO:0046872]; RNA polymerase II cis-regulatory region sequence-specific DNA binding [GO:0000978]; sequence-specific DNA binding [GO:0043565]; se…	nucleus [GO:0005634]; PcG protein complex [GO:0031519]; transcription regulator complex [GO:0005667]; cis-regulatory region sequence-specific DNA binding [GO:0000987]; DNA-binding transcription activator activity, RNA polymerase II-specific [GO:0001228]; DNA-binding transcription factor activity, RNA polymerase II-specific [GO:0000981]; metal ion binding [GO:0046872]; RNA polymerase II cis-regula…	nucleus [GO:0005634]; PcG protein complex [GO:0031519]; transcription regulator complex [GO:0005667]	SUBCELLULAR LOCATION: Nucleus {ECO:0000305}.		15087442; 14702039; 15772651; 15489334; 16260628; 16377127; 16959974
O15446-2	O15446	reviewed	RPA34_HUMAN	RPA34	RNF14	DNA-directed RNA polymerase I subunit RPA34 (A34.5) (Antisense to ERCC-1 protein) (ASE-1) (CD3-epsilon-associated protein) (CD3E-associated protein) (DNA-directed RNA polymerase I subunit G) (RNA polymerase I-associated factor PAF49)	POLR1G ASE1 CAST CD3EAP PAF49	Homo sapiens (Human)	510	3D-structure;Acetylation;Alternative splicing;Chromosome;DNA-directed RNA polymerase;Isopeptide bond;Nucleus;Phosphoprotein;Reference proteome;Transcription;Ubl conjugation	rRNA transcription [GO:0009303]; transcription by RNA polymerase I [GO:0006360]; transmembrane receptor protein tyrosine kinase signaling pathway [GO:0007169]	RNA binding [GO:0003723]	chromosome [GO:0005694]; cytosol [GO:0005829]; fibrillar center [GO:0001650]; mitochondrion [GO:0005739]; nucleolus [GO:0005730]; nucleoplasm [GO:0005654]; RNA polymerase I complex [GO:0005736]; RNA polymerase I transcription regulator complex [GO:0000120]; RNA binding [GO:0003723]; rRNA transcription [GO:0009303]; transcription by RNA polymerase I [GO:0006360]; transmembrane receptor protein tyr…	chromosome [GO:0005694]; cytosol [GO:0005829]; fibrillar center [GO:0001650]; mitochondrion [GO:0005739]; nucleolus [GO:0005730]; nucleoplasm [GO:0005654]; RNA polymerase I complex [GO:0005736]; RNA polymerase I transcription regulator complex [GO:0000120]	SUBCELLULAR LOCATION: Nucleus, nucleolus {ECO:0000269|PubMed:9426281}. Chromosome {ECO:0000269|PubMed:9426281}. Note=Found at the fibrillar centers of the nucleolus in interphase and during cell division it is localized to the nucleolus organizer regions of the chromosomes.	PTM: Isoform 2 undergoes tyrosine phosphorylation upon T-cell receptor (TCR) stimulation. This phosphorylation has not been confirmed by other groups.; PTM: Isoform 1 is phosphorylated on tyrosine residues in initiation-competent Pol I-beta complexes but not in Pol I-alpha complexes.	9426281; 10373416; 15489334; 17081983; 16809778; 17525332; 18669648; 19413330; 19690332; 20068231; 21406692; 22814378; 23186163; 24275569; 25218447; 25114211; 25772364; 25755297; 28112733
O43143	O43143	reviewed	DHX15_HUMAN	DHX15	AK1A1	ATP-dependent RNA helicase DHX15 (EC 3.6.4.13) (ATP-dependent RNA helicase #46) (DEAH box protein 15) (Splicing factor Prp43) (hPrp43)	DHX15 DBP1 DDX15	Homo sapiens (Human)	795	3D-structure;Acetylation;ATP-binding;Helicase;Hydrolase;Immunity;Innate immunity;Isopeptide bond;mRNA processing;mRNA splicing;Nucleotide-binding;Nucleus;Phosphoprotein;Reference proteome;RNA-binding;Ubl conjugation	antiviral innate immune response [GO:0140374]; defense response to bacterium [GO:0042742]; defense response to virus [GO:0051607]; mRNA processing [GO:0006397]; positive regulation of I-kappaB kinase/NF-kappaB signaling [GO:0043123]; response to alkaloid [GO:0043279]; response to toxic substance [GO:0009636]; RNA splicing [GO:0008380]	ATP binding [GO:0005524]; ATP hydrolysis activity [GO:0016887]; double-stranded RNA binding [GO:0003725]; RNA binding [GO:0003723]; RNA helicase activity [GO:0003724]	nuclear speck [GO:0016607]; nucleolus [GO:0005730]; nucleoplasm [GO:0005654]; nucleus [GO:0005634]; spliceosomal complex [GO:0005681]; U12-type spliceosomal complex [GO:0005689]; ATP binding [GO:0005524]; ATP hydrolysis activity [GO:0016887]; double-stranded RNA binding [GO:0003725]; RNA binding [GO:0003723]; RNA helicase activity [GO:0003724]; antiviral innate immune response [GO:0140374]; defen…	nuclear speck [GO:0016607]; nucleolus [GO:0005730]; nucleoplasm [GO:0005654]; nucleus [GO:0005634]; spliceosomal complex [GO:0005681]; U12-type spliceosomal complex [GO:0005689]	SUBCELLULAR LOCATION: Nucleus {ECO:0000269|PubMed:12458796}. Nucleus, nucleolus {ECO:0000269|PubMed:12458796}.		9388478; 12458796; 15489334; 14654843; 15146077; 19432882; 19103666; 19608861; 21269460; 22002106; 23186163; 24990078; 24275569; 24782566; 28112733; 34161762; 28580923; 30728453; 32179686
O43290	O43290	reviewed	SNUT1_HUMAN	SNUT1	TRXR1	U4/U6.U5 tri-snRNP-associated protein 1 (SNU66 homolog) (hSnu66) (Squamous cell carcinoma antigen recognized by T-cells 1) (SART-1) (hSART-1) (U4/U6.U5 tri-snRNP-associated 110 kDa protein) (allergen Hom s 1)	SART1	Homo sapiens (Human)	800	3D-structure;Allergen;Alternative splicing;Coiled coil;Isopeptide bond;mRNA processing;mRNA splicing;Nucleus;Phosphoprotein;Reference proteome;Spliceosome;Ubl conjugation	maturation of 5S rRNA [GO:0000481]; mRNA cis splicing, via spliceosome [GO:0045292]; mRNA splicing, via spliceosome [GO:0000398]; positive regulation of cytotoxic T cell differentiation [GO:0045585]; spliceosomal snRNP assembly [GO:0000387]	RNA binding [GO:0003723]	Cajal body [GO:0015030]; catalytic step 2 spliceosome [GO:0071013]; cytoplasm [GO:0005737]; cytosol [GO:0005829]; Golgi apparatus [GO:0005794]; nuclear speck [GO:0016607]; nucleoplasm [GO:0005654]; nucleus [GO:0005634]; U2-type precatalytic spliceosome [GO:0071005]; U4/U6 x U5 tri-snRNP complex [GO:0046540]; RNA binding [GO:0003723]; maturation of 5S rRNA [GO:0000481]; mRNA cis splicing, via spli…	Cajal body [GO:0015030]; catalytic step 2 spliceosome [GO:0071013]; cytoplasm [GO:0005737]; cytosol [GO:0005829]; Golgi apparatus [GO:0005794]; nuclear speck [GO:0016607]; nucleoplasm [GO:0005654]; nucleus [GO:0005634]; U2-type precatalytic spliceosome [GO:0071005]; U4/U6 x U5 tri-snRNP complex [GO:0046540]	SUBCELLULAR LOCATION: Nucleus {ECO:0000269|PubMed:11350945, ECO:0000269|PubMed:9449708}. Note=Found in the nucleus of mitogen-activated peripheral blood mononuclear cells (PBMCs), tumor cells, or normal cell lines, but not in normal tissues except testis and fetal liver or in unstimulated PBMCs, suggesting preferential expression in proliferating cells.	PTM: Sumoylated with SUMO2.	9449708; 11350945; 16554811; 15489334; 11410364; 9856836; 11991638; 17081983; 16723661; 17525332; 18220336; 18669648; 19413330; 19690332; 20068231; 21269460; 21406692; 23186163; 24275569; 25218447; 25114211; 25772364; 25755297; 28112733
O43390-2	O43390	reviewed	HNRPR_HUMAN	HNRPR	PIN1	Heterogeneous nuclear ribonucleoprotein R (hnRNP R)	HNRNPR HNRPR	Homo sapiens (Human)	633	3D-structure;Acetylation;Alternative splicing;Cytoplasm;Direct protein sequencing;Endoplasmic reticulum;Isopeptide bond;Microsome;mRNA processing;mRNA splicing;Nucleus;Reference proteome;Repeat;Ribonucleoprotein;RNA-binding;Spliceosome;Ubl conjugation	mRNA processing [GO:0006397]; mRNA splicing, via spliceosome [GO:0000398]	mRNA binding [GO:0003729]; RNA binding [GO:0003723]	catalytic step 2 spliceosome [GO:0071013]; endoplasmic reticulum [GO:0005783]; nucleoplasm [GO:0005654]; nucleus [GO:0005634]; ribonucleoprotein complex [GO:1990904]; spliceosomal complex [GO:0005681]; mRNA binding [GO:0003729]; RNA binding [GO:0003723]; mRNA processing [GO:0006397]; mRNA splicing, via spliceosome [GO:0000398]	catalytic step 2 spliceosome [GO:0071013]; endoplasmic reticulum [GO:0005783]; nucleoplasm [GO:0005654]; nucleus [GO:0005634]; ribonucleoprotein complex [GO:1990904]; spliceosomal complex [GO:0005681]	SUBCELLULAR LOCATION: Nucleus {ECO:0000250|UniProtKB:Q7TMK9}. Microsome {ECO:0000250|UniProtKB:Q7TMK9}. Nucleus, nucleoplasm {ECO:0000269|PubMed:17289661}. Cytoplasm {ECO:0000269|PubMed:17289661}. Note=Localized in cytoplasmic mRNP granules containing untranslated mRNAs. The tyrosine phosphorylated form bound to RNA is found in microsomes (By similarity). {ECO:0000250|UniProtKB:Q7TMK9, ECO:000026…		9421497; 15858414; 16710414; 15489334; 11991638; 17289661; 19413330; 19608861; 21269460; 21515746; 22223895; 23186163; 24275569; 25218447; 25772364; 25755297; 28112733
O43502	O43502	reviewed	RA51C_HUMAN	RA51C	TEBP	DNA repair protein RAD51 homolog 3 (R51H3) (RAD51 homolog C) (RAD51-like protein 2)	RAD51C RAD51L2	Homo sapiens (Human)	376	Alternative splicing;ATP-binding;Cytoplasm;Disease variant;DNA damage;DNA recombination;DNA repair;DNA-binding;Fanconi anemia;Mitochondrion;Nucleotide-binding;Nucleus;Phosphoprotein;Reference proteome	DNA recombination [GO:0006310]; DNA repair [GO:0006281]; double-strand break repair via homologous recombination [GO:0000724]; female meiosis sister chromatid cohesion [GO:0007066]; male meiosis I [GO:0007141]; meiotic DNA recombinase assembly [GO:0000707]; positive regulation of G2/M transition of mitotic cell cycle [GO:0010971]; reciprocal meiotic recombination [GO:0007131]; sister chromatid co…	ATP binding [GO:0005524]; ATP-dependent DNA damage sensor activity [GO:0140664]; crossover junction endodeoxyribonuclease activity [GO:0008821]; DNA binding [GO:0003677]	cell junction [GO:0030054]; cytoplasm [GO:0005737]; cytosol [GO:0005829]; intracellular membrane-bounded organelle [GO:0043231]; mitochondrion [GO:0005739]; nucleoplasm [GO:0005654]; nucleus [GO:0005634]; perinuclear region of cytoplasm [GO:0048471]; Rad51B-Rad51C-Rad51D-XRCC2 complex [GO:0033063]; Rad51C-XRCC3 complex [GO:0033065]; replication fork [GO:0005657]; ATP binding [GO:0005524]; ATP-dep…	cell junction [GO:0030054]; cytoplasm [GO:0005737]; cytosol [GO:0005829]; intracellular membrane-bounded organelle [GO:0043231]; mitochondrion [GO:0005739]; nucleoplasm [GO:0005654]; nucleus [GO:0005634]; perinuclear region of cytoplasm [GO:0048471]; Rad51B-Rad51C-Rad51D-XRCC2 complex [GO:0033063]; Rad51C-XRCC3 complex [GO:0033065]; replication fork [GO:0005657]	SUBCELLULAR LOCATION: Nucleus {ECO:0000269|PubMed:12966089, ECO:0000269|PubMed:16215984}. Cytoplasm {ECO:0000269|PubMed:16215984}. Cytoplasm, perinuclear region {ECO:0000269|PubMed:16215984}. Mitochondrion {ECO:0000269|PubMed:20413593}. Note=DNA damage induces an increase in nuclear levels. Accumulates in DNA damage induced nuclear foci or RAD51C foci which is formed during the S or G2 phase of c…		9469824; 16625196; 15489334; 11751635; 11751636; 11744692; 11842112; 11842113; 12427746; 12966089; 14704354; 14716019; 16215984; 16395335; 19783859; 19451272; 20413593; 21269460; 21965664; 23108668; 24005041; 23186163; 23149936; 24141787; 20207730; 20400963; 20400964; 21990120
O43684	O43684	reviewed	BUB3_HUMAN	BUB3	RUVB2	Mitotic checkpoint protein BUB3	BUB3	Homo sapiens (Human)	328	Acetylation;ADP-ribosylation;Alternative splicing;Cell cycle;Cell division;Centromere;Chromosome;Chromosome partition;Isopeptide bond;Kinetochore;Meiosis;Mitosis;Nucleus;Phosphoprotein;Reference proteome;Repeat;Ubl conjugation;WD repeat	attachment of spindle microtubules to kinetochore [GO:0008608]; cell division [GO:0051301]; meiotic cell cycle [GO:0051321]; mitotic sister chromatid segregation [GO:0000070]; mitotic spindle assembly checkpoint signaling [GO:0007094]; negative regulation of ubiquitin-protein transferase activity [GO:0051444]; protein localization to kinetochore [GO:0034501]	ubiquitin binding [GO:0043130]	bub1-bub3 complex [GO:1990298]; cytosol [GO:0005829]; kinetochore [GO:0000776]; mitotic checkpoint complex [GO:0033597]; nucleoplasm [GO:0005654]; ubiquitin binding [GO:0043130]; attachment of spindle microtubules to kinetochore [GO:0008608]; cell division [GO:0051301]; meiotic cell cycle [GO:0051321]; mitotic sister chromatid segregation [GO:0000070]; mitotic spindle assembly checkpoint signalin…	bub1-bub3 complex [GO:1990298]; cytosol [GO:0005829]; kinetochore [GO:0000776]; mitotic checkpoint complex [GO:0033597]; nucleoplasm [GO:0005654]	SUBCELLULAR LOCATION: Nucleus. Chromosome, centromere, kinetochore {ECO:0000250}. Note=Starts to localize at kinetochores in prometaphase I (Pro-MI) stage and maintains the localization until the metaphase I-anaphase I (MI-AI) transition. {ECO:0000250}.	PTM: Poly-ADP-ribosylated by PARP1. {ECO:0000250}.	10198256; 9660858; 14702039; 15164054; 15489334; 15525512; 18199686; 18669648; 19608861; 21269460; 23186163; 24462186; 24462187
O43719	O43719	reviewed	HTSF1_HUMAN	HTSF1	SUMO3	HIV Tat-specific factor 1 (Tat-SF1)	HTATSF1	Homo sapiens (Human)	755	3D-structure;Acetylation;Activator;Direct protein sequencing;Isopeptide bond;Nucleus;Phosphoprotein;Reference proteome;Repeat;RNA-binding;Transcription;Transcription regulation;Ubl conjugation	mRNA splicing, via spliceosome [GO:0000398]; regulation of DNA-templated transcription elongation [GO:0032784]; regulation of transcription by RNA polymerase II [GO:0006357]; U2-type prespliceosome assembly [GO:1903241]; viral genome replication [GO:0019079]	RNA binding [GO:0003723]	nucleoplasm [GO:0005654]; nucleus [GO:0005634]; spliceosomal complex [GO:0005681]; U2 snRNP [GO:0005686]; U2-type spliceosomal complex [GO:0005684]; RNA binding [GO:0003723]; mRNA splicing, via spliceosome [GO:0000398]; regulation of DNA-templated transcription elongation [GO:0032784]; regulation of transcription by RNA polymerase II [GO:0006357]; U2-type prespliceosome assembly [GO:1903241]; vir…	nucleoplasm [GO:0005654]; nucleus [GO:0005634]; spliceosomal complex [GO:0005681]; U2 snRNP [GO:0005686]; U2-type spliceosomal complex [GO:0005684]	SUBCELLULAR LOCATION: Nucleus {ECO:0000269|PubMed:15485897, ECO:0000269|PubMed:8849451}.		8849451; 15772651; 15489334; 9649438; 9765201; 9710584; 10393184; 10454543; 10913173; 11420046; 11780068; 15485897; 15905670; 17081983; 18669648; 18318008; 19413330; 19690332; 20068231; 21269460; 21406692; 22223895; 22814378; 23186163; 24275569; 28112733
O43852-3	O43852	reviewed	CALU_HUMAN	CALU	EIF3G	Calumenin (Crocalbin) (IEF SSP 9302)	CALU	Homo sapiens (Human)	315	Acetylation;Alternative splicing;Calcium;Direct protein sequencing;Endoplasmic reticulum;Glycoprotein;Golgi apparatus;Membrane;Metal-binding;Phosphoprotein;Reference proteome;Repeat;Sarcoplasmic reticulum;Secreted;Signal		calcium ion binding [GO:0005509]	endoplasmic reticulum [GO:0005783]; endoplasmic reticulum lumen [GO:0005788]; endoplasmic reticulum membrane [GO:0005789]; extracellular region [GO:0005576]; Golgi apparatus [GO:0005794]; melanosome [GO:0042470]; membrane [GO:0016020]; sarcoplasmic reticulum lumen [GO:0033018]; calcium ion binding [GO:0005509]	endoplasmic reticulum [GO:0005783]; endoplasmic reticulum lumen [GO:0005788]; endoplasmic reticulum membrane [GO:0005789]; extracellular region [GO:0005576]; Golgi apparatus [GO:0005794]; melanosome [GO:0042470]; membrane [GO:0016020]; sarcoplasmic reticulum lumen [GO:0033018]	SUBCELLULAR LOCATION: Endoplasmic reticulum membrane {ECO:0000269|PubMed:10222138}. Golgi apparatus {ECO:0000269|PubMed:10222138}. Secreted {ECO:0000305}. Melanosome {ECO:0000269|PubMed:12643545}. Sarcoplasmic reticulum lumen {ECO:0000305}. Note=Identified by mass spectrometry in melanosome fractions from stage I to stage IV. {ECO:0000269|PubMed:12643545}.		9675259; 9598325; 14702039; 12853948; 15489334; 12665801; 10222138; 12643545; 17081065; 16964243; 18691976; 19159218; 19139490; 20068231; 21269460; 23186163; 24275569; 26091039; 25944712
O60264	O60264	reviewed	SMCA5_HUMAN	SMCA5	STRAP	SWI/SNF-related matrix-associated actin-dependent regulator of chromatin subfamily A member 5 (SWI/SNF-related matrix-associated actin-dependent regulator of chromatin A5) (EC 3.6.4.-) (Sucrose nonfermenting protein 2 homolog) (hSNF2H)	SMARCA5 SNF2H WCRF135	Homo sapiens (Human)	1052	3D-structure;Acetylation;ATP-binding;Chromatin regulator;Chromosome;Helicase;Host-virus interaction;Hydrolase;Isopeptide bond;Nucleotide-binding;Nucleus;Phosphoprotein;Reference proteome;Repeat;Ubl conjugation	cellular response to leukemia inhibitory factor [GO:1990830]; chromatin assembly [GO:0031497]; chromatin remodeling [GO:0006338]; DNA repair [GO:0006281]; DNA-templated transcription initiation [GO:0006352]; negative regulation of mitotic chromosome condensation [GO:1905213]; negative regulation of transcription by RNA polymerase I [GO:0016479]; nucleosome assembly [GO:0006334]; positive regulati…	ATP binding [GO:0005524]; ATP hydrolysis activity [GO:0016887]; ATP-dependent activity, acting on DNA [GO:0008094]; ATP-dependent chromatin remodeler activity [GO:0140658]; DNA binding [GO:0003677]; helicase activity [GO:0004386]; histone octamer slider activity [GO:0140751]; nucleosome binding [GO:0031491]	ACF complex [GO:0016590]; B-WICH complex [GO:0110016]; CHRAC [GO:0008623]; chromatin silencing complex [GO:0005677]; condensed chromosome [GO:0000793]; fibrillar center [GO:0001650]; NoRC complex [GO:0090536]; nucleolus [GO:0005730]; nucleoplasm [GO:0005654]; nucleus [GO:0005634]; NURF complex [GO:0016589]; pericentric heterochromatin [GO:0005721]; RSF complex [GO:0031213]; site of double-strand …	ACF complex [GO:0016590]; B-WICH complex [GO:0110016]; CHRAC [GO:0008623]; chromatin silencing complex [GO:0005677]; condensed chromosome [GO:0000793]; fibrillar center [GO:0001650]; NoRC complex [GO:0090536]; nucleolus [GO:0005730]; nucleoplasm [GO:0005654]; nucleus [GO:0005634]; NURF complex [GO:0016589]; pericentric heterochromatin [GO:0005721]; RSF complex [GO:0031213]; site of double-strand …	SUBCELLULAR LOCATION: Nucleus {ECO:0000255|PROSITE-ProRule:PRU00624, ECO:0000269|PubMed:12434153, ECO:0000269|PubMed:12972596, ECO:0000269|PubMed:15543136, ECO:0000269|PubMed:33092197}. Chromosome {ECO:0000269|PubMed:12972596, ECO:0000269|PubMed:23911928}. Note=Localizes to mitotic chromosomes (PubMed:12972596). Co-localizes with RSF1 in the nucleus (PubMed:12972596). Co-localizes with PCNA at re…		9730600; 15489334; 10880450; 10914549; 10655480; 11435432; 11980720; 12434153; 12198550; 12972596; 15284901; 14759371; 15543136; 17081983; 16603771; 17693683; 18691976; 18669648; 19413330; 19690332; 19608861; 20068231; 21269460; 21406692; 23186163; 23911928; 24275569; 26100909; 28801535; 28112733; 33092197
O60281	O60281	reviewed	ZN292_HUMAN	ZN292	HNRPC	Zinc finger protein 292	ZNF292 KIAA0530	Homo sapiens (Human)	2723	3D-structure;Acetylation;Alternative splicing;Autism spectrum disorder;Coiled coil;Disease variant;DNA-binding;Intellectual disability;Metal-binding;Nucleus;Phosphoprotein;Reference proteome;Repeat;Transcription;Transcription regulation;Zinc;Zinc-finger	regulation of transcription by RNA polymerase II [GO:0006357]	DNA binding [GO:0003677]; DNA-binding transcription activator activity, RNA polymerase II-specific [GO:0001228]; DNA-binding transcription factor activity, RNA polymerase II-specific [GO:0000981]; metal ion binding [GO:0046872]	nucleus [GO:0005634]; DNA binding [GO:0003677]; DNA-binding transcription activator activity, RNA polymerase II-specific [GO:0001228]; DNA-binding transcription factor activity, RNA polymerase II-specific [GO:0000981]; metal ion binding [GO:0046872]; regulation of transcription by RNA polymerase II [GO:0006357]	nucleus [GO:0005634]	SUBCELLULAR LOCATION: Nucleus {ECO:0000305}.		14574404; 14702039; 9628581; 19690332; 31723249
O60315	O60315	reviewed	ZEB2_HUMAN	ZEB2	PSA5	Zinc finger E-box-binding homeobox 2 (Smad-interacting protein 1) (SMADIP1) (Zinc finger homeobox protein 1b)	ZEB2 KIAA0569 SIP1 ZFHX1B ZFX1B HRIHFB2411	Homo sapiens (Human)	1214	3D-structure;Acetylation;Alternative splicing;Chromosome;Disease variant;DNA-binding;Epilepsy;Hirschsprung disease;Homeobox;Intellectual disability;Isopeptide bond;Metal-binding;Nucleus;Phosphoprotein;Reference proteome;Repeat;Repressor;Transcription;Transcription regulation;Ubl conjugation;Zinc;Zinc-finger	anatomical structure development [GO:0048856]; developmental pigmentation [GO:0048066]; melanocyte migration [GO:0097324]; negative regulation of transcription by RNA polymerase II [GO:0000122]; nervous system development [GO:0007399]; positive regulation of canonical Wnt signaling pathway [GO:0090263]; positive regulation of melanin biosynthetic process [GO:0048023]; positive regulation of melan…	DNA-binding transcription factor activity, RNA polymerase II-specific [GO:0000981]; DNA-binding transcription repressor activity, RNA polymerase II-specific [GO:0001227]; metal ion binding [GO:0046872]; phosphatase regulator activity [GO:0019208]; RNA polymerase II cis-regulatory region sequence-specific DNA binding [GO:0000978]; sequence-specific DNA binding [GO:0043565]	chromatin [GO:0000785]; cytosol [GO:0005829]; nucleolus [GO:0005730]; nucleoplasm [GO:0005654]; nucleus [GO:0005634]; DNA-binding transcription factor activity, RNA polymerase II-specific [GO:0000981]; DNA-binding transcription repressor activity, RNA polymerase II-specific [GO:0001227]; metal ion binding [GO:0046872]; phosphatase regulator activity [GO:0019208]; RNA polymerase II cis-regulatory …	chromatin [GO:0000785]; cytosol [GO:0005829]; nucleolus [GO:0005730]; nucleoplasm [GO:0005654]; nucleus [GO:0005634]	SUBCELLULAR LOCATION: Nucleus {ECO:0000269|PubMed:16061479, ECO:0000269|PubMed:9853615}. Chromosome {ECO:0000269|PubMed:20516212}.	PTM: Sumoylation on Lys-391 and Lys-866 is promoted by the E3 SUMO-protein ligase CBX4, and impairs interaction with CTBP1 and transcription repression activity. {ECO:0000269|PubMed:16061479}.	11448942; 11279515; 9628581; 14702039; 15815621; 15489334; 9853615; 16061479; 19608861; 23186163; 24275569; 25218447; 25772364; 28112733; 12451214; 15384097; 16688751; 16959974; 20516212
O60563	O60563	reviewed	CCNT1_HUMAN	CCNT1		Cyclin-T1 (CycT1) (Cyclin-T)	CCNT1	Homo sapiens (Human)	726	3D-structure;Acetylation;ADP-ribosylation;Alternative splicing;Cell cycle;Cell division;Coiled coil;Cyclin;Direct protein sequencing;Host-virus interaction;Isopeptide bond;Nucleus;Phosphoprotein;Reference proteome;Transcription;Transcription regulation;Ubl conjugation	cell cycle [GO:0007049]; cell division [GO:0051301]; phosphorylation of RNA polymerase II C-terminal domain serine 2 residues involved in positive regulation of transcription elongation from RNA polymerase II promoter [GO:1903655]; phosphorylation of RNA polymerase II C-terminal domain serine 5 residues involved in positive regulation of transcription elongation from RNA polymerase II promoter [G…	7SK snRNA binding [GO:0097322]; chromatin binding [GO:0003682]; cyclin-dependent protein serine/threonine kinase activator activity [GO:0061575]; cyclin-dependent protein serine/threonine kinase regulator activity [GO:0016538]; DNA binding [GO:0003677]; DNA-binding transcription factor binding [GO:0140297]; molecular condensate scaffold activity [GO:0140693]; protein kinase binding [GO:0019901]; …	cyclin/CDK positive transcription elongation factor complex [GO:0008024]; cytosol [GO:0005829]; nucleoplasm [GO:0005654]; nucleus [GO:0005634]; P-TEFb complex [GO:0070691]; 7SK snRNA binding [GO:0097322]; chromatin binding [GO:0003682]; cyclin-dependent protein serine/threonine kinase activator activity [GO:0061575]; cyclin-dependent protein serine/threonine kinase regulator activity [GO:0016538]…	cyclin/CDK positive transcription elongation factor complex [GO:0008024]; cytosol [GO:0005829]; nucleoplasm [GO:0005654]; nucleus [GO:0005634]; P-TEFb complex [GO:0070691]	SUBCELLULAR LOCATION: Nucleus {ECO:0000269|PubMed:12944466, ECO:0000269|PubMed:29849146}.	PTM: ADP-ribosylation on serine residues by PARP1 in response to DNA damage disrupts the phase separation activity of CCNT1, thereby preventing activation of CDK9. {ECO:0000269|PubMed:35393539}.	9491887; 9499409; 16541075; 10393184; 10329125; 10329126; 9832504; 10364329; 10913173; 12065898; 12944466; 14972556; 16109376; 16109377; 17643375; 18691976; 19369195; 19608861; 20068231; 21269460; 24360279; 23186163; 27292648; 27189267; 28112733; 29849146; 34696162; 35393539; 23033978
O60885	O60885	reviewed	BRD4_HUMAN	BRD4		Bromodomain-containing protein 4 (Protein HUNK1)	BRD4 HUNK1	Homo sapiens (Human)	1362	3D-structure;Acetylation;Alternative splicing;Bromodomain;Chromatin regulator;Chromosomal rearrangement;Chromosome;DNA damage;Host-virus interaction;Isopeptide bond;Nucleus;Phosphoprotein;Reference proteome;Repeat;Transcription;Transcription regulation;Ubl conjugation	cellular response to DNA damage stimulus [GO:0006974]; chromatin remodeling [GO:0006338]; negative regulation by host of viral transcription [GO:0043922]; negative regulation of DNA damage checkpoint [GO:2000002]; positive regulation of DNA-templated transcription [GO:0045893]; positive regulation of G2/M transition of mitotic cell cycle [GO:0010971]; positive regulation of histone H3-K36 trimeth…	chromatin binding [GO:0003682]; enzyme binding [GO:0019899]; histone reader activity [GO:0140566]; lysine-acetylated histone binding [GO:0070577]; P-TEFb complex binding [GO:0106140]; p53 binding [GO:0002039]; RNA polymerase II C-terminal domain binding [GO:0099122]; RNA polymerase II CTD heptapeptide repeat kinase activity [GO:0008353]; transcription cis-regulatory region binding [GO:0000976]; t…	chromatin [GO:0000785]; chromosome [GO:0005694]; condensed nuclear chromosome [GO:0000794]; nucleoplasm [GO:0005654]; nucleus [GO:0005634]; chromatin binding [GO:0003682]; enzyme binding [GO:0019899]; histone reader activity [GO:0140566]; lysine-acetylated histone binding [GO:0070577]; P-TEFb complex binding [GO:0106140]; p53 binding [GO:0002039]; RNA polymerase II C-terminal domain binding [GO:0…	chromatin [GO:0000785]; chromosome [GO:0005694]; condensed nuclear chromosome [GO:0000794]; nucleoplasm [GO:0005654]; nucleus [GO:0005634]	SUBCELLULAR LOCATION: Nucleus {ECO:0000269|PubMed:16109376}. Chromosome {ECO:0000269|PubMed:16109376, ECO:0000269|PubMed:21890894}. Note=Associates with acetylated chromatin (PubMed:21890894, PubMed:16109376). Released from chromatin upon deacetylation of histones that can be triggered by different signals such as activation of the JNK pathway or nocodazole treatment (PubMed:21890894, PubMed:1610…	PTM: Phosphorylation by CK2 disrupt the intramolecular binding between the bromo domain 2 and the NPS region and promotes binding between the NPS and the BID regions, leading to activate the protein and promote binding to acetylated histones. In absence of phosphorylation, BRD4 does not localize to p53/TP53 target gene promoters, phosphorylation promoting recruitment to p53/TP53 target promoters.…	11733348; 15057824; 15489334; 12543779; 16109376; 16109377; 17081983; 16940503; 17189189; 18922874; 18669648; 19413330; 19596240; 19103749; 19608861; 20068231; 21269460; 21555454; 21890894; 21406692; 22334664; 23086925; 22509028; 24360279; 23186163; 23317504; 23589332; 23728299; 24275569; 25218447; 25114211; 25772364; 25755297; 28112733; 29374058; 17344846; 18500820; 20871596; 21068722; 21568322;…
O60942	O60942	reviewed	MCE1_HUMAN	MCE1		mRNA-capping enzyme (HCAP1) (HCE) [Includes: mRNA 5'-triphosphate monophosphatase (EC 3.6.1.74) (mRNA 5'-phosphatase); mRNA guanylyltransferase (EC 2.7.7.50) (GTP--RNA guanylyltransferase) (GTase)]	RNGTT CAP1A	Homo sapiens (Human)	597	3D-structure;Alternative splicing;GTP-binding;Host-virus interaction;Hydrolase;mRNA capping;mRNA processing;Multifunctional enzyme;Nucleotide-binding;Nucleotidyltransferase;Nucleus;Protein phosphatase;Reference proteome;Transferase	7-methylguanosine mRNA capping [GO:0006370]; protein dephosphorylation [GO:0006470]; RNA processing [GO:0006396]	ATP binding [GO:0005524]; GTP binding [GO:0005525]; inorganic triphosphate phosphatase activity [GO:0050355]; mRNA 5'-phosphatase activity [GO:0140818]; mRNA guanylyltransferase activity [GO:0004484]; polynucleotide 5'-phosphatase activity [GO:0004651]; protein tyrosine/serine/threonine phosphatase activity [GO:0008138]; RNA guanylyltransferase activity [GO:0008192]	nucleoplasm [GO:0005654]; nucleus [GO:0005634]; ATP binding [GO:0005524]; GTP binding [GO:0005525]; inorganic triphosphate phosphatase activity [GO:0050355]; mRNA 5'-phosphatase activity [GO:0140818]; mRNA guanylyltransferase activity [GO:0004484]; polynucleotide 5'-phosphatase activity [GO:0004651]; protein tyrosine/serine/threonine phosphatase activity [GO:0008138]; RNA guanylyltransferase acti…	nucleoplasm [GO:0005654]; nucleus [GO:0005634]	SUBCELLULAR LOCATION: Nucleus {ECO:0000250}.		9371772; 9512541; 9473487; 14574404; 15489334; 9705270; 10421630; 11278368; 21269460; 21636784
O75150	O75150	reviewed	BRE1B_HUMAN	BRE1B		E3 ubiquitin-protein ligase BRE1B (BRE1-B) (EC 2.3.2.27) (95 kDa retinoblastoma-associated protein) (RBP95) (RING finger protein 40) (RING-type E3 ubiquitin transferase BRE1B)	RNF40 BRE1B KIAA0661	Homo sapiens (Human)	1001	Acetylation;Alternative splicing;Chromatin regulator;Coiled coil;Isopeptide bond;Metal-binding;Nucleus;Phosphoprotein;Reference proteome;Transferase;Ubl conjugation;Ubl conjugation pathway;Zinc;Zinc-finger	chromatin organization [GO:0006325]; histone H2B conserved C-terminal lysine ubiquitination [GO:0071894]; histone H2B ubiquitination [GO:0033523]; histone monoubiquitination [GO:0010390]; positive regulation of proteasomal protein catabolic process [GO:1901800]; positive regulation of protein polyubiquitination [GO:1902916]; response to peptide hormone [GO:0043434]; ubiquitin-dependent protein ca…	metal ion binding [GO:0046872]; mRNA 3'-UTR binding [GO:0003730]; protein homodimerization activity [GO:0042803]; protein-containing complex binding [GO:0044877]; syntaxin-1 binding [GO:0017075]; ubiquitin conjugating enzyme binding [GO:0031624]; ubiquitin protein ligase activity [GO:0061630]; ubiquitin protein ligase binding [GO:0031625]	axon terminus [GO:0043679]; cytosol [GO:0005829]; extrinsic component of membrane [GO:0019898]; HULC complex [GO:0033503]; membrane [GO:0016020]; neuron projection [GO:0043005]; nucleoplasm [GO:0005654]; nucleus [GO:0005634]; ubiquitin ligase complex [GO:0000151]; metal ion binding [GO:0046872]; mRNA 3'-UTR binding [GO:0003730]; protein homodimerization activity [GO:0042803]; protein-containing c…	axon terminus [GO:0043679]; cytosol [GO:0005829]; extrinsic component of membrane [GO:0019898]; HULC complex [GO:0033503]; membrane [GO:0016020]; neuron projection [GO:0043005]; nucleoplasm [GO:0005654]; nucleus [GO:0005634]; ubiquitin ligase complex [GO:0000151]	SUBCELLULAR LOCATION: Nucleus {ECO:0000269|PubMed:10944455}.		10944455; 9734811; 14702039; 17974005; 15616553; 15489334; 16307923; 19410543; 21269460; 21329877; 23186163; 24275569; 28112733	PATHWAY: Protein modification; protein ubiquitination.
O75152	O75152	reviewed	ZC11A_HUMAN	ZC11A		Zinc finger CCCH domain-containing protein 11A	ZC3H11A KIAA0663 ZC3HDC11A	Homo sapiens (Human)	810	Coiled coil;Isopeptide bond;Metal-binding;mRNA transport;Nucleus;Phosphoprotein;Reference proteome;Repeat;Transport;Ubl conjugation;Zinc;Zinc-finger	poly(A)+ mRNA export from nucleus [GO:0016973]	metal ion binding [GO:0046872]; mRNA binding [GO:0003729]; RNA binding [GO:0003723]	nucleoplasm [GO:0005654]; metal ion binding [GO:0046872]; mRNA binding [GO:0003729]; RNA binding [GO:0003723]; poly(A)+ mRNA export from nucleus [GO:0016973]	nucleoplasm [GO:0005654]	SUBCELLULAR LOCATION: Nucleus {ECO:0000269|PubMed:29610341}.		9734811; 17974005; 15489334; 17081983; 16964243; 18669648; 19413330; 19690332; 20844015; 20068231; 21269460; 21406692; 22928037; 23186163; 24275569; 25218447; 28112733; 29610341
O75319	O75319	reviewed	DUS11_HUMAN	DUS11		RNA/RNP complex-1-interacting phosphatase (EC 3.1.3.-) (Dual specificity protein phosphatase 11) (Phosphatase that interacts with RNA/RNP complex 1)	DUSP11 PIR1	Homo sapiens (Human)	377	3D-structure;Alternative splicing;Hydrolase;Nucleus;Protein phosphatase;Reference proteome;RNA-binding	protein dephosphorylation [GO:0006470]; RNA processing [GO:0006396]	phosphatase activity [GO:0016791]; polynucleotide 5'-phosphatase activity [GO:0004651]; protein tyrosine phosphatase activity [GO:0004725]; protein tyrosine/serine/threonine phosphatase activity [GO:0008138]; RNA binding [GO:0003723]	fibrillar center [GO:0001650]; intercellular bridge [GO:0045171]; nuclear speck [GO:0016607]; nucleoplasm [GO:0005654]; nucleus [GO:0005634]; phosphatase activity [GO:0016791]; polynucleotide 5'-phosphatase activity [GO:0004651]; protein tyrosine phosphatase activity [GO:0004725]; protein tyrosine/serine/threonine phosphatase activity [GO:0008138]; RNA binding [GO:0003723]; protein dephosphorylat…	fibrillar center [GO:0001650]; intercellular bridge [GO:0045171]; nuclear speck [GO:0016607]; nucleoplasm [GO:0005654]; nucleus [GO:0005634]	SUBCELLULAR LOCATION: Nucleus {ECO:0000269|PubMed:9685386}. Nucleus speckle {ECO:0000269|PubMed:9685386}.		17974005; 15815621; 9685386; 14702039; 15489334; 10347225; 24531476; 24447265
O75376	O75376	reviewed	NCOR1_HUMAN	NCOR1		Nuclear receptor corepressor 1 (N-CoR) (N-CoR1)	NCOR1 KIAA1047	Homo sapiens (Human)	2440	3D-structure;Acetylation;Alternative splicing;Biological rhythms;Chromatin regulator;Coiled coil;DNA-binding;Isopeptide bond;Nucleus;Phosphoprotein;Reference proteome;Repeat;Repressor;Transcription;Transcription regulation;Ubl conjugation	chromatin organization [GO:0006325]; locomotor rhythm [GO:0045475]; negative regulation of androgen receptor signaling pathway [GO:0060766]; negative regulation of DNA-templated transcription [GO:0045892]; negative regulation of fatty acid metabolic process [GO:0045922]; negative regulation of glycolytic process [GO:0045820]; negative regulation of JNK cascade [GO:0046329]; negative regulation of…	histone deacetylase binding [GO:0042826]; nuclear receptor binding [GO:0016922]; nuclear thyroid hormone receptor binding [GO:0046966]; RNA polymerase II-specific DNA-binding transcription factor binding [GO:0061629]; transcription cis-regulatory region binding [GO:0000976]; transcription corepressor activity [GO:0003714]	chromatin [GO:0000785]; cytosol [GO:0005829]; histone deacetylase complex [GO:0000118]; membrane [GO:0016020]; mitotic spindle [GO:0072686]; nucleoplasm [GO:0005654]; nucleus [GO:0005634]; transcription repressor complex [GO:0017053]; histone deacetylase binding [GO:0042826]; nuclear receptor binding [GO:0016922]; nuclear thyroid hormone receptor binding [GO:0046966]; RNA polymerase II-specific D…	chromatin [GO:0000785]; cytosol [GO:0005829]; histone deacetylase complex [GO:0000118]; membrane [GO:0016020]; mitotic spindle [GO:0072686]; nucleoplasm [GO:0005654]; nucleus [GO:0005634]; transcription repressor complex [GO:0017053]	SUBCELLULAR LOCATION: Nucleus {ECO:0000255|PROSITE-ProRule:PRU00624}.	PTM: Ubiquitinated; mediated by SIAH2 and leading to its subsequent proteasomal degradation. {ECO:0000250}.	9724795; 10470851; 16625196; 15489334; 10444336; 9328355; 11013263; 11533236; 11931768; 12590135; 14525983; 14527417; 15454082; 16024779; 17081983; 16964243; 17452463; 17519354; 18220336; 18691976; 18669648; 19413330; 19690332; 19608861; 20068231; 21269460; 20812024; 21406692; 23911289; 23186163; 23372760; 24275569; 25218447; 25114211; 25772364; 28112733; 28698609; 20543827
O75400	O75400	reviewed	PR40A_HUMAN	PR40A		Pre-mRNA-processing factor 40 homolog A (Fas ligand-associated factor 1) (Formin-binding protein 11) (Formin-binding protein 3) (Huntingtin yeast partner A) (Huntingtin-interacting protein 10) (HIP-10) (Huntingtin-interacting protein A) (Renal carcinoma antigen NY-REN-6)	PRPF40A FBP11 FLAF1 FNBP3 HIP10 HYPA HSPC225	Homo sapiens (Human)	957	3D-structure;Acetylation;Alternative splicing;Cell cycle;Cell division;Isopeptide bond;Methylation;mRNA processing;mRNA splicing;Nucleus;Phosphoprotein;Reference proteome;Repeat;Ubl conjugation	cell cycle [GO:0007049]; cell division [GO:0051301]; cell migration [GO:0016477]; cytoskeleton organization [GO:0007010]; mRNA cis splicing, via spliceosome [GO:0045292]; mRNA splicing, via spliceosome [GO:0000398]; regulation of cell shape [GO:0008360]; regulation of cytokinesis [GO:0032465]	RNA binding [GO:0003723]	membrane [GO:0016020]; nuclear matrix [GO:0016363]; nuclear speck [GO:0016607]; nucleoplasm [GO:0005654]; U1 snRNP [GO:0005685]; U2-type prespliceosome [GO:0071004]; RNA binding [GO:0003723]; cell cycle [GO:0007049]; cell division [GO:0051301]; cell migration [GO:0016477]; cytoskeleton organization [GO:0007010]; mRNA cis splicing, via spliceosome [GO:0045292]; mRNA splicing, via spliceosome [GO:0…	membrane [GO:0016020]; nuclear matrix [GO:0016363]; nuclear speck [GO:0016607]; nucleoplasm [GO:0005654]; U1 snRNP [GO:0005685]; U2-type prespliceosome [GO:0071004]	SUBCELLULAR LOCATION: Nucleus speckle {ECO:0000250}. Nucleus matrix {ECO:0000269|PubMed:16391387}. Note=Colocalizes with AKAP8L in the nuclear matrix. {ECO:0000250}.		14702039; 15815621; 9700202; 15489334; 10508479; 11042152; 12381297; 16391387; 17081983; 18220336; 18669648; 19690332; 19608861; 20068231; 21834987; 21269460; 21406692; 23186163; 24275569; 24129315; 25218447; 28112733
O75419-3	O75419	reviewed	CDC45_HUMAN	CDC45		Cell division control protein 45 homolog (PORC-PI-1)	CDC45 CDC45L CDC45L2 UNQ374/PRO710	Homo sapiens (Human)	566	3D-structure;Alternative splicing;Cell cycle;Chromosome;Disease variant;DNA replication;Dwarfism;Nucleus;Phosphoprotein;Reference proteome	DNA replication checkpoint signaling [GO:0000076]; DNA replication initiation [GO:0006270]; DNA unwinding involved in DNA replication [GO:0006268]; double-strand break repair via break-induced replication [GO:0000727]; mitotic DNA replication preinitiation complex assembly [GO:1902977]	chromatin binding [GO:0003682]; DNA replication origin binding [GO:0003688]; single-stranded DNA binding [GO:0003697]	centrosome [GO:0005813]; ciliary basal body [GO:0036064]; CMG complex [GO:0071162]; cytoplasm [GO:0005737]; DNA replication preinitiation complex [GO:0031261]; nucleoplasm [GO:0005654]; nucleus [GO:0005634]; chromatin binding [GO:0003682]; DNA replication origin binding [GO:0003688]; single-stranded DNA binding [GO:0003697]; DNA replication checkpoint signaling [GO:0000076]; DNA replication initi…	centrosome [GO:0005813]; ciliary basal body [GO:0036064]; CMG complex [GO:0071162]; cytoplasm [GO:0005737]; DNA replication preinitiation complex [GO:0031261]; nucleoplasm [GO:0005654]; nucleus [GO:0005634]	SUBCELLULAR LOCATION: Nucleus {ECO:0000305|PubMed:35585232}. Chromosome {ECO:0000305|PubMed:35585232}. Note=Associates with chromatin. {ECO:0000305|PubMed:35585232}.		9755170; 9660782; 9724329; 10051334; 12975309; 14702039; 15461802; 10591208; 15489334; 18669648; 21269460; 22814378; 25933514; 35585232; 32453425; 34694004; 34700328; 27374770
O75663	O75663	reviewed	TIPRL_HUMAN	TIPRL		TIP41-like protein (Putative MAPK-activating protein PM10) (Type 2A-interacting protein) (TIP)	TIPRL	Homo sapiens (Human)	272	3D-structure;Acetylation;Alternative splicing;Cytoplasm;Phosphoprotein;Reference proteome	DNA damage checkpoint signaling [GO:0000077]; negative regulation of phosphoprotein phosphatase activity [GO:0032515]; regulation of phosphoprotein phosphatase activity [GO:0043666]; TOR signaling [GO:0031929]		cytosol [GO:0005829]; DNA damage checkpoint signaling [GO:0000077]; negative regulation of phosphoprotein phosphatase activity [GO:0032515]; regulation of phosphoprotein phosphatase activity [GO:0043666]; TOR signaling [GO:0031929]	cytosol [GO:0005829]	SUBCELLULAR LOCATION: Cytoplasm {ECO:0000269|PubMed:17944932}.		12761501; 14702039; 16710414; 15489334; 17974005; 16085932; 17944932; 17384681; 19608861; 21269460; 23186163; 26717153; 27489114
O75717	O75717	reviewed	WDHD1_HUMAN	WDHD1		WD repeat and HMG-box DNA-binding protein 1 (Acidic nucleoplasmic DNA-binding protein 1) (And-1)	WDHD1 AND1	Homo sapiens (Human)	1129	3D-structure;Acetylation;Alternative splicing;DNA-binding;Isopeptide bond;Nucleus;Phosphoprotein;Reference proteome;Repeat;Ubl conjugation;WD repeat	DNA repair [GO:0006281]; DNA-templated DNA replication [GO:0006261]; mitotic cell cycle [GO:0000278]	chromatin binding [GO:0003682]; DNA binding [GO:0003677]	cytoplasm [GO:0005737]; nuclear replication fork [GO:0043596]; nucleoplasm [GO:0005654]; chromatin binding [GO:0003682]; DNA binding [GO:0003677]; DNA repair [GO:0006281]; DNA-templated DNA replication [GO:0006261]; mitotic cell cycle [GO:0000278]	cytoplasm [GO:0005737]; nuclear replication fork [GO:0043596]; nucleoplasm [GO:0005654]	SUBCELLULAR LOCATION: Nucleus, nucleoplasm {ECO:0000305|PubMed:34694004, ECO:0000305|PubMed:35585232}.		12508121; 15489334; 17081983; 17761813; 17525332; 18669648; 19805216; 19690332; 19608861; 20068231; 21269460; 21406692; 22570476; 23186163; 25114211; 25772364; 28112733; 35585232; 32453425; 34694004; 34700328
O75820	O75820	reviewed	ZN189_HUMAN	ZN189		Zinc finger protein 189	ZNF189	Homo sapiens (Human)	626	Alternative splicing;DNA-binding;Isopeptide bond;Metal-binding;Nucleus;Reference proteome;Repeat;Transcription;Transcription regulation;Ubl conjugation;Zinc;Zinc-finger	regulation of transcription by RNA polymerase II [GO:0006357]	DNA-binding transcription factor activity, RNA polymerase II-specific [GO:0000981]; metal ion binding [GO:0046872]; RNA polymerase II cis-regulatory region sequence-specific DNA binding [GO:0000978]	nucleus [GO:0005634]; DNA-binding transcription factor activity, RNA polymerase II-specific [GO:0000981]; metal ion binding [GO:0046872]; RNA polymerase II cis-regulatory region sequence-specific DNA binding [GO:0000978]; regulation of transcription by RNA polymerase II [GO:0006357]	nucleus [GO:0005634]	SUBCELLULAR LOCATION: Nucleus {ECO:0000305}.		9653648; 10415338; 14702039; 15164053; 15489334; 25218447; 25772364; 25755297; 28112733
O75821	O75821	reviewed	EIF3G_HUMAN	EIF3G		Eukaryotic translation initiation factor 3 subunit G (eIF3g) (Eukaryotic translation initiation factor 3 RNA-binding subunit) (eIF-3 RNA-binding subunit) (Eukaryotic translation initiation factor 3 subunit 4) (eIF-3-delta) (eIF3 p42) (eIF3 p44)	EIF3G EIF3S4	Homo sapiens (Human)	320	3D-structure;Cytoplasm;Direct protein sequencing;Initiation factor;Nucleus;Phosphoprotein;Protein biosynthesis;Reference proteome;RNA-binding	formation of cytoplasmic translation initiation complex [GO:0001732]; translational initiation [GO:0006413]; viral translational termination-reinitiation [GO:0075525]	RNA binding [GO:0003723]; translation initiation factor activity [GO:0003743]	cytoplasm [GO:0005737]; cytosol [GO:0005829]; eukaryotic 43S preinitiation complex [GO:0016282]; eukaryotic 48S preinitiation complex [GO:0033290]; eukaryotic translation initiation factor 3 complex [GO:0005852]; perinuclear region of cytoplasm [GO:0048471]; RNA binding [GO:0003723]; translation initiation factor activity [GO:0003743]; formation of cytoplasmic translation initiation complex [GO:0…	cytoplasm [GO:0005737]; cytosol [GO:0005829]; eukaryotic 43S preinitiation complex [GO:0016282]; eukaryotic 48S preinitiation complex [GO:0033290]; eukaryotic translation initiation factor 3 complex [GO:0005852]; perinuclear region of cytoplasm [GO:0048471]	SUBCELLULAR LOCATION: Cytoplasm {ECO:0000255|HAMAP-Rule:MF_03006}. Nucleus {ECO:0000255|HAMAP-Rule:MF_03006, ECO:0000269|PubMed:17094969}. Cytoplasm, perinuclear region {ECO:0000255|HAMAP-Rule:MF_03006, ECO:0000269|PubMed:17094969}. Note=Colocalizes with AIFM1 in the nucleus and perinuclear region.	PTM: Phosphorylated. Phosphorylation is enhanced upon serum stimulation. {ECO:0000255|HAMAP-Rule:MF_03006, ECO:0000269|PubMed:17322308}.	9822659; 9973622; 15489334; 14519125; 14688252; 15703437; 17081983; 17094969; 16766523; 17581632; 17322308; 18056426; 18669648; 18599441; 19413330; 19690332; 20068231; 21269460; 21406692; 23186163; 24275569; 26100019; 25849773; 27462815; 16322461
O75928	O75928	reviewed	PIAS2_HUMAN	PIAS2		E3 SUMO-protein ligase PIAS2 (EC 2.3.2.-) (Androgen receptor-interacting protein 3) (ARIP3) (DAB2-interacting protein) (DIP) (E3 SUMO-protein transferase PIAS2) (Msx-interacting zinc finger protein) (Miz1) (PIAS-NY protein) (Protein inhibitor of activated STAT x) (Protein inhibitor of activated STAT2)	PIAS2 PIASX	Homo sapiens (Human)	621	3D-structure;Alternative splicing;DNA-binding;Isopeptide bond;Metal-binding;Nucleus;Phosphoprotein;Reference proteome;Transcription;Transcription regulation;Transferase;Ubl conjugation;Ubl conjugation pathway;Zinc;Zinc-finger	negative regulation of androgen receptor signaling pathway [GO:0060766]; negative regulation of DNA-binding transcription factor activity [GO:0043433]; protein sumoylation [GO:0016925]; regulation of transcription by RNA polymerase II [GO:0006357]	DNA binding [GO:0003677]; RNA polymerase II-specific DNA-binding transcription factor binding [GO:0061629]; SUMO ligase activity [GO:0061665]; SUMO transferase activity [GO:0019789]; transcription coregulator activity [GO:0003712]; ubiquitin protein ligase binding [GO:0031625]; zinc ion binding [GO:0008270]	nuclear speck [GO:0016607]; nucleoplasm [GO:0005654]; nucleus [GO:0005634]; PML body [GO:0016605]; DNA binding [GO:0003677]; RNA polymerase II-specific DNA-binding transcription factor binding [GO:0061629]; SUMO ligase activity [GO:0061665]; SUMO transferase activity [GO:0019789]; transcription coregulator activity [GO:0003712]; ubiquitin protein ligase binding [GO:0031625]; zinc ion binding [GO:…	nuclear speck [GO:0016607]; nucleoplasm [GO:0005654]; nucleus [GO:0005634]; PML body [GO:0016605]	SUBCELLULAR LOCATION: Nucleus speckle {ECO:0000250|UniProtKB:Q8C5D8}. Nucleus, PML body {ECO:0000269|PubMed:12716907, ECO:0000269|PubMed:22406621}. Nucleus {ECO:0000269|PubMed:11477070, ECO:0000269|PubMed:12393906}. Note=Colocalizes at least partially with promyelocytic leukemia nuclear bodies (PML NBs) (PubMed:22406621). Colocalizes with SUMO1 in nuclear granules (By similarity). {ECO:0000250|Un…	PTM: Sumoylated. {ECO:0000269|PubMed:11867732, ECO:0000269|PubMed:12393906}.	9724754; 15301740; 16177791; 15489334; 9920921; 10961991; 11477070; 11439351; 12223491; 12393906; 11867732; 12716907; 15208321; 15920481; 15976810; 16617055; 20068231; 21156324; 21406692; 22406621; 25218447; 25772364; 25755297; 28842558; 28112733; 16204249	PATHWAY: Protein modification; protein sumoylation.
O76003	O76003	reviewed	GLRX3_HUMAN	GLRX3		Glutaredoxin-3 (PKC-interacting cousin of thioredoxin) (PICOT) (PKC-theta-interacting protein) (PKCq-interacting protein) (Thioredoxin-like protein 2)	GLRX3 PICOT TXNL2 HUSSY-22	Homo sapiens (Human)	335	3D-structure;Acetylation;Cytoplasm;Direct protein sequencing;Iron;Iron-sulfur;Metal-binding;Phosphoprotein;Reference proteome;Repeat	[2Fe-2S] cluster assembly [GO:0044571]; cell redox homeostasis [GO:0045454]; cellular iron ion homeostasis [GO:0006879]; iron ion homeostasis [GO:0055072]; iron-sulfur cluster assembly [GO:0016226]; negative regulation of cardiac muscle hypertrophy [GO:0010614]; protein maturation by iron-sulfur cluster transfer [GO:0097428]; regulation of the force of heart contraction [GO:0002026]	glutathione oxidoreductase activity [GO:0097573]; identical protein binding [GO:0042802]; iron-sulfur cluster binding [GO:0051536]; metal ion binding [GO:0046872]; protein kinase C binding [GO:0005080]; RNA binding [GO:0003723]	cell cortex [GO:0005938]; cytoplasm [GO:0005737]; cytosol [GO:0005829]; dendrite [GO:0030425]; iron-sulfur cluster assembly complex [GO:1990229]; nucleus [GO:0005634]; Z disc [GO:0030018]; glutathione oxidoreductase activity [GO:0097573]; identical protein binding [GO:0042802]; iron-sulfur cluster binding [GO:0051536]; metal ion binding [GO:0046872]; protein kinase C binding [GO:0005080]; RNA bin…	cell cortex [GO:0005938]; cytoplasm [GO:0005737]; cytosol [GO:0005829]; dendrite [GO:0030425]; iron-sulfur cluster assembly complex [GO:1990229]; nucleus [GO:0005634]; Z disc [GO:0030018]	SUBCELLULAR LOCATION: Cytoplasm, cytosol {ECO:0000305|PubMed:27519415}. Cytoplasm, cell cortex {ECO:0000269|PubMed:10636891}. Cytoplasm, myofibril, sarcomere, Z line {ECO:0000250|UniProtKB:Q9CQM9}. Note=Under the plasma membrane (By similarity). After PMA stimulation, GLRX3 and PRKCQ/PKC-theta translocate to a more extended submembrane area (By similarity). In the Z line, found associated with CS…		10636891; 11124703; 14702039; 15164054; 15489334; 20226171; 21269460; 22309771; 22223895; 22814378; 23186163; 23615448; 24275569; 26613676; 25944712; 27519415
O94864	O94864	reviewed	ST65G_HUMAN	ST65G		STAGA complex 65 subunit gamma (Adenocarcinoma antigen ART1) (SPTF-associated factor 65 gamma) (STAF65gamma) (Suppressor of Ty 7-like)	SUPT7L KIAA0764	Homo sapiens (Human)	414	3D-structure;Alternative splicing;Isopeptide bond;Nucleus;Phosphoprotein;Reference proteome;Transcription;Transcription regulation;Ubl conjugation	histone H3 acetylation [GO:0043966]; maintenance of protein location in nucleus [GO:0051457]; monoubiquitinated histone deubiquitination [GO:0035521]; monoubiquitinated histone H2A deubiquitination [GO:0035522]; positive regulation of DNA-templated transcription [GO:0045893]; regulation of DNA repair [GO:0006282]; regulation of RNA splicing [GO:0043484]	protein heterodimerization activity [GO:0046982]; transcription coactivator activity [GO:0003713]	nucleoplasm [GO:0005654]; nucleus [GO:0005634]; SAGA complex [GO:0000124]; protein heterodimerization activity [GO:0046982]; transcription coactivator activity [GO:0003713]; histone H3 acetylation [GO:0043966]; maintenance of protein location in nucleus [GO:0051457]; monoubiquitinated histone deubiquitination [GO:0035521]; monoubiquitinated histone H2A deubiquitination [GO:0035522]; positive regu…	nucleoplasm [GO:0005654]; nucleus [GO:0005634]; SAGA complex [GO:0000124]	SUBCELLULAR LOCATION: Nucleus {ECO:0000269|PubMed:11564863}.	PTM: Sumoylated. {ECO:0000269|PubMed:15561718}.	10987294; 9872452; 14702039; 15815621; 15489334; 11564863; 15561718; 17375202; 18669648; 19690332; 20068231; 24275569; 25218447; 25755297; 28112733
O94888	O94888	reviewed	UBXN7_HUMAN	UBXN7		UBX domain-containing protein 7	UBXN7 KIAA0794 UBXD7	Homo sapiens (Human)	489	3D-structure;Acetylation;Isopeptide bond;Nucleus;Phosphoprotein;Reference proteome;Ubl conjugation	proteasome-mediated ubiquitin-dependent protein catabolic process [GO:0043161]	RNA polymerase II-specific DNA-binding transcription factor binding [GO:0061629]; ubiquitin binding [GO:0043130]; ubiquitin protein ligase binding [GO:0031625]	cytosol [GO:0005829]; nuclear body [GO:0016604]; nucleoplasm [GO:0005654]; nucleus [GO:0005634]; VCP-NPL4-UFD1 AAA ATPase complex [GO:0034098]; RNA polymerase II-specific DNA-binding transcription factor binding [GO:0061629]; ubiquitin binding [GO:0043130]; ubiquitin protein ligase binding [GO:0031625]; proteasome-mediated ubiquitin-dependent protein catabolic process [GO:0043161]	cytosol [GO:0005829]; nuclear body [GO:0016604]; nucleoplasm [GO:0005654]; nucleus [GO:0005634]; VCP-NPL4-UFD1 AAA ATPase complex [GO:0034098]	SUBCELLULAR LOCATION: Nucleus {ECO:0000269|PubMed:22537386}.		9872452; 14702039; 15489334; 16964243; 17693683; 17525332; 18220336; 18669648; 19413330; 19690332; 20068231; 21269460; 21406692; 22537386; 23186163; 28112733
O94913	O94913	reviewed	PCF11_HUMAN	PCF11		Pre-mRNA cleavage complex 2 protein Pcf11 (Pre-mRNA cleavage complex II protein Pcf11)	PCF11 KIAA0824	Homo sapiens (Human)	1555	3D-structure;Acetylation;Coiled coil;Isopeptide bond;Methylation;mRNA processing;Nucleus;Phosphoprotein;Reference proteome;Ubl conjugation	mRNA cleavage [GO:0006379]; mRNA polyadenylation [GO:0006378]; termination of RNA polymerase II transcription [GO:0006369]	mRNA binding [GO:0003729]; RNA polymerase II complex binding [GO:0000993]	cytoplasm [GO:0005737]; mitochondrion [GO:0005739]; mRNA cleavage factor complex [GO:0005849]; nucleoplasm [GO:0005654]; mRNA binding [GO:0003729]; RNA polymerase II complex binding [GO:0000993]; mRNA cleavage [GO:0006379]; mRNA polyadenylation [GO:0006378]; termination of RNA polymerase II transcription [GO:0006369]	cytoplasm [GO:0005737]; mitochondrion [GO:0005739]; mRNA cleavage factor complex [GO:0005849]; nucleoplasm [GO:0005654]	SUBCELLULAR LOCATION: Nucleus.		10048485; 15489334; 11060040; 16964243; 18220336; 18669648; 19413330; 19690332; 20068231; 21269460; 21406692; 22814378; 23186163; 24275569; 24129315; 25755297; 28112733
O95551-2	O95551	reviewed	TYDP2_HUMAN	TYDP2		Tyrosyl-DNA phosphodiesterase 2 (Tyr-DNA phosphodiesterase 2) (hTDP2) (EC 3.1.4.-) (5'-tyrosyl-DNA phosphodiesterase) (5'-Tyr-DNA phosphodiesterase) (ETS1-associated protein 2) (ETS1-associated protein II) (EAPII) (TRAF and TNF receptor-associated protein) (Tyrosyl-RNA phosphodiesterase) (VPg unlinkase)	TDP2 EAP2 TTRAP AD-022	Homo sapiens (Human)	362	3D-structure;Acetylation;Alternative splicing;Cytoplasm;DNA damage;DNA repair;Host-virus interaction;Hydrolase;Intellectual disability;Isopeptide bond;Magnesium;Metal-binding;Neurodegeneration;Nuclease;Nucleus;Phosphoprotein;Reference proteome;Spinocerebellar ataxia;Ubl conjugation	cell surface receptor signaling pathway [GO:0007166]; double-strand break repair [GO:0006302]; neuron development [GO:0048666]	5'-tyrosyl-DNA phosphodiesterase activity [GO:0070260]; magnesium ion binding [GO:0000287]; manganese ion binding [GO:0030145]; nuclease activity [GO:0004518]; single-stranded DNA binding [GO:0003697]; transcription corepressor activity [GO:0003714]; tyrosyl-RNA phosphodiesterase activity [GO:0036317]	aggresome [GO:0016235]; cytoplasm [GO:0005737]; nuclear body [GO:0016604]; nucleolus [GO:0005730]; nucleoplasm [GO:0005654]; nucleus [GO:0005634]; PML body [GO:0016605]; 5'-tyrosyl-DNA phosphodiesterase activity [GO:0070260]; magnesium ion binding [GO:0000287]; manganese ion binding [GO:0030145]; nuclease activity [GO:0004518]; single-stranded DNA binding [GO:0003697]; transcription corepressor a…	aggresome [GO:0016235]; cytoplasm [GO:0005737]; nuclear body [GO:0016604]; nucleolus [GO:0005730]; nucleoplasm [GO:0005654]; nucleus [GO:0005634]; PML body [GO:0016605]	SUBCELLULAR LOCATION: Nucleus {ECO:0000269|PubMed:12743594}. Nucleus, PML body {ECO:0000269|PubMed:19794497, ECO:0000269|PubMed:21921940}. Nucleus, nucleolus {ECO:0000269|PubMed:21921940}. Cytoplasm. Note=Localizes to nucleolar cavities following stress; localization to nucleolus is dependent on PML protein. {ECO:0000269|PubMed:21921940}.; SUBCELLULAR LOCATION: Cytoplasm {ECO:0000269|PubMed:22908…	PTM: Ubiquitinated by TRAF6. {ECO:0000269|PubMed:21980489}.	10764746; 12743594; 10931946; 14702039; 14574404; 15489334; 14609633; 18039968; 19413330; 19794497; 21269460; 21030584; 21980489; 22405347; 21921940; 22822062; 22223895; 22814378; 22908287; 23186163; 24658003; 28112733; 27099339; 27060144
O95644	O95644	reviewed	NFAC1_HUMAN	NFAC1		Nuclear factor of activated T-cells, cytoplasmic 1 (NF-ATc1) (NFATc1) (NFAT transcription complex cytosolic component) (NF-ATc) (NFATc)	NFATC1 NFAT2 NFATC	Homo sapiens (Human)	943	3D-structure;Activator;Alternative initiation;Alternative splicing;Cytoplasm;DNA-binding;Nucleus;Phosphoprotein;Reference proteome;Repeat;Repressor;Transcription;Transcription regulation	aortic valve morphogenesis [GO:0003180]; calcineurin-NFAT signaling cascade [GO:0033173]; cellular response to transforming growth factor beta stimulus [GO:0071560]; cellular response to tumor necrosis factor [GO:0071356]; intracellular signal transduction [GO:0035556]; mononuclear cell differentiation [GO:1903131]; negative regulation of vascular associated smooth muscle cell differentiation [GO…	DNA-binding transcription activator activity, RNA polymerase II-specific [GO:0001228]; DNA-binding transcription factor activity [GO:0003700]; DNA-binding transcription factor activity, RNA polymerase II-specific [GO:0000981]; FK506 binding [GO:0005528]; mitogen-activated protein kinase p38 binding [GO:0048273]; nucleic acid binding [GO:0003676]; RNA polymerase II cis-regulatory region sequence-s…	chromatin [GO:0000785]; cytoplasm [GO:0005737]; cytosol [GO:0005829]; nuclear body [GO:0016604]; nucleoplasm [GO:0005654]; nucleus [GO:0005634]; transcription regulator complex [GO:0005667]; DNA-binding transcription activator activity, RNA polymerase II-specific [GO:0001228]; DNA-binding transcription factor activity [GO:0003700]; DNA-binding transcription factor activity, RNA polymerase II-spec…	chromatin [GO:0000785]; cytoplasm [GO:0005737]; cytosol [GO:0005829]; nuclear body [GO:0016604]; nucleoplasm [GO:0005654]; nucleus [GO:0005634]; transcription regulator complex [GO:0005667]	SUBCELLULAR LOCATION: Cytoplasm {ECO:0000269|PubMed:16511445}. Nucleus {ECO:0000269|PubMed:16511445}. Note=Cytoplasmic for the phosphorylated form and nuclear after activation that is controlled by calcineurin-mediated dephosphorylation. Rapid nuclear exit of NFATC is thought to be one mechanism by which cells distinguish between sustained and transient calcium signals. The subcellular localizati…	PTM: Phosphorylated by NFATC-kinase and GSK3B; phosphorylation induces NFATC1 nuclear exit and dephosphorylation by calcineurin promotes nuclear import. Phosphorylation by PKA and DYRK2 negatively modulates nuclear accumulation, and promotes subsequent phosphorylation by GSK3B or casein kinase 1. {ECO:0000269|PubMed:12351631, ECO:0000269|PubMed:16511445, ECO:0000269|PubMed:9072970}.	8202141; 8702849; 10072078; 18675896; 16177791; 15489334; 9111316; 9072970; 10089876; 10358178; 10652349; 12351631; 16511445; 18218901; 23186163; 8990122; 9506523; 16959974
O96004	O96004	reviewed	HAND1_HUMAN	HAND1		Heart- and neural crest derivatives-expressed protein 1 (Class A basic helix-loop-helix protein 27) (bHLHa27) (Extraembryonic tissues, heart, autonomic nervous system and neural crest derivatives-expressed protein 1) (eHAND)	HAND1 BHLHA27 EHAND	Homo sapiens (Human)	215	Activator;Developmental protein;DNA-binding;Nucleus;Phosphoprotein;Reference proteome;Transcription;Transcription regulation	angiogenesis [GO:0001525]; blastocyst development [GO:0001824]; cardiac left ventricle formation [GO:0003218]; cardiac right ventricle formation [GO:0003219]; cardiac septum morphogenesis [GO:0060411]; cartilage morphogenesis [GO:0060536]; developmental process [GO:0032502]; embryonic heart tube development [GO:0035050]; embryonic heart tube formation [GO:0003144]; heart development [GO:0007507];…	bHLH transcription factor binding [GO:0043425]; DNA-binding transcription activator activity, RNA polymerase II-specific [GO:0001228]; DNA-binding transcription factor activity, RNA polymerase II-specific [GO:0000981]; DNA-binding transcription repressor activity, RNA polymerase II-specific [GO:0001227]; enzyme binding [GO:0019899]; identical protein binding [GO:0042802]; protein homodimerization…	chromatin [GO:0000785]; cytoplasm [GO:0005737]; nucleolus [GO:0005730]; nucleoplasm [GO:0005654]; nucleus [GO:0005634]; RNA polymerase II transcription regulator complex [GO:0090575]; bHLH transcription factor binding [GO:0043425]; DNA-binding transcription activator activity, RNA polymerase II-specific [GO:0001228]; DNA-binding transcription factor activity, RNA polymerase II-specific [GO:000098…	chromatin [GO:0000785]; cytoplasm [GO:0005737]; nucleolus [GO:0005730]; nucleoplasm [GO:0005654]; nucleus [GO:0005634]; RNA polymerase II transcription regulator complex [GO:0090575]	SUBCELLULAR LOCATION: Nucleus, nucleoplasm {ECO:0000250}. Nucleus, nucleolus {ECO:0000250}. Note=Interaction with MDFIC sequesters it into the nucleolus, preventing the transcription factor activity. Phosphorylation by PLK4 disrupts the interaction with MDFIC and releases it from the nucleolus, leading to transcription factor activity (By similarity). {ECO:0000250}.	PTM: Phosphorylation by PLK4 disrupts the interaction with MDFIC and leads to translocation into the nucleoplasm, allowing dimerization and transcription factor activity. {ECO:0000250}.	9931445; 15489334
P00374	P00374	reviewed	DYR_HUMAN	DYR		Dihydrofolate reductase (EC 1.5.1.3)	DHFR	Homo sapiens (Human)	187	3D-structure;Alternative splicing;Cytoplasm;Disease variant;Methotrexate resistance;Mitochondrion;NADP;One-carbon metabolism;Oxidoreductase;Reference proteome;RNA-binding	axon regeneration [GO:0031103]; dihydrofolate metabolic process [GO:0046452]; folic acid metabolic process [GO:0046655]; glycine biosynthetic process [GO:0006545]; negative regulation of translation [GO:0017148]; one-carbon metabolic process [GO:0006730]; positive regulation of nitric-oxide synthase activity [GO:0051000]; regulation of removal of superoxide radicals [GO:2000121]; response to meth…	dihydrofolate reductase activity [GO:0004146]; folic acid binding [GO:0005542]; mRNA binding [GO:0003729]; mRNA regulatory element binding translation repressor activity [GO:0000900]; NADP binding [GO:0050661]; NADPH binding [GO:0070402]; sequence-specific mRNA binding [GO:1990825]	cytosol [GO:0005829]; mitochondrion [GO:0005739]; dihydrofolate reductase activity [GO:0004146]; folic acid binding [GO:0005542]; mRNA binding [GO:0003729]; mRNA regulatory element binding translation repressor activity [GO:0000900]; NADP binding [GO:0050661]; NADPH binding [GO:0070402]; sequence-specific mRNA binding [GO:1990825]; axon regeneration [GO:0031103]; dihydrofolate metabolic process […	cytosol [GO:0005829]; mitochondrion [GO:0005739]	SUBCELLULAR LOCATION: Mitochondrion {ECO:0000250|UniProtKB:P00375}. Cytoplasm {ECO:0000250|UniProtKB:P00375}.		6323448; 6687716; 6235374; 14702039; 15372022; 15489334; 21310276; 21269460; 21876184; 21876188; 3383852; 2248959; 1731871; 7890613; 9374868; 9719595; 12096917; 12657784; 12925791; 15039552; 15681865; 16222560; 17569517; 19196009; 19478082; 19719239; 21310277	PATHWAY: Cofactor biosynthesis; tetrahydrofolate biosynthesis; 5,6,7,8-tetrahydrofolate from 7,8-dihydrofolate: step 1/1.
P01100	P01100	reviewed	FOS_HUMAN	FOS		Protein c-Fos (Cellular oncogene fos) (Fos proto-oncogene, AP-1 transcription factor subunit) (G0/G1 switch regulatory protein 7) (Proto-oncogene c-Fos) (Transcription factor AP-1 subunit c-Fos)	FOS G0S7	Homo sapiens (Human)	380	3D-structure;Alternative splicing;Cytoplasm;DNA-binding;Endoplasmic reticulum;Isopeptide bond;Nucleus;Phosphoprotein;Proto-oncogene;Reference proteome;Ubl conjugation	aging [GO:0007568]; cellular response to cadmium ion [GO:0071276]; cellular response to calcium ion [GO:0071277]; cellular response to epidermal growth factor stimulus [GO:0071364]; cellular response to hypoxia [GO:0071456]; cellular response to parathyroid hormone stimulus [GO:0071374]; cellular response to phorbol 13-acetate 12-myristate [GO:1904628]; cellular response to prolactin [GO:1990646]…	chromatin binding [GO:0003682]; DNA-binding transcription activator activity, RNA polymerase II-specific [GO:0001228]; DNA-binding transcription factor activity [GO:0003700]; DNA-binding transcription factor activity, RNA polymerase II-specific [GO:0000981]; identical protein binding [GO:0042802]; protein-containing complex binding [GO:0044877]; R-SMAD binding [GO:0070412]; RNA polymerase II cis-…	chromatin [GO:0000785]; cytosol [GO:0005829]; endoplasmic reticulum [GO:0005783]; membrane [GO:0016020]; neuron projection [GO:0043005]; nucleoplasm [GO:0005654]; nucleus [GO:0005634]; protein-DNA complex [GO:0032993]; RNA polymerase II transcription regulator complex [GO:0090575]; transcription factor AP-1 complex [GO:0035976]; chromatin binding [GO:0003682]; DNA-binding transcription activator …	chromatin [GO:0000785]; cytosol [GO:0005829]; endoplasmic reticulum [GO:0005783]; membrane [GO:0016020]; neuron projection [GO:0043005]; nucleoplasm [GO:0005654]; nucleus [GO:0005634]; protein-DNA complex [GO:0032993]; RNA polymerase II transcription regulator complex [GO:0090575]; transcription factor AP-1 complex [GO:0035976]	SUBCELLULAR LOCATION: Nucleus. Endoplasmic reticulum. Cytoplasm, cytosol. Note=In quiescent cells, present in very small amounts in the cytosol. Following induction of cell growth, first localizes to the endoplasmic reticulum and only later to the nucleus. Localization at the endoplasmic reticulum requires dephosphorylation at Tyr-10 and Tyr-30.	PTM: Phosphorylated in the C-terminal upon stimulation by nerve growth factor (NGF) and epidermal growth factor (EGF). Phosphorylated, in vitro, by MAPK and RSK1. Phosphorylation on both Ser-362 and Ser-374 by MAPK1/2 and RSK1/2 leads to protein stabilization with phosphorylation on Ser-374 being the major site for protein stabilization on NGF stimulation. Phosphorylation on Ser-362 and Ser-374 p…	6574479; 14702039; 12508121; 15489334; 1658710; 2516827; 2511004; 7588633; 9732876; 12134156; 16055710; 17709345; 17160021; 19690332; 22105363; 25218447; 25772364; 28112733; 7816143
P04150-3	P04150	reviewed	GCR_HUMAN	GCR		Glucocorticoid receptor (GR) (Nuclear receptor subfamily 3 group C member 1)	NR3C1 GRL	Homo sapiens (Human)	777	3D-structure;Acetylation;Alternative initiation;Alternative splicing;Apoptosis;Cell cycle;Cell division;Chromatin regulator;Chromosome partition;Cytoplasm;Cytoskeleton;Disease variant;DNA-binding;Isopeptide bond;Lipid-binding;Metal-binding;Methylation;Mitochondrion;Mitosis;Nucleus;Phosphoprotein;Pseudohermaphroditism;Receptor;Reference proteome;RNA-binding;Steroid-binding;Transcription;Transcript…	adrenal gland development [GO:0030325]; apoptotic process [GO:0006915]; cell cycle [GO:0007049]; cell division [GO:0051301]; cellular response to dexamethasone stimulus [GO:0071549]; cellular response to glucocorticoid stimulus [GO:0071385]; cellular response to steroid hormone stimulus [GO:0071383]; cellular response to transforming growth factor beta stimulus [GO:0071560]; chromatin organizatio…	core promoter sequence-specific DNA binding [GO:0001046]; DNA-binding transcription activator activity, RNA polymerase II-specific [GO:0001228]; DNA-binding transcription factor activity [GO:0003700]; DNA-binding transcription factor activity, RNA polymerase II-specific [GO:0000981]; DNA-binding transcription repressor activity, RNA polymerase II-specific [GO:0001227]; Hsp90 protein binding [GO:0…	chromatin [GO:0000785]; cytoplasm [GO:0005737]; cytosol [GO:0005829]; membrane [GO:0016020]; microtubule organizing center [GO:0005815]; mitochondrial matrix [GO:0005759]; nuclear speck [GO:0016607]; nucleoplasm [GO:0005654]; nucleus [GO:0005634]; protein-containing complex [GO:0032991]; spindle [GO:0005819]; core promoter sequence-specific DNA binding [GO:0001046]; DNA-binding transcription acti…	chromatin [GO:0000785]; cytoplasm [GO:0005737]; cytosol [GO:0005829]; membrane [GO:0016020]; microtubule organizing center [GO:0005815]; mitochondrial matrix [GO:0005759]; nuclear speck [GO:0016607]; nucleoplasm [GO:0005654]; nucleus [GO:0005634]; protein-containing complex [GO:0032991]; spindle [GO:0005819]	SUBCELLULAR LOCATION: [Isoform Alpha]: Cytoplasm {ECO:0000269|PubMed:15769988, ECO:0000269|PubMed:17635946, ECO:0000269|PubMed:18838540, ECO:0000269|PubMed:27120390, ECO:0000269|PubMed:8621628}. Nucleus {ECO:0000269|PubMed:15769988, ECO:0000269|PubMed:17635946, ECO:0000269|PubMed:18838540, ECO:0000269|PubMed:27120390, ECO:0000269|PubMed:8621628}. Mitochondrion {ECO:0000269|PubMed:21664385}. Cytop…	PTM: Acetylation by CLOCK reduces its binding to glucocorticoid response elements and its transcriptional activity. {ECO:0000269|PubMed:19141540, ECO:0000269|PubMed:21980503}.; PTM: Increased proteasome-mediated degradation in response to glucocorticoids (PubMed:11555652). Isoform Alpha-B appears to be more susceptible to proteolytic degradation than isoform Alpha (PubMed:11435610). {ECO:0000269|…	2867473; 1707881; 20843780; 17404046; 21701417; 17974005; 15372022; 15489334; 2026589; 1958537; 3841189; 8358712; 7769088; 8621628; 9353307; 9154805; 9590696; 10477749; 10566686; 10902803; 10866662; 10639135; 11358809; 11555652; 11238589; 11435610; 11381138; 12144530; 12000743; 12415108; 19666546; 15265776; 15211577; 15866175; 15591535; 15941832; 16914116; 16478993; 16964243; 18691976; 18838540; …
P04637	P04637	reviewed	P53_HUMAN	P53		Cellular tumor antigen p53 (Antigen NY-CO-13) (Phosphoprotein p53) (Tumor suppressor p53)	TP53 P53	Homo sapiens (Human)	393	3D-structure;Acetylation;Activator;Alternative promoter usage;Alternative splicing;Apoptosis;Biological rhythms;Cell cycle;Cytoplasm;Cytoskeleton;Direct protein sequencing;Disease variant;DNA-binding;Endoplasmic reticulum;Glycoprotein;Host-virus interaction;Isopeptide bond;Li-Fraumeni syndrome;Metal-binding;Methylation;Mitochondrion;Necrosis;Nucleus;Phosphoprotein;Reference proteome;Repressor;Tra…	autophagy [GO:0006914]; B cell lineage commitment [GO:0002326]; bone marrow development [GO:0048539]; cardiac muscle cell apoptotic process [GO:0010659]; cardiac septum morphogenesis [GO:0060411]; cellular response to actinomycin D [GO:0072717]; cellular response to DNA damage stimulus [GO:0006974]; cellular response to gamma radiation [GO:0071480]; cellular response to glucose starvation [GO:004…	ATP-dependent DNA/DNA annealing activity [GO:0036310]; chaperone binding [GO:0051087]; chromatin binding [GO:0003682]; cis-regulatory region sequence-specific DNA binding [GO:0000987]; copper ion binding [GO:0005507]; core promoter sequence-specific DNA binding [GO:0001046]; disordered domain specific binding [GO:0097718]; DNA binding [GO:0003677]; DNA-binding transcription activator activity, RN…	centrosome [GO:0005813]; chromatin [GO:0000785]; cytoplasm [GO:0005737]; cytosol [GO:0005829]; endoplasmic reticulum [GO:0005783]; germ cell nucleus [GO:0043073]; mitochondrial matrix [GO:0005759]; mitochondrion [GO:0005739]; nuclear matrix [GO:0016363]; nucleolus [GO:0005730]; nucleoplasm [GO:0005654]; nucleus [GO:0005634]; PML body [GO:0016605]; protein-containing complex [GO:0032991]; replicat…	centrosome [GO:0005813]; chromatin [GO:0000785]; cytoplasm [GO:0005737]; cytosol [GO:0005829]; endoplasmic reticulum [GO:0005783]; germ cell nucleus [GO:0043073]; mitochondrial matrix [GO:0005759]; mitochondrion [GO:0005739]; nuclear matrix [GO:0016363]; nucleolus [GO:0005730]; nucleoplasm [GO:0005654]; nucleus [GO:0005634]; PML body [GO:0016605]; protein-containing complex [GO:0032991]; replicat…	SUBCELLULAR LOCATION: Cytoplasm {ECO:0000269|PubMed:15340061, ECO:0000269|PubMed:17170702, ECO:0000269|PubMed:19011621, ECO:0000269|PubMed:21597459, ECO:0000269|PubMed:22726440}. Nucleus {ECO:0000269|PubMed:15340061, ECO:0000269|PubMed:17170702, ECO:0000269|PubMed:17591690, ECO:0000269|PubMed:18206965, ECO:0000269|PubMed:19011621, ECO:0000269|PubMed:21597459}. Nucleus, PML body {ECO:0000269|PubMe…	PTM: Acetylation of Lys-382 by CREBBP enhances transcriptional activity (PubMed:10656795, PubMed:15448695, PubMed:20228809, PubMed:23431171). Acetylation of Lys-382 by EP300 (PubMed:10656795, PubMed:15448695, PubMed:20228809, PubMed:23431171). Deacetylation of Lys-382 by SIRT1 impairs its ability to induce proapoptotic program and modulate cell senescence (PubMed:10656795, PubMed:15448695, PubMed…	4006916; 2946935; 3894933; 3025664; 2905688; 1915267; 8316628; 11058590; 16131611; 11023613; 14702039; 16625196; 15489334; 14660794; 6396087; 19011621; 2175676; 2156209; 2141171; 1705009; 1848668; 8632903; 8632915; 9372954; 9840937; 10606744; 10551826; 10570149; 10722742; 10656795; 10884347; 11025664; 10644996; 10951572; 11554448; 11554766; 11672523; 11007800; 11447225; 11551930; 11124955; 115468…
P04818	P04818	reviewed	TYSY_HUMAN	TYSY		Thymidylate synthase (TS) (TSase) (EC 2.1.1.45)	TYMS TS OK/SW-cl.29	Homo sapiens (Human)	313	3D-structure;Alternative splicing;Cytoplasm;Direct protein sequencing;Isopeptide bond;Membrane;Methyltransferase;Mitochondrion;Mitochondrion inner membrane;Nucleotide biosynthesis;Nucleus;Phosphoprotein;Reference proteome;Transferase;Ubl conjugation	aging [GO:0007568]; cartilage development [GO:0051216]; circadian rhythm [GO:0007623]; developmental growth [GO:0048589]; DNA biosynthetic process [GO:0071897]; dTMP biosynthetic process [GO:0006231]; dTTP biosynthetic process [GO:0006235]; intestinal epithelial cell maturation [GO:0060574]; liver regeneration [GO:0097421]; methylation [GO:0032259]; negative regulation of translation [GO:0017148]…	folic acid binding [GO:0005542]; mRNA regulatory element binding translation repressor activity [GO:0000900]; protein homodimerization activity [GO:0042803]; sequence-specific mRNA binding [GO:1990825]; thymidylate synthase activity [GO:0004799]	cytoplasm [GO:0005737]; cytosol [GO:0005829]; mitochondrial inner membrane [GO:0005743]; mitochondrial matrix [GO:0005759]; mitochondrion [GO:0005739]; nucleolus [GO:0005730]; nucleus [GO:0005634]; folic acid binding [GO:0005542]; mRNA regulatory element binding translation repressor activity [GO:0000900]; protein homodimerization activity [GO:0042803]; sequence-specific mRNA binding [GO:1990825]…	cytoplasm [GO:0005737]; cytosol [GO:0005829]; mitochondrial inner membrane [GO:0005743]; mitochondrial matrix [GO:0005759]; mitochondrion [GO:0005739]; nucleolus [GO:0005730]; nucleus [GO:0005634]	SUBCELLULAR LOCATION: Nucleus {ECO:0000269|PubMed:21876188}. Cytoplasm {ECO:0000269|PubMed:21876188}. Mitochondrion {ECO:0000269|PubMed:21876188}. Mitochondrion matrix {ECO:0000269|PubMed:21876188}. Mitochondrion inner membrane {ECO:0000269|PubMed:21876188}.		2987839; 2243092; 12706868; 16177791; 15489334; 2532645; 3839505; 2656695; 19690332; 21269460; 21876188; 22814378; 23186163; 28112733; 8845352; 11329255; 11278511	PATHWAY: Pyrimidine metabolism; dTTP biosynthesis. {ECO:0000305|PubMed:11278511}.
P05388	P05388	reviewed	RLA0_HUMAN	RLA0		60S acidic ribosomal protein P0 (60S ribosomal protein L10E) (Large ribosomal subunit protein uL10)	RPLP0	Homo sapiens (Human)	317	3D-structure;Alternative splicing;Cytoplasm;Direct protein sequencing;Isopeptide bond;Nucleus;Phosphoprotein;Reference proteome;Ribonucleoprotein;Ribosomal protein;Ubl conjugation	cellular response to cAMP [GO:0071320]; cellular response to interleukin-4 [GO:0071353]; cellular response to phorbol 13-acetate 12-myristate [GO:1904628]; cellular response to Thyroid stimulating hormone [GO:1904401]; cytoplasmic translation [GO:0002181]; lactation [GO:0007595]; response to selenium ion [GO:0010269]; ribosomal large subunit assembly [GO:0000027]; translation [GO:0006412]	large ribosomal subunit rRNA binding [GO:0070180]; peptide binding [GO:0042277]; RNA binding [GO:0003723]; structural constituent of ribosome [GO:0003735]	cytoplasm [GO:0005737]; cytoplasmic ribonucleoprotein granule [GO:0036464]; cytosol [GO:0005829]; cytosolic large ribosomal subunit [GO:0022625]; cytosolic ribosome [GO:0022626]; dendrite [GO:0030425]; endoplasmic reticulum [GO:0005783]; extracellular exosome [GO:0070062]; focal adhesion [GO:0005925]; membrane [GO:0016020]; nucleus [GO:0005634]; postsynapse [GO:0098794]; postsynaptic density [GO:…	cytoplasm [GO:0005737]; cytoplasmic ribonucleoprotein granule [GO:0036464]; cytosol [GO:0005829]; cytosolic large ribosomal subunit [GO:0022625]; cytosolic ribosome [GO:0022626]; dendrite [GO:0030425]; endoplasmic reticulum [GO:0005783]; extracellular exosome [GO:0070062]; focal adhesion [GO:0005925]; membrane [GO:0016020]; nucleus [GO:0005634]; postsynapse [GO:0098794]; postsynaptic density [GO:…	SUBCELLULAR LOCATION: Nucleus {ECO:0000269|PubMed:19188445}. Cytoplasm {ECO:0000269|PubMed:19188445}. Note=Localized in cytoplasmic mRNP granules containing untranslated mRNAs (PubMed:19188445, PubMed:17289661). {ECO:0000269|PubMed:17289661, ECO:0000269|PubMed:19188445}.		3323886; 16541075; 15489334; 9582194; 17289661; 19188445; 19369195; 20068231; 21269460; 23186163; 24524803; 24658146; 25114211; 25944712; 23636399
P05423	P05423	reviewed	RPC4_HUMAN	RPC4		DNA-directed RNA polymerase III subunit RPC4 (RNA polymerase III subunit C4) (DNA-directed RNA polymerase III subunit D) (Protein BN51) (RNA polymerase III 47 kDa subunit) (RPC53 homolog)	POLR3D BN51 BN51T	Homo sapiens (Human)	398	3D-structure;Acetylation;Antiviral defense;DNA-directed RNA polymerase;Immunity;Innate immunity;Isopeptide bond;Methylation;Nucleus;Phosphoprotein;Reference proteome;Transcription;Ubl conjugation	defense response to virus [GO:0051607]; innate immune response [GO:0045087]; positive regulation of innate immune response [GO:0045089]; positive regulation of interferon-beta production [GO:0032728]; transcription by RNA polymerase III [GO:0006383]	chromatin binding [GO:0003682]; DNA binding [GO:0003677]	cytosol [GO:0005829]; nucleoplasm [GO:0005654]; RNA polymerase III complex [GO:0005666]; chromatin binding [GO:0003682]; DNA binding [GO:0003677]; defense response to virus [GO:0051607]; innate immune response [GO:0045087]; positive regulation of innate immune response [GO:0045089]; positive regulation of interferon-beta production [GO:0032728]; transcription by RNA polymerase III [GO:0006383]	cytosol [GO:0005829]; nucleoplasm [GO:0005654]; RNA polymerase III complex [GO:0005666]	SUBCELLULAR LOCATION: Nucleus.		3683386; 12391170; 15489334; 11279001; 19631370; 19609254; 21269460; 22814378; 23186163; 24129315; 25218447; 25772364; 25755297; 28112733
P05455	P05455	reviewed	LA_HUMAN	LA		Lupus La protein (La autoantigen) (La ribonucleoprotein) (Sjoegren syndrome type B antigen) (SS-B)	SSB	Homo sapiens (Human)	408	3D-structure;Acetylation;Nucleus;Phosphoprotein;Reference proteome;RNA-binding;Systemic lupus erythematosus	histone mRNA metabolic process [GO:0008334]; IRES-dependent viral translational initiation [GO:0075522]; nuclear histone mRNA catabolic process [GO:0071045]; protein localization to cytoplasmic stress granule [GO:1903608]; tRNA 3'-end processing [GO:0042780]; tRNA 5'-leader removal [GO:0001682]; tRNA export from nucleus [GO:0006409]; tRNA modification [GO:0006400]; tRNA processing [GO:0008033]	DNA binding [GO:0003677]; mRNA binding [GO:0003729]; poly(U) RNA binding [GO:0008266]; RNA binding [GO:0003723]; sequence-specific mRNA binding [GO:1990825]; tRNA binding [GO:0000049]	chromosome, telomeric region [GO:0000781]; cytoplasm [GO:0005737]; nucleus [GO:0005634]; ribonucleoprotein complex [GO:1990904]; DNA binding [GO:0003677]; mRNA binding [GO:0003729]; poly(U) RNA binding [GO:0008266]; RNA binding [GO:0003723]; sequence-specific mRNA binding [GO:1990825]; tRNA binding [GO:0000049]; histone mRNA metabolic process [GO:0008334]; IRES-dependent viral translational initi…	chromosome, telomeric region [GO:0000781]; cytoplasm [GO:0005737]; nucleus [GO:0005634]; ribonucleoprotein complex [GO:1990904]	SUBCELLULAR LOCATION: Nucleus {ECO:0000305}.	PTM: Phosphorylated. The phosphorylation sites are at the C-terminal part of the protein. {ECO:0000269|PubMed:9054510}.; PTM: The N-terminus is blocked.	2468131; 3192525; 19054851; 15815621; 15489334; 2452201; 3856888; 2470590; 9054510; 12458796; 12384597; 14617813; 17081983; 18691976; 18669648; 18318008; 19413330; 19690332; 19608861; 20068231; 21269460; 21406692; 23186163; 24275569; 12842046; 15004549; 16387655; 18547518
P06493	P06493	reviewed	CDK1_HUMAN	CDK1		Cyclin-dependent kinase 1 (CDK1) (EC 2.7.11.22) (EC 2.7.11.23) (Cell division control protein 2 homolog) (Cell division protein kinase 1) (p34 protein kinase)	CDK1 CDC2 CDC28A CDKN1 P34CDC2	Homo sapiens (Human)	297	3D-structure;Acetylation;Alternative splicing;Apoptosis;ATP-binding;Biological rhythms;Cell cycle;Cell division;Cytoplasm;Cytoskeleton;Host cell receptor for virus entry;Host-virus interaction;Isopeptide bond;Kinase;Mitochondrion;Mitosis;Nucleotide-binding;Nucleus;Phosphoprotein;Receptor;Reference proteome;Serine/threonine-protein kinase;Transferase;Ubl conjugation	animal organ regeneration [GO:0031100]; apoptotic process [GO:0006915]; cell division [GO:0051301]; cell migration [GO:0016477]; cellular response to hydrogen peroxide [GO:0070301]; cellular response to organic cyclic compound [GO:0071407]; centrosome cycle [GO:0007098]; chromosome condensation [GO:0030261]; DNA repair [GO:0006281]; DNA replication [GO:0006260]; epithelial cell differentiation [G…	ATP binding [GO:0005524]; chromatin binding [GO:0003682]; cyclin binding [GO:0030332]; cyclin-dependent protein kinase activity [GO:0097472]; cyclin-dependent protein serine/threonine kinase activity [GO:0004693]; histone kinase activity [GO:0035173]; Hsp70 protein binding [GO:0030544]; protein kinase activity [GO:0004672]; protein serine kinase activity [GO:0106310]; protein serine/threonine kin…	centrosome [GO:0005813]; chromosome, telomeric region [GO:0000781]; cyclin B1-CDK1 complex [GO:0097125]; cyclin-dependent protein kinase holoenzyme complex [GO:0000307]; cytoplasm [GO:0005737]; cytosol [GO:0005829]; endoplasmic reticulum membrane [GO:0005789]; extracellular exosome [GO:0070062]; membrane [GO:0016020]; midbody [GO:0030496]; mitochondrial matrix [GO:0005759]; mitochondrion [GO:0005…	centrosome [GO:0005813]; chromosome, telomeric region [GO:0000781]; cyclin B1-CDK1 complex [GO:0097125]; cyclin-dependent protein kinase holoenzyme complex [GO:0000307]; cytoplasm [GO:0005737]; cytosol [GO:0005829]; endoplasmic reticulum membrane [GO:0005789]; extracellular exosome [GO:0070062]; membrane [GO:0016020]; midbody [GO:0030496]; mitochondrial matrix [GO:0005759]; mitochondrion [GO:0005…	SUBCELLULAR LOCATION: Nucleus {ECO:0000250|UniProtKB:P11440}. Cytoplasm {ECO:0000250|UniProtKB:P11440}. Mitochondrion {ECO:0000269|PubMed:19917720}. Cytoplasm, cytoskeleton, microtubule organizing center, centrosome {ECO:0000269|PubMed:14654843}. Cytoplasm, cytoskeleton, spindle. Note=Cytoplasmic during the interphase. Colocalizes with SIRT2 on centrosome during prophase and on splindle fibers du…	PTM: Phosphorylation at Thr-161 by CAK/CDK7 activates kinase activity. Phosphorylation at Thr-14 and Tyr-15 by PKMYT1 prevents nuclear translocation. Phosphorylation at Tyr-15 by WEE1 and WEE2 inhibits the protein kinase activity and acts as a negative regulator of entry into mitosis (G2 to M transition). Phosphorylation by PKMYT1 and WEE1 takes place during mitosis to keep CDK1-cyclin-B complexe…	3553962; 9515786; 14702039; 15164054; 15489334; 3289755; 7569953; 9242535; 9030781; 12775724; 14654843; 15145941; 16407259; 16371510; 18056467; 17459720; 16933150; 18220336; 18480403; 18691976; 18669648; 18356527; 19509060; 19369195; 19690332; 19608861; 20171170; 20395957; 19917613; 20360007; 19917720; 20937773; 20935635; 20068231; 21269460; 21406398; 21063390; 16236519; 19364923; 19238148; 21535…
P06733	P06733	reviewed	ENOA_HUMAN	ENOA		Alpha-enolase (EC 4.2.1.11) (2-phospho-D-glycerate hydro-lyase) (C-myc promoter-binding protein) (Enolase 1) (MBP-1) (MPB-1) (Non-neural enolase) (NNE) (Phosphopyruvate hydratase) (Plasminogen-binding protein)	ENO1 ENO1L1 MBPB1 MPB1	Homo sapiens (Human)	434	3D-structure;Acetylation;Alternative initiation;Cell membrane;Cytoplasm;Direct protein sequencing;DNA-binding;Glycolysis;Hydroxylation;Isopeptide bond;Lyase;Magnesium;Membrane;Metal-binding;Nucleus;Phosphoprotein;Plasminogen activation;Reference proteome;Repressor;Transcription;Transcription regulation;Ubl conjugation	canonical glycolysis [GO:0061621]; glycolytic process [GO:0006096]; negative regulation of cell growth [GO:0030308]; negative regulation of DNA-templated transcription [GO:0045892]; negative regulation of hypoxia-induced intrinsic apoptotic signaling pathway [GO:1903298]; negative regulation of transcription by RNA polymerase II [GO:0000122]; positive regulation of ATP biosynthetic process [GO:20…	cadherin binding [GO:0045296]; DNA-binding transcription repressor activity, RNA polymerase II-specific [GO:0001227]; GTPase binding [GO:0051020]; magnesium ion binding [GO:0000287]; phosphopyruvate hydratase activity [GO:0004634]; protein homodimerization activity [GO:0042803]; RNA binding [GO:0003723]; RNA polymerase II transcription regulatory region sequence-specific DNA binding [GO:0000977];…	cell cortex [GO:0005938]; cell surface [GO:0009986]; cytoplasm [GO:0005737]; cytosol [GO:0005829]; extracellular exosome [GO:0070062]; extracellular space [GO:0005615]; M band [GO:0031430]; membrane [GO:0016020]; nuclear outer membrane [GO:0005640]; nucleus [GO:0005634]; phosphopyruvate hydratase complex [GO:0000015]; plasma membrane [GO:0005886]; cadherin binding [GO:0045296]; DNA-binding transc…	cell cortex [GO:0005938]; cell surface [GO:0009986]; cytoplasm [GO:0005737]; cytosol [GO:0005829]; extracellular exosome [GO:0070062]; extracellular space [GO:0005615]; M band [GO:0031430]; membrane [GO:0016020]; nuclear outer membrane [GO:0005640]; nucleus [GO:0005634]; phosphopyruvate hydratase complex [GO:0000015]; plasma membrane [GO:0005886]	SUBCELLULAR LOCATION: Cytoplasm {ECO:0000269|PubMed:10802057}. Cell membrane {ECO:0000269|PubMed:10802057}. Cytoplasm, myofibril, sarcomere, M line {ECO:0000269|PubMed:10802057}. Note=Can translocate to the plasma membrane in either the homodimeric (alpha/alpha) or heterodimeric (alpha/gamma) form. ENO1 is localized to the M line.; SUBCELLULAR LOCATION: [Isoform MBP-1]: Nucleus.	PTM: ISGylated. {ECO:0000269|PubMed:16139798, ECO:0000269|PubMed:16815975}.; PTM: Lysine 2-hydroxyisobutyrylation (Khib) by p300/EP300 activates the phosphopyruvate hydratase activity. {ECO:0000269|PubMed:29775581}.	3529090; 2373081; 2005901; 8824716; 14702039; 17974005; 16710414; 15489334; 9150948; 9653645; 9110174; 1369209; 7787969; 10082554; 10802057; 12666133; 9308760; 9878089; 10681589; 11497239; 11134351; 12297304; 16139798; 15592455; 16548883; 16815975; 18669648; 19690332; 19608861; 20068231; 21269460; 21908771; 22905912; 23186163; 24275569; 25944712; 28112733; 28813417; 29775581; 18560153	PATHWAY: Carbohydrate degradation; glycolysis; pyruvate from D-glyceraldehyde 3-phosphate: step 4/5. {ECO:0000305|PubMed:1369209}.
P06748	P06748	reviewed	NPM_HUMAN	NPM		Nucleophosmin (NPM) (Nucleolar phosphoprotein B23) (Nucleolar protein NO38) (Numatrin)	NPM1 NPM	Homo sapiens (Human)	294	3D-structure;Acetylation;ADP-ribosylation;Alternative splicing;Chaperone;Chromosomal rearrangement;Cytoplasm;Cytoskeleton;Direct protein sequencing;Disulfide bond;Host-virus interaction;Isopeptide bond;Nucleus;Phosphoprotein;Proto-oncogene;Reference proteome;RNA-binding;Ubl conjugation	cell volume homeostasis [GO:0006884]; cellular response to UV [GO:0034644]; cellular senescence [GO:0090398]; centrosome cycle [GO:0007098]; chromatin remodeling [GO:0006338]; DNA repair [GO:0006281]; intracellular protein transport [GO:0006886]; negative regulation of apoptotic process [GO:0043066]; negative regulation of cell population proliferation [GO:0008285]; negative regulation of centros…	chromatin binding [GO:0003682]; core promoter sequence-specific DNA binding [GO:0001046]; DNA-binding transcription factor binding [GO:0140297]; histone binding [GO:0042393]; molecular condensate scaffold activity [GO:0140693]; NF-kappaB binding [GO:0051059]; protein homodimerization activity [GO:0042803]; protein kinase binding [GO:0019901]; protein kinase inhibitor activity [GO:0004860]; protei…	centrosome [GO:0005813]; cytoplasm [GO:0005737]; cytosol [GO:0005829]; focal adhesion [GO:0005925]; granular component [GO:0001652]; large ribosomal subunit [GO:0015934]; membrane [GO:0016020]; nuclear speck [GO:0016607]; nucleolus [GO:0005730]; nucleoplasm [GO:0005654]; nucleus [GO:0005634]; protein-containing complex [GO:0032991]; protein-DNA complex [GO:0032993]; ribonucleoprotein complex [GO:…	centrosome [GO:0005813]; cytoplasm [GO:0005737]; cytosol [GO:0005829]; focal adhesion [GO:0005925]; granular component [GO:0001652]; large ribosomal subunit [GO:0015934]; membrane [GO:0016020]; nuclear speck [GO:0016607]; nucleolus [GO:0005730]; nucleoplasm [GO:0005654]; nucleus [GO:0005634]; protein-containing complex [GO:0032991]; protein-DNA complex [GO:0032993]; ribonucleoprotein complex [GO:…	SUBCELLULAR LOCATION: Nucleus, nucleolus {ECO:0000269|PubMed:19208757, ECO:0000269|PubMed:22528486, ECO:0000269|PubMed:25818168, ECO:0000269|PubMed:25956029}. Nucleus, nucleoplasm {ECO:0000269|PubMed:25818168}. Cytoplasm, cytoskeleton, microtubule organizing center, centrosome {ECO:0000269|PubMed:14654843}. Note=Generally nucleolar, but is translocated to the nucleoplasm in case of serum starvati…	PTM: Acetylated at C-terminal lysine residues, thereby increasing affinity to histones. {ECO:0000269|PubMed:16107701, ECO:0000269|Ref.17}.; PTM: ADP-ribosylated.; PTM: Phosphorylated at Ser-4 by PLK1 and PLK2. Phosphorylation at Ser-4 by PLK2 in S phase is required for centriole duplication and is sufficient to trigger centriole replication. Phosphorylation at Ser-4 by PLK1 takes place during mit…	2713355; 2775293; 2478125; 9092633; 15659725; 16574551; 14702039; 19054851; 15489334; 8562957; 8122112; 8633037; 2602120; 9150948; 8314759; 12882984; 3944116; 2429957; 7631008; 8570204; 11051553; 11309377; 12058066; 12429849; 12214246; 14654843; 15388344; 15190079; 15772089; 16107701; 15897463; 17081983; 16916647; 17015463; 17924679; 17215513; 18259216; 19015314; 18024471; 18220336; 18691976; 188…
P06899	P06899	reviewed	H2B1J_HUMAN	H2B1J		Histone H2B type 1-J (Histone H2B.1) (Histone H2B.r) (H2B/r)	H2BC11 H2BFR HIST1H2BJ	Homo sapiens (Human)	126	3D-structure;Acetylation;ADP-ribosylation;Antibiotic;Antimicrobial;Chromosome;Direct protein sequencing;DNA-binding;Glycoprotein;Hydroxylation;Isopeptide bond;Methylation;Nucleosome core;Nucleus;Phosphoprotein;Reference proteome;Ubl conjugation	antibacterial humoral response [GO:0019731]; antimicrobial humoral immune response mediated by antimicrobial peptide [GO:0061844]; defense response to Gram-negative bacterium [GO:0050829]; defense response to Gram-positive bacterium [GO:0050830]; innate immune response in mucosa [GO:0002227]; killing of cells of another organism [GO:0031640]; negative regulation of tumor necrosis factor-mediated …	DNA binding [GO:0003677]; lipopolysaccharide binding [GO:0001530]; protein heterodimerization activity [GO:0046982]; structural constituent of chromatin [GO:0030527]	CENP-A containing nucleosome [GO:0043505]; cytosol [GO:0005829]; extracellular space [GO:0005615]; nucleoplasm [GO:0005654]; nucleosome [GO:0000786]; nucleus [GO:0005634]; DNA binding [GO:0003677]; lipopolysaccharide binding [GO:0001530]; protein heterodimerization activity [GO:0046982]; structural constituent of chromatin [GO:0030527]; antibacterial humoral response [GO:0019731]; antimicrobial h…	CENP-A containing nucleosome [GO:0043505]; cytosol [GO:0005829]; extracellular space [GO:0005615]; nucleoplasm [GO:0005654]; nucleosome [GO:0000786]; nucleus [GO:0005634]	SUBCELLULAR LOCATION: Nucleus. Chromosome.	PTM: Monoubiquitination at Lys-35 (H2BK34Ub) by the MSL1/MSL2 dimer is required for histone H3 'Lys-4' (H3K4me) and 'Lys-79' (H3K79me) methylation and transcription activation at specific gene loci, such as HOXA9 and MEIS1 loci. Similarly, monoubiquitination at Lys-121 (H2BK120Ub) by the RNF20/40 complex gives a specific tag for epigenetic transcriptional activation and is also prerequisite for h…	6647026; 12408966; 14702039; 14574404; 2917990; 11859126; 8620898; 12860195; 15019208; 16627869; 11709551; 12757711; 16307923; 16283522; 16713563; 21925322; 21726816; 22389435; 23824326; 24463511; 27016736; 24681537; 27105113; 27105115; 27530147; 31542297; 31645732; 34874266; 26974126; 33051594; 33141820; 32912999
P07741	P07741	reviewed	APT_HUMAN	APT		Adenine phosphoribosyltransferase (APRT) (EC 2.4.2.7)	APRT	Homo sapiens (Human)	180	3D-structure;Acetylation;Alternative splicing;Cytoplasm;Direct protein sequencing;Disease variant;Glycosyltransferase;Phosphoprotein;Purine salvage;Reference proteome;Transferase	adenine salvage [GO:0006168]; AMP salvage [GO:0044209]; cellular response to insulin stimulus [GO:0032869]; GMP salvage [GO:0032263]; grooming behavior [GO:0007625]; IMP salvage [GO:0032264]; lactation [GO:0007595]; purine ribonucleoside salvage [GO:0006166]	adenine binding [GO:0002055]; adenine phosphoribosyltransferase activity [GO:0003999]; AMP binding [GO:0016208]	cytoplasm [GO:0005737]; cytosol [GO:0005829]; extracellular exosome [GO:0070062]; extracellular region [GO:0005576]; nucleoplasm [GO:0005654]; secretory granule lumen [GO:0034774]; adenine binding [GO:0002055]; adenine phosphoribosyltransferase activity [GO:0003999]; AMP binding [GO:0016208]; adenine salvage [GO:0006168]; AMP salvage [GO:0044209]; cellular response to insulin stimulus [GO:0032869…	cytoplasm [GO:0005737]; cytosol [GO:0005829]; extracellular exosome [GO:0070062]; extracellular region [GO:0005576]; nucleoplasm [GO:0005654]; secretory granule lumen [GO:0034774]	SUBCELLULAR LOCATION: Cytoplasm.		3684585; 3554238; 17974005; 15616553; 15489334; 3531209; 12665801; 19413330; 19369195; 19608861; 21269460; 22223895; 22814378; 23186163; 24275569; 25944712; 15196008; 1746557; 7915931; 3680503; 3343350; 1353080; 11243733; 15571218; 21635362	PATHWAY: Purine metabolism; AMP biosynthesis via salvage pathway; AMP from adenine: step 1/1. {ECO:0000269|PubMed:15196008}.
P07910	P07910	reviewed	HNRPC_HUMAN	HNRPC		Heterogeneous nuclear ribonucleoproteins C1/C2 (hnRNP C1/C2)	HNRNPC HNRPC	Homo sapiens (Human)	306	3D-structure;Acetylation;Alternative splicing;Coiled coil;Direct protein sequencing;Isopeptide bond;mRNA processing;mRNA splicing;Nucleus;Phosphoprotein;Reference proteome;Ribonucleoprotein;RNA-binding;Spliceosome;Ubl conjugation	3'-UTR-mediated mRNA stabilization [GO:0070935]; chromatin remodeling [GO:0006338]; mRNA splicing, via spliceosome [GO:0000398]; negative regulation of telomere maintenance via telomerase [GO:0032211]; osteoblast differentiation [GO:0001649]; RNA splicing [GO:0008380]	identical protein binding [GO:0042802]; mRNA 3'-UTR binding [GO:0003730]; N6-methyladenosine-containing RNA binding [GO:1990247]; nucleosomal DNA binding [GO:0031492]; poly(U) RNA binding [GO:0008266]; RNA binding [GO:0003723]; telomerase RNA binding [GO:0070034]	actin cytoskeleton [GO:0015629]; catalytic step 2 spliceosome [GO:0071013]; chromatin [GO:0000785]; cytosol [GO:0005829]; extracellular exosome [GO:0070062]; extracellular region [GO:0005576]; membrane [GO:0016020]; nucleoplasm [GO:0005654]; nucleus [GO:0005634]; protein-containing complex [GO:0032991]; spliceosomal complex [GO:0005681]; telomerase holoenzyme complex [GO:0005697]; identical prote…	actin cytoskeleton [GO:0015629]; catalytic step 2 spliceosome [GO:0071013]; chromatin [GO:0000785]; cytosol [GO:0005829]; extracellular exosome [GO:0070062]; extracellular region [GO:0005576]; membrane [GO:0016020]; nucleoplasm [GO:0005654]; nucleus [GO:0005634]; protein-containing complex [GO:0032991]; spliceosomal complex [GO:0005681]; telomerase holoenzyme complex [GO:0005697]	SUBCELLULAR LOCATION: Nucleus. Note=Component of ribonucleosomes.	PTM: Phosphorylated on Ser-260 and Ser-299 in resting cells. Phosphorylated on Ser-253 and on 1 serine residue in the poly-Ser stretch at position 238 in response to hydrogen peroxide. {ECO:0000269|PubMed:12564933}.; PTM: Sumoylated. Sumoylation reduces affinity for mRNA. {ECO:0000269|PubMed:15082759}.	2557628; 3110598; 15489334; 2587210; 8264621; 7567451; 11687588; 11991638; 12564933; 12509468; 14654843; 15082759; 16010978; 17081983; 16807684; 17693683; 17289661; 19367720; 18691976; 18669648; 18318008; 19413330; 19690332; 20068231; 21269460; 21406692; 22814378; 23186163; 24275569; 25218447; 25114211; 25678563; 25772364; 25755297; 25719671; 25944712; 28112733; 1385725; 1380452; 11162094; 159360…
P08047	P08047	reviewed	SP1_HUMAN	SP1		Transcription factor Sp1	SP1 TSFP1	Homo sapiens (Human)	785	3D-structure;Acetylation;Activator;Alternative splicing;Biological rhythms;Cytoplasm;Direct protein sequencing;DNA-binding;Glycoprotein;Host-virus interaction;Isopeptide bond;Metal-binding;Nucleus;Phosphoprotein;Reference proteome;Repeat;Repressor;Transcription;Transcription regulation;Ubl conjugation;Zinc;Zinc-finger	cellular response to insulin stimulus [GO:0032869]; cellular response to zinc ion starvation [GO:0034224]; positive regulation by host of viral transcription [GO:0043923]; positive regulation of amyloid-beta formation [GO:1902004]; positive regulation of angiogenesis [GO:0045766]; positive regulation of blood vessel endothelial cell migration [GO:0043536]; positive regulation of DNA-templated tra…	bHLH transcription factor binding [GO:0043425]; DNA binding [GO:0003677]; DNA-binding transcription activator activity, RNA polymerase II-specific [GO:0001228]; DNA-binding transcription factor activity [GO:0003700]; DNA-binding transcription factor activity, RNA polymerase II-specific [GO:0000981]; DNA-binding transcription factor binding [GO:0140297]; double-stranded DNA binding [GO:0003690]; h…	chromatin [GO:0000785]; cytoplasm [GO:0005737]; euchromatin [GO:0000791]; nucleoplasm [GO:0005654]; nucleus [GO:0005634]; protein-DNA complex [GO:0032993]; transcription repressor complex [GO:0017053]; bHLH transcription factor binding [GO:0043425]; DNA binding [GO:0003677]; DNA-binding transcription activator activity, RNA polymerase II-specific [GO:0001228]; DNA-binding transcription factor act…	chromatin [GO:0000785]; cytoplasm [GO:0005737]; euchromatin [GO:0000791]; nucleoplasm [GO:0005654]; nucleus [GO:0005634]; protein-DNA complex [GO:0032993]; transcription repressor complex [GO:0017053]	SUBCELLULAR LOCATION: Nucleus. Cytoplasm. Note=Nuclear location is governed by glycosylated/phosphorylated states. Insulin promotes nuclear location, while glucagon favors cytoplasmic location.	PTM: Phosphorylated on multiple serine and threonine residues. Phosphorylation is coupled to ubiquitination, sumoylation and proteolytic processing. Phosphorylation on Ser-59 enhances proteolytic cleavage. Phosphorylation on Ser-7 enhances ubiquitination and protein degradation. Hyperphosphorylation on Ser-101 in response to DNA damage has no effect on transcriptional activity. MAPK1/MAPK3-mediat…	21798247; 16541075; 15489334; 10973950; 3319186; 3139301; 3142690; 7592727; 8626793; 9343410; 9466902; 10391891; 10976766; 11371615; 11904305; 12004059; 12021324; 12847090; 12855699; 14593115; 15691849; 16818630; 16332679; 16377629; 16407261; 17049555; 16478997; 16943418; 16964243; 18171990; 18513490; 18239466; 18619531; 18258854; 18199680; 18669648; 19285002; 19302979; 19106100; 19193796; 196665…
P08107	P0DMV8	reviewed	HS71A_HUMAN	HS71A		Heat shock 70 kDa protein 1A (Heat shock 70 kDa protein 1) (HSP70-1) (HSP70.1)	HSPA1A HSP72 HSPA1 HSX70	Homo sapiens (Human)	641	3D-structure;Acetylation;Alternative splicing;ATP-binding;Chaperone;Cytoplasm;Cytoskeleton;Direct protein sequencing;Host cell receptor for virus entry;Host-virus interaction;Methylation;Nucleotide-binding;Nucleus;Phosphoprotein;Receptor;Reference proteome;Secreted;Stress response	ATP metabolic process [GO:0046034]; cellular heat acclimation [GO:0070370]; cellular response to heat [GO:0034605]; cellular response to oxidative stress [GO:0034599]; cellular response to steroid hormone stimulus [GO:0071383]; cellular response to unfolded protein [GO:0034620]; chaperone cofactor-dependent protein refolding [GO:0051085]; chaperone-mediated protein complex assembly [GO:0051131]; …	ATP binding [GO:0005524]; ATP hydrolysis activity [GO:0016887]; ATP-dependent protein disaggregase activity [GO:0140545]; ATP-dependent protein folding chaperone [GO:0140662]; C3HC4-type RING finger domain binding [GO:0055131]; cadherin binding [GO:0045296]; denatured protein binding [GO:0031249]; disordered domain specific binding [GO:0097718]; enzyme binding [GO:0019899]; G protein-coupled rece…	aggresome [GO:0016235]; blood microparticle [GO:0072562]; centriole [GO:0005814]; centrosome [GO:0005813]; cytoplasm [GO:0005737]; cytosol [GO:0005829]; endoplasmic reticulum [GO:0005783]; extracellular exosome [GO:0070062]; extracellular region [GO:0005576]; ficolin-1-rich granule lumen [GO:1904813]; focal adhesion [GO:0005925]; inclusion body [GO:0016234]; mitochondrion [GO:0005739]; nuclear sp…	aggresome [GO:0016235]; blood microparticle [GO:0072562]; centriole [GO:0005814]; centrosome [GO:0005813]; cytoplasm [GO:0005737]; cytosol [GO:0005829]; endoplasmic reticulum [GO:0005783]; extracellular exosome [GO:0070062]; extracellular region [GO:0005576]; ficolin-1-rich granule lumen [GO:1904813]; focal adhesion [GO:0005925]; inclusion body [GO:0016234]; mitochondrion [GO:0005739]; nuclear sp…	SUBCELLULAR LOCATION: Cytoplasm {ECO:0000269|PubMed:17289661}. Nucleus {ECO:0000269|PubMed:27137183}. Cytoplasm, cytoskeleton, microtubule organizing center, centrosome {ECO:0000269|PubMed:27137183}. Secreted {ECO:0000250|UniProtKB:Q61696}. Note=Localized in cytoplasmic mRNP granules containing untranslated mRNAs.	PTM: In response to cellular stress, acetylated at Lys-77 by NA110 and then gradually deacetylated by HDAC4 at later stages. Acetylation enhances its chaperone activity and also determines whether it will function as a chaperone for protein refolding or degradation by controlling its binding to co-chaperones HOPX and STUB1. The acetylated form and the non-acetylated form bind to HOPX and STUB1 re…	3931075; 1700760; 14656967; 14702039; 14574404; 15489334; 2538825; 3786141; 23349634; 7935376; 9499401; 11274138; 12853476; 15963462; 15383005; 17081983; 17233114; 16537599; 17182002; 17289661; 17947705; 18620420; 18691976; 19413330; 19608861; 20053985; 20068231; 21269460; 21081504; 22528486; 22905912; 23973223; 23921388; 23186163; 24270810; 24012426; 24613385; 24318877; 24790089; 25281747; 24275…
P08107	P0DMV9	reviewed	HS71B_HUMAN	HS71B		Heat shock 70 kDa protein 1B (Heat shock 70 kDa protein 2) (HSP70-2) (HSP70.2)	HSPA1B HSP72	Homo sapiens (Human)	641	3D-structure;Acetylation;ATP-binding;Chaperone;Cytoplasm;Cytoskeleton;Direct protein sequencing;Host cell receptor for virus entry;Host-virus interaction;Methylation;Nucleotide-binding;Phosphoprotein;Receptor;Reference proteome;Stress response	ATP metabolic process [GO:0046034]; cellular heat acclimation [GO:0070370]; cellular response to heat [GO:0034605]; cellular response to oxidative stress [GO:0034599]; cellular response to steroid hormone stimulus [GO:0071383]; cellular response to unfolded protein [GO:0034620]; chaperone cofactor-dependent protein refolding [GO:0051085]; mRNA catabolic process [GO:0006402]; negative regulation o…	ATP binding [GO:0005524]; ATP hydrolysis activity [GO:0016887]; ATP-dependent protein disaggregase activity [GO:0140545]; ATP-dependent protein folding chaperone [GO:0140662]; C3HC4-type RING finger domain binding [GO:0055131]; enzyme binding [GO:0019899]; G protein-coupled receptor binding [GO:0001664]; heat shock protein binding [GO:0031072]; histone deacetylase binding [GO:0042826]; misfolded …	aggresome [GO:0016235]; blood microparticle [GO:0072562]; centriole [GO:0005814]; centrosome [GO:0005813]; cytoplasm [GO:0005737]; cytosol [GO:0005829]; endoplasmic reticulum [GO:0005783]; extracellular exosome [GO:0070062]; extracellular region [GO:0005576]; ficolin-1-rich granule lumen [GO:1904813]; focal adhesion [GO:0005925]; inclusion body [GO:0016234]; mitochondrion [GO:0005739]; nuclear sp…	aggresome [GO:0016235]; blood microparticle [GO:0072562]; centriole [GO:0005814]; centrosome [GO:0005813]; cytoplasm [GO:0005737]; cytosol [GO:0005829]; endoplasmic reticulum [GO:0005783]; extracellular exosome [GO:0070062]; extracellular region [GO:0005576]; ficolin-1-rich granule lumen [GO:1904813]; focal adhesion [GO:0005925]; inclusion body [GO:0016234]; mitochondrion [GO:0005739]; nuclear sp…	SUBCELLULAR LOCATION: Cytoplasm {ECO:0000269|PubMed:17289661}. Cytoplasm, cytoskeleton, microtubule organizing center, centrosome {ECO:0000269|PubMed:27137183}. Note=Localized in cytoplasmic mRNP granules containing untranslated mRNAs.	PTM: In response to cellular stress, acetylated at Lys-77 by NA110 and then gradually deacetylated by HDAC4 at later stages. Acetylation enhances its chaperone activity and also determines whether it will function as a chaperone for protein refolding or degradation by controlling its binding to co-chaperones HOPX and STUB1. The acetylated form and the non-acetylated form bind to HOPX and STUB1 re…	1700760; 14656967; 14574404; 15489334; 2538825; 23349634; 11274138; 12853476; 15963462; 15383005; 17081983; 17233114; 16537599; 17182002; 17289661; 18620420; 18691976; 19413330; 19608861; 20053985; 20068231; 21269460; 21081504; 22528486; 22905912; 23973223; 23921388; 23186163; 24270810; 24012426; 24613385; 24318877; 24790089; 24275569; 24129315; 25944712; 27133716; 26865365; 27137183; 27708256; 3…
P08238	P08238	reviewed	HS90B_HUMAN	HS90B		Heat shock protein HSP 90-beta (HSP 90) (Heat shock 84 kDa) (HSP 84) (HSP84)	HSP90AB1 HSP90B HSPC2 HSPCB	Homo sapiens (Human)	724	3D-structure;Acetylation;ATP-binding;Cell membrane;Chaperone;Cytoplasm;Direct protein sequencing;Glycoprotein;Membrane;Methylation;Nucleotide-binding;Nucleus;Phosphoprotein;Reference proteome;S-nitrosylation;Secreted;Stress response;Ubl conjugation	axon extension [GO:0048675]; cellular response to heat [GO:0034605]; cellular response to interleukin-4 [GO:0071353]; cellular response to organic cyclic compound [GO:0071407]; central nervous system neuron axonogenesis [GO:0021955]; chaperone-mediated protein complex assembly [GO:0051131]; establishment of cell polarity [GO:0030010]; negative regulation of complement-dependent cytotoxicity [GO:1…	ATP binding [GO:0005524]; ATP hydrolysis activity [GO:0016887]; ATP-dependent protein binding [GO:0043008]; ATP-dependent protein folding chaperone [GO:0140662]; cadherin binding [GO:0045296]; CTP binding [GO:0002135]; dATP binding [GO:0032564]; disordered domain specific binding [GO:0097718]; DNA polymerase binding [GO:0070182]; double-stranded RNA binding [GO:0003725]; GTP binding [GO:0005525];…	apical plasma membrane [GO:0016324]; aryl hydrocarbon receptor complex [GO:0034751]; axonal growth cone [GO:0044295]; basolateral plasma membrane [GO:0016323]; brush border membrane [GO:0031526]; cell surface [GO:0009986]; cytoplasm [GO:0005737]; cytosol [GO:0005829]; dendritic growth cone [GO:0044294]; dynein axonemal particle [GO:0120293]; extracellular exosome [GO:0070062]; extracellular regio…	apical plasma membrane [GO:0016324]; aryl hydrocarbon receptor complex [GO:0034751]; axonal growth cone [GO:0044295]; basolateral plasma membrane [GO:0016323]; brush border membrane [GO:0031526]; cell surface [GO:0009986]; cytoplasm [GO:0005737]; cytosol [GO:0005829]; dendritic growth cone [GO:0044294]; dynein axonemal particle [GO:0120293]; extracellular exosome [GO:0070062]; extracellular regio…	SUBCELLULAR LOCATION: Cytoplasm {ECO:0000269|PubMed:16580629, ECO:0000269|PubMed:18239673, ECO:0000269|PubMed:24880080, ECO:0000269|PubMed:9482106}. Melanosome {ECO:0000269|PubMed:17081065}. Nucleus {ECO:0000269|PubMed:18239673}. Secreted {ECO:0000269|PubMed:20599762}. Cell membrane {ECO:0000269|PubMed:20599762}. Dynein axonemal particle {ECO:0000250|UniProtKB:Q6AZV1}. Cell surface {ECO:0000269|P…	PTM: Ubiquitinated in the presence of STUB1-UBE2D1 complex (in vitro). {ECO:0000269|PubMed:18042044}.; PTM: ISGylated. {ECO:0000269|PubMed:16139798}.; PTM: S-nitrosylated; negatively regulates the ATPase activity. {ECO:0000305|PubMed:19696785}.; PTM: Phosphorylation at Tyr-301 by SRC is induced by lipopolysaccharide (PubMed:23585225). Phosphorylation at Ser-226 and Ser-255 inhibits AHR interactio…	3301534; 2768249; 2469626; 11230166; 14702039; 14574404; 15489334; 2492519; 8180474; 9150948; 7588731; 9482106; 14654843; 15581363; 15358771; 16139798; 15592455; 16580629; 17081983; 17081065; 16478993; 17525332; 18042044; 18620420; 18239673; 18400751; 18088087; 18320024; 18669648; 18318008; 19696785; 19608861; 20599762; 20353823; 20068231; 21269460; 21908771; 21949862; 22022502; 21406692; 2282832…
P08243	P08243	reviewed	ASNS_HUMAN	ASNS		Asparagine synthetase [glutamine-hydrolyzing] (EC 6.3.5.4) (Cell cycle control protein TS11) (Glutamine-dependent asparagine synthetase)	ASNS TS11	Homo sapiens (Human)	561	3D-structure;Acetylation;Alternative splicing;Amino-acid biosynthesis;Asparagine biosynthesis;ATP-binding;Disease variant;Glutamine amidotransferase;Intellectual disability;Ligase;Nucleotide-binding;Phosphoprotein;Reference proteome	asparagine biosynthetic process [GO:0006529]; cellular response to glucose starvation [GO:0042149]; glutamine metabolic process [GO:0006541]; L-asparagine biosynthetic process [GO:0070981]; negative regulation of apoptotic process [GO:0043066]; positive regulation of mitotic cell cycle [GO:0045931]	asparagine synthase (glutamine-hydrolyzing) activity [GO:0004066]; ATP binding [GO:0005524]	cytosol [GO:0005829]; asparagine synthase (glutamine-hydrolyzing) activity [GO:0004066]; ATP binding [GO:0005524]; asparagine biosynthetic process [GO:0006529]; cellular response to glucose starvation [GO:0042149]; glutamine metabolic process [GO:0006541]; L-asparagine biosynthetic process [GO:0070981]; negative regulation of apoptotic process [GO:0043066]; positive regulation of mitotic cell cyc…	cytosol [GO:0005829]			2886907; 2565875; 14702039; 12690205; 12853948; 15489334; 3470743; 2569668; 2564390; 2573597; 14654843; 19608861; 21269460; 23186163; 24139043	PATHWAY: Amino-acid biosynthesis; L-asparagine biosynthesis; L-asparagine from L-aspartate (L-Gln route): step 1/1.
P09429	P09429	reviewed	HMGB1_HUMAN	HMGB1		High mobility group protein B1 (High mobility group protein 1) (HMG-1)	HMGB1 HMG1	Homo sapiens (Human)	215	3D-structure;Acetylation;Adaptive immunity;ADP-ribosylation;Autophagy;Cell membrane;Chemotaxis;Chromosome;Cytoplasm;Direct protein sequencing;Disulfide bond;DNA damage;DNA recombination;DNA repair;DNA-binding;Endoplasmic reticulum;Endosome;Host-virus interaction;Immunity;Inflammatory response;Innate immunity;Isopeptide bond;Membrane;Nucleus;Oxidation;Phosphoprotein;Reference proteome;Repeat;Secre…	activation of innate immune response [GO:0002218]; apoptotic cell clearance [GO:0043277]; autophagy [GO:0006914]; cellular response to lipopolysaccharide [GO:0071222]; dendritic cell chemotaxis [GO:0002407]; DNA geometric change [GO:0032392]; DNA recombination [GO:0006310]; DNA topological change [GO:0006265]; double-strand break repair via nonhomologous end joining [GO:0006303]; heterochromatin …	bubble DNA binding [GO:0000405]; C-X-C chemokine binding [GO:0019958]; chemoattractant activity [GO:0042056]; cytokine activity [GO:0005125]; damaged DNA binding [GO:0003684]; DNA binding, bending [GO:0008301]; DNA polymerase binding [GO:0070182]; DNA-binding transcription factor binding [GO:0140297]; double-stranded DNA binding [GO:0003690]; four-way junction DNA binding [GO:0000400]; integrin b…	alphav-beta3 integrin-HMGB1 complex [GO:0035868]; cell surface [GO:0009986]; condensed chromosome [GO:0000793]; endoplasmic reticulum-Golgi intermediate compartment [GO:0005793]; endosome [GO:0005768]; extracellular region [GO:0005576]; extracellular space [GO:0005615]; ficolin-1-rich granule lumen [GO:1904813]; nucleoplasm [GO:0005654]; nucleus [GO:0005634]; secretory granule lumen [GO:0034774];…	alphav-beta3 integrin-HMGB1 complex [GO:0035868]; cell surface [GO:0009986]; condensed chromosome [GO:0000793]; endoplasmic reticulum-Golgi intermediate compartment [GO:0005793]; endosome [GO:0005768]; extracellular region [GO:0005576]; extracellular space [GO:0005615]; ficolin-1-rich granule lumen [GO:1904813]; nucleoplasm [GO:0005654]; nucleus [GO:0005634]; secretory granule lumen [GO:0034774];…	SUBCELLULAR LOCATION: Nucleus {ECO:0000269|PubMed:12231511, ECO:0000269|PubMed:17114460, ECO:0000269|PubMed:20819940, ECO:0000269|PubMed:22869893, ECO:0000269|PubMed:27362237, ECO:0000269|PubMed:29618516, ECO:0000269|PubMed:33147444}. Chromosome {ECO:0000250|UniProtKB:P10103, ECO:0000250|UniProtKB:P63159, ECO:0000305}. Cytoplasm {ECO:0000269|PubMed:11154118, ECO:0000269|PubMed:12231511, ECO:00002…	PTM: Phosphorylated at serine residues. Phosphorylation in both NLS regions is required for cytoplasmic translocation followed by secretion (PubMed:17114460). {ECO:0000269|PubMed:17114460}.; PTM: Acetylated on multiple sites upon stimulation with LPS (PubMed:22801494). Acetylation on lysine residues in the nuclear localization signals (NLS 1 and NLS 2) leads to cytoplasmic localization and subseq…	2922262; 8661151; 9036861; 17610420; 14702039; 17974005; 15057823; 15489334; 9150946; 11154118; 12231511; 14532127; 12765338; 15014079; 14695889; 16143102; 15841214; 15944249; 15607795; 16855214; 16962095; 17114460; 18631454; 17803946; 19064698; 18250463; 18354232; 18160415; 18669648; 19811284; 19446504; 19360789; 19264983; 19608861; 20123072; 20819940; 20547845; 20068231; 21395369; 21269460; 216…
P09651	P09651	reviewed	ROA1_HUMAN	ROA1		Heterogeneous nuclear ribonucleoprotein A1 (hnRNP A1) (Helix-destabilizing protein) (Single-strand RNA-binding protein) (hnRNP core protein A1) [Cleaved into: Heterogeneous nuclear ribonucleoprotein A1, N-terminally processed]	HNRNPA1 HNRPA1	Homo sapiens (Human)	372	3D-structure;Acetylation;Alternative splicing;Amyotrophic lateral sclerosis;Cytoplasm;Direct protein sequencing;Disease variant;Host-virus interaction;Isopeptide bond;Methylation;mRNA processing;mRNA splicing;mRNA transport;Neurodegeneration;Nucleus;Phosphoprotein;Reference proteome;Repeat;Ribonucleoprotein;RNA-binding;Spliceosome;Transport;Ubl conjugation	amyloid fibril formation [GO:1990000]; cellular response to glucose starvation [GO:0042149]; cellular response to sodium arsenite [GO:1903936]; import into nucleus [GO:0051170]; localization [GO:0051179]; mRNA splicing, via spliceosome [GO:0000398]; mRNA transport [GO:0051028]; negative regulation of telomere maintenance via telomerase [GO:0032211]; nuclear export [GO:0051168]; positive regulatio…	DNA binding [GO:0003677]; G-rich strand telomeric DNA binding [GO:0098505]; identical protein binding [GO:0042802]; miRNA binding [GO:0035198]; molecular condensate scaffold activity [GO:0140693]; mRNA 3'-UTR binding [GO:0003730]; pre-mRNA binding [GO:0036002]; protein domain specific binding [GO:0019904]; RNA binding [GO:0003723]; single-stranded DNA binding [GO:0003697]; single-stranded RNA bin…	catalytic step 2 spliceosome [GO:0071013]; cytoplasm [GO:0005737]; extracellular exosome [GO:0070062]; intracellular non-membrane-bounded organelle [GO:0043232]; membrane [GO:0016020]; nucleoplasm [GO:0005654]; nucleus [GO:0005634]; ribonucleoprotein complex [GO:1990904]; spliceosomal complex [GO:0005681]; DNA binding [GO:0003677]; G-rich strand telomeric DNA binding [GO:0098505]; identical prote…	catalytic step 2 spliceosome [GO:0071013]; cytoplasm [GO:0005737]; extracellular exosome [GO:0070062]; intracellular non-membrane-bounded organelle [GO:0043232]; membrane [GO:0016020]; nucleoplasm [GO:0005654]; nucleus [GO:0005634]; ribonucleoprotein complex [GO:1990904]; spliceosomal complex [GO:0005681]	SUBCELLULAR LOCATION: Nucleus {ECO:0000269|PubMed:17289661, ECO:0000269|PubMed:27694260}. Cytoplasm {ECO:0000269|PubMed:17289661}. Note=Localized in cytoplasmic mRNP granules containing untranslated mRNAs. Shuttles continuously between the nucleus and the cytoplasm along with mRNA. Component of ribonucleosomes (PubMed:17289661). {ECO:0000269|PubMed:17289661, ECO:0000269|PubMed:27694260}.; SUBCELL…	PTM: Arg-194, Arg-206 and Arg-225 are dimethylated, probably to asymmetric dimethylarginine.; PTM: Sumoylated. {ECO:0000269|PubMed:15161980}.	2760922; 2836799; 14702039; 16541075; 15489334; 3023065; 1691095; 7730395; 8521471; 7769000; 11991638; 15782174; 15161980; 16111636; 15862300; 17081983; 17371836; 17924679; 17229681; 17289661; 19367720; 18669648; 19413330; 19690332; 19608861; 20010808; 20068231; 21269460; 21406692; 22814378; 23186163; 24549040; 24275569; 24129315; 25678563; 25755297; 25944712; 28431233; 28985503; 28112733; 314987…
P09874	P09874	reviewed	PARP1_HUMAN	PARP1		Poly [ADP-ribose] polymerase 1 (PARP-1) (EC 2.4.2.30) (ADP-ribosyltransferase diphtheria toxin-like 1) (ARTD1) (DNA ADP-ribosyltransferase PARP1) (EC 2.4.2.-) (NAD(+) ADP-ribosyltransferase 1) (ADPRT 1) (Poly[ADP-ribose] synthase 1) (Protein poly-ADP-ribosyltransferase PARP1) (EC 2.4.2.-) [Cleaved into: Poly [ADP-ribose] polymerase 1, processed C-terminus (Poly [ADP-ribose] polymerase 1, 89-kDa f…	PARP1 ADPRT PPOL	Homo sapiens (Human)	1014	3D-structure;Acetylation;ADP-ribosylation;Allosteric enzyme;Apoptosis;Chromosome;Cytoplasm;Direct protein sequencing;DNA damage;DNA repair;DNA-binding;Glycosyltransferase;Immunity;Innate immunity;Isopeptide bond;Metal-binding;NAD;Nucleotidyltransferase;Nucleus;Phosphoprotein;Reference proteome;Repeat;Transcription;Transcription regulation;Transferase;Ubl conjugation;Zinc;Zinc-finger	apoptotic process [GO:0006915]; ATP generation from poly-ADP-D-ribose [GO:1990966]; cellular response to amyloid-beta [GO:1904646]; cellular response to DNA damage stimulus [GO:0006974]; cellular response to insulin stimulus [GO:0032869]; cellular response to oxidative stress [GO:0034599]; cellular response to UV [GO:0034644]; cellular response to zinc ion [GO:0071294]; decidualization [GO:004669…	damaged DNA binding [GO:0003684]; DNA binding [GO:0003677]; enzyme binding [GO:0019899]; histone deacetylase binding [GO:0042826]; identical protein binding [GO:0042802]; NAD binding [GO:0051287]; NAD DNA ADP-ribosyltransferase activity [GO:0140294]; NAD+ ADP-ribosyltransferase activity [GO:0003950]; NAD+- protein-aspartate ADP-ribosyltransferase activity [GO:0140806]; NAD+-protein ADP-ribosyltra…	chromatin [GO:0000785]; chromosome, telomeric region [GO:0000781]; cytosol [GO:0005829]; membrane [GO:0016020]; mitochondrion [GO:0005739]; nuclear body [GO:0016604]; nuclear envelope [GO:0005635]; nuclear replication fork [GO:0043596]; nucleolus [GO:0005730]; nucleoplasm [GO:0005654]; nucleus [GO:0005634]; protein-containing complex [GO:0032991]; protein-DNA complex [GO:0032993]; site of DNA dam…	chromatin [GO:0000785]; chromosome, telomeric region [GO:0000781]; cytosol [GO:0005829]; membrane [GO:0016020]; mitochondrion [GO:0005739]; nuclear body [GO:0016604]; nuclear envelope [GO:0005635]; nuclear replication fork [GO:0043596]; nucleolus [GO:0005730]; nucleoplasm [GO:0005654]; nucleus [GO:0005634]; protein-containing complex [GO:0032991]; protein-DNA complex [GO:0032993]; site of DNA dam…	SUBCELLULAR LOCATION: Chromosome {ECO:0000269|PubMed:15607977, ECO:0000269|PubMed:22683995, ECO:0000269|PubMed:23230272, ECO:0000269|PubMed:26344098, ECO:0000269|PubMed:27568560, ECO:0000269|PubMed:30675909, ECO:0000269|PubMed:32241924, ECO:0000269|PubMed:32358582, ECO:0000269|PubMed:33412112, ECO:0000269|PubMed:34625544, ECO:0000269|PubMed:34795260, ECO:0000269|PubMed:35013556}. Nucleus {ECO:000…	PTM: Poly-ADP-ribosylated on serine, glutamate and aspartate residues by autocatalysis (PubMed:19764761, PubMed:20388712, PubMed:22582261). Auto-ADP-ribosylation on serine takes place following interaction with HPF1 (PubMed:28190768, PubMed:34625544). Auto poly-ADP-ribosylation on serine residues promotes its dissociation from chromatin (PubMed:15607977, PubMed:30675909, PubMed:32358582, PubMed:3…	3120710; 2824474; 2891139; 2513174; 16710414; 15489334; 2125269; 2108670; 17177976; 3121332; 3113420; 2109322; 2123876; 2121735; 1505517; 7852410; 7596430; 9315851; 9721847; 9518481; 10497198; 10467406; 15607977; 15044383; 16374543; 16904257; 17396150; 17525332; 18172500; 18669648; 19344625; 19779455; 19764761; 19710015; 19690332; 19661379; 19608861; 20064938; 20388712; 20068231; 20106667; 212694…
P0C1Z6	P0C1Z6	reviewed	TFPT_HUMAN	TFPT		TCF3 fusion partner (INO80 complex subunit F) (Protein FB1)	TFPT INO80F	Homo sapiens (Human)	253	Alternative splicing;Apoptosis;Chromosomal rearrangement;DNA damage;DNA recombination;DNA repair;Isopeptide bond;Nucleus;Phosphoprotein;Proto-oncogene;Reference proteome;Transcription;Transcription regulation;Ubl conjugation	apoptotic signaling pathway [GO:0097190]; chromatin remodeling [GO:0006338]; DNA recombination [GO:0006310]; DNA repair [GO:0006281]; male gonad development [GO:0008584]; positive regulation of apoptotic process [GO:0043065]; positive regulation of DNA repair [GO:0045739]; positive regulation of DNA-templated transcription [GO:0045893]; positive regulation of telomere maintenance in response to D…	DNA binding [GO:0003677]; protein kinase binding [GO:0019901]; protein-containing complex binding [GO:0044877]	actin filament [GO:0005884]; cytoplasm [GO:0005737]; Ino80 complex [GO:0031011]; nucleoplasm [GO:0005654]; nucleus [GO:0005634]; DNA binding [GO:0003677]; protein kinase binding [GO:0019901]; protein-containing complex binding [GO:0044877]; apoptotic signaling pathway [GO:0097190]; chromatin remodeling [GO:0006338]; DNA recombination [GO:0006310]; DNA repair [GO:0006281]; male gonad development […	actin filament [GO:0005884]; cytoplasm [GO:0005737]; Ino80 complex [GO:0031011]; nucleoplasm [GO:0005654]; nucleus [GO:0005634]	SUBCELLULAR LOCATION: Nucleus {ECO:0000269|PubMed:18922472}.		10086727; 15057824; 15489334; 16230350; 17041757; 17081983; 18220336; 18922472; 18669648; 19413330; 20068231; 21303910; 21406692; 23186163; 24275569; 28112733
P0CG48	P0CG48	reviewed	UBC_HUMAN	UBC		Polyubiquitin-C [Cleaved into: Ubiquitin]	UBC	Homo sapiens (Human)	685	3D-structure;ADP-ribosylation;Cytoplasm;Direct protein sequencing;Isopeptide bond;Membrane;Mitochondrion;Mitochondrion outer membrane;Nucleus;Phosphoprotein;Reference proteome;Repeat;Ubl conjugation	modification-dependent protein catabolic process [GO:0019941]; protein ubiquitination [GO:0016567]	protease binding [GO:0002020]; protein tag [GO:0031386]; RNA binding [GO:0003723]; ubiquitin protein ligase binding [GO:0031625]	cytoplasm [GO:0005737]; cytosol [GO:0005829]; endocytic vesicle membrane [GO:0030666]; endoplasmic reticulum membrane [GO:0005789]; endosome membrane [GO:0010008]; extracellular exosome [GO:0070062]; extracellular space [GO:0005615]; extrinsic component of mitochondrial outer membrane [GO:0031315]; mitochondrial outer membrane [GO:0005741]; nucleoplasm [GO:0005654]; nucleus [GO:0005634]; plasma m…	cytoplasm [GO:0005737]; cytosol [GO:0005829]; endocytic vesicle membrane [GO:0030666]; endoplasmic reticulum membrane [GO:0005789]; endosome membrane [GO:0010008]; extracellular exosome [GO:0070062]; extracellular space [GO:0005615]; extrinsic component of mitochondrial outer membrane [GO:0031315]; mitochondrial outer membrane [GO:0005741]; nucleoplasm [GO:0005654]; nucleus [GO:0005634]; plasma m…	SUBCELLULAR LOCATION: [Ubiquitin]: Cytoplasm {ECO:0000250}. Nucleus {ECO:0000250}. Mitochondrion outer membrane {ECO:0000269|PubMed:24751536}; Peripheral membrane protein {ECO:0000305|PubMed:24751536}.	PTM: [Ubiquitin]: Phosphorylated at Ser-65 by PINK1 during mitophagy. Phosphorylated ubiquitin specifically binds and activates parkin (PRKN), triggering mitophagy (PubMed:24660806, PubMed:24751536, PubMed:24784582, PubMed:25527291). Phosphorylation does not affect E1-mediated E2 charging of ubiquitin but affects discharging of E2 enzymes to form polyubiquitin chains. It also affects deubiquitina…	2988935; 9644242; 14745543; 16541075; 15489334; 8917096; 1128706; 16443603; 9504932; 2820408; 16543144; 15466860; 18719106; 19754430; 24660806; 24751536; 24784582; 28525742; 34239127; 3041007; 8166633; 8107144; 11173499; 12507430; 21399617; 20622874; 23827681; 25527291; 25752573; 25752577; 32330457
P10242-4	P10242	reviewed	MYB_HUMAN	MYB		Transcriptional activator Myb (Proto-oncogene c-Myb)	MYB	Homo sapiens (Human)	640	Acetylation;Activator;Alternative splicing;DNA-binding;Isopeptide bond;Nucleus;Phosphoprotein;Proto-oncogene;Reference proteome;Repeat;Transcription;Transcription regulation;Ubl conjugation	chromatin remodeling [GO:0006338]; erythrocyte differentiation [GO:0030218]; mitotic cell cycle [GO:0000278]; myeloid cell development [GO:0061515]; negative regulation of DNA-templated transcription [GO:0045892]; negative regulation of hematopoietic progenitor cell differentiation [GO:1901533]; negative regulation of megakaryocyte differentiation [GO:0045653]; negative regulation of transcriptio…	DNA-binding transcription activator activity, RNA polymerase II-specific [GO:0001228]; DNA-binding transcription factor activity, RNA polymerase II-specific [GO:0000981]; RNA polymerase II cis-regulatory region sequence-specific DNA binding [GO:0000978]	cytosol [GO:0005829]; nuclear matrix [GO:0016363]; nucleoplasm [GO:0005654]; nucleus [GO:0005634]; RNA polymerase II transcription regulator complex [GO:0090575]; DNA-binding transcription activator activity, RNA polymerase II-specific [GO:0001228]; DNA-binding transcription factor activity, RNA polymerase II-specific [GO:0000981]; RNA polymerase II cis-regulatory region sequence-specific DNA bin…	cytosol [GO:0005829]; nuclear matrix [GO:0016363]; nucleoplasm [GO:0005654]; nucleus [GO:0005634]; RNA polymerase II transcription regulator complex [GO:0090575]	SUBCELLULAR LOCATION: Nucleus {ECO:0000255|PROSITE-ProRule:PRU00625, ECO:0000269|PubMed:19646965}.	PTM: Ubiquitinated; mediated by SIAH1 and leading to its subsequent proteasomal degradation. {ECO:0000305}.; PTM: Phosphorylated by NLK on multiple sites, which induces proteasomal degradation. {ECO:0000250}.; PTM: Phosphorylated by HIPK1. This phosphorylation reduces MYB transcription factor activity but not MYB protein levels. {ECO:0000269|PubMed:19646965}.	3540945; 2202948; 15169551; 14574404; 15489334; 8302584; 1944282; 3014652; 2687764; 2189102; 10747903; 19646965; 19608861; 23166356; 23186163; 28112733
P10244	P10244	reviewed	MYBB_HUMAN	MYBB		Myb-related protein B (B-Myb) (Myb-like protein 2)	MYBL2 BMYB	Homo sapiens (Human)	700	3D-structure;Alternative splicing;DNA-binding;Isopeptide bond;Nucleus;Phosphoprotein;Reference proteome;Repeat;Transcription;Transcription regulation;Ubl conjugation	cellular response to leukemia inhibitory factor [GO:1990830]; mitotic cell cycle [GO:0000278]; mitotic spindle assembly [GO:0090307]; positive regulation of neuron apoptotic process [GO:0043525]; positive regulation of transcription by RNA polymerase II [GO:0045944]; regulation of DNA-templated transcription [GO:0006355]	DNA-binding transcription activator activity, RNA polymerase II-specific [GO:0001228]; DNA-binding transcription factor activity, RNA polymerase II-specific [GO:0000981]; RNA polymerase II cis-regulatory region sequence-specific DNA binding [GO:0000978]; sequence-specific double-stranded DNA binding [GO:1990837]	Myb complex [GO:0031523]; nucleoplasm [GO:0005654]; nucleus [GO:0005634]; DNA-binding transcription activator activity, RNA polymerase II-specific [GO:0001228]; DNA-binding transcription factor activity, RNA polymerase II-specific [GO:0000981]; RNA polymerase II cis-regulatory region sequence-specific DNA binding [GO:0000978]; sequence-specific double-stranded DNA binding [GO:1990837]; cellular r…	Myb complex [GO:0031523]; nucleoplasm [GO:0005654]; nucleus [GO:0005634]	SUBCELLULAR LOCATION: Nucleus.	PTM: Phosphorylated by cyclin A/CDK2 during S-phase. Phosphorylation at Thr-520 is probably involved in transcriptional activity. {ECO:0000269|PubMed:10095772, ECO:0000269|PubMed:9840932}.	3060855; 14702039; 11780052; 15489334; 9840932; 10095772; 10770937; 8062924; 17081983; 17671431; 17531812; 19413330; 19690332; 20068231; 21406692; 23186163; 25218447; 25772364; 25557911; 28112733
P11021	P11021	reviewed	BIP_HUMAN	BIP		Endoplasmic reticulum chaperone BiP (EC 3.6.4.10) (78 kDa glucose-regulated protein) (GRP-78) (Binding-immunoglobulin protein) (BiP) (Heat shock protein 70 family protein 5) (HSP70 family protein 5) (Heat shock protein family A member 5) (Immunoglobulin heavy chain-binding protein)	HSPA5 GRP78	Homo sapiens (Human)	654	3D-structure;Acetylation;ATP-binding;Chaperone;Cytoplasm;Direct protein sequencing;Endoplasmic reticulum;Host-virus interaction;Hydrolase;Isopeptide bond;Methylation;Nitration;Nucleotide-binding;Phosphoprotein;Reference proteome;Signal;Ubl conjugation	cellular response to antibiotic [GO:0071236]; cellular response to calcium ion [GO:0071277]; cellular response to cAMP [GO:0071320]; cellular response to gamma radiation [GO:0071480]; cellular response to glucose starvation [GO:0042149]; cellular response to interleukin-4 [GO:0071353]; cellular response to manganese ion [GO:0071287]; cellular response to nerve growth factor stimulus [GO:1990090];…	ATP binding [GO:0005524]; ATP hydrolysis activity [GO:0016887]; ATP-dependent protein folding chaperone [GO:0140662]; cadherin binding [GO:0045296]; calcium ion binding [GO:0005509]; chaperone binding [GO:0051087]; enzyme binding [GO:0019899]; heat shock protein binding [GO:0031072]; misfolded protein binding [GO:0051787]; protein domain specific binding [GO:0019904]; protein folding chaperone [G…	cell surface [GO:0009986]; cytoplasm [GO:0005737]; cytosol [GO:0005829]; endoplasmic reticulum [GO:0005783]; endoplasmic reticulum chaperone complex [GO:0034663]; endoplasmic reticulum lumen [GO:0005788]; endoplasmic reticulum membrane [GO:0005789]; endoplasmic reticulum-Golgi intermediate compartment [GO:0005793]; extracellular exosome [GO:0070062]; focal adhesion [GO:0005925]; integral componen…	cell surface [GO:0009986]; cytoplasm [GO:0005737]; cytosol [GO:0005829]; endoplasmic reticulum [GO:0005783]; endoplasmic reticulum chaperone complex [GO:0034663]; endoplasmic reticulum lumen [GO:0005788]; endoplasmic reticulum membrane [GO:0005789]; endoplasmic reticulum-Golgi intermediate compartment [GO:0005793]; extracellular exosome [GO:0070062]; focal adhesion [GO:0005925]; integral componen…	SUBCELLULAR LOCATION: Endoplasmic reticulum lumen {ECO:0000269|PubMed:21080038, ECO:0000269|PubMed:21289099, ECO:0000269|PubMed:23990668, ECO:0000269|PubMed:29497057}. Melanosome {ECO:0000269|PubMed:12643545}. Cytoplasm {ECO:0000250|UniProtKB:P20029}. Cell surface {ECO:0000269|PubMed:15098107, ECO:0000269|PubMed:20484814, ECO:0000269|PubMed:24355926, ECO:0000269|PubMed:27159390, ECO:0000269|PubMe…	PTM: AMPylated by FICD (PubMed:25601083). In unstressed cells, AMPylation at Thr-518 by FICD inactivates the chaperome activity: AMPylated form is locked in a relatively inert state and only weakly stimulated by J domain-containing proteins (By similarity). In response to endoplasmic reticulum stress, de-AMPylation by the same protein, FICD, restores the chaperone activity (By similarity). {ECO:0…	2840249; 15164053; 15489334; 1480470; 11160188; 9150946; 2294010; 9150948; 1550958; 20068231; 21269460; 21289099; 23349634; 12475965; 12699405; 12411443; 12643545; 15098107; 18621045; 17081065; 18502753; 18264092; 19538957; 20484814; 21080038; 22637475; 22905912; 23921388; 23990668; 23769672; 22689054; 24355926; 24275569; 24129315; 25218447; 25114211; 26045166; 25601083; 25755297; 25944712; 26657…
P11387	P11387	reviewed	TOP1_HUMAN	TOP1		DNA topoisomerase 1 (EC 5.6.2.1) (DNA topoisomerase I)	TOP1	Homo sapiens (Human)	765	3D-structure;Acetylation;Biological rhythms;Chromosomal rearrangement;Direct protein sequencing;DNA-binding;Host-virus interaction;Isomerase;Isopeptide bond;Nucleus;Phosphoprotein;Proto-oncogene;Reference proteome;Topoisomerase;Ubl conjugation	chromatin remodeling [GO:0006338]; chromosome segregation [GO:0007059]; circadian regulation of gene expression [GO:0032922]; circadian rhythm [GO:0007623]; DNA replication [GO:0006260]; DNA topological change [GO:0006265]; embryonic cleavage [GO:0040016]; peptidyl-serine phosphorylation [GO:0018105]; phosphorylation [GO:0016310]; programmed cell death [GO:0012501]; response to xenobiotic stimulu…	ATP binding [GO:0005524]; chromatin binding [GO:0003682]; DNA binding [GO:0003677]; DNA binding, bending [GO:0008301]; DNA topoisomerase type I (single strand cut, ATP-independent) activity [GO:0003917]; double-stranded DNA binding [GO:0003690]; protein domain specific binding [GO:0019904]; protein serine/threonine kinase activity [GO:0004674]; RNA binding [GO:0003723]; RNA polymerase II cis-regu…	chromosome [GO:0005694]; fibrillar center [GO:0001650]; male germ cell nucleus [GO:0001673]; nucleolus [GO:0005730]; nucleoplasm [GO:0005654]; nucleus [GO:0005634]; P-body [GO:0000932]; perikaryon [GO:0043204]; protein-DNA complex [GO:0032993]; ATP binding [GO:0005524]; chromatin binding [GO:0003682]; DNA binding [GO:0003677]; DNA binding, bending [GO:0008301]; DNA topoisomerase type I (single st…	chromosome [GO:0005694]; fibrillar center [GO:0001650]; male germ cell nucleus [GO:0001673]; nucleolus [GO:0005730]; nucleoplasm [GO:0005654]; nucleus [GO:0005634]; P-body [GO:0000932]; perikaryon [GO:0043204]; protein-DNA complex [GO:0032993]	SUBCELLULAR LOCATION: Nucleus, nucleolus {ECO:0000269|PubMed:12149243}. Nucleus, nucleoplasm {ECO:0000269|PubMed:12149243}. Note=Diffuse nuclear localization with some enrichment in nucleoli. On CPT treatment, cleared from nucleoli into nucleoplasm. Sumoylated forms found in both nucleoplasm and nucleoli.	PTM: Sumoylated. Lys-117 is the main site of sumoylation. Sumoylation plays a role in partitioning TOP1 between nucleoli and nucleoplasm. Levels are dramatically increased on camptothecin (CPT) treatment. {ECO:0000269|PubMed:12149243}.; PTM: Phosphorylation at Ser-506 by CK2 increases binding to supercoiled DNA and sensitivity to camptothecin. {ECO:0000269|PubMed:23185622}.	2833744; 1851751; 14702039; 11780052; 2176592; 7882333; 2461859; 2544263; 2479024; 10556215; 12149243; 17081983; 18003733; 18669648; 19413330; 19168442; 19608861; 20068231; 21269460; 21406692; 22904072; 23185622; 23186163; 24275569; 25218447; 25114211; 25772364; 25755297; 26030138; 28112733; 9488644; 9488652; 10841763; 12209008; 12426403; 12533542; 14594810; 15165849; 15801827; 16033260; 1849260;…
P11388-4	P11388	reviewed	TOP2A_HUMAN	TOP2A		DNA topoisomerase 2-alpha (EC 5.6.2.2) (DNA topoisomerase II, alpha isozyme)	TOP2A TOP2	Homo sapiens (Human)	1531	3D-structure;Acetylation;Alternative splicing;ATP-binding;Biological rhythms;Cytoplasm;Direct protein sequencing;DNA-binding;Isomerase;Isopeptide bond;Magnesium;Metal-binding;Nucleotide-binding;Nucleus;Phosphoprotein;Reference proteome;Topoisomerase;Ubl conjugation	apoptotic chromosome condensation [GO:0030263]; cellular response to DNA damage stimulus [GO:0006974]; chromosome segregation [GO:0007059]; DNA ligation [GO:0006266]; DNA topological change [GO:0006265]; embryonic cleavage [GO:0040016]; female meiotic nuclear division [GO:0007143]; hematopoietic progenitor cell differentiation [GO:0002244]; negative regulation of DNA duplex unwinding [GO:1905463]…	ATP binding [GO:0005524]; ATP-dependent activity, acting on DNA [GO:0008094]; chromatin binding [GO:0003682]; DNA binding [GO:0003677]; DNA binding, bending [GO:0008301]; DNA topoisomerase type II (double strand cut, ATP-hydrolyzing) activity [GO:0003918]; enzyme binding [GO:0019899]; histone deacetylase binding [GO:0042826]; magnesium ion binding [GO:0000287]; protein C-terminus binding [GO:0008…	chromosome, centromeric region [GO:0000775]; condensed chromosome [GO:0000793]; cytoplasm [GO:0005737]; DNA topoisomerase type II (double strand cut, ATP-hydrolyzing) complex [GO:0009330]; male germ cell nucleus [GO:0001673]; nucleolus [GO:0005730]; nucleoplasm [GO:0005654]; nucleus [GO:0005634]; protein-containing complex [GO:0032991]; ribonucleoprotein complex [GO:1990904]; ATP binding [GO:0005…	chromosome, centromeric region [GO:0000775]; condensed chromosome [GO:0000793]; cytoplasm [GO:0005737]; DNA topoisomerase type II (double strand cut, ATP-hydrolyzing) complex [GO:0009330]; male germ cell nucleus [GO:0001673]; nucleolus [GO:0005730]; nucleoplasm [GO:0005654]; nucleus [GO:0005634]; protein-containing complex [GO:0032991]; ribonucleoprotein complex [GO:1990904]	SUBCELLULAR LOCATION: Cytoplasm {ECO:0000269|PubMed:9155056}. Nucleus, nucleoplasm {ECO:0000269|PubMed:8299728}. Nucleus {ECO:0000269|PubMed:17567603, ECO:0000269|PubMed:22013166, ECO:0000269|PubMed:8299728, ECO:0000269|PubMed:9155056}. Nucleus, nucleolus {ECO:0000269|PubMed:9155056}.	PTM: Phosphorylation has no effect on catalytic activity. However, phosphorylation at Ser-1106 by CSNK1D/CK1 promotes DNA cleavable complex formation. {ECO:0000269|PubMed:10942766, ECO:0000269|PubMed:18062778, ECO:0000269|PubMed:19043076, ECO:0000269|Ref.11}.	2845399; 8393377; 9795238; 10095062; 16625196; 15489334; 8299728; 9155056; 10942766; 12821127; 12711669; 15126503; 17081983; 16964243; 17924679; 17567603; 18062778; 18220336; 18691976; 18790802; 18669648; 19413330; 19222228; 19697956; 19043076; 19690332; 20457750; 20068231; 21269460; 21406692; 23022727; 22013166; 22814378; 22323612; 23186163; 23652018; 25218447; 25114211; 25772364; 25755297; 2603…
P11474	P11474	reviewed	ERR1_HUMAN	ERR1		Steroid hormone receptor ERR1 (Estrogen receptor-like 1) (Estrogen-related receptor alpha) (ERR-alpha) (Nuclear receptor subfamily 3 group B member 1)	ESRRA ERR1 ESRL1 NR3B1	Homo sapiens (Human)	423	3D-structure;Acetylation;Alternative splicing;Cytoplasm;Direct protein sequencing;DNA-binding;Isopeptide bond;Metal-binding;Nucleus;Phosphoprotein;Receptor;Reference proteome;Transcription;Transcription regulation;Ubl conjugation;Zinc;Zinc-finger	cartilage development [GO:0051216]; positive regulation of cellular response to insulin stimulus [GO:1900078]; positive regulation of transcription by RNA polymerase II [GO:0045944]; regulation of cell population proliferation [GO:0042127]; regulation of DNA-templated transcription [GO:0006355]; regulation of ossification [GO:0030278]; regulation of osteoblast differentiation [GO:0045667]; regula…	DNA-binding transcription factor activity [GO:0003700]; DNA-binding transcription factor activity, RNA polymerase II-specific [GO:0000981]; nuclear receptor activity [GO:0004879]; nuclear steroid receptor activity [GO:0003707]; protein domain specific binding [GO:0019904]; RNA polymerase II cis-regulatory region sequence-specific DNA binding [GO:0000978]; sequence-specific DNA binding [GO:0043565…	chromatin [GO:0000785]; cytoplasm [GO:0005737]; fibrillar center [GO:0001650]; intercellular bridge [GO:0045171]; microtubule cytoskeleton [GO:0015630]; nucleoplasm [GO:0005654]; nucleus [GO:0005634]; DNA-binding transcription factor activity [GO:0003700]; DNA-binding transcription factor activity, RNA polymerase II-specific [GO:0000981]; nuclear receptor activity [GO:0004879]; nuclear steroid re…	chromatin [GO:0000785]; cytoplasm [GO:0005737]; fibrillar center [GO:0001650]; intercellular bridge [GO:0045171]; microtubule cytoskeleton [GO:0015630]; nucleoplasm [GO:0005654]; nucleus [GO:0005634]	SUBCELLULAR LOCATION: Nucleus {ECO:0000255|PROSITE-ProRule:PRU00407, ECO:0000269|PubMed:18063693, ECO:0000269|PubMed:21190936}. Cytoplasm {ECO:0000269|PubMed:21190936}. Note=Co-localizes to the cytoplasm only in presence of MAPK15. {ECO:0000269|PubMed:21190936}.	PTM: Phosphorylation on Ser-19 enhances sumoylation on Lys-14 increasing repression of transcriptional activity. {ECO:0000269|PubMed:17676930, ECO:0000269|PubMed:18063693}.; PTM: Sumoylated with SUMO2. Main site is Lys-14 which is enhanced by phosphorylation on Ser-19, cofactor activation, and by interaction with PIAS4. Sumoylation enhances repression of transcriptional activity, but has no effec…	3267207; 8621448; 16554811; 8224847; 9271417; 12522104; 16150865; 17676930; 18063693; 18669648; 20484414; 21190936; 23836911; 25772364; 25755297; 28112733; 15337744; 18441008
P12004	P12004	reviewed	PCNA_HUMAN	PCNA		Proliferating cell nuclear antigen (PCNA) (Cyclin)	PCNA	Homo sapiens (Human)	261	3D-structure;Acetylation;Deafness;Direct protein sequencing;Disease variant;DNA damage;DNA repair;DNA replication;DNA-binding;Dwarfism;Host-virus interaction;Isopeptide bond;Methylation;Neurodegeneration;Nucleus;Phosphoprotein;Reference proteome;Ubl conjugation	base-excision repair, gap-filling [GO:0006287]; cellular response to hydrogen peroxide [GO:0070301]; cellular response to UV [GO:0034644]; cellular response to xenobiotic stimulus [GO:0071466]; epithelial cell differentiation [GO:0030855]; estrous cycle [GO:0044849]; heart development [GO:0007507]; leading strand elongation [GO:0006272]; liver regeneration [GO:0097421]; mismatch repair [GO:000629…	chromatin binding [GO:0003682]; damaged DNA binding [GO:0003684]; dinucleotide insertion or deletion binding [GO:0032139]; DNA polymerase binding [GO:0070182]; DNA polymerase processivity factor activity [GO:0030337]; enzyme binding [GO:0019899]; histone acetyltransferase binding [GO:0035035]; identical protein binding [GO:0042802]; MutLalpha complex binding [GO:0032405]; nuclear estrogen recepto…	centrosome [GO:0005813]; chromatin [GO:0000785]; chromosome, telomeric region [GO:0000781]; cyclin-dependent protein kinase holoenzyme complex [GO:0000307]; extracellular exosome [GO:0070062]; male germ cell nucleus [GO:0001673]; nuclear body [GO:0016604]; nuclear lamina [GO:0005652]; nuclear replication fork [GO:0043596]; nucleoplasm [GO:0005654]; nucleus [GO:0005634]; PCNA complex [GO:0043626];…	centrosome [GO:0005813]; chromatin [GO:0000785]; chromosome, telomeric region [GO:0000781]; cyclin-dependent protein kinase holoenzyme complex [GO:0000307]; extracellular exosome [GO:0070062]; male germ cell nucleus [GO:0001673]; nuclear body [GO:0016604]; nuclear lamina [GO:0005652]; nuclear replication fork [GO:0043596]; nucleoplasm [GO:0005654]; nucleus [GO:0005634]; PCNA complex [GO:0043626];…	SUBCELLULAR LOCATION: Nucleus {ECO:0000269|PubMed:15543136, ECO:0000269|PubMed:24115439, ECO:0000269|PubMed:24939902}. Note=Colocalizes with CREBBP, EP300 and POLD1 to sites of DNA damage (PubMed:24939902). Forms nuclear foci representing sites of ongoing DNA replication and vary in morphology and number during S phase (PubMed:15543136). Co-localizes with SMARCA5/SNF2H and BAZ1B/WSTF at replicati…	PTM: Phosphorylated. Phosphorylation at Tyr-211 by EGFR stabilizes chromatin-associated PCNA. {ECO:0000269|PubMed:17115032}.; PTM: Acetylated by CREBBP and p300/EP300; preferentially acetylated by CREBBP on Lys-80, Lys-13 and Lys-14 and on Lys-77 by p300/EP300 upon loading on chromatin in response to UV irradiation (PubMed:24939902, PubMed:19419956). Lysine acetylation disrupts association with c…	2882507; 2565339; 14702039; 11780052; 15489334; 2882422; 9305916; 9302295; 9566895; 11595739; 11376153; 11784855; 12786946; 12522211; 15225546; 15149598; 15543136; 16510448; 17130289; 16949367; 17115032; 17108083; 18948756; 18794347; 18499658; 18703516; 19443450; 18316726; 18719106; 19419956; 19608861; 20147293; 20733054; 20129063; 20227374; 19995904; 20457750; 21269460; 21549307; 21628590; 22148…
P12277	P12277	reviewed	KCRB_HUMAN	KCRB		Creatine kinase B-type (EC 2.7.3.2) (Brain creatine kinase) (B-CK) (Creatine kinase B chain) (Creatine phosphokinase B-type) (CPK-B)	CKB CKBB	Homo sapiens (Human)	381	3D-structure;ATP-binding;Cytoplasm;Direct protein sequencing;Kinase;Mitochondrion;Nitration;Nucleotide-binding;Phosphoprotein;Reference proteome;Transferase	cellular chloride ion homeostasis [GO:0030644]; cerebellum development [GO:0021549]; phosphocreatine biosynthetic process [GO:0046314]; phosphorylation [GO:0016310]; substantia nigra development [GO:0021762]	ATP binding [GO:0005524]; creatine kinase activity [GO:0004111]; kinase activity [GO:0016301]; ubiquitin protein ligase binding [GO:0031625]	cytosol [GO:0005829]; dendrite [GO:0030425]; extracellular exosome [GO:0070062]; extracellular space [GO:0005615]; mitochondrion [GO:0005739]; neuronal cell body [GO:0043025]; nucleus [GO:0005634]; ATP binding [GO:0005524]; creatine kinase activity [GO:0004111]; kinase activity [GO:0016301]; ubiquitin protein ligase binding [GO:0031625]; cellular chloride ion homeostasis [GO:0030644]; cerebellum …	cytosol [GO:0005829]; dendrite [GO:0030425]; extracellular exosome [GO:0070062]; extracellular space [GO:0005615]; mitochondrion [GO:0005739]; neuronal cell body [GO:0043025]; nucleus [GO:0005634]	SUBCELLULAR LOCATION: Cytoplasm, cytosol {ECO:0000250|UniProtKB:Q04447}. Mitochondrion {ECO:0000250|UniProtKB:Q04447}. Note=Localizes to the mitochondria of thermogenic fat cells via the internal MTS-like signal (iMTS-L) region. {ECO:0000250|UniProtKB:Q04447}.		3034271; 3692484; 2883200; 2771648; 14702039; 15489334; 2828370; 7637327; 8186255; 18669648; 20068231; 21269460; 22905912; 23186163; 18977227
P12956	P12956	reviewed	XRCC6_HUMAN	XRCC6		X-ray repair cross-complementing protein 6 (EC 3.6.4.-) (EC 4.2.99.-) (5'-deoxyribose-5-phosphate lyase Ku70) (5'-dRP lyase Ku70) (70 kDa subunit of Ku antigen) (ATP-dependent DNA helicase 2 subunit 1) (ATP-dependent DNA helicase II 70 kDa subunit) (CTC box-binding factor 75 kDa subunit) (CTC75) (CTCBF) (DNA repair protein XRCC6) (Lupus Ku autoantigen protein p70) (Ku70) (Thyroid-lupus autoantige…	XRCC6 G22P1	Homo sapiens (Human)	609	3D-structure;Acetylation;Activator;ADP-ribosylation;Alternative splicing;ATP-binding;Chromosome;Direct protein sequencing;DNA damage;DNA recombination;DNA repair;DNA-binding;Helicase;Host-virus interaction;Hydrolase;Immunity;Innate immunity;Isopeptide bond;Lyase;Multifunctional enzyme;Nucleotide-binding;Nucleus;Phosphoprotein;Reference proteome;Systemic lupus erythematosus;Transcription;Transcrip…	activation of innate immune response [GO:0002218]; cellular response to gamma radiation [GO:0071480]; cellular response to X-ray [GO:0071481]; DNA ligation [GO:0006266]; double-strand break repair via classical nonhomologous end joining [GO:0097680]; double-strand break repair via nonhomologous end joining [GO:0006303]; innate immune response [GO:0045087]; negative regulation of DNA-templated tra…	5'-deoxyribose-5-phosphate lyase activity [GO:0051575]; ATP binding [GO:0005524]; ATP-dependent activity, acting on DNA [GO:0008094]; cyclin binding [GO:0030332]; damaged DNA binding [GO:0003684]; DNA binding [GO:0003677]; DNA helicase activity [GO:0003678]; double-stranded DNA binding [GO:0003690]; hydrolase activity [GO:0016787]; protein C-terminus binding [GO:0008022]; protein-containing compl…	chromosome, telomeric region [GO:0000781]; cytosol [GO:0005829]; DNA-dependent protein kinase complex [GO:0070418]; extracellular region [GO:0005576]; ficolin-1-rich granule lumen [GO:1904813]; Ku70:Ku80 complex [GO:0043564]; membrane [GO:0016020]; nonhomologous end joining complex [GO:0070419]; nuclear telomere cap complex [GO:0000783]; nucleolus [GO:0005730]; nucleoplasm [GO:0005654]; nucleus […	chromosome, telomeric region [GO:0000781]; cytosol [GO:0005829]; DNA-dependent protein kinase complex [GO:0070418]; extracellular region [GO:0005576]; ficolin-1-rich granule lumen [GO:1904813]; Ku70:Ku80 complex [GO:0043564]; membrane [GO:0016020]; nonhomologous end joining complex [GO:0070419]; nuclear telomere cap complex [GO:0000783]; nucleolus [GO:0005730]; nucleoplasm [GO:0005654]; nucleus […	SUBCELLULAR LOCATION: Nucleus {ECO:0000269|PubMed:22442688}. Chromosome {ECO:0000269|PubMed:22442688}.	PTM: Phosphorylation by PRKDC may enhance helicase activity. Phosphorylation of Ser-51 does not affect DNA repair. {ECO:0000269|PubMed:10026262, ECO:0000269|PubMed:12547193, ECO:0000269|PubMed:9362500}.; PTM: ADP-ribosylated by PARP3. {ECO:0000269|PubMed:24598253}.	2917966; 2466842; 1608402; 14702039; 10591208; 15489334; 1537839; 8605992; 8621488; 7882982; 7957065; 9362500; 9742108; 10026262; 10377944; 10219089; 12509254; 12145306; 12547193; 14654843; 15075319; 18669648; 19413330; 19690332; 19608861; 20493174; 23972994; 23689425; 27063109; 20383123; 20068231; 21269460; 21406692; 22223895; 22442688; 23685356; 23186163; 24610814; 24275569; 25218447; 24598253;…
P13010	P13010	reviewed	XRCC5_HUMAN	XRCC5		X-ray repair cross-complementing protein 5 (EC 3.6.4.-) (86 kDa subunit of Ku antigen) (ATP-dependent DNA helicase 2 subunit 2) (ATP-dependent DNA helicase II 80 kDa subunit) (CTC box-binding factor 85 kDa subunit) (CTC85) (CTCBF) (DNA repair protein XRCC5) (Ku80) (Ku86) (Lupus Ku autoantigen protein p86) (Nuclear factor IV) (Thyroid-lupus autoantigen) (TLAA) (X-ray repair complementing defective…	XRCC5 G22P2	Homo sapiens (Human)	732	3D-structure;Acetylation;Activator;ADP-ribosylation;ATP-binding;Chromosome;Direct protein sequencing;DNA damage;DNA recombination;DNA repair;DNA-binding;Helicase;Host-virus interaction;Hydrolase;Immunity;Innate immunity;Isopeptide bond;Nucleotide-binding;Nucleus;Phosphoprotein;Reference proteome;Ribosome biogenesis;Systemic lupus erythematosus;Transcription;Transcription regulation;Ubl conjugation	activation of innate immune response [GO:0002218]; brain development [GO:0007420]; cellular hyperosmotic salinity response [GO:0071475]; cellular response to DNA damage stimulus [GO:0006974]; cellular response to fatty acid [GO:0071398]; cellular response to gamma radiation [GO:0071480]; cellular response to leukemia inhibitory factor [GO:1990830]; cellular response to X-ray [GO:0071481]; DNA rec…	ATP binding [GO:0005524]; ATP-dependent activity, acting on DNA [GO:0008094]; damaged DNA binding [GO:0003684]; DNA binding [GO:0003677]; DNA end binding [GO:0045027]; DNA helicase activity [GO:0003678]; double-stranded DNA binding [GO:0003690]; enzyme activator activity [GO:0008047]; hydrolase activity [GO:0016787]; protein C-terminus binding [GO:0008022]; protein-containing complex binding [GO:…	chromosome, telomeric region [GO:0000781]; cytosol [GO:0005829]; DNA-dependent protein kinase complex [GO:0070418]; extracellular region [GO:0005576]; Ku70:Ku80 complex [GO:0043564]; membrane [GO:0016020]; nonhomologous end joining complex [GO:0070419]; nuclear telomere cap complex [GO:0000783]; nucleolus [GO:0005730]; nucleoplasm [GO:0005654]; nucleus [GO:0005634]; plasma membrane [GO:0005886]; …	chromosome, telomeric region [GO:0000781]; cytosol [GO:0005829]; DNA-dependent protein kinase complex [GO:0070418]; extracellular region [GO:0005576]; Ku70:Ku80 complex [GO:0043564]; membrane [GO:0016020]; nonhomologous end joining complex [GO:0070419]; nuclear telomere cap complex [GO:0000783]; nucleolus [GO:0005730]; nucleoplasm [GO:0005654]; nucleus [GO:0005634]; plasma membrane [GO:0005886]; …	SUBCELLULAR LOCATION: Nucleus {ECO:0000269|PubMed:22442688, ECO:0000269|PubMed:32103174}. Nucleus, nucleolus {ECO:0000269|PubMed:22002106, ECO:0000269|PubMed:32103174}. Chromosome {ECO:0000269|PubMed:22442688}.	PTM: ADP-ribosylated by PARP3. {ECO:0000269|PubMed:24598253}.; PTM: Phosphorylated on serine residues. Phosphorylation by PRKDC may enhance helicase activity. {ECO:0000269|PubMed:10026262}.; PTM: Sumoylated. {ECO:0000269|PubMed:15561718}.; PTM: Ubiquitinated by RNF8 via 'Lys-48'-linked ubiquitination following DNA damage, leading to its degradation and removal from DNA damage sites (PubMed:222668…	2760028; 2308937; 14702039; 15489334; 2211668; 7957065; 8605992; 2212941; 8031790; 8621488; 1537839; 7882982; 10026262; 12145306; 15075319; 14704337; 15561718; 15758953; 17396150; 17353262; 19690332; 19608861; 23972994; 23689425; 27063109; 20383123; 21269460; 22002106; 22442688; 22266820; 23186163; 24610814; 24275569; 24598253; 25114211; 25852083; 25941166; 25670504; 26359349; 26030138; 25944712;…
P14550	P14550	reviewed	AK1A1_HUMAN	AK1A1		Aldo-keto reductase family 1 member A1 (EC 1.1.1.2) (EC 1.1.1.372) (EC 1.1.1.54) (Alcohol dehydrogenase [NADP(+)]) (Aldehyde reductase) (Glucuronate reductase) (EC 1.1.1.19) (Glucuronolactone reductase) (EC 1.1.1.20)	AKR1A1 ALDR1 ALR	Homo sapiens (Human)	325	3D-structure;Acetylation;Cell membrane;Cytoplasm;Direct protein sequencing;Lipid metabolism;Membrane;NADP;Oxidoreductase;Phosphoprotein;Reference proteome	aldehyde catabolic process [GO:0046185]; cellular detoxification of aldehyde [GO:0110095]; D-glucuronate catabolic process [GO:0042840]; daunorubicin metabolic process [GO:0044597]; doxorubicin metabolic process [GO:0044598]; glucuronate catabolic process to xylulose 5-phosphate [GO:0019640]; glutathione derivative biosynthetic process [GO:1901687]; L-ascorbic acid biosynthetic process [GO:001985…	alditol:NADP+ 1-oxidoreductase activity [GO:0004032]; aldo-keto reductase (NADP) activity [GO:0004033]; allyl-alcohol dehydrogenase activity [GO:0047655]; glucuronolactone reductase activity [GO:0047941]; glycerol dehydrogenase [NADP+] activity [GO:0047956]; L-glucuronate reductase activity [GO:0047939]; methylglyoxal reductase (NADPH-dependent, acetol producing) [GO:1990002]; oxidoreductase acti…	apical plasma membrane [GO:0016324]; cytosol [GO:0005829]; extracellular exosome [GO:0070062]; extracellular space [GO:0005615]; synapse [GO:0045202]; alditol:NADP+ 1-oxidoreductase activity [GO:0004032]; aldo-keto reductase (NADP) activity [GO:0004033]; allyl-alcohol dehydrogenase activity [GO:0047655]; glucuronolactone reductase activity [GO:0047941]; glycerol dehydrogenase [NADP+] activity [GO…	apical plasma membrane [GO:0016324]; cytosol [GO:0005829]; extracellular exosome [GO:0070062]; extracellular space [GO:0005615]; synapse [GO:0045202]	SUBCELLULAR LOCATION: Cytoplasm, cytosol {ECO:0000250|UniProtKB:Q9JII6}. Apical cell membrane {ECO:0000250|UniProtKB:Q9JII6}.		2498333; 10393438; 10486210; 14702039; 16710414; 15489334; 3615425; 7669785; 10510318; 11306097; 18276838; 19413330; 21269460; 23186163; 24275569; 25944712; 15299353
P14854	P14854	reviewed	CX6B1_HUMAN	CX6B1		Cytochrome c oxidase subunit 6B1 (Cytochrome c oxidase subunit VIb isoform 1) (COX VIb-1)	COX6B1 COX6B	Homo sapiens (Human)	86	3D-structure;Acetylation;Disease variant;Disulfide bond;Membrane;Mitochondrion;Mitochondrion inner membrane;Primary mitochondrial disease;Reference proteome	cellular respiration [GO:0045333]; mitochondrial electron transport, cytochrome c to oxygen [GO:0006123]; substantia nigra development [GO:0021762]	cytochrome-c oxidase activity [GO:0004129]	mitochondrial inner membrane [GO:0005743]; mitochondrial membrane [GO:0031966]; mitochondrial respiratory chain complex IV [GO:0005751]; mitochondrion [GO:0005739]; respiratory chain complex IV [GO:0045277]; cytochrome-c oxidase activity [GO:0004129]; cellular respiration [GO:0045333]; mitochondrial electron transport, cytochrome c to oxygen [GO:0006123]; substantia nigra development [GO:0021762]	mitochondrial inner membrane [GO:0005743]; mitochondrial membrane [GO:0031966]; mitochondrial respiratory chain complex IV [GO:0005751]; mitochondrion [GO:0005739]; respiratory chain complex IV [GO:0045277]	SUBCELLULAR LOCATION: Mitochondrion inner membrane {ECO:0000269|PubMed:30030519}; Peripheral membrane protein {ECO:0000269|PubMed:30030519}; Intermembrane side {ECO:0000269|PubMed:30030519}.		2537962; 2172092; 1651883; 14702039; 15057824; 15489334; 1647217; 21269460; 22814378; 24275569; 25944712; 28844695; 30030519; 18499082; 24781756	PATHWAY: Energy metabolism; oxidative phosphorylation. {ECO:0000250|UniProtKB:Q01519}.
P14866	P14866	reviewed	HNRPL_HUMAN	HNRPL		Heterogeneous nuclear ribonucleoprotein L (hnRNP L)	HNRNPL HNRPL P/OKcl.14	Homo sapiens (Human)	589	3D-structure;Acetylation;Alternative splicing;Cytoplasm;Direct protein sequencing;Isopeptide bond;Methylation;Nucleus;Phosphoprotein;Reference proteome;Repeat;Ribonucleoprotein;RNA-binding;Ubl conjugation	cellular response to amino acid starvation [GO:0034198]; circadian rhythm [GO:0007623]; mRNA processing [GO:0006397]; negative regulation of DNA-templated transcription [GO:0045892]; negative regulation of mRNA splicing, via spliceosome [GO:0048025]; positive regulation of mRNA binding [GO:1902416]; positive regulation of translation [GO:0045727]; regulation of alternative mRNA splicing, via spli…	mRNA 3'-UTR binding [GO:0003730]; mRNA binding [GO:0003729]; mRNA CDS binding [GO:1990715]; pre-mRNA intronic binding [GO:0097157]; RNA binding [GO:0003723]; transcription cis-regulatory region binding [GO:0000976]	chromatin [GO:0000785]; cytoplasm [GO:0005737]; cytosol [GO:0005829]; extracellular exosome [GO:0070062]; membrane [GO:0016020]; nucleoplasm [GO:0005654]; nucleus [GO:0005634]; perinuclear region of cytoplasm [GO:0048471]; ribonucleoprotein complex [GO:1990904]; ribonucleoprotein granule [GO:0035770]; mRNA 3'-UTR binding [GO:0003730]; mRNA binding [GO:0003729]; mRNA CDS binding [GO:1990715]; pre-…	chromatin [GO:0000785]; cytoplasm [GO:0005737]; cytosol [GO:0005829]; extracellular exosome [GO:0070062]; membrane [GO:0016020]; nucleoplasm [GO:0005654]; nucleus [GO:0005634]; perinuclear region of cytoplasm [GO:0048471]; ribonucleoprotein complex [GO:1990904]; ribonucleoprotein granule [GO:0035770]	SUBCELLULAR LOCATION: Nucleus, nucleoplasm {ECO:0000269|PubMed:17289661, ECO:0000269|PubMed:2687284, ECO:0000305|PubMed:26051023}. Cytoplasm {ECO:0000269|PubMed:17289661}. Note=Localized in cytoplasmic mRNP granules containing untranslated mRNAs. These granules are not identical with P bodies or stress granules. {ECO:0000269|PubMed:17289661}.	PTM: Several isoelectric forms of the L protein are probably the results of post-translational modifications.; PTM: Phosphorylation at Ser-544 by CaMK4 enhances interaction with a CaMK4-responsive RNA element (CaRRE1), and prevents inclusion of the stress axis-regulated exon (STREX) of the KCNMA1 potassium channel transcripts upon membrane depolarization. {ECO:0000269|PubMed:22570490}.	11280764; 14702039; 15057824; 2687284; 1286667; 11809897; 17289661; 18161049; 18669648; 18669861; 19332550; 19124611; 19608861; 20068231; 21269460; 21406692; 22570490; 22814378; 23186163; 24275569; 24164894; 25218447; 25623890; 25772364; 26051023; 25755297; 25944712; 28112733; 33174841; 23782695
P15880	P15880	reviewed	RS2_HUMAN	RS2		40S ribosomal protein S2 (40S ribosomal protein S4) (Protein LLRep3) (Small ribosomal subunit protein uS5)	RPS2 RPS4	Homo sapiens (Human)	293	3D-structure;Acetylation;Citrullination;Direct protein sequencing;Isopeptide bond;Phosphoprotein;Reference proteome;Repeat;Ribonucleoprotein;Ribosomal protein;Ubl conjugation	cytoplasmic translation [GO:0002181]; positive regulation of ubiquitin-protein transferase activity [GO:0051443]; translation [GO:0006412]	cadherin binding [GO:0045296]; enzyme binding [GO:0019899]; fibroblast growth factor binding [GO:0017134]; mRNA binding [GO:0003729]; RNA binding [GO:0003723]; structural constituent of ribosome [GO:0003735]	cytoplasm [GO:0005737]; cytosol [GO:0005829]; cytosolic ribosome [GO:0022626]; cytosolic small ribosomal subunit [GO:0022627]; extracellular exosome [GO:0070062]; focal adhesion [GO:0005925]; membrane [GO:0016020]; nucleoplasm [GO:0005654]; nucleus [GO:0005634]; cadherin binding [GO:0045296]; enzyme binding [GO:0019899]; fibroblast growth factor binding [GO:0017134]; mRNA binding [GO:0003729]; RN…	cytoplasm [GO:0005737]; cytosol [GO:0005829]; cytosolic ribosome [GO:0022626]; cytosolic small ribosomal subunit [GO:0022627]; extracellular exosome [GO:0070062]; focal adhesion [GO:0005925]; membrane [GO:0016020]; nucleoplasm [GO:0005654]; nucleus [GO:0005634]		PTM: Citrullinated by PADI4 in the Arg/Gly-rich region. {ECO:0000269|PubMed:21584310}.; PTM: Asymmetric arginine dimethylation by PRMT3 occurs at multiple sites in the Arg/Gly-rich region.	2308862; 14702039; 15489334; 8706699; 14654843; 15473865; 18669648; 19690332; 19608861; 20068231; 21269460; 21584310; 22814378; 23186163; 24524803; 24275569; 25114211; 25944712; 28132843; 28112733; 23636399; 30530495
P16104	P16104	reviewed	H2AX_HUMAN	H2AX		Histone H2AX (H2a/x) (Histone H2A.X)	H2AX H2AFX	Homo sapiens (Human)	143	3D-structure;Acetylation;Cell cycle;Chromosome;DNA damage;DNA recombination;DNA repair;DNA-binding;Host-virus interaction;Isopeptide bond;Meiosis;Nucleosome core;Nucleus;Phosphoprotein;Reference proteome;Ubl conjugation	cellular response to DNA damage stimulus [GO:0006974]; cellular response to gamma radiation [GO:0071480]; cellular senescence [GO:0090398]; cerebral cortex development [GO:0021987]; DNA damage checkpoint signaling [GO:0000077]; double-strand break repair [GO:0006302]; double-strand break repair via homologous recombination [GO:0000724]; meiotic cell cycle [GO:0051321]; nucleosome assembly [GO:000…	damaged DNA binding [GO:0003684]; DNA binding [GO:0003677]; enzyme binding [GO:0019899]; histone binding [GO:0042393]; protein heterodimerization activity [GO:0046982]; structural constituent of chromatin [GO:0030527]	centrosome [GO:0005813]; condensed nuclear chromosome [GO:0000794]; extracellular exosome [GO:0070062]; male germ cell nucleus [GO:0001673]; nuclear speck [GO:0016607]; nucleoplasm [GO:0005654]; nucleosome [GO:0000786]; nucleus [GO:0005634]; replication fork [GO:0005657]; site of DNA damage [GO:0090734]; site of double-strand break [GO:0035861]; XY body [GO:0001741]; damaged DNA binding [GO:00036…	centrosome [GO:0005813]; condensed nuclear chromosome [GO:0000794]; extracellular exosome [GO:0070062]; male germ cell nucleus [GO:0001673]; nuclear speck [GO:0016607]; nucleoplasm [GO:0005654]; nucleosome [GO:0000786]; nucleus [GO:0005634]; replication fork [GO:0005657]; site of DNA damage [GO:0090734]; site of double-strand break [GO:0035861]; XY body [GO:0001741]	SUBCELLULAR LOCATION: Nucleus {ECO:0000269|PubMed:12419185, ECO:0000269|PubMed:12660252, ECO:0000269|PubMed:12697768, ECO:0000269|PubMed:15613478, ECO:0000269|PubMed:24429368}. Chromosome {ECO:0000269|PubMed:10959836, ECO:0000269|PubMed:11673449, ECO:0000269|PubMed:12607005, ECO:0000269|PubMed:12660252, ECO:0000269|PubMed:15059890, ECO:0000269|PubMed:15201865, ECO:0000269|PubMed:15613478}.	PTM: Phosphorylated on Ser-140 (to form gamma-H2AX or H2AX139ph) in response to DNA double strand breaks (DSBs) generated by exogenous genotoxic agents and by stalled replication forks, and may also occur during meiotic recombination events and immunoglobulin class switching in lymphocytes. Phosphorylation can extend up to several thousand nucleosomes from the actual site of the DSB and may mark …	2587254; 15489334; 9488723; 10477747; 10959836; 10734083; 11673449; 12419185; 12697768; 12660252; 12607005; 14627815; 15059890; 15201865; 15489221; 15613478; 16310392; 16820410; 18001824; 18001825; 17709392; 17525332; 19203578; 19203579; 19092802; 19234442; 20068231; 21406692; 22980979; 24429368; 25218447; 26438602; 26734725; 26721387; 28112733; 27715493; 22154951
P17028	P17028	reviewed	ZNF24_HUMAN	ZNF24		Zinc finger protein 24 (Retinoic acid suppression protein A) (RSG-A) (Zinc finger and SCAN domain-containing protein 3) (Zinc finger protein 191) (Zinc finger protein KOX17)	ZNF24 KOX17 ZNF191 ZSCAN3	Homo sapiens (Human)	368	3D-structure;Alternative splicing;DNA-binding;Isopeptide bond;Metal-binding;Nucleus;Phosphoprotein;Reference proteome;Repeat;Repressor;Transcription;Transcription regulation;Ubl conjugation;Zinc;Zinc-finger	myelination [GO:0042552]; negative regulation of DNA-templated transcription [GO:0045892]; positive regulation of transcription by RNA polymerase II [GO:0045944]; regulation of transcription by RNA polymerase II [GO:0006357]	DNA-binding transcription activator activity, RNA polymerase II-specific [GO:0001228]; DNA-binding transcription factor activity, RNA polymerase II-specific [GO:0000981]; identical protein binding [GO:0042802]; metal ion binding [GO:0046872]; RNA polymerase II cis-regulatory region sequence-specific DNA binding [GO:0000978]; sequence-specific DNA binding [GO:0043565]	nucleoplasm [GO:0005654]; nucleus [GO:0005634]; DNA-binding transcription activator activity, RNA polymerase II-specific [GO:0001228]; DNA-binding transcription factor activity, RNA polymerase II-specific [GO:0000981]; identical protein binding [GO:0042802]; metal ion binding [GO:0046872]; RNA polymerase II cis-regulatory region sequence-specific DNA binding [GO:0000978]; sequence-specific DNA bi…	nucleoplasm [GO:0005654]; nucleus [GO:0005634]	SUBCELLULAR LOCATION: Nucleus {ECO:0000255|PROSITE-ProRule:PRU00187, ECO:0000269|PubMed:24224020}.	PTM: Sumoylated. {ECO:0000269|PubMed:15561718}.	10585455; 14702039; 16177791; 15489334; 2288909; 15561718; 15592455; 17525332; 18669648; 20068231; 21269460; 23186163; 24224020; 25218447; 25114211; 25772364; 25755297; 28112733
P17029	P17029	reviewed	ZKSC1_HUMAN	ZKSC1		Zinc finger protein with KRAB and SCAN domains 1 (Zinc finger protein 139) (Zinc finger protein 36) (Zinc finger protein KOX18)	ZKSCAN1 KOX18 ZNF139 ZNF36	Homo sapiens (Human)	563	DNA-binding;Isopeptide bond;Metal-binding;Nucleus;Phosphoprotein;Reference proteome;Repeat;Transcription;Transcription regulation;Ubl conjugation;Zinc;Zinc-finger	regulation of transcription by RNA polymerase II [GO:0006357]	DNA-binding transcription factor activity, RNA polymerase II-specific [GO:0000981]; metal ion binding [GO:0046872]; RNA polymerase II cis-regulatory region sequence-specific DNA binding [GO:0000978]	nucleus [GO:0005634]; DNA-binding transcription factor activity, RNA polymerase II-specific [GO:0000981]; metal ion binding [GO:0046872]; RNA polymerase II cis-regulatory region sequence-specific DNA binding [GO:0000978]; regulation of transcription by RNA polymerase II [GO:0006357]	nucleus [GO:0005634]	SUBCELLULAR LOCATION: Nucleus {ECO:0000255|PROSITE-ProRule:PRU00187}.		12693554; 17974005; 12690205; 15489334; 7557990; 2288909; 18691976; 18669648; 19369195; 19690332; 20068231; 23186163; 24275569; 25218447; 25772364; 28112733
P17480	P17480	reviewed	UBF1_HUMAN	UBF1		Nucleolar transcription factor 1 (Autoantigen NOR-90) (Upstream-binding factor 1) (UBF-1)	UBTF UBF UBF1	Homo sapiens (Human)	764	3D-structure;Acetylation;Activator;Alternative splicing;Disease variant;DNA-binding;Intellectual disability;Neurodegeneration;Nucleus;Phosphoprotein;Reference proteome;Repeat;Transcription;Transcription regulation	positive regulation of transcription by RNA polymerase I [GO:0045943]; transcription by RNA polymerase I [GO:0006360]; transcription initiation at RNA polymerase I promoter [GO:0006361]	chromatin binding [GO:0003682]; RNA binding [GO:0003723]; RNA polymerase I cis-regulatory region sequence-specific DNA binding [GO:0001165]; RNA polymerase I core promoter sequence-specific DNA binding [GO:0001164]; RNA polymerase I general transcription initiation factor activity [GO:0001181]; scaffold protein binding [GO:0097110]	fibrillar center [GO:0001650]; nucleolus [GO:0005730]; nucleoplasm [GO:0005654]; nucleus [GO:0005634]; chromatin binding [GO:0003682]; RNA binding [GO:0003723]; RNA polymerase I cis-regulatory region sequence-specific DNA binding [GO:0001165]; RNA polymerase I core promoter sequence-specific DNA binding [GO:0001164]; RNA polymerase I general transcription initiation factor activity [GO:0001181]; …	fibrillar center [GO:0001650]; nucleolus [GO:0005730]; nucleoplasm [GO:0005654]; nucleus [GO:0005634]	SUBCELLULAR LOCATION: Nucleus, nucleolus {ECO:0000250|UniProtKB:P25976}.	PTM: Phosphorylated and activated by PIK3CA. {ECO:0000250|UniProtKB:P25976}.	2330041; 1940801; 14702039; 15489334; 7982918; 7491500; 18669648; 19413330; 20075868; 20068231; 21269460; 21930779; 21406692; 22814378; 23972994; 23229552; 23186163; 26089203; 27729611; 28777933; 11969401; 12590579
P17482	P17482	reviewed	HXB9_HUMAN	HXB9		Homeobox protein Hox-B9 (Homeobox protein Hox-2.5) (Homeobox protein Hox-2E)	HOXB9 HOX2E	Homo sapiens (Human)	250	Developmental protein;DNA-binding;Homeobox;Isopeptide bond;Nucleus;Phosphoprotein;Reference proteome;Transcription;Transcription regulation;Ubl conjugation	anterior/posterior pattern specification [GO:0009952]; cell chemotaxis [GO:0060326]; embryonic skeletal system morphogenesis [GO:0048704]; mammary gland development [GO:0030879]; positive regulation of transcription by RNA polymerase II [GO:0045944]; proximal/distal pattern formation [GO:0009954]; regulation of transcription by RNA polymerase II [GO:0006357]	DNA-binding transcription factor activity [GO:0003700]; DNA-binding transcription factor activity, RNA polymerase II-specific [GO:0000981]; RNA polymerase II cis-regulatory region sequence-specific DNA binding [GO:0000978]; sequence-specific double-stranded DNA binding [GO:1990837]	chromatin [GO:0000785]; nucleoplasm [GO:0005654]; nucleus [GO:0005634]; RNA polymerase II transcription regulator complex [GO:0090575]; DNA-binding transcription factor activity [GO:0003700]; DNA-binding transcription factor activity, RNA polymerase II-specific [GO:0000981]; RNA polymerase II cis-regulatory region sequence-specific DNA binding [GO:0000978]; sequence-specific double-stranded DNA b…	chromatin [GO:0000785]; nucleoplasm [GO:0005654]; nucleus [GO:0005634]; RNA polymerase II transcription regulator complex [GO:0090575]	SUBCELLULAR LOCATION: Nucleus.		11857506; 14702039; 15489334; 2570724; 2576652; 23186163; 28112733
P17812	P17812	reviewed	PYRG1_HUMAN	PYRG1		CTP synthase 1 (EC 6.3.4.2) (CTP synthetase 1) (UTP--ammonia ligase 1)	CTPS1 CTPS	Homo sapiens (Human)	591	3D-structure;Acetylation;Alternative splicing;ATP-binding;Cytoplasm;Glutamine amidotransferase;Immunity;Ligase;Nucleotide-binding;Phosphoprotein;Pyrimidine biosynthesis;Reference proteome	'de novo' CTP biosynthetic process [GO:0044210]; B cell proliferation [GO:0042100]; CTP biosynthetic process [GO:0006241]; glutamine metabolic process [GO:0006541]; nucleobase-containing compound metabolic process [GO:0006139]; pyrimidine nucleobase biosynthetic process [GO:0019856]; response to xenobiotic stimulus [GO:0009410]; T cell proliferation [GO:0042098]	ATP binding [GO:0005524]; CTP synthase activity [GO:0003883]; identical protein binding [GO:0042802]	cytoophidium [GO:0097268]; cytoplasm [GO:0005737]; cytosol [GO:0005829]; membrane [GO:0016020]; ATP binding [GO:0005524]; CTP synthase activity [GO:0003883]; identical protein binding [GO:0042802]; 'de novo' CTP biosynthetic process [GO:0044210]; B cell proliferation [GO:0042100]; CTP biosynthetic process [GO:0006241]; glutamine metabolic process [GO:0006541]; nucleobase-containing compound metab…	cytoophidium [GO:0097268]; cytoplasm [GO:0005737]; cytosol [GO:0005829]; membrane [GO:0016020]	SUBCELLULAR LOCATION: Cytoplasm, cytosol {ECO:0000269|PubMed:25223282}. Note=Mainly cytosolic but when active detected in long filamentous structures (PubMed:25223282). Co-localizes with TNK2 in the cytosolic filaments (By similarity). {ECO:0000250|UniProtKB:P70698, ECO:0000269|PubMed:25223282}.		2113467; 14702039; 16710414; 15489334; 16179339; 17081983; 16964243; 17487921; 18220336; 18088087; 18691976; 18669648; 19413330; 19690332; 19608861; 20068231; 21269460; 21406692; 23186163; 24870241; 25223282; 16820675	PATHWAY: Pyrimidine metabolism; CTP biosynthesis via de novo pathway; CTP from UDP: step 2/2. {ECO:0000269|PubMed:16179339, ECO:0000269|PubMed:24870241}.
P18583-9	P18583	reviewed	SON_HUMAN	SON		Protein SON (Bax antagonist selected in saccharomyces 1) (BASS1) (Negative regulatory element-binding protein) (NRE-binding protein) (Protein DBP-5) (SON3)	SON C21orf50 DBP5 KIAA1019 NREBP HSPC310 HSPC312	Homo sapiens (Human)	2426	Acetylation;Alternative splicing;Cell cycle;Disease variant;DNA-binding;Intellectual disability;Isopeptide bond;Methylation;mRNA processing;mRNA splicing;Nucleus;Phosphoprotein;Reference proteome;Repeat;RNA-binding;Ubl conjugation	microtubule cytoskeleton organization [GO:0000226]; mitotic cytokinesis [GO:0000281]; mRNA processing [GO:0006397]; negative regulation of apoptotic process [GO:0043066]; regulation of cell cycle [GO:0051726]; regulation of mRNA splicing, via spliceosome [GO:0048024]; regulation of RNA splicing [GO:0043484]; RNA splicing [GO:0008380]	DNA binding [GO:0003677]; RNA binding [GO:0003723]	nuclear speck [GO:0016607]; DNA binding [GO:0003677]; RNA binding [GO:0003723]; microtubule cytoskeleton organization [GO:0000226]; mitotic cytokinesis [GO:0000281]; mRNA processing [GO:0006397]; negative regulation of apoptotic process [GO:0043066]; regulation of cell cycle [GO:0051726]; regulation of mRNA splicing, via spliceosome [GO:0048024]; regulation of RNA splicing [GO:0043484]; RNA splic…	nuclear speck [GO:0016607]	SUBCELLULAR LOCATION: Nucleus speckle {ECO:0000269|PubMed:1424986, ECO:0000269|PubMed:21504830, ECO:0000269|PubMed:34023904}. Note=Colocalizes with the pre-mRNA splicing factor SRSF2.		11707072; 11306577; 10470851; 10830953; 14637006; 14702039; 15489334; 1944255; 1435774; 1435773; 1424986; 3054499; 10509013; 14759258; 17081983; 18669648; 18952841; 19413330; 19690332; 19608861; 20581448; 20068231; 21269460; 21504830; 21406692; 22814378; 23186163; 24275569; 24129315; 25590979; 25755297; 27545680; 27545676; 27256762; 28112733; 34023904
P18847	P18847	reviewed	ATF3_HUMAN	ATF3		Cyclic AMP-dependent transcription factor ATF-3 (cAMP-dependent transcription factor ATF-3) (Activating transcription factor 3)	ATF3	Homo sapiens (Human)	181	Alternative splicing;Disease variant;DNA-binding;Isopeptide bond;Nucleus;Phosphoprotein;Reference proteome;Repressor;Transcription;Transcription regulation;Ubl conjugation	cellular response to amino acid starvation [GO:0034198]; endoplasmic reticulum unfolded protein response [GO:0030968]; gluconeogenesis [GO:0006094]; negative regulation of ERK1 and ERK2 cascade [GO:0070373]; negative regulation of transcription by RNA polymerase II [GO:0000122]; positive regulation of cell population proliferation [GO:0008284]; positive regulation of gene expression [GO:0010628];…	DNA-binding transcription activator activity, RNA polymerase II-specific [GO:0001228]; DNA-binding transcription factor activity [GO:0003700]; DNA-binding transcription factor activity, RNA polymerase II-specific [GO:0000981]; DNA-binding transcription repressor activity, RNA polymerase II-specific [GO:0001227]; identical protein binding [GO:0042802]; protein heterodimerization activity [GO:00469…	CHOP-ATF3 complex [GO:1990622]; chromatin [GO:0000785]; nucleolus [GO:0005730]; nucleoplasm [GO:0005654]; nucleus [GO:0005634]; RNA polymerase II transcription regulator complex [GO:0090575]; DNA-binding transcription activator activity, RNA polymerase II-specific [GO:0001228]; DNA-binding transcription factor activity [GO:0003700]; DNA-binding transcription factor activity, RNA polymerase II-spe…	CHOP-ATF3 complex [GO:1990622]; chromatin [GO:0000785]; nucleolus [GO:0005730]; nucleoplasm [GO:0005654]; nucleus [GO:0005634]; RNA polymerase II transcription regulator complex [GO:0090575]	SUBCELLULAR LOCATION: Nucleus {ECO:0000255|PROSITE-ProRule:PRU00978, ECO:0000269|PubMed:12034827}.		7515060; 12034827; 12881527; 14702039; 16710414; 15489334; 2516827; 14759258; 23186163; 28112733; 25865756; 29463886
P18858	P18858	reviewed	DNLI1_HUMAN	DNLI1		DNA ligase 1 (EC 6.5.1.1) (DNA ligase I) (Polydeoxyribonucleotide synthase [ATP] 1)	LIG1	Homo sapiens (Human)	919	3D-structure;Acetylation;Alternative splicing;ATP-binding;Cell cycle;Cell division;DNA damage;DNA recombination;DNA repair;DNA replication;Ligase;Magnesium;Metal-binding;Nucleotide-binding;Nucleus;Phosphoprotein;Reference proteome	anatomical structure morphogenesis [GO:0009653]; base-excision repair [GO:0006284]; base-excision repair, gap-filling [GO:0006287]; cell division [GO:0051301]; DNA biosynthetic process [GO:0071897]; DNA ligation [GO:0006266]; DNA recombination [GO:0006310]; DNA repair [GO:0006281]; lagging strand elongation [GO:0006273]; mismatch repair [GO:0006298]; Okazaki fragment processing involved in mitoti…	ATP binding [GO:0005524]; DNA binding [GO:0003677]; DNA ligase (ATP) activity [GO:0003910]; DNA ligase activity [GO:0003909]; metal ion binding [GO:0046872]	cytoplasm [GO:0005737]; intracellular membrane-bounded organelle [GO:0043231]; mitochondrion [GO:0005739]; nucleoplasm [GO:0005654]; nucleus [GO:0005634]; ATP binding [GO:0005524]; DNA binding [GO:0003677]; DNA ligase (ATP) activity [GO:0003910]; DNA ligase activity [GO:0003909]; metal ion binding [GO:0046872]; anatomical structure morphogenesis [GO:0009653]; base-excision repair [GO:0006284]; ba…	cytoplasm [GO:0005737]; intracellular membrane-bounded organelle [GO:0043231]; mitochondrion [GO:0005739]; nucleoplasm [GO:0005654]; nucleus [GO:0005634]	SUBCELLULAR LOCATION: Nucleus.		2204063; 14702039; 15057824; 15489334; 1881902; 17081983; 16964243; 17693683; 18669648; 19413330; 19690332; 20068231; 21269460; 21406692; 23186163; 24911150; 15565146; 1581963; 16959974
P18887	P18887	reviewed	XRCC1_HUMAN	XRCC1		DNA repair protein XRCC1 (X-ray repair cross-complementing protein 1)	XRCC1	Homo sapiens (Human)	633	3D-structure;Chromosome;DNA damage;DNA repair;Isopeptide bond;Neurodegeneration;Nucleus;Phosphoprotein;Reference proteome;Repeat;Ubl conjugation	base-excision repair [GO:0006284]; cerebellum morphogenesis [GO:0021587]; double-strand break repair via nonhomologous end joining [GO:0006303]; hippocampus development [GO:0021766]; negative regulation of protection from non-homologous end joining at telomere [GO:1905765]; negative regulation of protein ADP-ribosylation [GO:0010836]; positive regulation of DNA ligase activity [GO:1904877]; posit…	3' overhang single-stranded DNA endodeoxyribonuclease activity [GO:1990599]; enzyme binding [GO:0019899]; oxidized DNA binding [GO:0032356]; poly-ADP-D-ribose binding [GO:0072572]	chromatin [GO:0000785]; chromosome, telomeric region [GO:0000781]; ERCC4-ERCC1 complex [GO:0070522]; nucleolus [GO:0005730]; nucleoplasm [GO:0005654]; nucleus [GO:0005634]; site of DNA damage [GO:0090734]; 3' overhang single-stranded DNA endodeoxyribonuclease activity [GO:1990599]; enzyme binding [GO:0019899]; oxidized DNA binding [GO:0032356]; poly-ADP-D-ribose binding [GO:0072572]; base-excisio…	chromatin [GO:0000785]; chromosome, telomeric region [GO:0000781]; ERCC4-ERCC1 complex [GO:0070522]; nucleolus [GO:0005730]; nucleoplasm [GO:0005654]; nucleus [GO:0005634]; site of DNA damage [GO:0090734]	SUBCELLULAR LOCATION: Nucleus {ECO:0000269|PubMed:17353262, ECO:0000269|PubMed:28002403}. Chromosome {ECO:0000269|PubMed:14500814}. Note=Moves from the nucleoli to the global nuclear chromatin upon DNA damage (PubMed:28002403). Recruited to DNA damage sites fowwing interaction with poly-ADP-ribose chains (PubMed:14500814). {ECO:0000269|PubMed:14500814, ECO:0000269|PubMed:28002403}.	PTM: Phosphorylation of Ser-371 causes dimer dissociation. Phosphorylation by CK2 promotes interaction with APTX and APLF. {ECO:0000269|PubMed:15066279, ECO:0000269|PubMed:15380105, ECO:0000269|PubMed:16397295, ECO:0000269|PubMed:17353262, ECO:0000269|PubMed:19155274}.; PTM: Sumoylated. {ECO:0000269|PubMed:15561718}.	2247054; 15057824; 15489334; 11163244; 14500814; 14755728; 15066279; 15380105; 15044383; 15561718; 17081983; 16397295; 17507382; 17353262; 18669648; 19413330; 19690332; 19934257; 20068231; 21406692; 23186163; 24275569; 25218447; 25114211; 25772364; 28112733; 34102106; 34811483; 19155274; 9485007; 10783319; 11782372; 16959974; 28002403; 21269460
P19338	P19338	reviewed	NUCL_HUMAN	NUCL		Nucleolin (Protein C23)	NCL	Homo sapiens (Human)	710	3D-structure;Acetylation;Cytoplasm;Direct protein sequencing;DNA-binding;Isopeptide bond;Methylation;Nucleus;Phosphoprotein;Reference proteome;Repeat;RNA-binding;Ubl conjugation	angiogenesis [GO:0001525]; cellular response to epidermal growth factor stimulus [GO:0071364]; cellular response to leukemia inhibitory factor [GO:1990830]; negative regulation of insulin receptor signaling pathway [GO:0046627]; negative regulation of translation [GO:0017148]; positive regulation of mRNA splicing, via spliceosome [GO:0048026]; positive regulation of transcription by RNA polymeras…	DNA topoisomerase binding [GO:0044547]; DNA-binding transcription factor binding [GO:0140297]; identical protein binding [GO:0042802]; insulin receptor substrate binding [GO:0043560]; mRNA 5'-UTR binding [GO:0048027]; PH domain binding [GO:0042731]; protein C-terminus binding [GO:0008022]; RNA binding [GO:0003723]; telomeric DNA binding [GO:0042162]	cell cortex [GO:0005938]; chromosome [GO:0005694]; cornified envelope [GO:0001533]; cytoplasmic ribonucleoprotein granule [GO:0036464]; extracellular exosome [GO:0070062]; membrane [GO:0016020]; nucleolus [GO:0005730]; nucleoplasm [GO:0005654]; nucleus [GO:0005634]; ribonucleoprotein complex [GO:1990904]; spliceosomal complex [GO:0005681]; DNA topoisomerase binding [GO:0044547]; DNA-binding trans…	cell cortex [GO:0005938]; chromosome [GO:0005694]; cornified envelope [GO:0001533]; cytoplasmic ribonucleoprotein granule [GO:0036464]; extracellular exosome [GO:0070062]; membrane [GO:0016020]; nucleolus [GO:0005730]; nucleoplasm [GO:0005654]; nucleus [GO:0005634]; ribonucleoprotein complex [GO:1990904]; spliceosomal complex [GO:0005681]	SUBCELLULAR LOCATION: Nucleus, nucleolus. Cytoplasm. Note=Localized in cytoplasmic mRNP granules containing untranslated mRNAs.	PTM: Some glutamate residues are glycylated by TTLL8. This modification occurs exclusively on glutamate residues and results in a glycine chain on the gamma-carboxyl group (By similarity). {ECO:0000250}.; PTM: Symmetrically methylated by PRMT5. {ECO:0000269|PubMed:21081503}.	2737305; 2394707; 14702039; 15815621; 7718615; 7993898; 8321232; 10393184; 12147681; 12429849; 14654843; 15044383; 15371412; 17081983; 16964243; 17487921; 17674968; 17924679; 17215513; 17289661; 18669648; 19413330; 19710015; 19690332; 19608861; 20858735; 20221403; 20068231; 21269460; 21081503; 21474449; 21242313; 21700224; 21536856; 21406692; 23972994; 23848194; 23186163; 24275569; 24129315; 2465…
P21127	P21127	reviewed	CD11B_HUMAN	CD11B		Cyclin-dependent kinase 11B (EC 2.7.11.22) (Cell division cycle 2-like protein kinase 1) (CLK-1) (Cell division protein kinase 11B) (Galactosyltransferase-associated protein kinase p58/GTA) (PITSLRE serine/threonine-protein kinase CDC2L1) (p58 CLK-1)	CDK11B CDC2L1 CDK11 PITSLREA PK58	Homo sapiens (Human)	795	Alternative initiation;Alternative splicing;Apoptosis;ATP-binding;Cell cycle;Cytoplasm;Isopeptide bond;Kinase;Nucleotide-binding;Nucleus;Phosphoprotein;Reference proteome;Serine/threonine-protein kinase;Transferase;Ubl conjugation	apoptotic process [GO:0006915]; mitotic cell cycle [GO:0000278]; protein phosphorylation [GO:0006468]; regulation of apoptotic process [GO:0042981]; regulation of cell cycle [GO:0051726]; regulation of cell growth [GO:0001558]; regulation of centrosome cycle [GO:0046605]; regulation of DNA-templated transcription [GO:0006355]; regulation of mitotic cell cycle [GO:0007346]; regulation of mRNA proc…	ATP binding [GO:0005524]; cyclin-dependent protein serine/threonine kinase activity [GO:0004693]; protein kinase activity [GO:0004672]; protein serine kinase activity [GO:0106310]; protein serine/threonine kinase activity [GO:0004674]; RNA binding [GO:0003723]	cytoplasm [GO:0005737]; nucleus [GO:0005634]; ATP binding [GO:0005524]; cyclin-dependent protein serine/threonine kinase activity [GO:0004693]; protein kinase activity [GO:0004672]; protein serine kinase activity [GO:0106310]; protein serine/threonine kinase activity [GO:0004674]; RNA binding [GO:0003723]; apoptotic process [GO:0006915]; mitotic cell cycle [GO:0000278]; protein phosphorylation [G…	cytoplasm [GO:0005737]; nucleus [GO:0005634]	SUBCELLULAR LOCATION: Cytoplasm. Nucleus.	PTM: During FAS- or TNF-induced apoptosis, isoform SV9 is cleaved by caspases to produce p110C, a fragment that contains the C-terminal kinase domain.; PTM: Phosphorylation at Ser-115 creates a binding site for 14-3-3 proteins. p110C can be autophosphorylated. {ECO:0000269|PubMed:15883043, ECO:0000269|PubMed:16327805}.	2217177; 2006197; 1639388; 8195233; 9750192; 16710414; 15489334; 9580558; 10882096; 14511641; 12501247; 12624090; 15883043; 17081983; 16964243; 16327805; 18216018; 18220336; 18669648; 19690332; 20068231; 21406692; 23186163; 24275569; 25965346; 28112733; 34696162; 17344846
P22087	P22087	reviewed	FBRL_HUMAN	FBRL		rRNA 2'-O-methyltransferase fibrillarin (EC 2.1.1.-) (34 kDa nucleolar scleroderma antigen) (Histone-glutamine methyltransferase) (U6 snRNA 2'-O-methyltransferase fibrillarin)	FBL FIB1 FLRN	Homo sapiens (Human)	321	3D-structure;Acetylation;Isopeptide bond;Methylation;Methyltransferase;Nucleus;Phosphoprotein;Reference proteome;Ribonucleoprotein;RNA-binding;rRNA processing;S-adenosyl-L-methionine;Transferase;Ubl conjugation	box C/D RNA 3'-end processing [GO:0000494]; histone glutamine methylation [GO:1990258]; osteoblast differentiation [GO:0001649]; rRNA methylation [GO:0031167]; rRNA processing [GO:0006364]; snoRNA localization [GO:0048254]	ATPase binding [GO:0051117]; histone-glutamine methyltransferase activity [GO:1990259]; RNA binding [GO:0003723]; rRNA methyltransferase activity [GO:0008649]; TFIID-class transcription factor complex binding [GO:0001094]	box C/D RNP complex [GO:0031428]; Cajal body [GO:0015030]; chromosome [GO:0005694]; dense fibrillar component [GO:0001651]; extracellular exosome [GO:0070062]; fibrillar center [GO:0001650]; granular component [GO:0001652]; membrane [GO:0016020]; nucleolus [GO:0005730]; nucleoplasm [GO:0005654]; nucleus [GO:0005634]; small-subunit processome [GO:0032040]; ATPase binding [GO:0051117]; histone-glut…	box C/D RNP complex [GO:0031428]; Cajal body [GO:0015030]; chromosome [GO:0005694]; dense fibrillar component [GO:0001651]; extracellular exosome [GO:0070062]; fibrillar center [GO:0001650]; granular component [GO:0001652]; membrane [GO:0016020]; nucleolus [GO:0005730]; nucleoplasm [GO:0005654]; nucleus [GO:0005634]; small-subunit processome [GO:0032040]	SUBCELLULAR LOCATION: Nucleus, nucleolus {ECO:0000269|PubMed:14583623, ECO:0000269|PubMed:19208757, ECO:0000269|PubMed:2026646, ECO:0000269|PubMed:2414294, ECO:0000269|PubMed:24352239}. Nucleus, nucleoplasm {ECO:0000250|UniProtKB:P35550}. Note=Fibrillar region of the nucleolus.	PTM: Ubiquitinated. Ubiquitination leads to proteasomal degradation (PubMed:19208757). Deubiquitinated by USP36 (PubMed:19208757). {ECO:0000269|PubMed:19208757}.; PTM: By homology to other fibrillarins, some or all of the N-terminal domain arginines are modified to asymmetric dimethylarginine (DMA). {ECO:0000250|UniProtKB:P22509}.; PTM: Acetylated by CREBBP/CBP, preventing methylation of 'Gln-105…	1846968; 2026646; 19054851; 15057824; 15489334; 2414294; 1714385; 10837141; 14583623; 17498821; 17636026; 18669648; 19208757; 20926688; 20068231; 21269460; 21536856; 21406692; 22916032; 22814378; 23186163; 24275569; 24352239; 28112733; 30540930; 32017898
P22626-2	P22626	reviewed	ROA2_HUMAN	ROA2		Heterogeneous nuclear ribonucleoproteins A2/B1 (hnRNP A2/B1)	HNRNPA2B1 HNRPA2B1	Homo sapiens (Human)	353	3D-structure;Acetylation;Alternative splicing;Cytoplasm;Direct protein sequencing;Disease variant;Host-virus interaction;Isopeptide bond;Methylation;mRNA processing;mRNA splicing;mRNA transport;Nucleus;Phosphoprotein;Reference proteome;Repeat;Ribonucleoprotein;RNA-binding;Secreted;Spliceosome;Transport;Ubl conjugation	G-quadruplex DNA unwinding [GO:0044806]; miRNA transport [GO:1990428]; mRNA export from nucleus [GO:0006406]; mRNA processing [GO:0006397]; mRNA splicing, via spliceosome [GO:0000398]; mRNA transport [GO:0051028]; negative regulation of mRNA splicing, via spliceosome [GO:0048025]; negative regulation of transcription by RNA polymerase II [GO:0000122]; positive regulation of telomerase RNA reverse…	G-rich strand telomeric DNA binding [GO:0098505]; identical protein binding [GO:0042802]; miRNA binding [GO:0035198]; molecular condensate scaffold activity [GO:0140693]; mRNA 3'-UTR binding [GO:0003730]; N6-methyladenosine-containing RNA binding [GO:1990247]; pre-mRNA intronic binding [GO:0097157]; RNA binding [GO:0003723]; single-stranded telomeric DNA binding [GO:0043047]	Cajal body [GO:0015030]; catalytic step 2 spliceosome [GO:0071013]; chromosome, telomeric region [GO:0000781]; cytoplasm [GO:0005737]; extracellular exosome [GO:0070062]; membrane [GO:0016020]; nuclear matrix [GO:0016363]; nucleoplasm [GO:0005654]; nucleus [GO:0005634]; ribonucleoprotein complex [GO:1990904]; spliceosomal complex [GO:0005681]; G-rich strand telomeric DNA binding [GO:0098505]; ide…	Cajal body [GO:0015030]; catalytic step 2 spliceosome [GO:0071013]; chromosome, telomeric region [GO:0000781]; cytoplasm [GO:0005737]; extracellular exosome [GO:0070062]; membrane [GO:0016020]; nuclear matrix [GO:0016363]; nucleoplasm [GO:0005654]; nucleus [GO:0005634]; ribonucleoprotein complex [GO:1990904]; spliceosomal complex [GO:0005681]	SUBCELLULAR LOCATION: Nucleus {ECO:0000269|PubMed:31320558}. Nucleus, nucleoplasm {ECO:0000269|PubMed:17289661}. Cytoplasm {ECO:0000269|PubMed:31320558}. Cytoplasmic granule {ECO:0000269|PubMed:17289661, ECO:0000269|PubMed:24356509}. Secreted, extracellular exosome {ECO:0000269|PubMed:24356509}. Note=Localized in cytoplasmic mRNP granules containing untranslated mRNAs (PubMed:17289661). Component…	PTM: Sumoylated in exosomes, promoting miRNAs-binding. {ECO:0000269|PubMed:24356509}.; PTM: Asymmetric dimethylation at Arg-266 constitutes the major methylation site (By similarity). According to a report, methylation affects subcellular location and promotes nuclear localization (PubMed:10772824). According to another report, methylation at Arg-266 does not influence nucleocytoplasmic shuttling…	2557628; 8029005; 7789969; 14702039; 1522214; 7980541; 3733753; 1699755; 10567417; 10772824; 11991638; 14654843; 15294897; 15782174; 15703215; 17004321; 17924679; 17289661; 18220336; 18691976; 18669648; 19413330; 19099192; 19369195; 19429692; 19690332; 19608861; 20010808; 20068231; 21269460; 21406692; 22905912; 22814378; 23186163; 24356509; 24098712; 24549040; 24275569; 24129315; 25218447; 256785…
P23025	P23025	reviewed	XPA_HUMAN	XPA		DNA repair protein complementing XP-A cells (Xeroderma pigmentosum group A-complementing protein)	XPA XPAC	Homo sapiens (Human)	273	3D-structure;Acetylation;Disease variant;DNA damage;DNA repair;DNA-binding;Isopeptide bond;Metal-binding;Nucleus;Phosphoprotein;Reference proteome;Ubl conjugation;Xeroderma pigmentosum;Zinc;Zinc-finger	base-excision repair [GO:0006284]; DNA repair [GO:0006281]; nucleotide-excision repair involved in interstrand cross-link repair [GO:1901255]; nucleotide-excision repair, DNA damage recognition [GO:0000715]; nucleotide-excision repair, DNA incision [GO:0033683]; protein localization to nucleus [GO:0034504]; UV protection [GO:0009650]; UV-damage excision repair [GO:0070914]	damaged DNA binding [GO:0003684]; metal ion binding [GO:0046872]; nucleic acid binding [GO:0003676]; protein domain specific binding [GO:0019904]; protein homodimerization activity [GO:0042803]; sequence-specific double-stranded DNA binding [GO:1990837]	intercellular bridge [GO:0045171]; nucleoplasm [GO:0005654]; nucleotide-excision repair factor 1 complex [GO:0000110]; nucleus [GO:0005634]; damaged DNA binding [GO:0003684]; metal ion binding [GO:0046872]; nucleic acid binding [GO:0003676]; protein domain specific binding [GO:0019904]; protein homodimerization activity [GO:0042803]; sequence-specific double-stranded DNA binding [GO:1990837]; bas…	intercellular bridge [GO:0045171]; nucleoplasm [GO:0005654]; nucleotide-excision repair factor 1 complex [GO:0000110]; nucleus [GO:0005634]	SUBCELLULAR LOCATION: Nucleus {ECO:0000269|PubMed:1918083, ECO:0000269|PubMed:19197159, ECO:0000269|PubMed:20304803}.	PTM: ATR-dependent phosphorylation of XPA at Ser-196 is important for cell survival in response to UV damage. {ECO:0000269|PubMed:16540648}.; PTM: Ubiquitinated by HERC2 leading to degradation by the proteasome. {ECO:0000269|PubMed:20304803}.	2234061; 15164053; 15489334; 8294029; 7700386; 8543191; 1918083; 1601884; 8504220; 10447254; 16540648; 19413330; 19197159; 20304803; 22814378; 23186163; 25218447; 28112733; 9699634; 10563794; 1339397; 1372103; 9671271
P23527	P23527	reviewed	H2B1O_HUMAN	H2B1O		Histone H2B type 1-O (H2B-clustered histone 17) (Histone H2B.2) (Histone H2B.n) (H2B/n)	H2BC17 H2BFH H2BFN HIST1H2BO	Homo sapiens (Human)	126	Acetylation;ADP-ribosylation;Chromosome;Direct protein sequencing;DNA-binding;Glycoprotein;Hydroxylation;Isopeptide bond;Methylation;Nucleosome core;Nucleus;Phosphoprotein;Reference proteome;Ubl conjugation	nucleosome assembly [GO:0006334]	DNA binding [GO:0003677]; protein heterodimerization activity [GO:0046982]; structural constituent of chromatin [GO:0030527]	cytosol [GO:0005829]; nucleoplasm [GO:0005654]; nucleosome [GO:0000786]; nucleus [GO:0005634]; DNA binding [GO:0003677]; protein heterodimerization activity [GO:0046982]; structural constituent of chromatin [GO:0030527]; nucleosome assembly [GO:0006334]	cytosol [GO:0005829]; nucleoplasm [GO:0005654]; nucleosome [GO:0000786]; nucleus [GO:0005634]	SUBCELLULAR LOCATION: Nucleus. Chromosome.	PTM: Monoubiquitination at Lys-35 (H2BK34Ub) by the MSL1/MSL2 dimer is required for histone H3 'Lys-4' (H3K4me) and 'Lys-79' (H3K79me) methylation and transcription activation at specific gene loci, such as HOXA9 and MEIS1 loci. Similarly, monoubiquitination at Lys-121 (H2BK120Ub) by the RNF20/40 complex gives a specific tag for epigenetic transcriptional activation and is also prerequisite for h…	1768865; 12408966; 14574404; 15489334; 16627869; 12757711; 16307923; 16283522; 16713563; 21925322; 21726816; 22389435; 23824326; 24681537; 27105113; 27105115; 31542297; 31645732; 34874266
P24666	P24666	reviewed	PPAC_HUMAN	PPAC		Low molecular weight phosphotyrosine protein phosphatase (LMW-PTP) (LMW-PTPase) (EC 3.1.3.48) (Adipocyte acid phosphatase) (Low molecular weight cytosolic acid phosphatase) (EC 3.1.3.2) (Red cell acid phosphatase 1)	ACP1	Homo sapiens (Human)	158	3D-structure;Acetylation;Alternative splicing;Cytoplasm;Direct protein sequencing;Hydrolase;Phosphoprotein;Protein phosphatase;Reference proteome	protein dephosphorylation [GO:0006470]	acid phosphatase activity [GO:0003993]; non-membrane spanning protein tyrosine phosphatase activity [GO:0004726]; protein tyrosine phosphatase activity [GO:0004725]	cytoplasm [GO:0005737]; cytoplasmic side of plasma membrane [GO:0009898]; cytosol [GO:0005829]; extracellular exosome [GO:0070062]; sarcolemma [GO:0042383]; acid phosphatase activity [GO:0003993]; non-membrane spanning protein tyrosine phosphatase activity [GO:0004726]; protein tyrosine phosphatase activity [GO:0004725]; protein dephosphorylation [GO:0006470]	cytoplasm [GO:0005737]; cytoplasmic side of plasma membrane [GO:0009898]; cytosol [GO:0005829]; extracellular exosome [GO:0070062]; sarcolemma [GO:0042383]	SUBCELLULAR LOCATION: Cytoplasm.	PTM: [Isoform 2]: Phosphorylated by LCK (PubMed:9038134, PubMed:10336608). Phosphorylation at Tyr-132 increases its phosphatase activity (PubMed:9038134). {ECO:0000269|PubMed:10336608, ECO:0000269|PubMed:9038134}.; PTM: [Isoform 3]: Not phosphorylated. {ECO:0000269|PubMed:10336608}.	1939112; 1627603; 1587862; 8586411; 1304913; 9038134; 10336608; 14702039; 16344560; 15815621; 15489334; 8364553; 9499402; 12167657; 11971983; 21269460; 24275569; 25944712; 9705307
P25490	P25490	reviewed	TYY1_HUMAN	TYY1		Transcriptional repressor protein YY1 (Delta transcription factor) (INO80 complex subunit S) (NF-E1) (Yin and yang 1) (YY-1)	YY1 INO80S	Homo sapiens (Human)	414	3D-structure;Activator;ADP-ribosylation;Differentiation;Direct protein sequencing;Disease variant;DNA damage;DNA recombination;DNA repair;DNA-binding;Intellectual disability;Isopeptide bond;Metal-binding;Nucleus;Phosphoprotein;Reference proteome;Repeat;Repressor;Spermatogenesis;Transcription;Transcription regulation;Ubl conjugation;Zinc;Zinc-finger	anterior/posterior pattern specification [GO:0009952]; B cell differentiation [GO:0030183]; camera-type eye morphogenesis [GO:0048593]; cell development [GO:0048468]; cellular response to DNA damage stimulus [GO:0006974]; cellular response to interleukin-1 [GO:0071347]; cellular response to UV [GO:0034644]; chromatin remodeling [GO:0006338]; double-strand break repair via homologous recombination…	chromatin binding [GO:0003682]; cis-regulatory region sequence-specific DNA binding [GO:0000987]; DNA binding [GO:0003677]; DNA-binding transcription activator activity, RNA polymerase II-specific [GO:0001228]; DNA-binding transcription factor activity, RNA polymerase II-specific [GO:0000981]; DNA-binding transcription factor binding [GO:0140297]; DNA-binding transcription repressor activity [GO:…	chromatin silencing complex [GO:0005677]; cytoplasm [GO:0005737]; Ino80 complex [GO:0031011]; nuclear matrix [GO:0016363]; nucleoplasm [GO:0005654]; nucleus [GO:0005634]; PcG protein complex [GO:0031519]; transcription regulator complex [GO:0005667]; chromatin binding [GO:0003682]; cis-regulatory region sequence-specific DNA binding [GO:0000987]; DNA binding [GO:0003677]; DNA-binding transcriptio…	chromatin silencing complex [GO:0005677]; cytoplasm [GO:0005737]; Ino80 complex [GO:0031011]; nuclear matrix [GO:0016363]; nucleoplasm [GO:0005654]; nucleus [GO:0005634]; PcG protein complex [GO:0031519]; transcription regulator complex [GO:0005667]	SUBCELLULAR LOCATION: Nucleus matrix {ECO:0000269|PubMed:18026119, ECO:0000269|PubMed:23385818, ECO:0000269|PubMed:9493912}. Note=Associated with the nuclear matrix. {ECO:0000269|PubMed:18026119, ECO:0000269|PubMed:23385818, ECO:0000269|PubMed:9493912}.	PTM: Phosphorylation at Ser-118 by CK2 prevents proteolytic cleavage by caspase-7 (CASP7) during apoptosis. {ECO:0000269|PubMed:22184066}.; PTM: Proteolytically cleaved by caspase-7 (CASP7) in response to apoptosis (PubMed:22184066). Phosphorylation at Ser-118 protects against proteolytic cleavage (PubMed:22184066). {ECO:0000269|PubMed:22184066}.; PTM: Transiently poly-ADP-ribosylated by PARP1 up…	1655281; 1946405; 15489334; 9493912; 9016636; 11437367; 11158321; 15329343; 16314846; 17721549; 18026119; 18691976; 18922472; 18669648; 18950698; 19690332; 20596523; 20068231; 21269460; 21303910; 21406692; 22184066; 23385818; 23186163; 24275569; 25218447; 25772364; 25755297; 28112733; 8942976; 9642075; 21076407; 24326773; 25787250; 28575647
P26373	P26373	reviewed	RL13_HUMAN	RL13		60S ribosomal protein L13 (Breast basic conserved protein 1) (Large ribosomal subunit protein eL13)	RPL13 BBC1 OK/SW-cl.46	Homo sapiens (Human)	211	3D-structure;Acetylation;Alternative splicing;Cytoplasm;Disease variant;Dwarfism;Isopeptide bond;Phosphoprotein;Reference proteome;Ribonucleoprotein;Ribosomal protein;Ubl conjugation	blastocyst development [GO:0001824]; bone development [GO:0060348]; cytoplasmic translation [GO:0002181]; translation [GO:0006412]	RNA binding [GO:0003723]; structural constituent of ribosome [GO:0003735]	cytoplasm [GO:0005737]; cytosol [GO:0005829]; cytosolic large ribosomal subunit [GO:0022625]; cytosolic ribosome [GO:0022626]; endoplasmic reticulum [GO:0005783]; membrane [GO:0016020]; nucleolus [GO:0005730]; nucleus [GO:0005634]; RNA binding [GO:0003723]; structural constituent of ribosome [GO:0003735]; blastocyst development [GO:0001824]; bone development [GO:0060348]; cytoplasmic translation …	cytoplasm [GO:0005737]; cytosol [GO:0005829]; cytosolic large ribosomal subunit [GO:0022625]; cytosolic ribosome [GO:0022626]; endoplasmic reticulum [GO:0005783]; membrane [GO:0016020]; nucleolus [GO:0005730]; nucleus [GO:0005634]	SUBCELLULAR LOCATION: Cytoplasm {ECO:0000269|PubMed:23636399, ECO:0000305|PubMed:31630789}.		1301162; 14702039; 15616553; 15489334; 14654843; 18691976; 18669648; 19608861; 20068231; 21269460; 21406692; 23186163; 24524803; 25114211; 25944712; 28112733; 31630789; 23636399; 32669547
P26583	P26583	reviewed	HMGB2_HUMAN	HMGB2		High mobility group protein B2 (High mobility group protein 2) (HMG-2)	HMGB2 HMG2	Homo sapiens (Human)	209	Acetylation;Chemotaxis;Chromosome;Cytoplasm;Disulfide bond;DNA recombination;DNA-binding;Immunity;Inflammatory response;Innate immunity;Nucleus;Oxidation;Phosphoprotein;Reference proteome;Repeat;Secreted;Transcription;Transcription regulation	cell chemotaxis [GO:0060326]; cellular response to lipopolysaccharide [GO:0071222]; chromatin organization [GO:0006325]; defense response to Gram-negative bacterium [GO:0050829]; defense response to Gram-positive bacterium [GO:0050830]; DNA geometric change [GO:0032392]; DNA topological change [GO:0006265]; double-strand break repair via nonhomologous end joining [GO:0006303]; extrinsic apoptotic…	chemoattractant activity [GO:0042056]; cis-regulatory region sequence-specific DNA binding [GO:0000987]; damaged DNA binding [GO:0003684]; DNA binding [GO:0003677]; DNA binding, bending [GO:0008301]; DNA-binding transcription factor binding [GO:0140297]; double-stranded DNA binding [GO:0003690]; four-way junction DNA binding [GO:0000400]; non-sequence-specific DNA binding, bending [GO:0044378]; p…	chromatin [GO:0000785]; condensed chromosome [GO:0000793]; cytoplasm [GO:0005737]; extracellular space [GO:0005615]; nucleolus [GO:0005730]; nucleoplasm [GO:0005654]; nucleus [GO:0005634]; perinuclear region of cytoplasm [GO:0048471]; protein-containing complex [GO:0032991]; chemoattractant activity [GO:0042056]; cis-regulatory region sequence-specific DNA binding [GO:0000987]; damaged DNA bindin…	chromatin [GO:0000785]; condensed chromosome [GO:0000793]; cytoplasm [GO:0005737]; extracellular space [GO:0005615]; nucleolus [GO:0005730]; nucleoplasm [GO:0005654]; nucleus [GO:0005634]; perinuclear region of cytoplasm [GO:0048471]; protein-containing complex [GO:0032991]	SUBCELLULAR LOCATION: Nucleus {ECO:0000269|PubMed:11909973, ECO:0000269|PubMed:12925773, ECO:0000269|PubMed:23877675}. Chromosome {ECO:0000269|PubMed:12925773}. Cytoplasm {ECO:0000269|PubMed:11909973, ECO:0000269|PubMed:23877675}. Secreted {ECO:0000269|PubMed:19811285, ECO:0000269|PubMed:23877675}. Note=In basal state predominantly nuclear. {ECO:0000305}.	PTM: Reduction/oxidation of cysteine residues Cys-23, Cys-45 and Cys-106 and a possible intramolecular disulfide bond involving Cys-23 and Cys-45 give rise to different redox forms with specific functional activities in various cellular compartments: 1- fully reduced HMGB2 (HMGB2C23hC45hC106h), 2- disulfide HMGB2 (HMGB2C23-C45C106h) and 3- sulfonyl HMGB2 (HMGB2C23soC45soC106so). {ECO:0000250|UniP…	1754403; 1551873; 14702039; 15489334; 1475204; 7797075; 11909973; 12925773; 18413230; 19811285; 19522541; 19608861; 19965638; 20123072; 21269460; 22814378; 23877675; 23186163; 24275569; 24531895; 25944712
P26599-3	P26599	reviewed	PTBP1_HUMAN	PTBP1		Polypyrimidine tract-binding protein 1 (PTB) (57 kDa RNA-binding protein PPTB-1) (Heterogeneous nuclear ribonucleoprotein I) (hnRNP I)	PTBP1 PTB	Homo sapiens (Human)	557	3D-structure;Acetylation;Activator;Alternative splicing;Direct protein sequencing;Isopeptide bond;mRNA processing;mRNA splicing;Nucleus;Phosphoprotein;Reference proteome;Repeat;Repressor;RNA-binding;Ubl conjugation	IRES-dependent viral translational initiation [GO:0075522]; mRNA processing [GO:0006397]; negative regulation of mRNA splicing, via spliceosome [GO:0048025]; negative regulation of muscle cell differentiation [GO:0051148]; negative regulation of RNA splicing [GO:0033119]; positive regulation of calcineurin-NFAT signaling cascade [GO:0070886]; positive regulation of protein dephosphorylation [GO:0…	DNA binding [GO:0003677]; mRNA binding [GO:0003729]; poly-pyrimidine tract binding [GO:0008187]; pre-mRNA binding [GO:0036002]; RNA binding [GO:0003723]	extracellular exosome [GO:0070062]; membrane [GO:0016020]; nucleolus [GO:0005730]; nucleoplasm [GO:0005654]; nucleus [GO:0005634]; DNA binding [GO:0003677]; mRNA binding [GO:0003729]; poly-pyrimidine tract binding [GO:0008187]; pre-mRNA binding [GO:0036002]; RNA binding [GO:0003723]; IRES-dependent viral translational initiation [GO:0075522]; mRNA processing [GO:0006397]; negative regulation of m…	extracellular exosome [GO:0070062]; membrane [GO:0016020]; nucleolus [GO:0005730]; nucleoplasm [GO:0005654]; nucleus [GO:0005634]	SUBCELLULAR LOCATION: Nucleus.		1906035; 1906036; 1641332; 15057824; 15489334; 1286667; 10653975; 11003644; 15009664; 14966131; 16260624; 17081983; 17924679; 18669648; 19413330; 20010808; 20068231; 21269460; 21518792; 21518806; 21406692; 22223895; 22814378; 23186163; 24275569; 25944712; 28112733; 10856256; 15341728; 16179478; 16362043
P27361	P27361	reviewed	MK03_HUMAN	MK03		Mitogen-activated protein kinase 3 (MAP kinase 3) (MAPK 3) (EC 2.7.11.24) (ERT2) (Extracellular signal-regulated kinase 1) (ERK-1) (Insulin-stimulated MAP2 kinase) (MAP kinase isoform p44) (p44-MAPK) (Microtubule-associated protein 2 kinase) (p44-ERK1)	MAPK3 ERK1 PRKM3	Homo sapiens (Human)	379	3D-structure;Acetylation;Alternative splicing;Apoptosis;ATP-binding;Cell cycle;Cell junction;Cytoplasm;Direct protein sequencing;Host-virus interaction;Kinase;Membrane;Nucleotide-binding;Nucleus;Phosphoprotein;Reference proteome;Serine/threonine-protein kinase;Transferase	apoptotic process [GO:0006915]; Bergmann glial cell differentiation [GO:0060020]; BMP signaling pathway [GO:0030509]; cardiac neural crest cell development involved in heart development [GO:0061308]; cartilage development [GO:0051216]; caveolin-mediated endocytosis [GO:0072584]; cell cycle [GO:0007049]; cell surface receptor signaling pathway [GO:0007166]; cellular response to amino acid starvati…	ATP binding [GO:0005524]; identical protein binding [GO:0042802]; MAP kinase activity [GO:0004707]; MAP kinase kinase activity [GO:0004708]; phosphatase binding [GO:0019902]; phosphotyrosine residue binding [GO:0001784]; protein serine kinase activity [GO:0106310]; protein serine/threonine kinase activity [GO:0004674]	caveola [GO:0005901]; cytoplasm [GO:0005737]; cytoskeleton [GO:0005856]; cytosol [GO:0005829]; early endosome [GO:0005769]; endoplasmic reticulum lumen [GO:0005788]; focal adhesion [GO:0005925]; Golgi apparatus [GO:0005794]; late endosome [GO:0005770]; mitochondrion [GO:0005739]; nuclear envelope [GO:0005635]; nucleoplasm [GO:0005654]; nucleus [GO:0005634]; plasma membrane [GO:0005886]; pseudopod…	caveola [GO:0005901]; cytoplasm [GO:0005737]; cytoskeleton [GO:0005856]; cytosol [GO:0005829]; early endosome [GO:0005769]; endoplasmic reticulum lumen [GO:0005788]; focal adhesion [GO:0005925]; Golgi apparatus [GO:0005794]; late endosome [GO:0005770]; mitochondrion [GO:0005739]; nuclear envelope [GO:0005635]; nucleoplasm [GO:0005654]; nucleus [GO:0005634]; plasma membrane [GO:0005886]; pseudopod…	SUBCELLULAR LOCATION: Cytoplasm {ECO:0000250|UniProtKB:P21708}. Nucleus. Membrane, caveola {ECO:0000250|UniProtKB:P21708}. Cell junction, focal adhesion {ECO:0000250|UniProtKB:Q63844}. Note=Autophosphorylation at Thr-207 promotes nuclear localization (PubMed:19060905). PEA15-binding redirects the biological outcome of MAPK3 kinase-signaling by sequestering MAPK3 into the cytoplasm (By similarity)…	PTM: Phosphorylated upon KIT and FLT3 signaling (By similarity). Dually phosphorylated on Thr-202 and Tyr-204, which activates the enzyme. Ligand-activated ALK induces tyrosine phosphorylation. Dephosphorylated by PTPRJ at Tyr-204. {ECO:0000250, ECO:0000269|PubMed:17274988, ECO:0000269|PubMed:18983981, ECO:0000269|PubMed:19060905, ECO:0000269|PubMed:19265199, ECO:0000269|PubMed:19494114}.	7687743; 15616553; 15489334; 1540184; 1319925; 8325880; 8794306; 9155018; 9480836; 10393181; 10224087; 10521408; 10617468; 10747973; 12356731; 11912194; 15526160; 15952796; 15616583; 12110590; 12974390; 15788397; 17081983; 16581800; 17274988; 18435604; 18296648; 18691976; 18794356; 18669648; 19413330; 19265199; 19494114; 19447520; 19369195; 19060905; 16393692; 19565474; 19690332; 20068231; 212694…
P27635	P27635	reviewed	RL10_HUMAN	RL10		60S ribosomal protein L10 (Laminin receptor homolog) (Large ribosomal subunit protein uL16) (Protein QM) (Ribosomal protein L10) (Tumor suppressor QM)	RPL10 DXS648E QM	Homo sapiens (Human)	214	3D-structure;Autism;Autism spectrum disorder;Citrullination;Developmental protein;Direct protein sequencing;Disease variant;Intellectual disability;Isopeptide bond;Reference proteome;Ribonucleoprotein;Ribosomal protein;Translation regulation;Ubl conjugation	cytoplasmic translation [GO:0002181]; embryonic brain development [GO:1990403]; negative regulation of apoptotic process [GO:0043066]; negative regulation of transcription by RNA polymerase II [GO:0000122]; regulation of translation [GO:0006417]; ribosomal large subunit assembly [GO:0000027]; translation [GO:0006412]	RNA binding [GO:0003723]; structural constituent of ribosome [GO:0003735]; translation regulator activity [GO:0045182]	cytosol [GO:0005829]; cytosolic large ribosomal subunit [GO:0022625]; cytosolic ribosome [GO:0022626]; endoplasmic reticulum [GO:0005783]; membrane [GO:0016020]; nucleus [GO:0005634]; protein-containing complex [GO:0032991]; smooth endoplasmic reticulum [GO:0005790]; synapse [GO:0045202]; RNA binding [GO:0003723]; structural constituent of ribosome [GO:0003735]; translation regulator activity [GO…	cytosol [GO:0005829]; cytosolic large ribosomal subunit [GO:0022625]; cytosolic ribosome [GO:0022626]; endoplasmic reticulum [GO:0005783]; membrane [GO:0016020]; nucleus [GO:0005634]; protein-containing complex [GO:0032991]; smooth endoplasmic reticulum [GO:0005790]; synapse [GO:0045202]		PTM: Citrullinated by PADI4. {ECO:0000250|UniProtKB:Q6ZWV3}.; PTM: Ufmylated by UFL1. {ECO:0000250|UniProtKB:Q6ZWV3}.	1658743; 1303197; 1339145; 12138090; 16627977; 8733135; 15772651; 15489334; 1534224; 9582194; 12962325; 14654843; 21269460; 24524803; 24275569; 25944712; 28112733; 18258260; 16940977; 21567917; 25316788; 25846674; 26290468
P27694	P27694	reviewed	RFA1_HUMAN	RFA1		Replication protein A 70 kDa DNA-binding subunit (RP-A p70) (Replication factor A protein 1) (RF-A protein 1) (Single-stranded DNA-binding protein) [Cleaved into: Replication protein A 70 kDa DNA-binding subunit, N-terminally processed]	RPA1 REPA1 RPA70	Homo sapiens (Human)	616	3D-structure;Acetylation;Direct protein sequencing;DNA damage;DNA recombination;DNA repair;DNA replication;DNA-binding;Isopeptide bond;Metal-binding;Nucleus;Phosphoprotein;Reference proteome;Ubl conjugation;Zinc;Zinc-finger	base-excision repair [GO:0006284]; cellular response to DNA damage stimulus [GO:0006974]; DNA recombination [GO:0006310]; DNA repair [GO:0006281]; DNA replication [GO:0006260]; DNA unwinding involved in DNA replication [GO:0006268]; DNA-templated DNA replication [GO:0006261]; double-strand break repair via homologous recombination [GO:0000724]; meiotic cell cycle [GO:0051321]; mismatch repair [GO…	damaged DNA binding [GO:0003684]; G-rich strand telomeric DNA binding [GO:0098505]; metal ion binding [GO:0046872]; single-stranded DNA binding [GO:0003697]; single-stranded telomeric DNA binding [GO:0043047]	chromosome, telomeric region [GO:0000781]; DNA replication factor A complex [GO:0005662]; nucleoplasm [GO:0005654]; nucleus [GO:0005634]; PML body [GO:0016605]; site of DNA damage [GO:0090734]; damaged DNA binding [GO:0003684]; G-rich strand telomeric DNA binding [GO:0098505]; metal ion binding [GO:0046872]; single-stranded DNA binding [GO:0003697]; single-stranded telomeric DNA binding [GO:00430…	chromosome, telomeric region [GO:0000781]; DNA replication factor A complex [GO:0005662]; nucleoplasm [GO:0005654]; nucleus [GO:0005634]; PML body [GO:0016605]; site of DNA damage [GO:0090734]	SUBCELLULAR LOCATION: Nucleus {ECO:0000269|PubMed:17959650}. Nucleus, PML body {ECO:0000269|PubMed:17959650}. Note=Enriched in PML bodies in cells displaying alternative lengthening of their telomeres. {ECO:0000269|PubMed:17959650}.	PTM: DNA damage-induced 'Lys-63'-linked polyubiquitination by PRPF19 mediates ATRIP recruitment to the RPA complex at sites of DNA damage and activation of ATR (PubMed:24332808). Ubiquitinated by RFWD3 at stalled replication forks in response to DNA damage: ubiquitination by RFWD3 does not lead to degradation by the proteasome and promotes removal of the RPA complex from stalled replication forks…	2050703; 8420996; 14702039; 15489334; 7697716; 7700386; 7760808; 9214288; 9430682; 9765279; 9699634; 10563794; 14654843; 12791985; 16135809; 17765923; 17959650; 17525332; 18669648; 19413330; 19116208; 19010961; 19608861; 19996105; 20705237; 20068231; 21269460; 22194613; 22223895; 24126761; 23186163; 24275569; 24332808; 25550423; 26774285; 27601467; 27723720; 27723717; 26474068; 8990123; 28534480
P27695	P27695	reviewed	APEX1_HUMAN	APEX1		DNA-(apurinic or apyrimidinic site) endonuclease (EC 3.1.11.2) (APEX nuclease) (APEN) (Apurinic-apyrimidinic endonuclease 1) (AP endonuclease 1) (APE-1) (REF-1) (Redox factor-1) [Cleaved into: DNA-(apurinic or apyrimidinic site) endonuclease, mitochondrial]	APEX1 APE APE1 APEX APX HAP1 REF1	Homo sapiens (Human)	318	3D-structure;Acetylation;Activator;Cleavage on pair of basic residues;Cytoplasm;Direct protein sequencing;Disulfide bond;DNA damage;DNA recombination;DNA repair;DNA-binding;Endonuclease;Endoplasmic reticulum;Exonuclease;Hydrolase;Magnesium;Metal-binding;Mitochondrion;Nuclease;Nucleus;Phosphoprotein;Reference proteome;Repressor;RNA-binding;S-nitrosylation;Transcription;Transcription regulation;Ubl…	aging [GO:0007568]; base-excision repair [GO:0006284]; base-excision repair, gap-filling [GO:0006287]; cell redox homeostasis [GO:0045454]; cellular response to cAMP [GO:0071320]; cellular response to hydrogen peroxide [GO:0070301]; cellular response to peptide hormone stimulus [GO:0071375]; DNA catabolic process, endonucleolytic [GO:0000737]; DNA demethylation [GO:0080111]; DNA recombination [GO…	3'-5' exonuclease activity [GO:0008408]; 3'-5'-exodeoxyribonuclease activity [GO:0008296]; chromatin DNA binding [GO:0031490]; class II DNA-(apurinic or apyrimidinic site) endonuclease activity [GO:0052720]; damaged DNA binding [GO:0003684]; DNA binding [GO:0003677]; DNA-(abasic site) binding [GO:0140431]; DNA-(apurinic or apyrimidinic site) endonuclease activity [GO:0003906]; double-stranded DNA…	centrosome [GO:0005813]; chromosome, telomeric region [GO:0000781]; cytoplasm [GO:0005737]; endoplasmic reticulum [GO:0005783]; mitochondrion [GO:0005739]; nuclear speck [GO:0016607]; nucleolus [GO:0005730]; nucleoplasm [GO:0005654]; nucleus [GO:0005634]; perinuclear region of cytoplasm [GO:0048471]; ribosome [GO:0005840]; transcription regulator complex [GO:0005667]; 3'-5' exonuclease activity […	centrosome [GO:0005813]; chromosome, telomeric region [GO:0000781]; cytoplasm [GO:0005737]; endoplasmic reticulum [GO:0005783]; mitochondrion [GO:0005739]; nuclear speck [GO:0016607]; nucleolus [GO:0005730]; nucleoplasm [GO:0005654]; nucleus [GO:0005634]; perinuclear region of cytoplasm [GO:0048471]; ribosome [GO:0005840]; transcription regulator complex [GO:0005667]	SUBCELLULAR LOCATION: Nucleus. Nucleus, nucleolus. Nucleus speckle. Endoplasmic reticulum. Cytoplasm. Note=Detected in the cytoplasm of B-cells stimulated to switch (By similarity). Colocalized with SIRT1 in the nucleus. Colocalized with YBX1 in nuclear speckles after genotoxic stress. Together with OGG1 is recruited to nuclear speckles in UVA-irradiated cells. Colocalized with nucleolin and NPM1…	PTM: Phosphorylated. Phosphorylation by kinase PKC or casein kinase CK2 results in enhanced redox activity that stimulates binding of the FOS/JUN AP-1 complex to its cognate binding site. AP-endodeoxyribonuclease activity is not affected by CK2-mediated phosphorylation. Phosphorylation of Thr-233 by CDK5 reduces AP-endodeoxyribonuclease activity resulting in accumulation of DNA damage and contrib…	1719477; 1722334; 1627644; 1380454; 1371347; 1380694; 1383925; 8086453; 9110174; 12508121; 15489334; 12524539; 1284593; 8355688; 8621488; 8932375; 9108029; 9207062; 9804799; 9560228; 10023679; 11118054; 11452037; 11909973; 11832948; 11809897; 14633989; 15380100; 15942031; 16617147; 17148573; 17403694; 18439621; 18809583; 18179823; 18579163; 19123919; 19188445; 19401441; 19219073; 19608861; 202312…
P28066	P28066	reviewed	PSA5_HUMAN	PSA5		Proteasome subunit alpha type-5 (Macropain zeta chain) (Multicatalytic endopeptidase complex zeta chain) (Proteasome zeta chain)	PSMA5	Homo sapiens (Human)	241	3D-structure;Acetylation;Alternative splicing;Cytoplasm;Direct protein sequencing;Glycoprotein;Nucleus;Phosphoprotein;Proteasome;Reference proteome	proteasomal protein catabolic process [GO:0010498]; proteasome-mediated ubiquitin-dependent protein catabolic process [GO:0043161]		cytoplasm [GO:0005737]; cytosol [GO:0005829]; extracellular exosome [GO:0070062]; extracellular region [GO:0005576]; ficolin-1-rich granule lumen [GO:1904813]; nucleoplasm [GO:0005654]; nucleus [GO:0005634]; proteasome complex [GO:0000502]; proteasome core complex [GO:0005839]; proteasome core complex, alpha-subunit complex [GO:0019773]; secretory granule lumen [GO:0034774]; proteasomal protein c…	cytoplasm [GO:0005737]; cytosol [GO:0005829]; extracellular exosome [GO:0070062]; extracellular region [GO:0005576]; ficolin-1-rich granule lumen [GO:1904813]; nucleoplasm [GO:0005654]; nucleus [GO:0005634]; proteasome complex [GO:0000502]; proteasome core complex [GO:0005839]; proteasome core complex, alpha-subunit complex [GO:0019773]; secretory granule lumen [GO:0034774]	SUBCELLULAR LOCATION: Cytoplasm {ECO:0000269|PubMed:12181345, ECO:0000269|PubMed:34711951}. Nucleus {ECO:0000269|PubMed:12181345, ECO:0000269|PubMed:34711951}. Note=Translocated from the cytoplasm into the nucleus following interaction with AKIRIN2, which bridges the proteasome with the nuclear import receptor IPO9. {ECO:0000269|PubMed:34711951}.		1888762; 14702039; 16710414; 15489334; 1286667; 8610016; 11771738; 12181345; 15244466; 16251969; 17081983; 16964243; 17323924; 18691976; 18669648; 19413330; 19734940; 19690332; 20068231; 21269460; 21406692; 23186163; 24275569; 27176742; 26133119; 25599644; 27428775; 27342858; 27493187; 34711951
P28360	P28360	reviewed	MSX1_HUMAN	MSX1		Homeobox protein MSX-1 (Homeobox protein Hox-7) (Msh homeobox 1-like protein)	MSX1 HOX7	Homo sapiens (Human)	303	Developmental protein;Disease variant;DNA-binding;Ectodermal dysplasia;Homeobox;Isopeptide bond;Nucleus;Reference proteome;Repressor;Transcription;Transcription regulation;Ubl conjugation	activation of meiosis [GO:0090427]; anterior/posterior pattern specification [GO:0009952]; BMP signaling pathway involved in heart development [GO:0061312]; bone morphogenesis [GO:0060349]; cardiac conduction system development [GO:0003161]; cartilage morphogenesis [GO:0060536]; cell morphogenesis [GO:0000902]; embryonic forelimb morphogenesis [GO:0035115]; embryonic hindlimb morphogenesis [GO:00…	cis-regulatory region sequence-specific DNA binding [GO:0000987]; DNA-binding transcription activator activity, RNA polymerase II-specific [GO:0001228]; DNA-binding transcription factor activity, RNA polymerase II-specific [GO:0000981]; DNA-binding transcription repressor activity, RNA polymerase II-specific [GO:0001227]; p53 binding [GO:0002039]; RNA polymerase II transcription regulatory region…	chromatin [GO:0000785]; nucleoplasm [GO:0005654]; nucleus [GO:0005634]; transcription regulator complex [GO:0005667]; cis-regulatory region sequence-specific DNA binding [GO:0000987]; DNA-binding transcription activator activity, RNA polymerase II-specific [GO:0001228]; DNA-binding transcription factor activity, RNA polymerase II-specific [GO:0000981]; DNA-binding transcription repressor activity…	chromatin [GO:0000785]; nucleoplasm [GO:0005654]; nucleus [GO:0005634]; transcription regulator complex [GO:0005667]	SUBCELLULAR LOCATION: Nucleus.	PTM: Sumoylated by PIAS1, desumoylated by SENP1. {ECO:0000250}.	1685479; 1284527; 12807959; 14702039; 15815621; 15489334; 1969845; 11369996; 8696335; 12097313
P29373	P29373	reviewed	RABP2_HUMAN	RABP2		Cellular retinoic acid-binding protein 2 (Cellular retinoic acid-binding protein II) (CRABP-II)	CRABP2	Homo sapiens (Human)	138	3D-structure;Cytoplasm;Endoplasmic reticulum;Isopeptide bond;Nucleus;Reference proteome;Retinol-binding;Transport;Ubl conjugation;Vitamin A	embryonic forelimb morphogenesis [GO:0035115]; epidermis development [GO:0008544]; fatty acid transport [GO:0015908]; positive regulation of collateral sprouting [GO:0048672]; regulation of DNA-templated transcription [GO:0006355]; retinoic acid biosynthetic process [GO:0002138]; signal transduction [GO:0007165]	cyclin binding [GO:0030332]; fatty acid binding [GO:0005504]; retinal binding [GO:0016918]; retinoic acid binding [GO:0001972]; retinoid binding [GO:0005501]; retinol binding [GO:0019841]	cytoplasm [GO:0005737]; cytosol [GO:0005829]; endoplasmic reticulum [GO:0005783]; extracellular exosome [GO:0070062]; nucleoplasm [GO:0005654]; nucleus [GO:0005634]; cyclin binding [GO:0030332]; fatty acid binding [GO:0005504]; retinal binding [GO:0016918]; retinoic acid binding [GO:0001972]; retinoid binding [GO:0005501]; retinol binding [GO:0019841]; embryonic forelimb morphogenesis [GO:0035115…	cytoplasm [GO:0005737]; cytosol [GO:0005829]; endoplasmic reticulum [GO:0005783]; extracellular exosome [GO:0070062]; nucleoplasm [GO:0005654]; nucleus [GO:0005634]	SUBCELLULAR LOCATION: Cytoplasm. Endoplasmic reticulum. Nucleus. Note=Upon ligand binding, a conformation change exposes a nuclear localization motif and the protein is transported into the nucleus.	PTM: Sumoylated in response to retinoic acid binding, sumoylation is critical for dissociation from ER and subsequent nuclear translocation. {ECO:0000269|PubMed:21998312}.	1654334; 1309505; 1334086; 14702039; 21697133; 16710414; 15489334; 11909957; 15866176; 21269460; 21998312; 7704533; 9600845; 10531482; 9737849; 9737883; 16979656; 17447762
P29590	P29590	reviewed	PML_HUMAN	PML		Protein PML (E3 SUMO-protein ligase PML) (EC 2.3.2.-) (Promyelocytic leukemia protein) (RING finger protein 71) (RING-type E3 SUMO transferase PML) (Tripartite motif-containing protein 19) (TRIM19)	PML MYL PP8675 RNF71 TRIM19	Homo sapiens (Human)	882	3D-structure;Acetylation;Activator;Alternative splicing;Antiviral defense;Apoptosis;Biological rhythms;Chromosomal rearrangement;Coiled coil;Cytoplasm;DNA-binding;Endoplasmic reticulum;Endosome;Host-virus interaction;Immunity;Innate immunity;Isopeptide bond;Membrane;Metal-binding;Nucleus;Phosphoprotein;Proto-oncogene;Reference proteome;Repeat;Transcription;Transcription regulation;Transferase;Tum…	activation of cysteine-type endopeptidase activity involved in apoptotic process [GO:0006919]; apoptotic process [GO:0006915]; branching involved in mammary gland duct morphogenesis [GO:0060444]; cell fate commitment [GO:0045165]; cellular response to interleukin-4 [GO:0071353]; cellular response to leukemia inhibitory factor [GO:1990830]; cellular senescence [GO:0090398]; circadian regulation of…	cobalt ion binding [GO:0050897]; DNA binding [GO:0003677]; identical protein binding [GO:0042802]; protein heterodimerization activity [GO:0046982]; protein homodimerization activity [GO:0042803]; SMAD binding [GO:0046332]; SUMO binding [GO:0032183]; SUMO transferase activity [GO:0019789]; sumo-dependent protein binding [GO:0140037]; transcription coactivator activity [GO:0003713]; ubiquitin prot…	chromatin [GO:0000785]; chromosome, telomeric region [GO:0000781]; cytoplasm [GO:0005737]; cytosol [GO:0005829]; early endosome membrane [GO:0031901]; extrinsic component of endoplasmic reticulum membrane [GO:0042406]; heterochromatin [GO:0000792]; nuclear matrix [GO:0016363]; nuclear membrane [GO:0031965]; nucleolus [GO:0005730]; nucleoplasm [GO:0005654]; nucleus [GO:0005634]; PML body [GO:00166…	chromatin [GO:0000785]; chromosome, telomeric region [GO:0000781]; cytoplasm [GO:0005737]; cytosol [GO:0005829]; early endosome membrane [GO:0031901]; extrinsic component of endoplasmic reticulum membrane [GO:0042406]; heterochromatin [GO:0000792]; nuclear matrix [GO:0016363]; nuclear membrane [GO:0031965]; nucleolus [GO:0005730]; nucleoplasm [GO:0005654]; nucleus [GO:0005634]; PML body [GO:00166…	SUBCELLULAR LOCATION: Nucleus. Nucleus, nucleoplasm. Cytoplasm {ECO:0000269|PubMed:27211601}. Nucleus, PML body {ECO:0000269|PubMed:20501696, ECO:0000269|PubMed:27211601}. Nucleus, nucleolus. Endoplasmic reticulum membrane {ECO:0000250}; Peripheral membrane protein {ECO:0000250}; Cytoplasmic side {ECO:0000250}. Early endosome membrane; Peripheral membrane protein; Cytoplasmic side. Note=Isoform P…	PTM: Ubiquitinated; mediated by RNF4, RNF111, UHRF1, UBE3A/E6AP, BCR(KLHL20) E3 ubiquitin ligase complex E3 ligase complex, SIAH1 or SIAH2 and leading to subsequent proteasomal degradation (PubMed:18408734, PubMed:21840486, PubMed:22033920). Ubiquitination by BCR(KLHL20) E3 ubiquitin ligase complex E3 ligase complex requires CDK1/2-mediated phosphorylation at Ser-518 which in turn is recognized b…	1652369; 1720570; 1311253; 1652368; 11331580; 16572171; 15489334; 1312695; 12691149; 9756909; 9570750; 9420283; 10233977; 10610177; 10779416; 10684855; 10669754; 11025664; 11432836; 11704850; 12006491; 12419228; 12402044; 12439746; 12810724; 12773567; 14645235; 15163746; 14976184; 15136035; 15195100; 15467728; 15356634; 15809060; 16778193; 17081983; 17030982; 16912307; 17081985; 18298799; 1862173…	PATHWAY: Protein modification; protein sumoylation. {ECO:0000269|PubMed:20972456, ECO:0000269|PubMed:28250117}.
P30153	P30153	reviewed	2AAA_HUMAN	2AAA		Serine/threonine-protein phosphatase 2A 65 kDa regulatory subunit A alpha isoform (Medium tumor antigen-associated 61 kDa protein) (PP2A subunit A isoform PR65-alpha) (PP2A subunit A isoform R1-alpha)	PPP2R1A	Homo sapiens (Human)	589	3D-structure;Acetylation;Cell membrane;Cell projection;Centromere;Chromosome;Chromosome partition;Cytoplasm;Direct protein sequencing;Disease variant;Host-virus interaction;Intellectual disability;Membrane;Nucleus;Reference proteome;Repeat	apoptotic process [GO:0006915]; ceramide metabolic process [GO:0006672]; chromosome segregation [GO:0007059]; female meiotic nuclear division [GO:0007143]; meiotic sister chromatid cohesion, centromeric [GO:0051754]; meiotic spindle elongation [GO:0051232]; mitotic sister chromatid separation [GO:0051306]; negative regulation of cell growth [GO:0030308]; negative regulation of MAPK cascade [GO:00…	protein antigen binding [GO:1990405]; protein heterodimerization activity [GO:0046982]; protein phosphatase regulator activity [GO:0019888]; protein serine/threonine phosphatase activity [GO:0004722]	chromosome, centromeric region [GO:0000775]; cytoplasm [GO:0005737]; cytosol [GO:0005829]; dendrite [GO:0030425]; extracellular exosome [GO:0070062]; glutamatergic synapse [GO:0098978]; lateral plasma membrane [GO:0016328]; membrane [GO:0016020]; microtubule cytoskeleton [GO:0015630]; mitochondrion [GO:0005739]; neuron projection [GO:0043005]; neuronal cell body [GO:0043025]; nucleus [GO:0005634]…	chromosome, centromeric region [GO:0000775]; cytoplasm [GO:0005737]; cytosol [GO:0005829]; dendrite [GO:0030425]; extracellular exosome [GO:0070062]; glutamatergic synapse [GO:0098978]; lateral plasma membrane [GO:0016328]; membrane [GO:0016020]; microtubule cytoskeleton [GO:0015630]; mitochondrion [GO:0005739]; neuron projection [GO:0043005]; neuronal cell body [GO:0043025]; nucleus [GO:0005634]…	SUBCELLULAR LOCATION: Cytoplasm {ECO:0000250|UniProtKB:Q32PI5}. Nucleus {ECO:0000269|PubMed:30611118}. Chromosome, centromere {ECO:0000269|PubMed:16580887}. Lateral cell membrane {ECO:0000269|PubMed:15525651}. Cell projection, dendrite {ECO:0000269|PubMed:15525651}. Note=Centromeric localization requires the presence of BUB1. {ECO:0000269|PubMed:16580887}.		2554323; 2159327; 15489334; 8694763; 8254721; 12670497; 15525651; 16580887; 17245430; 17374643; 17974561; 18353419; 19413330; 18782753; 19608861; 20485545; 21269460; 22223895; 22814378; 24275569; 25533962; 25944712; 27588481; 30611118; 9989501; 18394995; 26168268; 28174209
P30154-2	P30154	reviewed	2AAB_HUMAN	2AAB		Serine/threonine-protein phosphatase 2A 65 kDa regulatory subunit A beta isoform (PP2A subunit A isoform PR65-beta) (PP2A subunit A isoform R1-beta)	PPP2R1B	Homo sapiens (Human)	601	Acetylation;Alternative splicing;Reference proteome;Repeat	apoptotic process involved in morphogenesis [GO:0060561]; positive regulation of extrinsic apoptotic signaling pathway in absence of ligand [GO:2001241]; protein dephosphorylation [GO:0006470]	protein phosphatase regulator activity [GO:0019888]	cytoplasm [GO:0005737]; extracellular exosome [GO:0070062]; membrane raft [GO:0045121]; protein phosphatase type 2A complex [GO:0000159]; protein phosphatase regulator activity [GO:0019888]; apoptotic process involved in morphogenesis [GO:0060561]; positive regulation of extrinsic apoptotic signaling pathway in absence of ligand [GO:2001241]; protein dephosphorylation [GO:0006470]	cytoplasm [GO:0005737]; extracellular exosome [GO:0070062]; membrane raft [GO:0045121]; protein phosphatase type 2A complex [GO:0000159]			9795170; 9765152; 11313745; 14702039; 16554811; 15489334; 2159327; 10801873; 12670497; 16541025; 21269460; 22814378; 24275569; 10597236; 10896920; 11996789
P31942	P31942	reviewed	HNRH3_HUMAN	HNRH3		Heterogeneous nuclear ribonucleoprotein H3 (hnRNP H3) (Heterogeneous nuclear ribonucleoprotein 2H9) (hnRNP 2H9)	HNRNPH3 HNRPH3	Homo sapiens (Human)	346	Acetylation;Alternative splicing;Direct protein sequencing;Isopeptide bond;Methylation;mRNA processing;Nucleus;Phosphoprotein;Reference proteome;Repeat;Ribonucleoprotein;RNA-binding;Ubl conjugation	epithelial cell differentiation [GO:0030855]; mRNA splicing, via spliceosome [GO:0000398]; regulation of RNA splicing [GO:0043484]; RNA processing [GO:0006396]; RNA splicing [GO:0008380]	RNA binding [GO:0003723]	nucleoplasm [GO:0005654]; nucleus [GO:0005634]; ribonucleoprotein complex [GO:1990904]; spliceosomal complex [GO:0005681]; RNA binding [GO:0003723]; epithelial cell differentiation [GO:0030855]; mRNA splicing, via spliceosome [GO:0000398]; regulation of RNA splicing [GO:0043484]; RNA processing [GO:0006396]; RNA splicing [GO:0008380]	nucleoplasm [GO:0005654]; nucleus [GO:0005634]; ribonucleoprotein complex [GO:1990904]; spliceosomal complex [GO:0005681]	SUBCELLULAR LOCATION: Nucleus {ECO:0000269|PubMed:8999868}.		8999868; 10858537; 14702039; 17974005; 15489334; 1286667; 11152131; 15592455; 17081983; 18691976; 18669648; 19369195; 19690332; 20068231; 21269460; 21406692; 23186163; 24275569; 24129315; 25944712; 28112733
P32969	P32969	reviewed	RL9_HUMAN	RL9		60S ribosomal protein L9 (Large ribosomal subunit protein uL6)	RPL9 OK/SW-cl.103; RPL9P7; RPL9P8; RPL9P9	Homo sapiens (Human)	192	3D-structure;Acetylation;Cytoplasm;Direct protein sequencing;Reference proteome;Ribonucleoprotein;Ribosomal protein	cytoplasmic translation [GO:0002181]; translation [GO:0006412]	RNA binding [GO:0003723]; rRNA binding [GO:0019843]; structural constituent of ribosome [GO:0003735]	cytoplasm [GO:0005737]; cytosol [GO:0005829]; cytosolic large ribosomal subunit [GO:0022625]; cytosolic ribosome [GO:0022626]; focal adhesion [GO:0005925]; membrane [GO:0016020]; nucleus [GO:0005634]; ribosome [GO:0005840]; RNA binding [GO:0003723]; rRNA binding [GO:0019843]; structural constituent of ribosome [GO:0003735]; cytoplasmic translation [GO:0002181]; translation [GO:0006412]	cytoplasm [GO:0005737]; cytosol [GO:0005829]; cytosolic large ribosomal subunit [GO:0022625]; cytosolic ribosome [GO:0022626]; focal adhesion [GO:0005925]; membrane [GO:0016020]; nucleus [GO:0005634]; ribosome [GO:0005840]	SUBCELLULAR LOCATION: Cytoplasm {ECO:0000269|PubMed:23636399}.		8415001; 8597601; 15489334; 9582194; 14654843; 19608861; 21269460; 22814378; 24524803; 24275569; 25944712; 23636399; 32669547
P33991	P33991	reviewed	MCM4_HUMAN	MCM4		DNA replication licensing factor MCM4 (EC 3.6.4.12) (CDC21 homolog) (P1-CDC21)	MCM4 CDC21	Homo sapiens (Human)	863	3D-structure;Acetylation;ATP-binding;Cell cycle;Chromosome;DNA replication;DNA-binding;Helicase;Hydrolase;Isopeptide bond;Nucleotide-binding;Nucleus;Phosphoprotein;Reference proteome;Ubl conjugation	DNA replication [GO:0006260]; DNA strand elongation involved in DNA replication [GO:0006271]; DNA unwinding involved in DNA replication [GO:0006268]; double-strand break repair via break-induced replication [GO:0000727]; mitotic DNA replication initiation [GO:1902975]; regulation of DNA-templated DNA replication initiation [GO:0030174]	ATP binding [GO:0005524]; ATP hydrolysis activity [GO:0016887]; DNA helicase activity [GO:0003678]; single-stranded DNA binding [GO:0003697]	chromosome, telomeric region [GO:0000781]; CMG complex [GO:0071162]; MCM complex [GO:0042555]; membrane [GO:0016020]; nucleoplasm [GO:0005654]; nucleus [GO:0005634]; ATP binding [GO:0005524]; ATP hydrolysis activity [GO:0016887]; DNA helicase activity [GO:0003678]; single-stranded DNA binding [GO:0003697]; DNA replication [GO:0006260]; DNA strand elongation involved in DNA replication [GO:0006271…	chromosome, telomeric region [GO:0000781]; CMG complex [GO:0071162]; MCM complex [GO:0042555]; membrane [GO:0016020]; nucleoplasm [GO:0005654]; nucleus [GO:0005634]	SUBCELLULAR LOCATION: Nucleus {ECO:0000305|PubMed:35585232}. Chromosome {ECO:0000305|PubMed:35585232}. Note=Associated with chromatin before the formation of nuclei and detaches from it as DNA replication progresses. {ECO:0000305|PubMed:35585232}.	PTM: Sumoylated; SUMO2 modified in response to stress caused by inhibition of proteasome activity (in vitro). {ECO:0000250|UniProtKB:P49717}.	7601140; 15489334; 9465298; 9284934; 8265339; 9305914; 17081983; 16899510; 17296731; 18220336; 18691976; 18669648; 19690332; 19608861; 20068231; 21269460; 21406692; 22354170; 22354167; 22499342; 22814378; 23186163; 25661590; 27401717; 28112733; 35585232; 32453425; 34700328; 34694004
P33993	P33993	reviewed	MCM7_HUMAN	MCM7		DNA replication licensing factor MCM7 (EC 3.6.4.12) (CDC47 homolog) (P1.1-MCM3)	MCM7 CDC47 MCM2	Homo sapiens (Human)	719	3D-structure;Acetylation;Alternative splicing;ATP-binding;Cell cycle;Chromosome;Direct protein sequencing;DNA replication;DNA-binding;Glycoprotein;Helicase;Hydrolase;Isopeptide bond;Nucleotide-binding;Nucleus;Phosphoprotein;Reference proteome;Ubl conjugation	cell cycle [GO:0007049]; cell population proliferation [GO:0008283]; cellular response to DNA damage stimulus [GO:0006974]; cellular response to epidermal growth factor stimulus [GO:0071364]; cellular response to xenobiotic stimulus [GO:0071466]; DNA replication [GO:0006260]; DNA replication initiation [GO:0006270]; DNA strand elongation involved in DNA replication [GO:0006271]; DNA unwinding inv…	ATP binding [GO:0005524]; ATP hydrolysis activity [GO:0016887]; DNA helicase activity [GO:0003678]; single-stranded DNA binding [GO:0003697]	chromatin [GO:0000785]; chromosome, telomeric region [GO:0000781]; CMG complex [GO:0071162]; cytosol [GO:0005829]; MCM complex [GO:0042555]; membrane [GO:0016020]; nucleoplasm [GO:0005654]; nucleus [GO:0005634]; ATP binding [GO:0005524]; ATP hydrolysis activity [GO:0016887]; DNA helicase activity [GO:0003678]; single-stranded DNA binding [GO:0003697]; cell cycle [GO:0007049]; cell population prol…	chromatin [GO:0000785]; chromosome, telomeric region [GO:0000781]; CMG complex [GO:0071162]; cytosol [GO:0005829]; MCM complex [GO:0042555]; membrane [GO:0016020]; nucleoplasm [GO:0005654]; nucleus [GO:0005634]	SUBCELLULAR LOCATION: Nucleus {ECO:0000305|PubMed:35585232}. Chromosome {ECO:0000305|PubMed:35585232}. Note=Associated with chromatin before the formation of nuclei and detaches from it as DNA replication progresses. {ECO:0000305|PubMed:35585232}.	PTM: O-glycosylated (O-GlcNAcylated), in a cell cycle-dependent manner. {ECO:0000269|PubMed:22967762}.; PTM: Ubiquitinated by ECS(LRR1) E3 ubiquitin-protein ligase complex when forks converge following formation of DNA interstrand cross-links. During mitosis, ubiquitinated by TRAIP when forks converge following formation of DNA interstrand cross-links (By similarity). Short ubiquitin chains on MC…	8626784; 14702039; 12690205; 12853948; 15489334; 7842741; 8265339; 9305914; 15538388; 15210935; 16899510; 17116885; 17296731; 18691976; 18669648; 19690332; 20068231; 21269460; 22967762; 22223895; 23711367; 23186163; 25661590; 28191891; 28112733; 35585232; 32453425; 34700328; 34694004
P35226	P35226	reviewed	BMI1_HUMAN	BMI1		Polycomb complex protein BMI-1 (Polycomb group RING finger protein 4) (RING finger protein 51)	BMI1 PCGF4 RNF51	Homo sapiens (Human)	326	3D-structure;Chromatin regulator;Cytoplasm;Metal-binding;Nucleus;Proto-oncogene;Reference proteome;Repressor;Transcription;Transcription regulation;Ubl conjugation;Zinc;Zinc-finger	apoptotic signaling pathway [GO:0097190]; brain development [GO:0007420]; cellular response to dexamethasone stimulus [GO:0071549]; cellular response to interleukin-1 [GO:0071347]; DNA methylation [GO:0006306]; embryonic skeletal system morphogenesis [GO:0048704]; hemopoiesis [GO:0030097]; histone acetylation [GO:0016573]; histone H2A-K119 monoubiquitination [GO:0036353]; humoral immune response …	promoter-specific chromatin binding [GO:1990841]; RING-like zinc finger domain binding [GO:0071535]; RNA polymerase II cis-regulatory region sequence-specific DNA binding [GO:0000978]; ubiquitin-protein transferase activator activity [GO:0097027]; zinc ion binding [GO:0008270]	cytosol [GO:0005829]; heterochromatin [GO:0000792]; nuclear body [GO:0016604]; nucleoplasm [GO:0005654]; nucleus [GO:0005634]; PcG protein complex [GO:0031519]; PRC1 complex [GO:0035102]; ubiquitin ligase complex [GO:0000151]; promoter-specific chromatin binding [GO:1990841]; RING-like zinc finger domain binding [GO:0071535]; RNA polymerase II cis-regulatory region sequence-specific DNA binding […	cytosol [GO:0005829]; heterochromatin [GO:0000792]; nuclear body [GO:0016604]; nucleoplasm [GO:0005654]; nucleus [GO:0005634]; PcG protein complex [GO:0031519]; PRC1 complex [GO:0035102]; ubiquitin ligase complex [GO:0000151]	SUBCELLULAR LOCATION: Nucleus {ECO:0000269|PubMed:16882984, ECO:0000269|PubMed:9199346}. Cytoplasm {ECO:0000269|PubMed:16882984}.	PTM: Monoubiquitinated (By similarity). May be polyubiquitinated; which does not lead to proteasomal degradation. {ECO:0000250, ECO:0000269|PubMed:15897469}.	8268912; 14702039; 15164054; 15489334; 8390036; 9121482; 9199346; 12167701; 15386022; 16359901; 15897469; 16882984; 19636380; 21282530; 26151332; 16714294; 21772249; 25355358; 27827373
P35251	P35251	reviewed	RFC1_HUMAN	RFC1		Replication factor C subunit 1 (Activator 1 140 kDa subunit) (A1 140 kDa subunit) (Activator 1 large subunit) (Activator 1 subunit 1) (DNA-binding protein PO-GA) (Replication factor C 140 kDa subunit) (RF-C 140 kDa subunit) (RFC140) (Replication factor C large subunit)	RFC1 RFC140	Homo sapiens (Human)	1148	3D-structure;Activator;Alternative splicing;ATP-binding;Direct protein sequencing;DNA replication;DNA-binding;Isopeptide bond;Neuropathy;Nucleotide-binding;Nucleus;Phosphoprotein;Reference proteome;Transcription;Transcription regulation;Ubl conjugation	DNA repair [GO:0006281]; DNA-templated DNA replication [GO:0006261]; negative regulation of transcription by RNA polymerase II [GO:0000122]; positive regulation of DNA-templated transcription [GO:0045893]; telomere maintenance via telomerase [GO:0007004]	ATP binding [GO:0005524]; ATP hydrolysis activity [GO:0016887]; DNA binding [GO:0003677]; DNA clamp loader activity [GO:0003689]; DNA clamp unloader activity [GO:0061860]; double-stranded DNA binding [GO:0003690]; enzyme activator activity [GO:0008047]; protein domain specific binding [GO:0019904]; sequence-specific DNA binding [GO:0043565]	cytoplasm [GO:0005737]; DNA replication factor C complex [GO:0005663]; Elg1 RFC-like complex [GO:0031391]; extracellular exosome [GO:0070062]; nucleolus [GO:0005730]; nucleoplasm [GO:0005654]; nucleus [GO:0005634]; ATP binding [GO:0005524]; ATP hydrolysis activity [GO:0016887]; DNA binding [GO:0003677]; DNA clamp loader activity [GO:0003689]; DNA clamp unloader activity [GO:0061860]; double-stran…	cytoplasm [GO:0005737]; DNA replication factor C complex [GO:0005663]; Elg1 RFC-like complex [GO:0031391]; extracellular exosome [GO:0070062]; nucleolus [GO:0005730]; nucleoplasm [GO:0005654]; nucleus [GO:0005634]	SUBCELLULAR LOCATION: Nucleus.		8248204; 8512577; 7914507; 14702039; 15489334; 8999859; 9705493; 17081983; 16964243; 17525332; 18669648; 19413330; 19690332; 20068231; 21269460; 21406692; 23186163; 24275569; 25772364; 31230722; 30926972
P37275-2	P37275	reviewed	ZEB1_HUMAN	ZEB1		Zinc finger E-box-binding homeobox 1 (NIL-2-A zinc finger protein) (Negative regulator of IL2) (Transcription factor 8) (TCF-8)	ZEB1 AREB6 TCF8	Homo sapiens (Human)	1124	3D-structure;Activator;Alternative splicing;Corneal dystrophy;Differentiation;Disease variant;DNA-binding;Homeobox;Isopeptide bond;Metal-binding;Neurogenesis;Nucleus;Phosphoprotein;Reference proteome;Repeat;Repressor;Transcription;Transcription regulation;Ubl conjugation;Zinc;Zinc-finger	anatomical structure development [GO:0048856]; cartilage development [GO:0051216]; cell differentiation [GO:0030154]; cellular response to amino acid stimulus [GO:0071230]; cellular response to transforming growth factor beta stimulus [GO:0071560]; cochlea morphogenesis [GO:0090103]; embryonic camera-type eye morphogenesis [GO:0048596]; embryonic skeletal system morphogenesis [GO:0048704]; forebr…	chromatin binding [GO:0003682]; DNA-binding transcription factor activity [GO:0003700]; DNA-binding transcription factor activity, RNA polymerase II-specific [GO:0000981]; DNA-binding transcription repressor activity, RNA polymerase II-specific [GO:0001227]; E-box binding [GO:0070888]; RNA polymerase II cis-regulatory region sequence-specific DNA binding [GO:0000978]; zinc ion binding [GO:0008270]	chromatin [GO:0000785]; cytosol [GO:0005829]; nucleoplasm [GO:0005654]; nucleus [GO:0005634]; chromatin binding [GO:0003682]; DNA-binding transcription factor activity [GO:0003700]; DNA-binding transcription factor activity, RNA polymerase II-specific [GO:0000981]; DNA-binding transcription repressor activity, RNA polymerase II-specific [GO:0001227]; E-box binding [GO:0070888]; RNA polymerase II …	chromatin [GO:0000785]; cytosol [GO:0005829]; nucleoplasm [GO:0005654]; nucleus [GO:0005634]	SUBCELLULAR LOCATION: Nucleus {ECO:0000269|PubMed:20418909, ECO:0000269|PubMed:25190660}.		8138542; 14702039; 15164054; 15489334; 1840704; 16252232; 16061479; 17081983; 18669648; 19413330; 19935649; 19690332; 20175752; 20418909; 20068231; 21269460; 23186163; 25218447; 25114211; 25772364; 25755297; 28112733; 20036349; 23599324; 25190660
P38432	P38432	reviewed	COIL_HUMAN	COIL		Coilin (p80-coilin)	COIL CLN80	Homo sapiens (Human)	576	Isopeptide bond;Nucleus;Phosphoprotein;Reference proteome;Repeat;Ubl conjugation	spliceosomal snRNP assembly [GO:0000387]	identical protein binding [GO:0042802]; protein C-terminus binding [GO:0008022]; U1 snRNA binding [GO:0030619]; U2 snRNA binding [GO:0030620]	Cajal body [GO:0015030]; fibrillar center [GO:0001650]; membrane [GO:0016020]; nuclear body [GO:0016604]; nucleolus [GO:0005730]; nucleoplasm [GO:0005654]; nucleus [GO:0005634]; identical protein binding [GO:0042802]; protein C-terminus binding [GO:0008022]; U1 snRNA binding [GO:0030619]; U2 snRNA binding [GO:0030620]; spliceosomal snRNP assembly [GO:0000387]	Cajal body [GO:0015030]; fibrillar center [GO:0001650]; membrane [GO:0016020]; nuclear body [GO:0016604]; nucleolus [GO:0005730]; nucleoplasm [GO:0005654]; nucleus [GO:0005634]	SUBCELLULAR LOCATION: Nucleus {ECO:0000269|PubMed:7679389}. Nucleus, Cajal body {ECO:0000269|PubMed:16079131, ECO:0000269|PubMed:22547674, ECO:0000269|PubMed:7679389}.	PTM: Symmetrical dimethylation of arginine residues within the RG repeat region enhances affinity for SMN, and thus localization of SMN complexes to CBs.; PTM: Phosphorylation during mitosis is associated with disassembly of CBs. {ECO:0000269|PubMed:21920476, ECO:0000269|PubMed:7679389}.	7971277; 14702039; 16625196; 15489334; 2033369; 7679389; 11641277; 12361597; 15862129; 16079131; 17081983; 16964243; 18669648; 19413330; 19690332; 21072240; 20068231; 21269460; 21920476; 21406692; 22547674; 23685356; 23186163; 24275569; 25755297; 28112733; 29934401; 20875822
P38919	P38919	reviewed	IF4A3_HUMAN	IF4A3		Eukaryotic initiation factor 4A-III (eIF-4A-III) (eIF4A-III) (EC 3.6.4.13) (ATP-dependent RNA helicase DDX48) (ATP-dependent RNA helicase eIF4A-3) (DEAD box protein 48) (Eukaryotic initiation factor 4A-like NUK-34) (Eukaryotic translation initiation factor 4A isoform 3) (Nuclear matrix protein 265) (NMP 265) (hNMP 265) [Cleaved into: Eukaryotic initiation factor 4A-III, N-terminally processed]	EIF4A3 DDX48 KIAA0111	Homo sapiens (Human)	411	3D-structure;Acetylation;ATP-binding;Cytoplasm;Direct protein sequencing;Disease variant;Helicase;Hydrolase;Isopeptide bond;mRNA processing;mRNA splicing;mRNA transport;Nonsense-mediated mRNA decay;Nucleotide-binding;Nucleus;Phosphoprotein;Reference proteome;RNA-binding;rRNA processing;Spliceosome;Translation regulation;Transport;Ubl conjugation	associative learning [GO:0008306]; cellular response to brain-derived neurotrophic factor stimulus [GO:1990416]; cellular response to selenite ion [GO:0072715]; embryonic cranial skeleton morphogenesis [GO:0048701]; exploration behavior [GO:0035640]; mRNA export from nucleus [GO:0006406]; mRNA splicing, via spliceosome [GO:0000398]; negative regulation of excitatory postsynaptic potential [GO:009…	ATP binding [GO:0005524]; ATP hydrolysis activity [GO:0016887]; mRNA binding [GO:0003729]; poly(A) binding [GO:0008143]; ribonucleoprotein complex binding [GO:0043021]; RNA binding [GO:0003723]; RNA helicase activity [GO:0003724]; RNA stem-loop binding [GO:0035613]; selenocysteine insertion sequence binding [GO:0035368]; translation regulator activity [GO:0045182]	catalytic step 2 spliceosome [GO:0071013]; cytoplasm [GO:0005737]; cytosol [GO:0005829]; dendrite [GO:0030425]; exon-exon junction complex [GO:0035145]; glutamatergic synapse [GO:0098978]; membrane [GO:0016020]; neuronal cell body [GO:0043025]; nuclear speck [GO:0016607]; nucleolus [GO:0005730]; nucleoplasm [GO:0005654]; nucleus [GO:0005634]; postsynaptic cytosol [GO:0099524]; U2-type catalytic s…	catalytic step 2 spliceosome [GO:0071013]; cytoplasm [GO:0005737]; cytosol [GO:0005829]; dendrite [GO:0030425]; exon-exon junction complex [GO:0035145]; glutamatergic synapse [GO:0098978]; membrane [GO:0016020]; neuronal cell body [GO:0043025]; nuclear speck [GO:0016607]; nucleolus [GO:0005730]; nucleoplasm [GO:0005654]; nucleus [GO:0005634]; postsynaptic cytosol [GO:0099524]; U2-type catalytic s…	SUBCELLULAR LOCATION: Nucleus {ECO:0000269|PubMed:10623621, ECO:0000269|PubMed:11991638, ECO:0000269|PubMed:22961380, ECO:0000269|PubMed:28076346, ECO:0000269|PubMed:28502770, ECO:0000269|PubMed:29301961}. Nucleus speckle {ECO:0000269|PubMed:10623621}. Cytoplasm {ECO:0000250|UniProtKB:Q3B8Q2}. Note=Nucleocytoplasmic shuttling protein. Travels to the cytoplasm as part of the exon junction complex …		7788527; 14702039; 16625196; 15489334; 10623621; 11991638; 15034551; 14730019; 15715967; 16209946; 16170325; 16314458; 17081983; 16495234; 17375189; 18423201; 18691976; 18669648; 19413330; 19409878; 19369195; 19608861; 20068231; 21269460; 21406692; 22959432; 22203037; 22223895; 22961380; 22814378; 23236153; 23186163; 23917022; 24360810; 25220460; 25218447; 25772364; 25755297; 26382858; 28112733; …
P39023	P39023	reviewed	RL3_HUMAN	RL3		60S ribosomal protein L3 (HIV-1 TAR RNA-binding protein B) (TARBP-B) (Large ribosomal subunit protein uL3)	RPL3 OK/SW-cl.32	Homo sapiens (Human)	403	3D-structure;Acetylation;Cytoplasm;Direct protein sequencing;Isopeptide bond;Methylation;Nucleus;Phosphoprotein;Reference proteome;Ribonucleoprotein;Ribosomal protein;Ubl conjugation	cellular response to interleukin-4 [GO:0071353]; cytoplasmic translation [GO:0002181]; translation [GO:0006412]	5S rRNA binding [GO:0008097]; RNA binding [GO:0003723]; structural constituent of ribosome [GO:0003735]	cytoplasm [GO:0005737]; cytosol [GO:0005829]; cytosolic large ribosomal subunit [GO:0022625]; cytosolic ribosome [GO:0022626]; extracellular exosome [GO:0070062]; focal adhesion [GO:0005925]; nucleolus [GO:0005730]; nucleus [GO:0005634]; protein-containing complex [GO:0032991]; synapse [GO:0045202]; 5S rRNA binding [GO:0008097]; RNA binding [GO:0003723]; structural constituent of ribosome [GO:000…	cytoplasm [GO:0005737]; cytosol [GO:0005829]; cytosolic large ribosomal subunit [GO:0022625]; cytosolic ribosome [GO:0022626]; extracellular exosome [GO:0070062]; focal adhesion [GO:0005925]; nucleolus [GO:0005730]; nucleus [GO:0005634]; protein-containing complex [GO:0032991]; synapse [GO:0045202]	SUBCELLULAR LOCATION: Nucleus, nucleolus {ECO:0000269|PubMed:16963496}. Cytoplasm {ECO:0000269|PubMed:16963496, ECO:0000269|PubMed:23636399}.	PTM: Constitutively monomethylated at His-245 by METTL18 (PubMed:23349634, PubMed:33693809). Regulates the function of RPL3 in the dynamics of pre-rRNA processing, ribosome biogenesis, and translation (PubMed:33693809). It is not required for incorporation of RPL3 into ribosomes (PubMed:33693809). {ECO:0000269|PubMed:23349634, ECO:0000269|PubMed:33693809}.	15461802; 14702039; 10591208; 15489334; 7576925; 9582194; 12962325; 14654843; 16963496; 18669648; 19369195; 19608861; 20068231; 21269460; 21406692; 23186163; 23349634; 24524803; 24275569; 25114211; 25772364; 26100019; 25944712; 28112733; 33693809; 23636399; 32669547; 22431104
P39748	P39748	reviewed	FEN1_HUMAN	FEN1		Flap endonuclease 1 (FEN-1) (EC 3.1.-.-) (DNase IV) (Flap structure-specific endonuclease 1) (Maturation factor 1) (MF1) (hFEN-1)	FEN1 RAD2	Homo sapiens (Human)	380	3D-structure;Acetylation;Alternative initiation;Direct protein sequencing;DNA damage;DNA repair;DNA replication;Endonuclease;Exonuclease;Hydrolase;Magnesium;Metal-binding;Methylation;Mitochondrion;Nuclease;Nucleus;Phosphoprotein;Reference proteome	base-excision repair, gap-filling [GO:0006287]; DNA repair [GO:0006281]; DNA replication [GO:0006260]; DNA replication, removal of RNA primer [GO:0043137]; double-strand break repair [GO:0006302]; double-strand break repair via homologous recombination [GO:0000724]; memory [GO:0007613]; nucleic acid phosphodiester bond hydrolysis [GO:0090305]; positive regulation of sister chromatid cohesion [GO:…	5'-3' exonuclease activity [GO:0008409]; 5'-flap endonuclease activity [GO:0017108]; damaged DNA binding [GO:0003684]; DNA binding [GO:0003677]; double-stranded DNA binding [GO:0003690]; double-stranded DNA exodeoxyribonuclease activity [GO:0008309]; endonuclease activity [GO:0004519]; exonuclease activity [GO:0004527]; flap endonuclease activity [GO:0048256]; magnesium ion binding [GO:0000287]; …	chromosome, telomeric region [GO:0000781]; membrane [GO:0016020]; mitochondrion [GO:0005739]; nucleolus [GO:0005730]; nucleoplasm [GO:0005654]; nucleus [GO:0005634]; protein-containing complex [GO:0032991]; 5'-3' exonuclease activity [GO:0008409]; 5'-flap endonuclease activity [GO:0017108]; damaged DNA binding [GO:0003684]; DNA binding [GO:0003677]; double-stranded DNA binding [GO:0003690]; doubl…	chromosome, telomeric region [GO:0000781]; membrane [GO:0016020]; mitochondrion [GO:0005739]; nucleolus [GO:0005730]; nucleoplasm [GO:0005654]; nucleus [GO:0005634]; protein-containing complex [GO:0032991]	SUBCELLULAR LOCATION: [Isoform 1]: Nucleus, nucleolus. Nucleus, nucleoplasm. Note=Resides mostly in the nucleoli and relocalizes to the nucleoplasm upon DNA damage.; SUBCELLULAR LOCATION: [Isoform FENMIT]: Mitochondrion {ECO:0000255|HAMAP-Rule:MF_03140, ECO:0000269|PubMed:23675412}.	PTM: Acetylated by EP300. Acetylation inhibits both endonuclease and exonuclease activity. Acetylation also reduces DNA-binding activity but does not affect interaction with PCNA or EP300. {ECO:0000255|HAMAP-Rule:MF_03140, ECO:0000269|PubMed:11430825}.; PTM: Phosphorylation upon DNA damage induces relocalization to the nuclear plasma. Phosphorylation at Ser-187 by CDK2 occurs during late S-phase …	8007985; 7774922; 16554811; 15489334; 7961795; 8621570; 9305916; 10744741; 11430825; 11986308; 18499658; 18443037; 19608861; 20729856; 20068231; 21269460; 22814378; 23186163; 23675412; 24275569; 26751069; 15576034; 15616578
P40937	P40937	reviewed	RFC5_HUMAN	RFC5		Replication factor C subunit 5 (Activator 1 36 kDa subunit) (A1 36 kDa subunit) (Activator 1 subunit 5) (Replication factor C 36 kDa subunit) (RF-C 36 kDa subunit) (RFC36)	RFC5	Homo sapiens (Human)	340	3D-structure;Acetylation;Alternative splicing;ATP-binding;DNA replication;Nucleotide-binding;Nucleus;Reference proteome	DNA duplex unwinding [GO:0032508]; DNA repair [GO:0006281]; DNA replication [GO:0006260]; DNA-templated DNA replication [GO:0006261]; positive regulation of DNA-directed DNA polymerase activity [GO:1900264]	ATP binding [GO:0005524]; ATP hydrolysis activity [GO:0016887]; DNA binding [GO:0003677]; enzyme binding [GO:0019899]	Ctf18 RFC-like complex [GO:0031390]; DNA replication factor C complex [GO:0005663]; nucleoplasm [GO:0005654]; nucleus [GO:0005634]; ATP binding [GO:0005524]; ATP hydrolysis activity [GO:0016887]; DNA binding [GO:0003677]; enzyme binding [GO:0019899]; DNA duplex unwinding [GO:0032508]; DNA repair [GO:0006281]; DNA replication [GO:0006260]; DNA-templated DNA replication [GO:0006261]; positive regul…	Ctf18 RFC-like complex [GO:0031390]; DNA replication factor C complex [GO:0005663]; nucleoplasm [GO:0005654]; nucleus [GO:0005634]	SUBCELLULAR LOCATION: Nucleus {ECO:0000305}.		8441605; 14702039; 16541075; 15489334; 8999859; 11572977; 21269460; 22814378; 24275569
P41212	P41212	reviewed	ETV6_HUMAN	ETV6		Transcription factor ETV6 (ETS translocation variant 6) (ETS-related protein Tel1) (Tel)	ETV6 TEL TEL1	Homo sapiens (Human)	452	3D-structure;Acetylation;Chromosomal rearrangement;Disease variant;DNA-binding;Isopeptide bond;Nucleus;Phosphoprotein;Proto-oncogene;Reference proteome;Repressor;Transcription;Transcription regulation;Ubl conjugation	cell differentiation [GO:0030154]; hematopoietic stem cell proliferation [GO:0071425]; mesenchymal cell apoptotic process [GO:0097152]; negative regulation of transcription by RNA polymerase II [GO:0000122]; neurogenesis [GO:0022008]; regulation of transcription by RNA polymerase II [GO:0006357]; vitellogenesis [GO:0007296]	DNA-binding transcription activator activity, RNA polymerase II-specific [GO:0001228]; DNA-binding transcription factor activity [GO:0003700]; DNA-binding transcription factor activity, RNA polymerase II-specific [GO:0000981]; DNA-binding transcription repressor activity, RNA polymerase II-specific [GO:0001227]; protein domain specific binding [GO:0019904]; RNA polymerase II cis-regulatory region…	chromatin [GO:0000785]; cytosol [GO:0005829]; nucleolus [GO:0005730]; nucleus [GO:0005634]; plasma membrane [GO:0005886]; DNA-binding transcription activator activity, RNA polymerase II-specific [GO:0001228]; DNA-binding transcription factor activity [GO:0003700]; DNA-binding transcription factor activity, RNA polymerase II-specific [GO:0000981]; DNA-binding transcription repressor activity, RNA …	chromatin [GO:0000785]; cytosol [GO:0005829]; nucleolus [GO:0005730]; nucleus [GO:0005634]; plasma membrane [GO:0005886]	SUBCELLULAR LOCATION: Nucleus.	PTM: Phosphorylation of Ser-257 by MAPK14 (p38) inhibits ETV6 transcriptional repression. {ECO:0000269|PubMed:12435397}.	8168137; 14702039; 15489334; 8743990; 17344859; 7731705; 7761424; 7780150; 9326218; 10502316; 10477709; 12435397; 12203785; 12181402; 12588862; 12590135; 15806161; 18669648; 19690332; 19608861; 20068231; 21406692; 22814378; 23186163; 25218447; 25772364; 25755297; 25581430; 28112733
P41229	P41229	reviewed	KDM5C_HUMAN	KDM5C		Lysine-specific demethylase 5C (EC 1.14.11.67) (Histone demethylase JARID1C) (Jumonji/ARID domain-containing protein 1C) (Protein SmcX) (Protein Xe169) ([histone H3]-trimethyl-L-lysine(4) demethylase 5C)	KDM5C DXS1272E JARID1C SMCX XE169	Homo sapiens (Human)	1560	3D-structure;Alternative splicing;Biological rhythms;Chromatin regulator;Dioxygenase;Disease variant;Intellectual disability;Iron;Isopeptide bond;Metal-binding;Nucleus;Oxidoreductase;Phosphoprotein;Reference proteome;Repeat;Repressor;Transcription;Transcription regulation;Ubl conjugation;Zinc;Zinc-finger	chromatin remodeling [GO:0006338]; histone H3-K4 demethylation [GO:0034720]; negative regulation of DNA-templated transcription [GO:0045892]; rhythmic process [GO:0048511]	DNA binding [GO:0003677]; histone demethylase activity [GO:0032452]; histone H3-methyl-lysine-4 demethylase activity [GO:0032453]; histone H3-tri/di/monomethyl-lysine-4 demethylase activity [GO:0034647]; zinc ion binding [GO:0008270]	cytosol [GO:0005829]; nucleoplasm [GO:0005654]; nucleus [GO:0005634]; DNA binding [GO:0003677]; histone demethylase activity [GO:0032452]; histone H3-methyl-lysine-4 demethylase activity [GO:0032453]; histone H3-tri/di/monomethyl-lysine-4 demethylase activity [GO:0034647]; zinc ion binding [GO:0008270]; chromatin remodeling [GO:0006338]; histone H3-K4 demethylation [GO:0034720]; negative regulati…	cytosol [GO:0005829]; nucleoplasm [GO:0005654]; nucleus [GO:0005634]	SUBCELLULAR LOCATION: Nucleus {ECO:0000255|PROSITE-ProRule:PRU00355, ECO:0000255|PROSITE-ProRule:PRU00537, ECO:0000269|PubMed:17468742}.		8162017; 14702039; 15772651; 15489334; 7951230; 16964243; 17320161; 17320160; 17468742; 18669648; 19690332; 20068231; 21269460; 21406692; 23186163; 26645689; 28262558; 28112733; 19636912; 27214403; 15586325; 16538222; 16541399; 21076407; 23356856; 25666439
P41743	P41743	reviewed	KPCI_HUMAN	KPCI		Protein kinase C iota type (EC 2.7.11.13) (Atypical protein kinase C-lambda/iota) (PRKC-lambda/iota) (aPKC-lambda/iota) (nPKC-iota)	PRKCI DXS1179E	Homo sapiens (Human)	596	3D-structure;Acetylation;ATP-binding;Cytoplasm;Endosome;Kinase;Membrane;Metal-binding;Nucleotide-binding;Nucleus;Phosphoprotein;Proto-oncogene;Reference proteome;Serine/threonine-protein kinase;Transferase;Tumor suppressor;Zinc;Zinc-finger	actin filament organization [GO:0007015]; cell migration [GO:0016477]; cell-cell junction organization [GO:0045216]; cellular response to insulin stimulus [GO:0032869]; cytoskeleton organization [GO:0007010]; establishment of apical/basal cell polarity [GO:0035089]; establishment or maintenance of epithelial cell apical/basal polarity [GO:0045197]; eye photoreceptor cell development [GO:0042462];…	ATP binding [GO:0005524]; calcium-dependent protein kinase C activity [GO:0004698]; metal ion binding [GO:0046872]; phospholipid binding [GO:0005543]; protein kinase activity [GO:0004672]; protein kinase C activity [GO:0004697]; protein serine kinase activity [GO:0106310]; protein serine/threonine kinase activity [GO:0004674]	apical plasma membrane [GO:0016324]; bicellular tight junction [GO:0005923]; cell leading edge [GO:0031252]; cytosol [GO:0005829]; endosome [GO:0005768]; extracellular exosome [GO:0070062]; glutamatergic synapse [GO:0098978]; Golgi membrane [GO:0000139]; intercellular bridge [GO:0045171]; microtubule cytoskeleton [GO:0015630]; nucleoplasm [GO:0005654]; nucleus [GO:0005634]; PAR polarity complex […	apical plasma membrane [GO:0016324]; bicellular tight junction [GO:0005923]; cell leading edge [GO:0031252]; cytosol [GO:0005829]; endosome [GO:0005768]; extracellular exosome [GO:0070062]; glutamatergic synapse [GO:0098978]; Golgi membrane [GO:0000139]; intercellular bridge [GO:0045171]; microtubule cytoskeleton [GO:0015630]; nucleoplasm [GO:0005654]; nucleus [GO:0005634]; PAR polarity complex […	SUBCELLULAR LOCATION: Cytoplasm {ECO:0000269|PubMed:11891849, ECO:0000269|PubMed:15695176, ECO:0000269|PubMed:9566925}. Membrane {ECO:0000269|PubMed:16452474}. Endosome {ECO:0000269|PubMed:9566925}. Nucleus {ECO:0000269|PubMed:11891849, ECO:0000269|PubMed:15695176}. Note=Transported into the endosome through interaction with SQSTM1/p62. After phosphorylation by SRC, transported into the nucleus t…	PTM: Phosphorylation at Thr-412 in the activation loop is not mandatory for activation (By similarity). Upon neuronal growth factor (NGF) stimulation, phosphorylated by SRC at Tyr-265, Tyr-280 and Tyr-334 (PubMed:11713277, PubMed:16452474). Phosphorylation at Tyr-265 facilitates binding to KPNB1/importin-beta regulating entry of PRKCI into the nucleus (PubMed:11891849). Phosphorylation on Tyr-334…	8226978; 7607695; 15489334; 8524286; 9346882; 9566925; 10467349; 10356400; 10906326; 11042363; 11260256; 11257119; 11724794; 11713277; 11891849; 12893243; 12725730; 12871960; 14570876; 14684752; 15994303; 15695176; 16792529; 16452474; 17313651; 18270268; 18220336; 18691976; 18669648; 19327373; 19617897; 19690332; 20068231; 21269460; 21419810; 21189248; 21406692; 23186163; 24275569; 15143057; 1559…
P42167	P42167	reviewed	LAP2B_HUMAN	LAP2B		Lamina-associated polypeptide 2, isoforms beta/gamma (Thymopoietin, isoforms beta/gamma) (TP beta/gamma) (Thymopoietin-related peptide isoforms beta/gamma) (TPRP isoforms beta/gamma) [Cleaved into: Thymopoietin (TP) (Splenin); Thymopentin (TP5)]	TMPO LAP2	Homo sapiens (Human)	454	Acetylation;Alternative splicing;Citrullination;Cytoplasm;DNA-binding;Isopeptide bond;Membrane;Methylation;Nucleus;Pharmaceutical;Phosphoprotein;Reference proteome;Signal-anchor;Transmembrane;Transmembrane helix;Ubl conjugation		DNA binding [GO:0003677]; lamin binding [GO:0005521]	cytoplasm [GO:0005737]; integral component of membrane [GO:0016021]; membrane [GO:0016020]; nuclear envelope [GO:0005635]; nuclear inner membrane [GO:0005637]; nuclear membrane [GO:0031965]; nucleus [GO:0005634]; DNA binding [GO:0003677]; lamin binding [GO:0005521]	cytoplasm [GO:0005737]; integral component of membrane [GO:0016021]; membrane [GO:0016020]; nuclear envelope [GO:0005635]; nuclear inner membrane [GO:0005637]; nuclear membrane [GO:0031965]; nucleus [GO:0005634]	SUBCELLULAR LOCATION: Nucleus inner membrane; Single-pass type II membrane protein. Note=Tightly associated with the nuclear lamina.; SUBCELLULAR LOCATION: [Isoform Zeta]: Cytoplasm {ECO:0000269|PubMed:18403046}.	PTM: Mitosis-specific phosphorylation specifically abolishes its binding to lamin B and chromosomes. {ECO:0000250}.; PTM: Citrullinated by PADI4. {ECO:0000250}.	7517549; 18403046; 16541075; 15489334; 8530026; 9490046; 12538639; 10806084; 17081983; 17487921; 17924679; 17693683; 18220336; 19367720; 18691976; 18669648; 18318008; 19413330; 19690332; 20068231; 21269460; 21406692; 23186163; 24275569; 25944712; 28112733; 11500367; 11435115
P42229	P42229	reviewed	STA5A_HUMAN	STA5A		Signal transducer and activator of transcription 5A	STAT5A STAT5	Homo sapiens (Human)	794	Activator;Alternative splicing;Cytoplasm;DNA-binding;Lactation;Nucleus;Phosphoprotein;Reference proteome;SH2 domain;Transcription;Transcription regulation;Ubl conjugation	cytokine-mediated signaling pathway [GO:0019221]; defense response [GO:0006952]; growth hormone receptor signaling pathway via JAK-STAT [GO:0060397]; lactation [GO:0007595]; positive regulation of blood vessel endothelial cell migration [GO:0043536]; positive regulation of endothelial cell proliferation [GO:0001938]; positive regulation of transcription by RNA polymerase II [GO:0045944]; receptor…	DNA-binding transcription factor activity [GO:0003700]; DNA-binding transcription factor activity, RNA polymerase II-specific [GO:0000981]; RNA polymerase II cis-regulatory region sequence-specific DNA binding [GO:0000978]	chromatin [GO:0000785]; cytosol [GO:0005829]; nucleoplasm [GO:0005654]; RNA polymerase II transcription regulator complex [GO:0090575]; DNA-binding transcription factor activity [GO:0003700]; DNA-binding transcription factor activity, RNA polymerase II-specific [GO:0000981]; RNA polymerase II cis-regulatory region sequence-specific DNA binding [GO:0000978]; cytokine-mediated signaling pathway [GO…	chromatin [GO:0000785]; cytosol [GO:0005829]; nucleoplasm [GO:0005654]; RNA polymerase II transcription regulator complex [GO:0090575]	SUBCELLULAR LOCATION: Cytoplasm {ECO:0000269|PubMed:15534001}. Nucleus {ECO:0000269|PubMed:15534001}. Note=Translocated into the nucleus in response to phosphorylation.	PTM: Tyrosine phosphorylated in response to KITLG/SCF, IL2, IL3, IL7, IL15, CSF2/GMCSF, GH1, PRL, EPO and THPO (By similarity). Activated KIT promotes phosphorylation on tyrosine residues and subsequent translocation to the nucleus (PubMed:21135090). Tyrosine phosphorylated in response to constitutively activated FGFR1, FGFR2, FGFR3 and FGFR4 (By similarity). Tyrosine phosphorylation is required …	7719937; 14702039; 16625196; 15489334; 11773439; 18669648; 20068231; 21269460; 23186163; 24319783; 12954634; 12529425; 14504097; 15526160; 15534001; 15677474; 21135090
P42568	P42568	reviewed	AF9_HUMAN	AF9		Protein AF-9 (ALL1-fused gene from chromosome 9 protein) (Myeloid/lymphoid or mixed-lineage leukemia translocated to chromosome 3 protein) (YEATS domain-containing protein 3)	MLLT3 AF9 YEATS3	Homo sapiens (Human)	568	3D-structure;Activator;Alternative splicing;Chromosomal rearrangement;Chromosome;DNA-binding;Isopeptide bond;Nucleus;Phosphoprotein;Proto-oncogene;Reference proteome;Transcription;Transcription regulation;Ubl conjugation	anterior/posterior pattern specification [GO:0009952]; chromatin remodeling [GO:0006338]; gene expression [GO:0010467]; hematopoietic stem cell differentiation [GO:0060218]; histone acetylation [GO:0016573]; negative regulation of canonical Wnt signaling pathway [GO:0090090]; positive regulation of DNA-templated transcription [GO:0045893]; positive regulation of Wnt signaling pathway, planar cell…	chromatin binding [GO:0003682]; DNA binding [GO:0003677]; histone binding [GO:0042393]; lysine-acetylated histone binding [GO:0070577]; modification-dependent protein binding [GO:0140030]; molecular adaptor activity [GO:0060090]	chromosome [GO:0005694]; cytosol [GO:0005829]; extracellular exosome [GO:0070062]; NuA4 histone acetyltransferase complex [GO:0035267]; nucleoplasm [GO:0005654]; nucleus [GO:0005634]; super elongation complex [GO:0032783]; transcription elongation factor complex [GO:0008023]; chromatin binding [GO:0003682]; DNA binding [GO:0003677]; histone binding [GO:0042393]; lysine-acetylated histone binding …	chromosome [GO:0005694]; cytosol [GO:0005829]; extracellular exosome [GO:0070062]; NuA4 histone acetyltransferase complex [GO:0035267]; nucleoplasm [GO:0005654]; nucleus [GO:0005634]; super elongation complex [GO:0032783]; transcription elongation factor complex [GO:0008023]	SUBCELLULAR LOCATION: Nucleus {ECO:0000255|PROSITE-ProRule:PRU00376, ECO:0000269|PubMed:27105114}. Chromosome {ECO:0000269|PubMed:25417107, ECO:0000269|PubMed:27105114}. Note=Colocalizes with acylated histone H3 (PubMed:25417107, PubMed:27105114). Colocalizes with histone H3 crotonylated at 'Lys-18' (H3K18cr) (PubMed:27105114). {ECO:0000269|PubMed:25417107, ECO:0000269|PubMed:27105114}.		8506309; 14702039; 15164053; 15489334; 10898795; 10861294; 11313972; 16001262; 18691976; 18669648; 19369195; 19690332; 20471948; 20159561; 20068231; 22195968; 22936661; 22895430; 23145062; 23186163; 25305204; 25218447; 28112733; 31776511; 23260655; 25417107; 27105114; 27545619; 30374167; 30385749
P42574	P42574	reviewed	CASP3_HUMAN	CASP3		Caspase-3 (CASP-3) (EC 3.4.22.56) (Apopain) (Cysteine protease CPP32) (CPP-32) (Protein Yama) (SREBP cleavage activity 1) (SCA-1) [Cleaved into: Caspase-3 subunit p17; Caspase-3 subunit p12]	CASP3 CPP32	Homo sapiens (Human)	277	3D-structure;Acetylation;Apoptosis;Cytoplasm;Direct protein sequencing;Hydrolase;Phosphoprotein;Protease;Reference proteome;S-nitrosylation;Thiol protease;Zymogen	anterior neural tube closure [GO:0061713]; apoptotic process [GO:0006915]; apoptotic signaling pathway [GO:0097190]; axonal fasciculation [GO:0007413]; B cell homeostasis [GO:0001782]; cell fate commitment [GO:0045165]; cellular response to DNA damage stimulus [GO:0006974]; cellular response to staurosporine [GO:0072734]; epithelial cell apoptotic process [GO:1904019]; erythrocyte differentiation…	aspartic-type endopeptidase activity [GO:0004190]; cyclin-dependent protein serine/threonine kinase inhibitor activity [GO:0004861]; cysteine-type endopeptidase activity [GO:0004197]; cysteine-type endopeptidase activity involved in apoptotic process [GO:0097153]; cysteine-type endopeptidase activity involved in apoptotic signaling pathway [GO:0097199]; cysteine-type endopeptidase activity involv…	caspase complex [GO:0008303]; cytoplasm [GO:0005737]; cytosol [GO:0005829]; death-inducing signaling complex [GO:0031264]; membrane raft [GO:0045121]; neuronal cell body [GO:0043025]; nucleoplasm [GO:0005654]; nucleus [GO:0005634]; aspartic-type endopeptidase activity [GO:0004190]; cyclin-dependent protein serine/threonine kinase inhibitor activity [GO:0004861]; cysteine-type endopeptidase activi…	caspase complex [GO:0008303]; cytoplasm [GO:0005737]; cytosol [GO:0005829]; death-inducing signaling complex [GO:0031264]; membrane raft [GO:0045121]; neuronal cell body [GO:0043025]; nucleoplasm [GO:0005654]; nucleus [GO:0005634]	SUBCELLULAR LOCATION: Cytoplasm {ECO:0000269|PubMed:15003516}.	PTM: Cleavage by granzyme B, caspase-6, caspase-8 and caspase-10 generates the two active subunits (PubMed:7596430, PubMed:8755496, PubMed:35338844, PubMed:35446120). Additional processing of the propeptides is likely due to the autocatalytic activity of the activated protease (PubMed:7596430, PubMed:8755496). Active heterodimers between the small subunit of caspase-7 protease and the large subun…	7983002; 7774019; 15003516; 14702039; 15489334; 7596430; 8755496; 8696339; 10497198; 10213689; 15200957; 16374543; 18723680; 19413330; 20566630; 21269460; 21357690; 22223895; 23152800; 23186163; 23845944; 28459430; 28045099; 30878284; 33725486; 35446120; 35338844; 8673606; 9045680; 10821855; 23650375
P42696	P42696	reviewed	RBM34_HUMAN	RBM34		RNA-binding protein 34 (RNA-binding motif protein 34)	RBM34 KIAA0117	Homo sapiens (Human)	430	Acetylation;Alternative splicing;Isopeptide bond;Nucleus;Phosphoprotein;Reference proteome;Repeat;RNA-binding;Ubl conjugation		RNA binding [GO:0003723]	chromosome [GO:0005694]; nucleolus [GO:0005730]; nucleoplasm [GO:0005654]; RNA binding [GO:0003723]	chromosome [GO:0005694]; nucleolus [GO:0005730]; nucleoplasm [GO:0005654]	SUBCELLULAR LOCATION: Nucleus, nucleolus {ECO:0000269|PubMed:12429849}.		7788527; 14702039; 16710414; 15489334; 12429849; 17081983; 17525332; 18669648; 19690332; 20068231; 21269460; 21406692; 22814378; 23186163; 28112733
P43246	P43246	reviewed	MSH2_HUMAN	MSH2		DNA mismatch repair protein Msh2 (hMSH2) (MutS protein homolog 2)	MSH2	Homo sapiens (Human)	934	3D-structure;Acetylation;Alternative splicing;ATP-binding;Chromosome;Disease variant;DNA damage;DNA repair;DNA-binding;Hereditary nonpolyposis colorectal cancer;Isopeptide bond;Nucleotide-binding;Nucleus;Phosphoprotein;Reference proteome;Tumor suppressor;Ubl conjugation	B cell differentiation [GO:0030183]; B cell mediated immunity [GO:0019724]; determination of adult lifespan [GO:0008340]; DNA repair [GO:0006281]; double-strand break repair [GO:0006302]; germ cell development [GO:0007281]; in utero embryonic development [GO:0001701]; intrinsic apoptotic signaling pathway in response to DNA damage by p53 class mediator [GO:0042771]; isotype switching [GO:0045190]…	ATP binding [GO:0005524]; ATP hydrolysis activity [GO:0016887]; ATP-dependent activity, acting on DNA [GO:0008094]; ATP-dependent DNA damage sensor activity [GO:0140664]; centromeric DNA binding [GO:0019237]; chromatin binding [GO:0003682]; damaged DNA binding [GO:0003684]; DNA binding [GO:0003677]; enzyme binding [GO:0019899]; guanine/thymine mispair binding [GO:0032137]; protein C-terminus bind…	chromosome, telomeric region [GO:0000781]; membrane [GO:0016020]; MutSalpha complex [GO:0032301]; MutSbeta complex [GO:0032302]; nucleoplasm [GO:0005654]; nucleus [GO:0005634]; ATP binding [GO:0005524]; ATP hydrolysis activity [GO:0016887]; ATP-dependent activity, acting on DNA [GO:0008094]; ATP-dependent DNA damage sensor activity [GO:0140664]; centromeric DNA binding [GO:0019237]; chromatin bin…	chromosome, telomeric region [GO:0000781]; membrane [GO:0016020]; MutSalpha complex [GO:0032301]; MutSbeta complex [GO:0032302]; nucleoplasm [GO:0005654]; nucleus [GO:0005634]	SUBCELLULAR LOCATION: Nucleus {ECO:0000269|PubMed:26300262}. Chromosome {ECO:0000269|PubMed:26300262}.	PTM: Phosphorylated by PRKCZ, which may prevent MutS alpha degradation by the ubiquitin-proteasome pathway. {ECO:0000269|PubMed:15808853}.	8252616; 8156592; 8261515; 7713503; 7726159; 14702039; 17974005; 15815621; 15489334; 7923193; 8769132; 8942985; 9788596; 9822680; 9822679; 9564049; 9889267; 10078208; 10783165; 10856833; 10660545; 11306449; 11427529; 11429708; 12414623; 12549480; 14657349; 14676842; 15064730; 15808853; 16372347; 17525332; 17611581; 19608861; 21269460; 22814378; 23186163; 26300262; 28112733; 21120944; 8036718; 925…
P43487	P43487	reviewed	RANG_HUMAN	RANG		Ran-specific GTPase-activating protein (Ran-binding protein 1) (RanBP1)	RANBP1	Homo sapiens (Human)	201	3D-structure;Acetylation;Alternative splicing;Direct protein sequencing;GTPase activation;Isopeptide bond;Phosphoprotein;Reference proteome;Ubl conjugation	nucleocytoplasmic transport [GO:0006913]; positive regulation of mitotic centrosome separation [GO:0046604]; signal transduction [GO:0007165]	cadherin binding [GO:0045296]; GDP-dissociation inhibitor activity [GO:0005092]; GTPase activator activity [GO:0005096]; small GTPase binding [GO:0031267]	centrosome [GO:0005813]; cytoplasm [GO:0005737]; cytosol [GO:0005829]; nuclear envelope [GO:0005635]; nuclear pore [GO:0005643]; nucleus [GO:0005634]; cadherin binding [GO:0045296]; GDP-dissociation inhibitor activity [GO:0005092]; GTPase activator activity [GO:0005096]; small GTPase binding [GO:0031267]; nucleocytoplasmic transport [GO:0006913]; positive regulation of mitotic centrosome separati…	centrosome [GO:0005813]; cytoplasm [GO:0005737]; cytosol [GO:0005829]; nuclear envelope [GO:0005635]; nuclear pore [GO:0005643]; nucleus [GO:0005634]			7882974; 7616957; 15461802; 10591208; 7891706; 8896452; 14654843; 16428860; 17671426; 18669648; 19413330; 19690332; 19608861; 20485264; 20068231; 21269460; 21406692; 23186163; 24275569; 25218447; 25114211; 25772364; 25944712; 28112733; 11832950; 16959974
P45973	P45973	reviewed	CBX5_HUMAN	CBX5		Chromobox protein homolog 5 (Antigen p25) (Heterochromatin protein 1 homolog alpha) (HP1 alpha)	CBX5 HP1A	Homo sapiens (Human)	191	3D-structure;Acetylation;Centromere;Chromosome;Direct protein sequencing;Host-virus interaction;Isopeptide bond;Nucleus;Phosphoprotein;Reference proteome;Repeat;Ubl conjugation	cellular response to DNA damage stimulus [GO:0006974]; chromatin organization [GO:0006325]; negative regulation of DNA-templated transcription [GO:0045892]; negative regulation of transcription by RNA polymerase II [GO:0000122]	chromatin binding [GO:0003682]; DNA-binding transcription factor binding [GO:0140297]; histone deacetylase binding [GO:0042826]; identical protein binding [GO:0042802]; methylated histone binding [GO:0035064]; protein-containing complex binding [GO:0044877]; protein-macromolecule adaptor activity [GO:0030674]; ribonucleoprotein complex binding [GO:0043021]	chromocenter [GO:0010369]; chromosome, telomeric region [GO:0000781]; heterochromatin [GO:0000792]; histone deacetylase complex [GO:0000118]; histone methyltransferase complex [GO:0035097]; kinetochore [GO:0000776]; nuclear envelope [GO:0005635]; nucleolus [GO:0005730]; nucleoplasm [GO:0005654]; nucleus [GO:0005634]; pericentric heterochromatin [GO:0005721]; protein-containing complex [GO:0032991…	chromocenter [GO:0010369]; chromosome, telomeric region [GO:0000781]; heterochromatin [GO:0000792]; histone deacetylase complex [GO:0000118]; histone methyltransferase complex [GO:0035097]; kinetochore [GO:0000776]; nuclear envelope [GO:0005635]; nucleolus [GO:0005730]; nucleoplasm [GO:0005654]; nucleus [GO:0005634]; pericentric heterochromatin [GO:0005721]; protein-containing complex [GO:0032991…	SUBCELLULAR LOCATION: Nucleus {ECO:0000269|PubMed:10460410, ECO:0000269|PubMed:19617346}. Chromosome {ECO:0000269|PubMed:10460410}. Chromosome, centromere {ECO:0000269|PubMed:10460410, ECO:0000269|PubMed:21346195}. Note=Colocalizes with HNRNPU in the nucleus (PubMed:19617346). Component of centromeric and pericentromeric heterochromatin. Associates with chromosomes during mitosis. Associates spec…	PTM: Phosphorylation of HP1 and LBR may be responsible for some of the alterations in chromatin organization and nuclear structure which occur at various times during the cell cycle (By similarity). Phosphorylated during interphase and possibly hyper-phosphorylated during mitosis. {ECO:0000250, ECO:0000269|PubMed:10460410}.; PTM: Ubiquitinated. {ECO:0000269|PubMed:20498703}.	8505380; 14702039; 15489334; 8663349; 9169472; 10460410; 11313457; 11242053; 15502821; 15882967; 15864296; 15899859; 17081983; 18691976; 18669648; 19617346; 19710015; 19783980; 19666599; 19690332; 20850016; 19880879; 25750265; 20562864; 20498703; 20068231; 21269460; 21346195; 21406692; 22814378; 23186163; 23542155; 24275569; 25218447; 25906157; 25772364; 25755297; 28112733; 32051553; 21047797; 20…
P45974	P45974	reviewed	UBP5_HUMAN	UBP5		Ubiquitin carboxyl-terminal hydrolase 5 (EC 3.4.19.12) (Deubiquitinating enzyme 5) (Isopeptidase T) (Ubiquitin thioesterase 5) (Ubiquitin-specific-processing protease 5)	USP5 ISOT	Homo sapiens (Human)	858	3D-structure;Acetylation;Alternative splicing;Direct protein sequencing;Disulfide bond;Hydrolase;Metal-binding;Phosphoprotein;Protease;Reference proteome;Repeat;Thiol protease;Ubl conjugation pathway;Zinc;Zinc-finger	positive regulation of proteasomal ubiquitin-dependent protein catabolic process [GO:0032436]; protein deubiquitination [GO:0016579]; protein K48-linked deubiquitination [GO:0071108]; protein ubiquitination [GO:0016567]; ubiquitin-dependent protein catabolic process [GO:0006511]	cysteine-type deubiquitinase activity [GO:0004843]; cysteine-type endopeptidase activity [GO:0004197]; ubiquitin binding [GO:0043130]; zinc ion binding [GO:0008270]	cytosol [GO:0005829]; lysosome [GO:0005764]; nucleus [GO:0005634]; cysteine-type deubiquitinase activity [GO:0004843]; cysteine-type endopeptidase activity [GO:0004197]; ubiquitin binding [GO:0043130]; zinc ion binding [GO:0008270]; positive regulation of proteasomal ubiquitin-dependent protein catabolic process [GO:0032436]; protein deubiquitination [GO:0016579]; protein K48-linked deubiquitinat…	cytosol [GO:0005829]; lysosome [GO:0005764]; nucleus [GO:0005634]			7498549; 8723724; 9074930; 15489334; 7851534; 16964243; 18482987; 18669648; 19413330; 19098288; 19690332; 20068231; 21269460; 22216260; 22223895; 22814378; 23186163; 24275569; 16564012
P46013	P46013	reviewed	KI67_HUMAN	KI67		Proliferation marker protein Ki-67 (Antigen identified by monoclonal antibody Ki-67) (Antigen KI-67) (Antigen Ki67)	MKI67	Homo sapiens (Human)	3256	3D-structure;Acetylation;Alternative splicing;ATP-binding;Cell cycle;Chromosome;DNA-binding;Isopeptide bond;Nucleotide-binding;Nucleus;Phosphoprotein;Reference proteome;Repeat;Ubl conjugation	cell cycle [GO:0007049]; cell population proliferation [GO:0008283]; regulation of chromatin organization [GO:1902275]; regulation of chromosome segregation [GO:0051983]; regulation of mitotic nuclear division [GO:0007088]	ATP binding [GO:0005524]; DNA binding [GO:0003677]; protein C-terminus binding [GO:0008022]; RNA binding [GO:0003723]	chromosome [GO:0005694]; membrane [GO:0016020]; nuclear body [GO:0016604]; nucleolus [GO:0005730]; nucleoplasm [GO:0005654]; nucleus [GO:0005634]; ATP binding [GO:0005524]; DNA binding [GO:0003677]; protein C-terminus binding [GO:0008022]; RNA binding [GO:0003723]; cell cycle [GO:0007049]; cell population proliferation [GO:0008283]; regulation of chromatin organization [GO:1902275]; regulation of…	chromosome [GO:0005694]; membrane [GO:0016020]; nuclear body [GO:0016604]; nucleolus [GO:0005730]; nucleoplasm [GO:0005654]; nucleus [GO:0005634]	SUBCELLULAR LOCATION: Chromosome {ECO:0000269|PubMed:15896774, ECO:0000269|PubMed:22002106, ECO:0000269|PubMed:27362226, ECO:0000269|PubMed:9510506}. Nucleus {ECO:0000269|PubMed:10878551, ECO:0000269|PubMed:22002106}. Nucleus, nucleolus {ECO:0000269|PubMed:10878551, ECO:0000269|PubMed:22002106, ECO:0000269|PubMed:2674163, ECO:0000269|PubMed:8799815}. Note=Associates with the surface of the mitoti…	PTM: Phosphorylated. Hyperphosphorylated in mitosis (PubMed:10502411, PubMed:10653604). Hyperphosphorylated form does not bind DNA. {ECO:0000269|PubMed:10502411, ECO:0000269|PubMed:10653604}.	8227122; 15164054; 6339421; 6206131; 2674163; 8799815; 9510506; 10502411; 10878014; 10653604; 10878551; 11342549; 15896774; 17081983; 16964243; 17924679; 18220336; 18691976; 18669648; 19413330; 19131338; 19369195; 19690332; 19608861; 20068231; 21960707; 21406692; 23178126; 22002106; 23186163; 24867636; 25218447; 25114211; 25772364; 25755297; 26680267; 27362226; 28112733; 14659764; 16244663
P46060	P46060	reviewed	RAGP1_HUMAN	RAGP1		Ran GTPase-activating protein 1 (RanGAP1)	RANGAP1 KIAA1835 SD	Homo sapiens (Human)	587	3D-structure;Acetylation;Centromere;Chromosome;Cytoplasm;Cytoskeleton;Direct protein sequencing;GTPase activation;Isopeptide bond;Kinetochore;Leucine-rich repeat;Nucleus;Phosphoprotein;Reference proteome;Repeat;Ubl conjugation	activation of GTPase activity [GO:0090630]; cellular response to vasopressin [GO:1904117]; negative regulation of protein export from nucleus [GO:0046826]; nuclear export [GO:0051168]; nucleocytoplasmic transport [GO:0006913]; protein sumoylation [GO:0016925]; response to axon injury [GO:0048678]; signal transduction [GO:0007165]	cadherin binding [GO:0045296]; GTPase activator activity [GO:0005096]; RNA binding [GO:0003723]; small GTPase binding [GO:0031267]; ubiquitin protein ligase binding [GO:0031625]	aggresome [GO:0016235]; axon cytoplasm [GO:1904115]; cytoplasm [GO:0005737]; cytoplasmic periphery of the nuclear pore complex [GO:1990723]; cytosol [GO:0005829]; dendrite [GO:0030425]; intracellular membrane-bounded organelle [GO:0043231]; kinetochore [GO:0000776]; mitotic spindle [GO:0072686]; nuclear envelope [GO:0005635]; nuclear membrane [GO:0031965]; nuclear pore [GO:0005643]; nuclear pore …	aggresome [GO:0016235]; axon cytoplasm [GO:1904115]; cytoplasm [GO:0005737]; cytoplasmic periphery of the nuclear pore complex [GO:1990723]; cytosol [GO:0005829]; dendrite [GO:0030425]; intracellular membrane-bounded organelle [GO:0043231]; kinetochore [GO:0000776]; mitotic spindle [GO:0072686]; nuclear envelope [GO:0005635]; nuclear membrane [GO:0031965]; nuclear pore [GO:0005643]; nuclear pore …	SUBCELLULAR LOCATION: Cytoplasm {ECO:0000269|PubMed:15037602, ECO:0000305|PubMed:8146159}. Nucleus, nucleoplasm {ECO:0000269|PubMed:8146159}. Nucleus envelope {ECO:0000269|PubMed:11854305, ECO:0000269|PubMed:15037602}. Chromosome, centromere, kinetochore {ECO:0000269|PubMed:11854305}. Cytoplasm, cytoskeleton, spindle {ECO:0000269|PubMed:11854305, ECO:0000269|PubMed:15037602}. Note=Cytoplasmic dur…	PTM: Phosphorylation occurs before nuclear envelope breakdown and continues throughout mitosis. Phosphorylated by the M-phase kinase cyclin B/Cdk1, in vitro. Differential timimg of dephosphorylation occurs during phases of mitosis. The phosphorylated form remains associated with RANBP2/NUP358 and the SUMO E2-conjugating enzyme, UBE2I, on nuclear pore complex (NPC) diassembly and during mitosis. {…	7878053; 11347906; 12168954; 15461802; 10591208; 15489334; 8146159; 7891706; 8973340; 8896452; 11854305; 15037602; 14729961; 16428860; 17081983; 18093978; 18669648; 19413330; 19690332; 19608861; 20388717; 20068231; 21269460; 21406692; 23186163; 25218447; 25114211; 25772364; 26304119; 25755297; 27160050; 28112733; 15931224; 17099698; 22194619
P46063	P46063	reviewed	RECQ1_HUMAN	RECQ1		ATP-dependent DNA helicase Q1 (EC 3.6.4.12) (DNA helicase, RecQ-like type 1) (RecQ1) (DNA-dependent ATPase Q1) (RecQ protein-like 1)	RECQL RECQ1 RECQL1	Homo sapiens (Human)	649	3D-structure;Acetylation;ATP-binding;Direct protein sequencing;DNA-binding;Helicase;Hydrolase;Nucleotide-binding;Nucleus;Phosphoprotein;Reference proteome	DNA duplex unwinding [GO:0032508]; DNA recombination [GO:0006310]; DNA repair [GO:0006281]; DNA unwinding involved in DNA replication [GO:0006268]; double-strand break repair via homologous recombination [GO:0000724]	3'-5' DNA helicase activity [GO:0043138]; ATP binding [GO:0005524]; ATP hydrolysis activity [GO:0016887]; DNA helicase activity [GO:0003678]; DNA/DNA annealing activity [GO:1990814]; four-way junction helicase activity [GO:0009378]	chromosome [GO:0005694]; cytoplasm [GO:0005737]; membrane [GO:0016020]; nucleoplasm [GO:0005654]; nucleus [GO:0005634]; 3'-5' DNA helicase activity [GO:0043138]; ATP binding [GO:0005524]; ATP hydrolysis activity [GO:0016887]; DNA helicase activity [GO:0003678]; DNA/DNA annealing activity [GO:1990814]; four-way junction helicase activity [GO:0009378]; DNA duplex unwinding [GO:0032508]; DNA recombi…	chromosome [GO:0005694]; cytoplasm [GO:0005737]; membrane [GO:0016020]; nucleoplasm [GO:0005654]; nucleus [GO:0005634]	SUBCELLULAR LOCATION: Nucleus {ECO:0000269|PubMed:7961977}.		7961977; 7527136; 14702039; 16541075; 15489334; 8056767; 15886194; 19608861; 20068231; 21269460; 23186163; 24275569
P46087-4	P46087	reviewed	NOP2_HUMAN	NOP2		Probable 28S rRNA (cytosine(4447)-C(5))-methyltransferase (EC 2.1.1.-) (Nucleolar protein 1) (Nucleolar protein 2 homolog) (Proliferating-cell nucleolar antigen p120) (Proliferation-associated nucleolar protein p120)	NOP2 NOL1 NSUN1	Homo sapiens (Human)	812	Acetylation;Alternative splicing;Citrullination;Isopeptide bond;Methyltransferase;Nucleus;Phosphoprotein;Reference proteome;Ribosome biogenesis;RNA-binding;rRNA processing;S-adenosyl-L-methionine;Transferase;Ubl conjugation	maturation of LSU-rRNA [GO:0000470]; positive regulation of cell population proliferation [GO:0008284]; regulation of signal transduction by p53 class mediator [GO:1901796]; ribosomal large subunit assembly [GO:0000027]; RNA methylation [GO:0001510]; rRNA base methylation [GO:0070475]	RNA binding [GO:0003723]; rRNA (cytosine-C5-)-methyltransferase activity [GO:0009383]	nucleolus [GO:0005730]; nucleoplasm [GO:0005654]; RNA binding [GO:0003723]; rRNA (cytosine-C5-)-methyltransferase activity [GO:0009383]; maturation of LSU-rRNA [GO:0000470]; positive regulation of cell population proliferation [GO:0008284]; regulation of signal transduction by p53 class mediator [GO:1901796]; ribosomal large subunit assembly [GO:0000027]; RNA methylation [GO:0001510]; rRNA base m…	nucleolus [GO:0005730]; nucleoplasm [GO:0005654]	SUBCELLULAR LOCATION: Nucleus, nucleolus {ECO:0000269|PubMed:12429849}.	PTM: Citrullinated by PADI4. {ECO:0000250}.	2576976; 2372471; 1394192; 14702039; 16541075; 15489334; 9654073; 12429849; 17081983; 16964243; 17924679; 18220336; 18691976; 18669648; 19413330; 19690332; 19608861; 20926688; 20068231; 21269460; 21406692; 24120868; 23848194; 23186163; 23913415; 25114211; 28112733
P46100	P46100	reviewed	ATRX_HUMAN	ATRX		Transcriptional regulator ATRX (EC 3.6.4.12) (ATP-dependent helicase ATRX) (X-linked helicase II) (X-linked nuclear protein) (XNP) (Znf-HX)	ATRX RAD54L XH2	Homo sapiens (Human)	2492	3D-structure;Acetylation;Alternative splicing;ATP-binding;Chromatin regulator;Chromosome;Disease variant;DNA damage;DNA repair;DNA-binding;Helicase;Hydrolase;Intellectual disability;Isopeptide bond;Metal-binding;Methylation;Nucleotide-binding;Nucleus;Phosphoprotein;Reference proteome;Telomere;Transcription;Transcription regulation;Ubl conjugation;Zinc;Zinc-finger	cellular response to hydroxyurea [GO:0072711]; chromatin remodeling [GO:0006338]; chromosome organization involved in meiotic cell cycle [GO:0070192]; DNA damage response, signal transduction by p53 class mediator [GO:0030330]; DNA methylation [GO:0006306]; DNA repair [GO:0006281]; DNA replication-independent chromatin assembly [GO:0006336]; forebrain development [GO:0030900]; meiotic spindle org…	ATP binding [GO:0005524]; ATP hydrolysis activity [GO:0016887]; ATP-dependent chromatin remodeler activity [GO:0140658]; chromatin binding [GO:0003682]; chromatin DNA binding [GO:0031490]; chromo shadow domain binding [GO:0070087]; DNA helicase activity [GO:0003678]; DNA translocase activity [GO:0015616]; histone binding [GO:0042393]; metal ion binding [GO:0046872]; methylated histone binding [GO…	chromosome, subtelomeric region [GO:0099115]; chromosome, telomeric region [GO:0000781]; condensed chromosome, centromeric region [GO:0000779]; heterochromatin [GO:0000792]; nuclear body [GO:0016604]; nuclear chromosome [GO:0000228]; nucleoplasm [GO:0005654]; nucleus [GO:0005634]; pericentric heterochromatin [GO:0005721]; PML body [GO:0016605]; ATP binding [GO:0005524]; ATP hydrolysis activity [G…	chromosome, subtelomeric region [GO:0099115]; chromosome, telomeric region [GO:0000781]; condensed chromosome, centromeric region [GO:0000779]; heterochromatin [GO:0000792]; nuclear body [GO:0016604]; nuclear chromosome [GO:0000228]; nucleoplasm [GO:0005654]; nucleus [GO:0005634]; pericentric heterochromatin [GO:0005721]; PML body [GO:0016605]	SUBCELLULAR LOCATION: Nucleus. Chromosome, telomere. Nucleus, PML body. Note=Associated with pericentromeric heterochromatin during interphase and mitosis, probably by interacting with CBX5/HP1 alpha. Colocalizes with histone H3.3, DAXX, HIRA and ASF1A at PML-nuclear bodies. Colocalizes with cohesin (SMC1 and SMC3) and MECP2 at the maternal H19 ICR (By similarity). {ECO:0000250}.	PTM: Phosphorylated at serine residues during mitose. Phosphorylation may promote the release from the nuclear matrix and progression to mitosis. {ECO:0000269|PubMed:10699177}.	8968741; 9244431; 12777533; 15772651; 7874112; 8162050; 7697714; 9499421; 10570185; 10751095; 10699177; 12858175; 12953102; 14990586; 15882967; 17081983; 17296936; 17525332; 18669648; 19413330; 19690332; 19608861; 21029860; 20211137; 20504901; 20651253; 20068231; 21269460; 21421568; 21406692; 22391447; 22829774; 23222847; 23186163; 24275569; 25218447; 24500201; 24651726; 25114211; 25772364; 27029…
P46459	P46459	reviewed	NSF_HUMAN	NSF		Vesicle-fusing ATPase (EC 3.6.4.6) (N-ethylmaleimide-sensitive fusion protein) (NEM-sensitive fusion protein) (Vesicular-fusion protein NSF)	NSF	Homo sapiens (Human)	744	3D-structure;Acetylation;Alternative splicing;ATP-binding;Cytoplasm;Disease variant;Epilepsy;Hydrolase;Intellectual disability;Magnesium;Metal-binding;Nucleotide-binding;Phosphoprotein;Protein transport;Reference proteome;Repeat;Transport	exocytosis [GO:0006887]; Golgi to plasma membrane protein transport [GO:0043001]; intra-Golgi vesicle-mediated transport [GO:0006891]; intracellular protein transport [GO:0006886]; plasma membrane fusion [GO:0045026]; positive regulation of protein catabolic process [GO:0045732]; positive regulation of receptor recycling [GO:0001921]; potassium ion transport [GO:0006813]; regulation of exocytosis…	ATP binding [GO:0005524]; ATP hydrolysis activity [GO:0016887]; ATP-dependent protein disaggregase activity [GO:0140545]; ionotropic glutamate receptor binding [GO:0035255]; metal ion binding [GO:0046872]; PDZ domain binding [GO:0030165]; protein kinase binding [GO:0019901]; protein-containing complex binding [GO:0044877]; SNARE binding [GO:0000149]; syntaxin-1 binding [GO:0017075]	cytosol [GO:0005829]; dendritic shaft [GO:0043198]; Golgi apparatus [GO:0005794]; Golgi stack [GO:0005795]; lysosomal membrane [GO:0005765]; plasma membrane [GO:0005886]; postsynaptic density [GO:0014069]; ATP binding [GO:0005524]; ATP hydrolysis activity [GO:0016887]; ATP-dependent protein disaggregase activity [GO:0140545]; ionotropic glutamate receptor binding [GO:0035255]; metal ion binding […	cytosol [GO:0005829]; dendritic shaft [GO:0043198]; Golgi apparatus [GO:0005794]; Golgi stack [GO:0005795]; lysosomal membrane [GO:0005765]; plasma membrane [GO:0005886]; postsynaptic density [GO:0014069]	SUBCELLULAR LOCATION: Cytoplasm.	PTM: Phosphorylation at Ser-569 interferes with homohexamerization. {ECO:0000250}.	14702039; 16625196; 15489334; 21269460; 23186163; 24275569; 25944712; 31675180
P46734-3	P46734	reviewed	MP2K3_HUMAN	MP2K3		Dual specificity mitogen-activated protein kinase kinase 3 (MAP kinase kinase 3) (MAPKK 3) (EC 2.7.12.2) (MAPK/ERK kinase 3) (MEK 3) (Stress-activated protein kinase kinase 2) (SAPK kinase 2) (SAPKK-2) (SAPKK2)	MAP2K3 MEK3 MKK3 PRKMK3 SKK2	Homo sapiens (Human)	347	Acetylation;Alternative splicing;ATP-binding;Disease variant;Kinase;Nucleotide-binding;Phosphoprotein;Reference proteome;Serine/threonine-protein kinase;Transferase;Tyrosine-protein kinase	cardiac muscle contraction [GO:0060048]; cellular response to lipopolysaccharide [GO:0071222]; cellular response to sorbitol [GO:0072709]; cellular response to vascular endothelial growth factor stimulus [GO:0035924]; cellular senescence [GO:0090398]; heart development [GO:0007507]; inflammatory response [GO:0006954]; MAPK cascade [GO:0000165]; negative regulation of hippo signaling [GO:0035331];…	ATP binding [GO:0005524]; MAP kinase kinase activity [GO:0004708]; protein kinase binding [GO:0019901]; protein serine kinase activity [GO:0106310]; protein serine/threonine kinase activity [GO:0004674]; protein tyrosine kinase activity [GO:0004713]	cytosol [GO:0005829]; membrane [GO:0016020]; nucleoplasm [GO:0005654]; ATP binding [GO:0005524]; MAP kinase kinase activity [GO:0004708]; protein kinase binding [GO:0019901]; protein serine kinase activity [GO:0106310]; protein serine/threonine kinase activity [GO:0004674]; protein tyrosine kinase activity [GO:0004713]; cardiac muscle contraction [GO:0060048]; cellular response to lipopolysacchar…	cytosol [GO:0005829]; membrane [GO:0016020]; nucleoplasm [GO:0005654]		PTM: Autophosphorylated. Phosphorylation on Ser-218 and Thr-222 by MAP kinase kinase kinases regulates positively the kinase activity (PubMed:8622669). Phosphorylated by TAOK2 (PubMed:11279118). {ECO:0000269|PubMed:11279118, ECO:0000269|PubMed:8622669}.; PTM: (Microbial infection) Yersinia YopJ may acetylate Ser/Thr residues, preventing phosphorylation and activation, thus blocking the MAPK signa…	7839144; 8900184; 14702039; 15489334; 8622669; 11279118; 11980910; 16709866; 16728640; 19413330; 20068231; 21269460; 21224381; 22814378; 11414763; 17344846
P46778	P46778	reviewed	RL21_HUMAN	RL21		60S ribosomal protein L21 (Large ribosomal subunit protein eL21)	RPL21	Homo sapiens (Human)	160	3D-structure;Cytoplasm;Direct protein sequencing;Disease variant;Endoplasmic reticulum;Hypotrichosis;Reference proteome;Ribonucleoprotein;Ribosomal protein	cytoplasmic translation [GO:0002181]; translation [GO:0006412]	RNA binding [GO:0003723]; structural constituent of ribosome [GO:0003735]	cytoplasm [GO:0005737]; cytosol [GO:0005829]; cytosolic large ribosomal subunit [GO:0022625]; cytosolic ribosome [GO:0022626]; endoplasmic reticulum [GO:0005783]; membrane [GO:0016020]; RNA binding [GO:0003723]; structural constituent of ribosome [GO:0003735]; cytoplasmic translation [GO:0002181]; translation [GO:0006412]	cytoplasm [GO:0005737]; cytosol [GO:0005829]; cytosolic large ribosomal subunit [GO:0022625]; cytosolic ribosome [GO:0022626]; endoplasmic reticulum [GO:0005783]; membrane [GO:0016020]	SUBCELLULAR LOCATION: Cytoplasm, cytosol {ECO:0000269|PubMed:25957688}. Cytoplasm {ECO:0000305|PubMed:23636399, ECO:0000305|PubMed:25901680}. Endoplasmic reticulum {ECO:0000250|UniProtKB:P49666}. Note=Detected on cytosolic polysomes (PubMed:25957688). Detected in ribosomes that are associated with the rough endoplasmic reticulum (By similarity). {ECO:0000250|UniProtKB:P49666, ECO:0000269|PubMed:2…		7772601; 7581362; 11875025; 15489334; 7951316; 9582194; 12962325; 21269460; 21412954; 22814378; 24524803; 25944712; 23636399; 25957688; 25901680; 32669547
P46782	P46782	reviewed	RS5_HUMAN	RS5		40S ribosomal protein S5 (Small ribosomal subunit protein uS7) [Cleaved into: 40S ribosomal protein S5, N-terminally processed]	RPS5	Homo sapiens (Human)	204	3D-structure;Acetylation;Direct protein sequencing;Isopeptide bond;Phosphoprotein;Reference proteome;Ribonucleoprotein;Ribosomal protein;Ubl conjugation	cytoplasmic translation [GO:0002181]; regulation of translational fidelity [GO:0006450]; ribosomal small subunit assembly [GO:0000028]; translation [GO:0006412]; translational initiation [GO:0006413]	mRNA binding [GO:0003729]; RNA binding [GO:0003723]; rRNA binding [GO:0019843]; structural constituent of ribosome [GO:0003735]	cytoplasm [GO:0005737]; cytosol [GO:0005829]; cytosolic ribosome [GO:0022626]; cytosolic small ribosomal subunit [GO:0022627]; extracellular exosome [GO:0070062]; focal adhesion [GO:0005925]; membrane [GO:0016020]; nucleoplasm [GO:0005654]; ribonucleoprotein complex [GO:1990904]; ribosome [GO:0005840]; mRNA binding [GO:0003729]; RNA binding [GO:0003723]; rRNA binding [GO:0019843]; structural cons…	cytoplasm [GO:0005737]; cytosol [GO:0005829]; cytosolic ribosome [GO:0022626]; cytosolic small ribosomal subunit [GO:0022627]; extracellular exosome [GO:0070062]; focal adhesion [GO:0005925]; membrane [GO:0016020]; nucleoplasm [GO:0005654]; ribonucleoprotein complex [GO:1990904]; ribosome [GO:0005840]			7772601; 11875025; 14702039; 15489334; 9582194; 8706699; 14654843; 19413330; 19608861; 21269460; 22223895; 23186163; 24524803; 24275569; 25944712; 28112733; 23636399
P48643	P48643	reviewed	TCPE_HUMAN	TCPE		T-complex protein 1 subunit epsilon (TCP-1-epsilon) (CCT-epsilon)	CCT5 CCTE KIAA0098	Homo sapiens (Human)	541	3D-structure;Acetylation;Alternative splicing;ATP-binding;Chaperone;Cytoplasm;Cytoskeleton;Direct protein sequencing;Disease variant;Isopeptide bond;Neuropathy;Nucleotide-binding;Phosphoprotein;Reference proteome;Ubl conjugation	binding of sperm to zona pellucida [GO:0007339]; chaperone-mediated protein folding [GO:0061077]; positive regulation of establishment of protein localization to telomere [GO:1904851]; positive regulation of protein localization to Cajal body [GO:1904871]; positive regulation of telomerase RNA localization to Cajal body [GO:1904874]; positive regulation of telomere maintenance via telomerase [GO:…	ATP binding [GO:0005524]; ATP hydrolysis activity [GO:0016887]; ATP-dependent protein folding chaperone [GO:0140662]; beta-tubulin binding [GO:0048487]; G-protein beta-subunit binding [GO:0031681]; mRNA 3'-UTR binding [GO:0003730]; mRNA 5'-UTR binding [GO:0048027]; protein folding chaperone [GO:0044183]; unfolded protein binding [GO:0051082]	cell body [GO:0044297]; centrosome [GO:0005813]; chaperonin-containing T-complex [GO:0005832]; cytosol [GO:0005829]; extracellular exosome [GO:0070062]; microtubule [GO:0005874]; ATP binding [GO:0005524]; ATP hydrolysis activity [GO:0016887]; ATP-dependent protein folding chaperone [GO:0140662]; beta-tubulin binding [GO:0048487]; G-protein beta-subunit binding [GO:0031681]; mRNA 3'-UTR binding [G…	cell body [GO:0044297]; centrosome [GO:0005813]; chaperonin-containing T-complex [GO:0005832]; cytosol [GO:0005829]; extracellular exosome [GO:0070062]; microtubule [GO:0005874]	SUBCELLULAR LOCATION: Cytoplasm {ECO:0000269|PubMed:20080638}. Cytoplasm, cytoskeleton, microtubule organizing center, centrosome {ECO:0000269|PubMed:14654843, ECO:0000269|PubMed:20080638}.	PTM: Ubiquitinated by the DCX(DCAF12) complex specifically recognizes the diglutamate (Glu-Glu) at the C-terminus, leading to its degradation. {ECO:0000269|PubMed:29779948}.	7788527; 14702039; 15372022; 15489334; 14532270; 14654843; 16548883; 19413330; 20080638; 21269460; 21406692; 22223895; 22814378; 23186163; 25467444; 24275569; 25944712; 28112733; 29779948; 33144677; 16399879
P48729-2	P48729	reviewed	KC1A_HUMAN	KC1A		Casein kinase I isoform alpha (CKI-alpha) (EC 2.7.11.1) (CK1)	CSNK1A1	Homo sapiens (Human)	337	3D-structure;Acetylation;Alternative splicing;ATP-binding;Cell cycle;Cell division;Cell projection;Centromere;Chromosome;Cytoplasm;Cytoskeleton;Direct protein sequencing;Kinase;Kinetochore;Mitosis;Nucleotide-binding;Nucleus;Phosphoprotein;Reference proteome;Serine/threonine-protein kinase;Transferase;Wnt signaling pathway	cell cycle [GO:0007049]; cell division [GO:0051301]; cell surface receptor signaling pathway [GO:0007166]; Golgi organization [GO:0007030]; intermediate filament cytoskeleton organization [GO:0045104]; negative regulation of canonical Wnt signaling pathway [GO:0090090]; peptidyl-serine phosphorylation [GO:0018105]; positive regulation of proteasomal ubiquitin-dependent protein catabolic process […	ATP binding [GO:0005524]; protein kinase activity [GO:0004672]; protein serine kinase activity [GO:0106310]; protein serine/threonine kinase activity [GO:0004674]	beta-catenin destruction complex [GO:0030877]; centrosome [GO:0005813]; ciliary basal body [GO:0036064]; cilium [GO:0005929]; cytoplasm [GO:0005737]; cytosol [GO:0005829]; kinetochore [GO:0000776]; membrane [GO:0016020]; nuclear speck [GO:0016607]; nucleus [GO:0005634]; spindle [GO:0005819]; ATP binding [GO:0005524]; protein kinase activity [GO:0004672]; protein serine kinase activity [GO:0106310…	beta-catenin destruction complex [GO:0030877]; centrosome [GO:0005813]; ciliary basal body [GO:0036064]; cilium [GO:0005929]; cytoplasm [GO:0005737]; cytosol [GO:0005829]; kinetochore [GO:0000776]; membrane [GO:0016020]; nuclear speck [GO:0016607]; nucleus [GO:0005634]; spindle [GO:0005819]	SUBCELLULAR LOCATION: Cytoplasm {ECO:0000269|PubMed:1409656}. Cytoplasm, cytoskeleton, microtubule organizing center, centrosome {ECO:0000269|PubMed:1409656}. Chromosome, centromere, kinetochore {ECO:0000269|PubMed:1409656}. Nucleus speckle {ECO:0000303|PubMed:18305108}. Cytoplasm, cytoskeleton, cilium basal body {ECO:0000250|UniProtKB:Q8BK63}. Cytoplasm, cytoskeleton, spindle {ECO:0000250|UniPro…		8050587; 7797465; 15498874; 14702039; 15372022; 15489334; 1409656; 11955436; 16964243; 18305108; 18691976; 19413330; 19369195; 19608861; 20068231; 21269460; 22814378; 23902688; 23186163; 31338967; 17344846
P49711	P49711	reviewed	CTCF_HUMAN	CTCF		Transcriptional repressor CTCF (11-zinc finger protein) (CCCTC-binding factor) (CTCFL paralog)	CTCF	Homo sapiens (Human)	727	3D-structure;Acetylation;Activator;Alternative splicing;Centromere;Chromatin regulator;Chromosome;Chromosome partition;Direct protein sequencing;Disease variant;DNA-binding;Intellectual disability;Isopeptide bond;Metal-binding;Nucleus;Phosphoprotein;Reference proteome;Repeat;Repressor;Transcription;Transcription regulation;Tumor suppressor;Ubl conjugation;Zinc;Zinc-finger	chromatin looping [GO:0140588]; chromosome segregation [GO:0007059]; DNA methylation [GO:0006306]; genomic imprinting [GO:0071514]; maintenance of DNA methylation [GO:0010216]; negative regulation of cell population proliferation [GO:0008285]; negative regulation of DNA-templated transcription [GO:0045892]; negative regulation of transcription by RNA polymerase II [GO:0000122]; positive regulatio…	chromatin insulator sequence binding [GO:0043035]; DNA-binding transcription factor activity [GO:0003700]; DNA-binding transcription repressor activity, RNA polymerase II-specific [GO:0001227]; RNA polymerase II cis-regulatory region sequence-specific DNA binding [GO:0000978]; sequence-specific DNA binding [GO:0043565]; transcription cis-regulatory region binding [GO:0000976]; transcription coreg…	chromosome, centromeric region [GO:0000775]; condensed chromosome [GO:0000793]; male germ cell nucleus [GO:0001673]; nucleolus [GO:0005730]; nucleoplasm [GO:0005654]; nucleus [GO:0005634]; chromatin insulator sequence binding [GO:0043035]; DNA-binding transcription factor activity [GO:0003700]; DNA-binding transcription repressor activity, RNA polymerase II-specific [GO:0001227]; RNA polymerase I…	chromosome, centromeric region [GO:0000775]; condensed chromosome [GO:0000793]; male germ cell nucleus [GO:0001673]; nucleolus [GO:0005730]; nucleoplasm [GO:0005654]; nucleus [GO:0005634]	SUBCELLULAR LOCATION: Nucleus, nucleoplasm {ECO:0000269|PubMed:28319062}. Chromosome {ECO:0000269|PubMed:26321640}. Chromosome, centromere {ECO:0000269|PubMed:26321640}. Note=May translocate to the nucleolus upon cell differentiation. Associates with both centromeres and chromosomal arms during metaphase. Associates with the H19 ICR in mitotic chromosomes. May be preferentially excluded from hete…	PTM: Sumoylated on Lys-74 and Lys-689; sumoylation of CTCF contributes to the repressive function of CTCF on the MYC P2 promoter. {ECO:0000250|UniProtKB:Q61164}.	8649389; 9591631; 11782357; 15616553; 15489334; 9407128; 12191639; 11743158; 16107875; 16595548; 16949368; 16815976; 17827499; 18413740; 18347100; 18654629; 18669648; 18550811; 19322193; 19690332; 19608861; 20068231; 21269460; 21406692; 22814378; 25218447; 26321640; 28112733; 23746550; 28319062
P49736	P49736	reviewed	MCM2_HUMAN	MCM2		DNA replication licensing factor MCM2 (EC 3.6.4.12) (Minichromosome maintenance protein 2 homolog) (Nuclear protein BM28)	MCM2 BM28 CCNL1 CDCL1 KIAA0030	Homo sapiens (Human)	904	3D-structure;Acetylation;ATP-binding;Cell cycle;Chromosome;Deafness;Disease variant;DNA replication;DNA-binding;Helicase;Hydrolase;Isopeptide bond;Metal-binding;Non-syndromic deafness;Nucleotide-binding;Nucleus;Phosphoprotein;Reference proteome;Ubl conjugation;Zinc;Zinc-finger	apoptotic process [GO:0006915]; cellular response to interleukin-4 [GO:0071353]; cochlea development [GO:0090102]; DNA replication [GO:0006260]; DNA replication initiation [GO:0006270]; DNA unwinding involved in DNA replication [GO:0006268]; double-strand break repair via break-induced replication [GO:0000727]; mitotic DNA replication initiation [GO:1902975]; negative regulation of DNA helicase a…	ATP binding [GO:0005524]; DNA binding [GO:0003677]; DNA helicase activity [GO:0003678]; DNA replication origin binding [GO:0003688]; enzyme binding [GO:0019899]; histone binding [GO:0042393]; hydrolase activity [GO:0016787]; metal ion binding [GO:0046872]; single-stranded DNA binding [GO:0003697]	chromatin [GO:0000785]; chromosome, telomeric region [GO:0000781]; CMG complex [GO:0071162]; cytoplasm [GO:0005737]; MCM complex [GO:0042555]; nuclear origin of replication recognition complex [GO:0005664]; nucleoplasm [GO:0005654]; nucleus [GO:0005634]; ATP binding [GO:0005524]; DNA binding [GO:0003677]; DNA helicase activity [GO:0003678]; DNA replication origin binding [GO:0003688]; enzyme bind…	chromatin [GO:0000785]; chromosome, telomeric region [GO:0000781]; CMG complex [GO:0071162]; cytoplasm [GO:0005737]; MCM complex [GO:0042555]; nuclear origin of replication recognition complex [GO:0005664]; nucleoplasm [GO:0005654]; nucleus [GO:0005634]	SUBCELLULAR LOCATION: Nucleus {ECO:0000269|PubMed:8175912}. Chromosome {ECO:0000305|PubMed:35585232}. Note=Associated with chromatin before the formation of nuclei and detaches from it as DNA replication progresses. {ECO:0000250|UniProtKB:P55861}.	PTM: Phosphorylated on Ser-108 by ATR in proliferating cells. Ser-108 proliferation is increased by genotoxic agents. Ser-40 is mediated by the CDC7-DBF4 and CDC7-DBF4B complexes, while Ser-53 phosphorylation is only mediated by the CDC7-DBF4 complex. Phosphorylation by the CDC7-DBF4 complex during G1/S phase is required for the initiation of DNA replication. {ECO:0000269|PubMed:15210935, ECO:000…	8175912; 7584026; 15489334; 8258304; 9305914; 11095689; 15210935; 17081983; 16899510; 16387653; 16964243; 17487921; 17062569; 17296731; 17525332; 18220336; 19367720; 18691976; 18669648; 19413330; 19690332; 19608861; 20068231; 21269460; 21406692; 22223895; 22814378; 23186163; 24275569; 27401717; 28191891; 28112733; 35585232; 32453425; 33857403; 34694004; 34700328; 26196677
[truncated: 325 more rows]
