# Supplementary material for: Dysregulation of protein SUMOylation networks in Huntington’s disease R6/2 mouse striatum
Source: Brain. 2024 Oct 11;148(4):1212–27. doi: 10.1093/brain/awae319 (PMC11969464; doi:10.1093/brain/awae319)
Supplement: awae319_Supplementary_Data [file awae319_supplementary_data.zip › brain-2024-01098-File015.xlsx]

## Sheet: Sheet0
From	Entry	Reviewed	Entry Name	Protein names	Gene Names	Organism	Length	Keywords	Gene Ontology (biological process)	Gene Ontology (molecular function)	Gene Ontology (GO)	Gene Ontology (cellular component)	Subcellular location [CC]	Post-translational modification	PubMed ID	Pathway	Keyword ID	Annotation	Gene Ontology IDs
RBM25_HUMAN	P49756	reviewed	RBM25_HUMAN	RNA-binding protein 25 (Arg/Glu/Asp-rich protein of 120 kDa) (RED120) (Protein S164) (RNA-binding motif protein 25) (RNA-binding region-containing protein 7)	RBM25 RNPC7	Homo sapiens (Human)	843	3D-structure;Acetylation;Alternative splicing;Cytoplasm;Direct protein sequencing;Isopeptide bond;mRNA processing;mRNA splicing;Nucleus;Phosphoprotein;Reference proteome;RNA-binding;Ubl conjugation	mRNA processing [GO:0006397]; regulation of alternative mRNA splicing, via spliceosome [GO:0000381]; regulation of apoptotic process [GO:0042981]; RNA splicing [GO:0008380]	mRNA binding [GO:0003729]; RNA binding [GO:0003723]	cytoplasm [GO:0005737]; nuclear speck [GO:0016607]; mRNA binding [GO:0003729]; RNA binding [GO:0003723]; mRNA processing [GO:0006397]; regulation of alternative mRNA splicing, via spliceosome [GO:0000381]; regulation of apoptotic process [GO:0042981]; RNA splicing [GO:0008380]	cytoplasm [GO:0005737]; nuclear speck [GO:0016607]	SUBCELLULAR LOCATION: Nucleus speckle. Cytoplasm. Note=Colocalizes predominantly, with SFRS2 and LUC7L3 splicing factors, in nuclear speckles. Cytoplasmic localization is faint.	PTM: Sumoylated. {ECO:0000269|PubMed:15561718}.	14702039; 12508121; 15489334; 17560998; 7596406; 15561718; 17081983; 16964243; 19367720; 18663000; 18669648; 19413330; 19690332; 20068231; 21269460; 21859973; 21406692; 23186163; 24275569; 25218447; 25755297; 28112733; 23190262		KW-0002; KW-0007; KW-0025; KW-0963; KW-0903; KW-1017; KW-0507; KW-0508; KW-0539; KW-0597; KW-1185; KW-0694; KW-0832	5.0	GO:0000381; GO:0003723; GO:0003729; GO:0005737; GO:0006397; GO:0008380; GO:0016607; GO:0042981
TPR_HUMAN	P12270	reviewed	TPR_HUMAN	Nucleoprotein TPR (Megator) (NPC-associated intranuclear protein) (Translocated promoter region protein)	TPR	Homo sapiens (Human)	2363	3D-structure;Acetylation;Alternative splicing;Cell cycle;Cell division;Centromere;Chromosomal rearrangement;Chromosome;Coiled coil;Cytoplasm;Cytoskeleton;Direct protein sequencing;Kinetochore;Membrane;Methylation;Mitosis;mRNA transport;Nuclear pore complex;Nucleus;Phosphoprotein;Protein transport;Proto-oncogene;Reference proteome;Translocation;Transport	cell division [GO:0051301]; cellular response to heat [GO:0034605]; cellular response to interferon-alpha [GO:0035457]; mitotic spindle assembly checkpoint signaling [GO:0007094]; mRNA export from nucleus [GO:0006406]; mRNA export from nucleus in response to heat stress [GO:0031990]; negative regulation of RNA export from nucleus [GO:0046832]; negative regulation of transcription by RNA polymeras…	chromatin binding [GO:0003682]; dynein complex binding [GO:0070840]; heat shock protein binding [GO:0031072]; mitogen-activated protein kinase binding [GO:0051019]; mRNA binding [GO:0003729]; protein homodimerization activity [GO:0042803]; RNA binding [GO:0003723]; structural constituent of nuclear pore [GO:0017056]; tubulin binding [GO:0015631]	cytoplasm [GO:0005737]; cytoplasmic dynein complex [GO:0005868]; extrinsic component of membrane [GO:0019898]; kinetochore [GO:0000776]; mitotic spindle [GO:0072686]; nuclear envelope [GO:0005635]; nuclear inclusion body [GO:0042405]; nuclear membrane [GO:0031965]; nuclear periphery [GO:0034399]; nuclear pore [GO:0005643]; nuclear pore nuclear basket [GO:0044615]; nucleoplasm [GO:0005654]; nucleu…	cytoplasm [GO:0005737]; cytoplasmic dynein complex [GO:0005868]; extrinsic component of membrane [GO:0019898]; kinetochore [GO:0000776]; mitotic spindle [GO:0072686]; nuclear envelope [GO:0005635]; nuclear inclusion body [GO:0042405]; nuclear membrane [GO:0031965]; nuclear periphery [GO:0034399]; nuclear pore [GO:0005643]; nuclear pore nuclear basket [GO:0044615]; nucleoplasm [GO:0005654]; nucleu…	SUBCELLULAR LOCATION: Nucleus {ECO:0000269|PubMed:12802065}. Nucleus membrane {ECO:0000269|PubMed:11514627, ECO:0000269|PubMed:11952838, ECO:0000269|PubMed:18794356, ECO:0000269|PubMed:9024684, ECO:0000269|PubMed:9828100, ECO:0000269|PubMed:9864356}; Peripheral membrane protein {ECO:0000269|PubMed:11514627, ECO:0000269|PubMed:9024684, ECO:0000269|PubMed:9828100, ECO:0000269|PubMed:9864356}; Nucle…	PTM: Phosphorylated. Phosphorylation occurs on serine and threonine residues (comprised in the C-terminal region) by MAPK1/ERK2 and stabilizes the interaction between these two proteins. {ECO:0000269|PubMed:18794356}.; PTM: Proteolytically degraded after poliovirus (PV) infection; degradation is restricted to its unfolded C-terminal tail domain whereas its coiled-coil domain containing NCP- and N…	1549355; 1437155; 7798308; 9024684; 16710414; 1532241; 3387099; 2300559; 9828100; 9864356; 11514627; 12424524; 11952838; 11839768; 12802065; 15229283; 15654337; 17081983; 16964243; 17897941; 17924679; 17525332; 18981471; 18220336; 18794356; 18669648; 19413330; 19835572; 19273613; 19690332; 19608861; 20407419; 20133940; 20068231; 21269460; 21613532; 21406692; 22223895; 22253824; 22814378; 23186163…		KW-0002; KW-0007; KW-0025; KW-0131; KW-0132; KW-0137; KW-0160; KW-0158; KW-0175; KW-0963; KW-0206; KW-0903; KW-0995; KW-0472; KW-0488; KW-0498; KW-0509; KW-0906; KW-0539; KW-0597; KW-0653; KW-0656; KW-1185; KW-0811; KW-0813	5.0	GO:0000122; GO:0000776; GO:0003682; GO:0003723; GO:0003729; GO:0005634; GO:0005635; GO:0005643; GO:0005654; GO:0005737; GO:0005868; GO:0006404; GO:0006405; GO:0006406; GO:0006606; GO:0006913; GO:0006999; GO:0007094; GO:0010965; GO:0015631; GO:0017056; GO:0019898; GO:0031072; GO:0031453; GO:0031965; GO:0031990; GO:0032880; GO:0034399; GO:0034605; GO:0035457; GO:0042307; GO:0042405; GO:0042803; GO:…
CLCA_HUMAN	P09496	reviewed	CLCA_HUMAN	Clathrin light chain A (Lca)	CLTA	Homo sapiens (Human)	248	3D-structure;Acetylation;Alternative splicing;Calcium;Cell cycle;Cell division;Coated pit;Cytoplasm;Cytoplasmic vesicle;Cytoskeleton;Membrane;Mitosis;Phosphoprotein;Reference proteome	cell cycle [GO:0007049]; cell division [GO:0051301]; clathrin coat assembly [GO:0048268]; clathrin-dependent endocytosis [GO:0072583]; intracellular protein transport [GO:0006886]	clathrin heavy chain binding [GO:0032050]; GTPase binding [GO:0051020]; peptide binding [GO:0042277]; protein-containing complex binding [GO:0044877]; structural molecule activity [GO:0005198]	clathrin coat [GO:0030118]; clathrin coat of coated pit [GO:0030132]; clathrin coat of trans-Golgi network vesicle [GO:0030130]; clathrin complex [GO:0071439]; clathrin vesicle coat [GO:0030125]; clathrin-coated endocytic vesicle [GO:0045334]; cytoplasmic vesicle [GO:0031410]; cytosol [GO:0005829]; endolysosome membrane [GO:0036020]; membrane [GO:0016020]; plasma membrane [GO:0005886]; postsynapt…	clathrin coat [GO:0030118]; clathrin coat of coated pit [GO:0030132]; clathrin coat of trans-Golgi network vesicle [GO:0030130]; clathrin complex [GO:0071439]; clathrin vesicle coat [GO:0030125]; clathrin-coated endocytic vesicle [GO:0045334]; cytoplasmic vesicle [GO:0031410]; cytosol [GO:0005829]; endolysosome membrane [GO:0036020]; membrane [GO:0016020]; plasma membrane [GO:0005886]; postsynapt…	SUBCELLULAR LOCATION: Cytoplasmic vesicle membrane; Peripheral membrane protein; Cytoplasmic side. Membrane, coated pit; Peripheral membrane protein; Cytoplasmic side. Cytoplasm, cytoskeleton, spindle {ECO:0000269|PubMed:21297582, ECO:0000305|PubMed:15858577}. Note=Cytoplasmic face of coated pits and vesicles. In complex with TACC3 and CKAP5 (forming the TACC3/ch-TOG/clathrin complex) localized t…		3267234; 14702039; 15164053; 15489334; 15858577; 16595675; 18691976; 18669648; 19369195; 20068231; 21269460; 21297582; 22905912; 23186163; 24275569; 25944712		KW-0002; KW-0007; KW-0025; KW-0106; KW-0131; KW-0132; KW-0168; KW-0963; KW-0968; KW-0206; KW-0472; KW-0498; KW-0597; KW-1185	5.0	GO:0005198; GO:0005819; GO:0005829; GO:0005886; GO:0006886; GO:0007049; GO:0016020; GO:0030118; GO:0030125; GO:0030130; GO:0030132; GO:0030672; GO:0031410; GO:0032050; GO:0032588; GO:0036020; GO:0042277; GO:0044877; GO:0045334; GO:0048268; GO:0051020; GO:0051301; GO:0071439; GO:0072583; GO:0098835; GO:0099631
PRDX6_HUMAN	P30041	reviewed	PRDX6_HUMAN	Peroxiredoxin-6 (EC 1.11.1.27) (1-Cys peroxiredoxin) (1-Cys PRX) (24 kDa protein) (Acidic calcium-independent phospholipase A2) (aiPLA2) (EC 3.1.1.4) (Antioxidant protein 2) (Glutathione-dependent peroxiredoxin) (Liver 2D page spot 40) (Lysophosphatidylcholine acyltransferase 5) (LPC acyltransferase 5) (LPCAT-5) (Lyso-PC acyltransferase 5) (EC 2.3.1.23) (Non-selenium glutathione peroxidase) (NSGP…	PRDX6 AOP2 KIAA0106	Homo sapiens (Human)	224	3D-structure;Acetylation;Antioxidant;Cytoplasm;Direct protein sequencing;Hydrolase;Lipid degradation;Lipid metabolism;Lysosome;Multifunctional enzyme;Oxidoreductase;Peroxidase;Phosphoprotein;Redox-active center;Reference proteome;Transferase	cell redox homeostasis [GO:0045454]; cellular oxidant detoxification [GO:0098869]; glycerophospholipid catabolic process [GO:0046475]; positive regulation of mRNA splicing, via spliceosome [GO:0048026]; response to oxidative stress [GO:0006979]	1-acylglycerophosphocholine O-acyltransferase activity [GO:0047184]; cadherin binding [GO:0045296]; calcium-independent phospholipase A2 activity [GO:0047499]; glutathione peroxidase activity [GO:0004602]; identical protein binding [GO:0042802]; peroxiredoxin activity [GO:0051920]; phospholipase A2 activity [GO:0004623]; ubiquitin protein ligase binding [GO:0031625]	azurophil granule lumen [GO:0035578]; cytoplasm [GO:0005737]; cytosol [GO:0005829]; extracellular exosome [GO:0070062]; extracellular region [GO:0005576]; extracellular space [GO:0005615]; membrane [GO:0016020]; mitochondrion [GO:0005739]; nucleus [GO:0005634]; perinuclear region of cytoplasm [GO:0048471]; 1-acylglycerophosphocholine O-acyltransferase activity [GO:0047184]; cadherin binding [GO:0…	azurophil granule lumen [GO:0035578]; cytoplasm [GO:0005737]; cytosol [GO:0005829]; extracellular exosome [GO:0070062]; extracellular region [GO:0005576]; extracellular space [GO:0005615]; membrane [GO:0016020]; mitochondrion [GO:0005739]; nucleus [GO:0005634]; perinuclear region of cytoplasm [GO:0048471]	SUBCELLULAR LOCATION: Cytoplasm {ECO:0000269|PubMed:16186110, ECO:0000269|PubMed:19188445, ECO:0000269|PubMed:9497358}. Lysosome {ECO:0000250|UniProtKB:O35244}. Note=Also found in lung secretory organelles (lamellar bodies). {ECO:0000250|UniProtKB:O35244}.	PTM: Irreversibly inactivated by overoxidation of Cys-47 to sulfinic acid (Cys-SO(2)H) and sulfonic acid (Cys-SO(3)H) forms upon oxidative stress. {ECO:0000269|PubMed:12059788, ECO:0000269|PubMed:27353378}.; PTM: Phosphorylation at Thr-177 by MAP kinases increases the phospholipase activity of the enzyme (By similarity). The phosphorylated form exhibits a greater lysophosphatidylcholine acyltrans…	8999971; 9050990; 7788527; 14702039; 16710414; 15489334; 12665801; 1286669; 8313871; 9497358; 10893423; 12059788; 16186110; 15592455; 18669648; 19188445; 19608861; 20068231; 21269460; 20716133; 22905912; 22223895; 22814378; 23186163; 24275569; 25944712; 26830860; 9587003; 27353378		KW-0002; KW-0007; KW-0049; KW-0963; KW-0903; KW-0378; KW-0442; KW-0443; KW-0458; KW-0511; KW-0560; KW-0575; KW-0597; KW-0676; KW-1185; KW-0808	5.0	GO:0004602; GO:0004623; GO:0005576; GO:0005615; GO:0005634; GO:0005737; GO:0005739; GO:0005829; GO:0006979; GO:0016020; GO:0031625; GO:0035578; GO:0042802; GO:0045296; GO:0045454; GO:0046475; GO:0047184; GO:0047499; GO:0048026; GO:0048471; GO:0051920; GO:0070062; GO:0098869
HCD2_HUMAN	Q99714	reviewed	HCD2_HUMAN	3-hydroxyacyl-CoA dehydrogenase type-2 (EC 1.1.1.35) (17-beta-estradiol 17-dehydrogenase) (EC 1.1.1.62) (2-methyl-3-hydroxybutyryl-CoA dehydrogenase) (MHBD) (3-alpha-(17-beta)-hydroxysteroid dehydrogenase (NAD(+))) (EC 1.1.1.239) (3-hydroxy-2-methylbutyryl-CoA dehydrogenase) (EC 1.1.1.178) (3-hydroxyacyl-CoA dehydrogenase type II) (3alpha(or 20beta)-hydroxysteroid dehydrogenase) (EC 1.1.1.53) (7-…	HSD17B10 ERAB HADH2 MRPP2 SCHAD SDR5C1 XH98G2	Homo sapiens (Human)	261	3D-structure;Acetylation;Alternative splicing;Disease variant;Fatty acid metabolism;Intellectual disability;Lipid metabolism;Mitochondrion;Mitochondrion nucleoid;NAD;Neurodegeneration;Oxidoreductase;Reference proteome;Steroid metabolism;tRNA processing	androgen metabolic process [GO:0008209]; bile acid biosynthetic process [GO:0006699]; brexanolone metabolic process [GO:0062173]; C21-steroid hormone metabolic process [GO:0008207]; estrogen metabolic process [GO:0008210]; fatty acid beta-oxidation [GO:0006635]; fatty acid metabolic process [GO:0006631]; isoleucine catabolic process [GO:0006550]; lipid metabolic process [GO:0006629]; mitochondria…	17-beta-hydroxysteroid dehydrogenase (NAD+) activity [GO:0044594]; 3-hydroxy-2-methylbutyryl-CoA dehydrogenase activity [GO:0047015]; 3-hydroxyacyl-CoA dehydrogenase activity [GO:0003857]; androstan-3-alpha,17-beta-diol dehydrogenase activity [GO:0047044]; chenodeoxycholate 7-alpha-dehydrogenase (NAD+) activity [GO:0106281]; cholate 7-alpha-dehydrogenase activity [GO:0008709]; estradiol 17-beta-d…	cytoplasm [GO:0005737]; mitochondrial matrix [GO:0005759]; mitochondrial nucleoid [GO:0042645]; mitochondrial ribonuclease P complex [GO:0030678]; mitochondrion [GO:0005739]; plasma membrane [GO:0005886]; tRNA methyltransferase complex [GO:0043527]; 17-beta-hydroxysteroid dehydrogenase (NAD+) activity [GO:0044594]; 3-hydroxy-2-methylbutyryl-CoA dehydrogenase activity [GO:0047015]; 3-hydroxyacyl-C…	cytoplasm [GO:0005737]; mitochondrial matrix [GO:0005759]; mitochondrial nucleoid [GO:0042645]; mitochondrial ribonuclease P complex [GO:0030678]; mitochondrion [GO:0005739]; plasma membrane [GO:0005886]; tRNA methyltransferase complex [GO:0043527]	SUBCELLULAR LOCATION: Mitochondrion {ECO:0000269|PubMed:12917011, ECO:0000269|PubMed:18984158}. Mitochondrion matrix, mitochondrion nucleoid {ECO:0000269|PubMed:24703694}.		9338779; 9671743; 9553139; 15772651; 15489334; 10600649; 12917011; 17236142; 18984158; 21269460; 23042678; 24703694; 24275569; 26338420; 25575635; 25944712; 29040705; 15342248; 15087549; 20077426; 12696021; 16148061; 18996107; 19706438; 22132097; 24549042; 25925575; 26950678; 28888424	PATHWAY: Amino-acid degradation; L-isoleucine degradation. {ECO:0000269|PubMed:19706438}.; PATHWAY: Lipid metabolism; fatty acid beta-oxidation. {ECO:0000269|PubMed:10600649, ECO:0000269|PubMed:12917011, ECO:0000269|PubMed:9553139}.; PATHWAY: Steroid metabolism. {ECO:0000269|PubMed:10600649, ECO:0000269|PubMed:12917011}.; PATHWAY: Lipid metabolism; bile acid biosynthesis. {ECO:0000269|PubMed:1291…	KW-0002; KW-0007; KW-0025; KW-0225; KW-0276; KW-0991; KW-0443; KW-0496; KW-1135; KW-0520; KW-0523; KW-0560; KW-1185; KW-0753; KW-0819	5.0	GO:0000049; GO:0003723; GO:0003857; GO:0004303; GO:0005737; GO:0005739; GO:0005759; GO:0005886; GO:0006550; GO:0006629; GO:0006631; GO:0006635; GO:0006699; GO:0007005; GO:0008207; GO:0008209; GO:0008210; GO:0008709; GO:0030283; GO:0030678; GO:0042645; GO:0043527; GO:0044594; GO:0047015; GO:0047035; GO:0047044; GO:0051289; GO:0062173; GO:0070901; GO:0097745; GO:0106281; GO:0106282; GO:0106283; GO:…
AIP_HUMAN	O00170	reviewed	AIP_HUMAN	AH receptor-interacting protein (AIP) (Aryl-hydrocarbon receptor-interacting protein) (HBV X-associated protein 2) (XAP-2) (Immunophilin homolog ARA9)	AIP XAP2	Homo sapiens (Human)	330	3D-structure;Cushing syndrome;Cytoplasm;Phosphoprotein;Reference proteome;Repeat;TPR repeat	negative regulation of cyclic-nucleotide phosphodiesterase activity [GO:0051344]; protein maturation by protein folding [GO:0022417]; protein targeting to mitochondrion [GO:0006626]; regulation of protein kinase A signaling [GO:0010738]; xenobiotic metabolic process [GO:0006805]	aryl hydrocarbon receptor binding [GO:0017162]; GAF domain binding [GO:0036004]; peptidyl-prolyl cis-trans isomerase activity [GO:0003755]; transcription coactivator activity [GO:0003713]; unfolded protein binding [GO:0051082]	aryl hydrocarbon receptor complex [GO:0034751]; cytoplasm [GO:0005737]; cytosol [GO:0005829]; membrane [GO:0016020]; nucleoplasm [GO:0005654]; aryl hydrocarbon receptor binding [GO:0017162]; GAF domain binding [GO:0036004]; peptidyl-prolyl cis-trans isomerase activity [GO:0003755]; transcription coactivator activity [GO:0003713]; unfolded protein binding [GO:0051082]; negative regulation of cycli…	aryl hydrocarbon receptor complex [GO:0034751]; cytoplasm [GO:0005737]; cytosol [GO:0005829]; membrane [GO:0016020]; nucleoplasm [GO:0005654]	SUBCELLULAR LOCATION: Cytoplasm.		8972861; 9111057; 16728643; 17244780; 21753072; 16554811; 15489334; 15592455; 17341560; 17299063; 19366855; 23186163; 23300914; 17360484; 18410548; 21269460		KW-0002; KW-1062; KW-0963; KW-0597; KW-1185; KW-0677; KW-0802	5.0	GO:0003713; GO:0003755; GO:0005654; GO:0005737; GO:0005829; GO:0006626; GO:0006805; GO:0010738; GO:0016020; GO:0017162; GO:0022417; GO:0034751; GO:0036004; GO:0051082; GO:0051344
RL21_HUMAN	P46778	reviewed	RL21_HUMAN	60S ribosomal protein L21 (Large ribosomal subunit protein eL21)	RPL21	Homo sapiens (Human)	160	3D-structure;Cytoplasm;Direct protein sequencing;Disease variant;Endoplasmic reticulum;Hypotrichosis;Reference proteome;Ribonucleoprotein;Ribosomal protein	cytoplasmic translation [GO:0002181]; translation [GO:0006412]	RNA binding [GO:0003723]; structural constituent of ribosome [GO:0003735]	cytoplasm [GO:0005737]; cytosol [GO:0005829]; cytosolic large ribosomal subunit [GO:0022625]; cytosolic ribosome [GO:0022626]; endoplasmic reticulum [GO:0005783]; membrane [GO:0016020]; RNA binding [GO:0003723]; structural constituent of ribosome [GO:0003735]; cytoplasmic translation [GO:0002181]; translation [GO:0006412]	cytoplasm [GO:0005737]; cytosol [GO:0005829]; cytosolic large ribosomal subunit [GO:0022625]; cytosolic ribosome [GO:0022626]; endoplasmic reticulum [GO:0005783]; membrane [GO:0016020]	SUBCELLULAR LOCATION: Cytoplasm, cytosol {ECO:0000269|PubMed:25957688}. Cytoplasm {ECO:0000305|PubMed:23636399, ECO:0000305|PubMed:25901680}. Endoplasmic reticulum {ECO:0000250|UniProtKB:P49666}. Note=Detected on cytosolic polysomes (PubMed:25957688). Detected in ribosomes that are associated with the rough endoplasmic reticulum (By similarity). {ECO:0000250|UniProtKB:P49666, ECO:0000269|PubMed:2…		7772601; 7581362; 11875025; 15489334; 7951316; 9582194; 12962325; 21269460; 21412954; 22814378; 24524803; 25944712; 23636399; 25957688; 25901680; 32669547		KW-0002; KW-0963; KW-0903; KW-0225; KW-0256; KW-1063; KW-1185; KW-0687; KW-0689	5.0	GO:0002181; GO:0003723; GO:0003735; GO:0005737; GO:0005783; GO:0005829; GO:0006412; GO:0016020; GO:0022625; GO:0022626
GSH0_HUMAN	P48507	reviewed	GSH0_HUMAN	Glutamate--cysteine ligase regulatory subunit (GCS light chain) (Gamma-ECS regulatory subunit) (Gamma-glutamylcysteine synthetase regulatory subunit) (Glutamate--cysteine ligase modifier subunit)	GCLM GLCLR	Homo sapiens (Human)	274	Acetylation;Alternative splicing;Glutathione biosynthesis;Reference proteome	aging [GO:0007568]; apoptotic mitochondrial changes [GO:0008637]; blood vessel diameter maintenance [GO:0097746]; cellular response to fibroblast growth factor stimulus [GO:0044344]; cellular response to follicle-stimulating hormone stimulus [GO:0071372]; cellular response to glucose stimulus [GO:0071333]; cellular response to hepatocyte growth factor stimulus [GO:0035729]; cellular response to l…	enzyme regulator activity [GO:0030234]; glutamate-cysteine ligase activity [GO:0004357]; glutamate-cysteine ligase catalytic subunit binding [GO:0035226]; protein-containing complex binding [GO:0044877]	cytosol [GO:0005829]; glutamate-cysteine ligase complex [GO:0017109]; enzyme regulator activity [GO:0030234]; glutamate-cysteine ligase activity [GO:0004357]; glutamate-cysteine ligase catalytic subunit binding [GO:0035226]; protein-containing complex binding [GO:0044877]; aging [GO:0007568]; apoptotic mitochondrial changes [GO:0008637]; blood vessel diameter maintenance [GO:0097746]; cellular re…	cytosol [GO:0005829]; glutamate-cysteine ligase complex [GO:0017109]			7826375; 14702039; 16710414; 15489334; 19608861; 21269460	PATHWAY: Sulfur metabolism; glutathione biosynthesis; glutathione from L-cysteine and L-glutamate: step 1/2.	KW-0007; KW-0025; KW-0317; KW-1185	5.0	GO:0004357; GO:0005829; GO:0006534; GO:0006536; GO:0006750; GO:0006979; GO:0007568; GO:0007584; GO:0008637; GO:0009410; GO:0014823; GO:0017109; GO:0030234; GO:0035226; GO:0035229; GO:0035729; GO:0035733; GO:0043524; GO:0044344; GO:0044752; GO:0044877; GO:0051409; GO:0051900; GO:0071333; GO:0071372; GO:0097069; GO:0097746; GO:1990830; GO:2001237
DHX15_HUMAN	O43143	reviewed	DHX15_HUMAN	ATP-dependent RNA helicase DHX15 (EC 3.6.4.13) (ATP-dependent RNA helicase #46) (DEAH box protein 15) (Splicing factor Prp43) (hPrp43)	DHX15 DBP1 DDX15	Homo sapiens (Human)	795	3D-structure;Acetylation;ATP-binding;Helicase;Hydrolase;Immunity;Innate immunity;Isopeptide bond;mRNA processing;mRNA splicing;Nucleotide-binding;Nucleus;Phosphoprotein;Reference proteome;RNA-binding;Ubl conjugation	antiviral innate immune response [GO:0140374]; defense response to bacterium [GO:0042742]; defense response to virus [GO:0051607]; mRNA processing [GO:0006397]; positive regulation of I-kappaB kinase/NF-kappaB signaling [GO:0043123]; response to alkaloid [GO:0043279]; response to toxic substance [GO:0009636]; RNA splicing [GO:0008380]	ATP binding [GO:0005524]; ATP hydrolysis activity [GO:0016887]; double-stranded RNA binding [GO:0003725]; RNA binding [GO:0003723]; RNA helicase activity [GO:0003724]	nuclear speck [GO:0016607]; nucleolus [GO:0005730]; nucleoplasm [GO:0005654]; nucleus [GO:0005634]; spliceosomal complex [GO:0005681]; U12-type spliceosomal complex [GO:0005689]; ATP binding [GO:0005524]; ATP hydrolysis activity [GO:0016887]; double-stranded RNA binding [GO:0003725]; RNA binding [GO:0003723]; RNA helicase activity [GO:0003724]; antiviral innate immune response [GO:0140374]; defen…	nuclear speck [GO:0016607]; nucleolus [GO:0005730]; nucleoplasm [GO:0005654]; nucleus [GO:0005634]; spliceosomal complex [GO:0005681]; U12-type spliceosomal complex [GO:0005689]	SUBCELLULAR LOCATION: Nucleus {ECO:0000269|PubMed:12458796}. Nucleus, nucleolus {ECO:0000269|PubMed:12458796}.		9388478; 12458796; 15489334; 14654843; 15146077; 19432882; 19103666; 19608861; 21269460; 22002106; 23186163; 24990078; 24275569; 24782566; 28112733; 34161762; 28580923; 30728453; 32179686		KW-0002; KW-0007; KW-0067; KW-0347; KW-0378; KW-0391; KW-0399; KW-1017; KW-0507; KW-0508; KW-0547; KW-0539; KW-0597; KW-1185; KW-0694; KW-0832	5.0	GO:0003723; GO:0003724; GO:0003725; GO:0005524; GO:0005634; GO:0005654; GO:0005681; GO:0005689; GO:0005730; GO:0006397; GO:0008380; GO:0009636; GO:0016607; GO:0016887; GO:0042742; GO:0043123; GO:0043279; GO:0051607; GO:0140374
PURB_HUMAN	Q96QR8	reviewed	PURB_HUMAN	Transcriptional activator protein Pur-beta (Purine-rich element-binding protein B)	PURB	Homo sapiens (Human)	312	Acetylation;DNA-binding;Methylation;Nucleus;Phosphoprotein;Reference proteome;Repressor;Transcription;Transcription regulation	cell differentiation [GO:0030154]; cell population proliferation [GO:0008283]; regulation of myeloid cell differentiation [GO:0045637]; regulation of transcription by RNA polymerase II [GO:0006357]	DNA-binding transcription factor activity, RNA polymerase II-specific [GO:0000981]; DNA-binding transcription factor binding [GO:0140297]; DNA-binding transcription repressor activity, RNA polymerase II-specific [GO:0001227]; mRNA binding [GO:0003729]; purine-rich negative regulatory element binding [GO:0032422]; RNA binding [GO:0003723]; RNA polymerase II transcription regulatory region sequence…	nucleoplasm [GO:0005654]; nucleus [GO:0005634]; DNA-binding transcription factor activity, RNA polymerase II-specific [GO:0000981]; DNA-binding transcription factor binding [GO:0140297]; DNA-binding transcription repressor activity, RNA polymerase II-specific [GO:0001227]; mRNA binding [GO:0003729]; purine-rich negative regulatory element binding [GO:0032422]; RNA binding [GO:0003723]; RNA polyme…	nucleoplasm [GO:0005654]; nucleus [GO:0005634]	SUBCELLULAR LOCATION: Nucleus {ECO:0000269|PubMed:1448097}.		1448097; 12690205; 12853948; 15489334; 11417483; 12933792; 17081983; 18220336; 18669648; 18318008; 19413330; 19690332; 20068231; 21269460; 21406692; 23186163; 24275569		KW-0007; KW-0238; KW-0488; KW-0539; KW-0597; KW-1185; KW-0678; KW-0804; KW-0805	5.0	GO:0000977; GO:0000981; GO:0001227; GO:0003697; GO:0003723; GO:0003729; GO:0005634; GO:0005654; GO:0006357; GO:0008283; GO:0030154; GO:0032422; GO:0045637; GO:0046332; GO:0140297
IMA3_HUMAN	O00629	reviewed	IMA3_HUMAN	Importin subunit alpha-3 (Importin alpha Q1) (Qip1) (Karyopherin subunit alpha-4)	KPNA4 QIP1	Homo sapiens (Human)	521	3D-structure;Acetylation;Cytoplasm;Host-virus interaction;Nucleus;Phosphoprotein;Protein transport;Reference proteome;Repeat;Transport	NLS-bearing protein import into nucleus [GO:0006607]; protein import into nucleus [GO:0006606]	nuclear import signal receptor activity [GO:0061608]; nuclear localization sequence binding [GO:0008139]	cytosol [GO:0005829]; NLS-dependent protein nuclear import complex [GO:0042564]; nuclear membrane [GO:0031965]; nucleoplasm [GO:0005654]; nucleus [GO:0005634]; nuclear import signal receptor activity [GO:0061608]; nuclear localization sequence binding [GO:0008139]; NLS-bearing protein import into nucleus [GO:0006607]; protein import into nucleus [GO:0006606]	cytosol [GO:0005829]; NLS-dependent protein nuclear import complex [GO:0042564]; nuclear membrane [GO:0031965]; nucleoplasm [GO:0005654]; nucleus [GO:0005634]	SUBCELLULAR LOCATION: Cytoplasm {ECO:0000250}. Nucleus {ECO:0000250}.		9168958; 9395085; 14702039; 15489334; 12610148; 14654843; 18669648; 19413330; 19690332; 20068231; 21269460; 21454664; 22814378; 23186163; 23864635; 23984714; 24275569; 29370303		KW-0002; KW-0007; KW-0963; KW-0945; KW-0539; KW-0597; KW-0653; KW-1185; KW-0677; KW-0813	5.0	GO:0005634; GO:0005654; GO:0005829; GO:0006606; GO:0006607; GO:0008139; GO:0031965; GO:0042564; GO:0061608
IMA4_HUMAN	O00505	reviewed	IMA4_HUMAN	Importin subunit alpha-4 (Importin alpha Q2) (Qip2) (Karyopherin subunit alpha-3) (SRP1-gamma)	KPNA3 QIP2	Homo sapiens (Human)	521	Acetylation;Cytoplasm;Host-virus interaction;Nucleus;Phosphoprotein;Protein transport;Reference proteome;Repeat;Transport;Viral penetration into host nucleus;Virus entry into host cell	NLS-bearing protein import into nucleus [GO:0006607]; protein import into nucleus [GO:0006606]; protein-containing complex assembly [GO:0065003]; viral entry into host cell [GO:0046718]; viral penetration into host nucleus [GO:0075732]	nuclear import signal receptor activity [GO:0061608]; nuclear localization sequence binding [GO:0008139]; protein C-terminus binding [GO:0008022]	cytosol [GO:0005829]; host cell [GO:0043657]; NLS-dependent protein nuclear import complex [GO:0042564]; nuclear pore [GO:0005643]; nucleoplasm [GO:0005654]; nucleus [GO:0005634]; nuclear import signal receptor activity [GO:0061608]; nuclear localization sequence binding [GO:0008139]; protein C-terminus binding [GO:0008022]; NLS-bearing protein import into nucleus [GO:0006607]; protein import int…	cytosol [GO:0005829]; host cell [GO:0043657]; NLS-dependent protein nuclear import complex [GO:0042564]; nuclear pore [GO:0005643]; nucleoplasm [GO:0005654]; nucleus [GO:0005634]	SUBCELLULAR LOCATION: Cytoplasm {ECO:0000250}. Nucleus {ECO:0000250}.		9154134; 9395085; 9435235; 14702039; 15057823; 15489334; 12740372; 17081983; 18669648; 18318008; 19413330; 19690332; 20554775; 20068231; 21269460; 21406692; 23186163; 24275569; 26382858		KW-0007; KW-0963; KW-0945; KW-0539; KW-0597; KW-0653; KW-1185; KW-0677; KW-0813; KW-1163; KW-1160	5.0	GO:0005634; GO:0005643; GO:0005654; GO:0005829; GO:0006606; GO:0006607; GO:0008022; GO:0008139; GO:0042564; GO:0043657; GO:0046718; GO:0061608; GO:0065003; GO:0075732
IMA7_HUMAN	O60684	reviewed	IMA7_HUMAN	Importin subunit alpha-7 (Karyopherin subunit alpha-6)	KPNA6 IPOA7	Homo sapiens (Human)	536	3D-structure;Acetylation;Host-virus interaction;Phosphoprotein;Protein transport;Reference proteome;Repeat;Transport	entry of viral genome into host nucleus through nuclear pore complex via importin [GO:0075506]; maternal process involved in female pregnancy [GO:0060135]; NLS-bearing protein import into nucleus [GO:0006607]; positive regulation of cytokine production involved in inflammatory response [GO:1900017]; positive regulation of transcription by RNA polymerase II [GO:0045944]; positive regulation of vir…	nuclear import signal receptor activity [GO:0061608]; nuclear localization sequence binding [GO:0008139]	cytosol [GO:0005829]; host cell [GO:0043657]; membrane [GO:0016020]; NLS-dependent protein nuclear import complex [GO:0042564]; nucleoplasm [GO:0005654]; nucleus [GO:0005634]; nuclear import signal receptor activity [GO:0061608]; nuclear localization sequence binding [GO:0008139]; entry of viral genome into host nucleus through nuclear pore complex via importin [GO:0075506]; maternal process invo…	cytosol [GO:0005829]; host cell [GO:0043657]; membrane [GO:0016020]; NLS-dependent protein nuclear import complex [GO:0042564]; nucleoplasm [GO:0005654]; nucleus [GO:0005634]			10523667; 14702039; 16710414; 15489334; 17928350; 18691976; 19413330; 20068231; 21269460; 22814378; 23186163; 24275569		KW-0002; KW-0007; KW-0945; KW-0597; KW-0653; KW-1185; KW-0677; KW-0813	5.0	GO:0005634; GO:0005654; GO:0005829; GO:0006366; GO:0006606; GO:0006607; GO:0008139; GO:0016020; GO:0019079; GO:0042564; GO:0043657; GO:0045944; GO:0060135; GO:0061608; GO:0075506; GO:1900017; GO:1903902
PLD3_HUMAN	Q8IV08	reviewed	PLD3_HUMAN	5'-3' exonuclease PLD3 (EC 3.1.16.1) (Choline phosphatase 3) (HindIII K4L homolog) (Hu-K4) (Phosphatidylcholine-hydrolyzing phospholipase D3) (Phospholipase D3) (PLD 3)	PLD3	Homo sapiens (Human)	490	Disease variant;Endoplasmic reticulum;Endosome;Exonuclease;Glycoprotein;Golgi apparatus;Hydrolase;Immunity;Inflammatory response;Lysosome;Membrane;Neurodegeneration;Nuclease;Reference proteome;Repeat;Signal-anchor;Spinocerebellar ataxia;Transmembrane;Transmembrane helix;Ubl conjugation	immune system process [GO:0002376]; inflammatory response [GO:0006954]; myotube differentiation [GO:0014902]; regulation of cytokine production involved in inflammatory response [GO:1900015]	phospholipase D activity [GO:0004630]; single-stranded DNA 5'-3' exodeoxyribonuclease activity [GO:0045145]	early endosome membrane [GO:0031901]; endoplasmic reticulum membrane [GO:0005789]; extracellular exosome [GO:0070062]; Golgi membrane [GO:0000139]; late endosome membrane [GO:0031902]; lysosomal lumen [GO:0043202]; lysosomal membrane [GO:0005765]; phospholipase D activity [GO:0004630]; single-stranded DNA 5'-3' exodeoxyribonuclease activity [GO:0045145]; immune system process [GO:0002376]; inflam…	early endosome membrane [GO:0031901]; endoplasmic reticulum membrane [GO:0005789]; extracellular exosome [GO:0070062]; Golgi membrane [GO:0000139]; late endosome membrane [GO:0031902]; lysosomal lumen [GO:0043202]; lysosomal membrane [GO:0005765]	SUBCELLULAR LOCATION: Endoplasmic reticulum membrane {ECO:0000269|PubMed:15794758, ECO:0000269|PubMed:22428023}; Single-pass type II membrane protein {ECO:0000269|PubMed:15794758, ECO:0000269|PubMed:22428023}. Lysosome lumen {ECO:0000269|PubMed:29386126, ECO:0000269|PubMed:30312375}. Early endosome membrane {ECO:0000269|PubMed:29386126}; Single-pass type II membrane protein {ECO:0000269|PubMed:15…	PTM: N-glycosylated. {ECO:0000269|PubMed:15794758, ECO:0000269|PubMed:19159218, ECO:0000269|PubMed:29053796, ECO:0000269|PubMed:29386126}.; PTM: Proteolytically processed to a soluble form that is stable within endosomes and lysosomes. During transport through the secretory pathway becomes proteolysed by cysteine proteases, thereby releasing a stable soluble lysosomal lumenal polypeptide, whereas…	9140189; 15489334; 15794758; 19159218; 21269460; 22428023; 24275569; 24336208; 26411346; 25832408; 25832410; 25832411; 25832413; 25832409; 25944712; 29053796; 28128235; 30312375; 29368044; 29386126		KW-0225; KW-0256; KW-0967; KW-0269; KW-0325; KW-0333; KW-0378; KW-0391; KW-0395; KW-0458; KW-0472; KW-0523; KW-0540; KW-1185; KW-0677; KW-0735; KW-0950; KW-0812; KW-1133; KW-0832	5.0	GO:0000139; GO:0002376; GO:0004630; GO:0005765; GO:0005789; GO:0006954; GO:0014902; GO:0031901; GO:0031902; GO:0043202; GO:0045145; GO:0070062; GO:1900015
RABE1_HUMAN	Q15276	reviewed	RABE1_HUMAN	Rab GTPase-binding effector protein 1 (Rabaptin-4) (Rabaptin-5) (Rabaptin-5alpha) (Renal carcinoma antigen NY-REN-17)	RABEP1 RAB5EP RABPT5 RABPT5A	Homo sapiens (Human)	862	3D-structure;Acetylation;Alternative splicing;Apoptosis;Coiled coil;Cytoplasm;Cytoplasmic vesicle;Direct protein sequencing;Endocytosis;Endosome;Phosphoprotein;Protein transport;Reference proteome;Transport	apoptotic process [GO:0006915]; endocytosis [GO:0006897]; Golgi to plasma membrane transport [GO:0006893]; membrane fusion [GO:0061025]; protein localization to ciliary membrane [GO:1903441]; protein transport [GO:0015031]; vesicle-mediated transport [GO:0016192]	growth factor activity [GO:0008083]; GTPase activator activity [GO:0005096]; protein domain specific binding [GO:0019904]; protein homodimerization activity [GO:0042803]	early endosome [GO:0005769]; early endosome membrane [GO:0031901]; endocytic vesicle [GO:0030139]; endosome [GO:0005768]; intracellular membrane-bounded organelle [GO:0043231]; protein-containing complex [GO:0032991]; recycling endosome [GO:0055037]; growth factor activity [GO:0008083]; GTPase activator activity [GO:0005096]; protein domain specific binding [GO:0019904]; protein homodimerization …	early endosome [GO:0005769]; early endosome membrane [GO:0031901]; endocytic vesicle [GO:0030139]; endosome [GO:0005768]; intracellular membrane-bounded organelle [GO:0043231]; protein-containing complex [GO:0032991]; recycling endosome [GO:0055037]	SUBCELLULAR LOCATION: Cytoplasm. Early endosome. Recycling endosome. Cytoplasmic vesicle.	PTM: Proteolytic cleavage by caspases in apoptotic cells causes loss of endosome fusion activity. {ECO:0000269|PubMed:9321397}.	8521472; 10698684; 14702039; 15489334; 9323142; 9321397; 9045618; 10508479; 11452015; 12505986; 12773381; 14665628; 16964243; 18088087; 18669648; 19413330; 19690332; 19608861; 20682791; 20098723; 20068231; 21269460; 21406692; 22841712; 22814378; 23186163; 24275569; 15378032		KW-0002; KW-0007; KW-0025; KW-0053; KW-0175; KW-0963; KW-0968; KW-0903; KW-0254; KW-0967; KW-0597; KW-0653; KW-1185; KW-0813	5.0	GO:0005096; GO:0005768; GO:0005769; GO:0006893; GO:0006897; GO:0006915; GO:0008083; GO:0015031; GO:0016192; GO:0019904; GO:0030139; GO:0031901; GO:0032991; GO:0042803; GO:0043231; GO:0055037; GO:0061025; GO:1903441
C1QBP_HUMAN	Q07021	reviewed	C1QBP_HUMAN	Complement component 1 Q subcomponent-binding protein, mitochondrial (ASF/SF2-associated protein p32) (Glycoprotein gC1qBP) (C1qBP) (Hyaluronan-binding protein 1) (Mitochondrial matrix protein p32) (gC1q-R protein) (p33) (SF2AP32)	C1QBP GC1QBP HABP1 SF2P32	Homo sapiens (Human)	282	3D-structure;Acetylation;Adaptive immunity;Apoptosis;Cell membrane;Complement pathway;Cytoplasm;Direct protein sequencing;Disease variant;Host-virus interaction;Immunity;Innate immunity;Membrane;Mitochondrion;mRNA processing;mRNA splicing;Nucleus;Phosphoprotein;Primary mitochondrial disease;Reference proteome;Ribosome biogenesis;Secreted;Transcription;Transcription regulation;Transit peptide	apoptotic process [GO:0006915]; complement activation, classical pathway [GO:0006958]; cytosolic ribosome assembly [GO:0042256]; immune response [GO:0006955]; innate immune response [GO:0045087]; mRNA processing [GO:0006397]; negative regulation of defense response to virus [GO:0050687]; negative regulation of interleukin-12 production [GO:0032695]; negative regulation of MDA-5 signaling pathway …	adrenergic receptor binding [GO:0031690]; complement component C1q complex binding [GO:0001849]; hyaluronic acid binding [GO:0005540]; kininogen binding [GO:0030984]; mitochondrial ribosome binding [GO:0097177]; mRNA binding [GO:0003729]; protein kinase C binding [GO:0005080]; transcription corepressor activity [GO:0003714]; transcription factor binding [GO:0008134]	cell surface [GO:0009986]; cytoplasm [GO:0005737]; cytosol [GO:0005829]; extracellular space [GO:0005615]; GABA-ergic synapse [GO:0098982]; glutamatergic synapse [GO:0098978]; membrane [GO:0016020]; mitochondrial matrix [GO:0005759]; mitochondrion [GO:0005739]; nucleolus [GO:0005730]; nucleus [GO:0005634]; plasma membrane [GO:0005886]; presynaptic active zone [GO:0048786]; adrenergic receptor bin…	cell surface [GO:0009986]; cytoplasm [GO:0005737]; cytosol [GO:0005829]; extracellular space [GO:0005615]; GABA-ergic synapse [GO:0098982]; glutamatergic synapse [GO:0098978]; membrane [GO:0016020]; mitochondrial matrix [GO:0005759]; mitochondrion [GO:0005739]; nucleolus [GO:0005730]; nucleus [GO:0005634]; plasma membrane [GO:0005886]; presynaptic active zone [GO:0048786]	SUBCELLULAR LOCATION: Mitochondrion matrix {ECO:0000269|PubMed:15031724, ECO:0000269|PubMed:17486078, ECO:0000269|PubMed:19164550, ECO:0000269|PubMed:9305894}. Nucleus {ECO:0000269|PubMed:18676636}. Nucleus, nucleolus {ECO:0000269|PubMed:21536856, ECO:0000269|PubMed:32958672}. Cell membrane {ECO:0000269|PubMed:10747014, ECO:0000269|PubMed:11493647, ECO:0000269|PubMed:12574814, ECO:0000269|PubMed:…		8262387; 8195709; 11278463; 15489334; 1830244; 8662673; 8567680; 8900153; 8710908; 9191880; 9305894; 9233640; 9461517; 10479529; 10022843; 10747014; 10722602; 11086025; 10823864; 11493647; 12411480; 11859136; 12034482; 12833064; 12574814; 15031724; 15243141; 16177118; 16721827; 16537587; 16140380; 17881511; 17693683; 17486078; 18191643; 18676636; 18669648; 19004836; 19164550; 19690332; 19608861; …		KW-0002; KW-0007; KW-1064; KW-0053; KW-1003; KW-0180; KW-0963; KW-0903; KW-0225; KW-0945; KW-0391; KW-0399; KW-0472; KW-0496; KW-0507; KW-0508; KW-0539; KW-0597; KW-1274; KW-1185; KW-0690; KW-0964; KW-0804; KW-0805; KW-0809	5.0	GO:0000122; GO:0001849; GO:0003714; GO:0003729; GO:0005080; GO:0005540; GO:0005615; GO:0005634; GO:0005730; GO:0005737; GO:0005739; GO:0005759; GO:0005829; GO:0005886; GO:0006397; GO:0006915; GO:0006955; GO:0006958; GO:0008134; GO:0008380; GO:0009986; GO:0014065; GO:0016020; GO:0030449; GO:0030984; GO:0031690; GO:0032689; GO:0032695; GO:0039534; GO:0039536; GO:0042256; GO:0043065; GO:0045087; GO:…
NUDC_HUMAN	Q9Y266	reviewed	NUDC_HUMAN	Nuclear migration protein nudC (Nuclear distribution protein C homolog)	NUDC	Homo sapiens (Human)	331	3D-structure;Acetylation;Cell cycle;Cell division;Coiled coil;Cytoplasm;Cytoskeleton;Microtubule;Mitosis;Nucleus;Phosphoprotein;Reference proteome	cell division [GO:0051301]; mitotic metaphase plate congression [GO:0007080]; mitotic spindle organization [GO:0007052]; nuclear migration [GO:0007097]; protein folding [GO:0006457]; response to peptide hormone [GO:0043434]	cadherin binding [GO:0045296]; unfolded protein binding [GO:0051082]	cytoplasm [GO:0005737]; cytosol [GO:0005829]; Golgi apparatus [GO:0005794]; microtubule [GO:0005874]; midbody [GO:0030496]; mitotic spindle [GO:0072686]; nucleoplasm [GO:0005654]; spindle [GO:0005819]; cadherin binding [GO:0045296]; unfolded protein binding [GO:0051082]; cell division [GO:0051301]; mitotic metaphase plate congression [GO:0007080]; mitotic spindle organization [GO:0007052]; nuclea…	cytoplasm [GO:0005737]; cytosol [GO:0005829]; Golgi apparatus [GO:0005794]; microtubule [GO:0005874]; midbody [GO:0030496]; mitotic spindle [GO:0072686]; nucleoplasm [GO:0005654]; spindle [GO:0005819]	SUBCELLULAR LOCATION: Cytoplasm, cytoskeleton. Nucleus {ECO:0000269|PubMed:10210332}. Cytoplasm, cytoskeleton, spindle {ECO:0000269|PubMed:25789526}. Midbody {ECO:0000269|PubMed:25789526}. Note=In a filamentous pattern adjacent to the nucleus of migrating cerebellar granule cells. Colocalizes with tubulin and dynein and with the microtubule organizing center. Distributed throughout the cytoplasm …	PTM: Reversibly phosphorylated on serine residues during the M phase of the cell cycle. Phosphorylation on Ser-274 and Ser-326 is necessary for correct formation of mitotic spindles and chromosome separation during mitosis. Phosphorylated by PLK and other kinases. {ECO:0000269|PubMed:12852857}.	10210332; 10453739; 11230166; 16710414; 15489334; 12852857; 12679384; 17081983; 18669648; 19413330; 19608861; 20068231; 21269460; 22159412; 21406692; 23186163; 24275569; 25789526; 25944712		KW-0002; KW-0007; KW-0131; KW-0132; KW-0175; KW-0963; KW-0206; KW-0493; KW-0498; KW-0539; KW-0597; KW-1185	5.0	GO:0005654; GO:0005737; GO:0005794; GO:0005819; GO:0005829; GO:0005874; GO:0006457; GO:0007052; GO:0007080; GO:0007097; GO:0030496; GO:0043434; GO:0045296; GO:0051082; GO:0051301; GO:0072686
COPB2_HUMAN	P35606	reviewed	COPB2_HUMAN	Coatomer subunit beta' (Beta'-coat protein) (Beta'-COP) (p102)	COPB2	Homo sapiens (Human)	906	3D-structure;Acetylation;Alternative splicing;Coiled coil;Cytoplasm;Cytoplasmic vesicle;Direct protein sequencing;Disease variant;ER-Golgi transport;Golgi apparatus;Membrane;Phosphoprotein;Primary microcephaly;Protein transport;Reference proteome;Repeat;Transport;WD repeat	endoplasmic reticulum to Golgi vesicle-mediated transport [GO:0006888]; intra-Golgi vesicle-mediated transport [GO:0006891]; intracellular protein transport [GO:0006886]; retrograde vesicle-mediated transport, Golgi to endoplasmic reticulum [GO:0006890]; toxin transport [GO:1901998]	structural molecule activity [GO:0005198]	COPI vesicle coat [GO:0030126]; cytosol [GO:0005829]; endoplasmic reticulum membrane [GO:0005789]; Golgi membrane [GO:0000139]; transport vesicle [GO:0030133]; structural molecule activity [GO:0005198]; endoplasmic reticulum to Golgi vesicle-mediated transport [GO:0006888]; intra-Golgi vesicle-mediated transport [GO:0006891]; intracellular protein transport [GO:0006886]; retrograde vesicle-mediat…	COPI vesicle coat [GO:0030126]; cytosol [GO:0005829]; endoplasmic reticulum membrane [GO:0005789]; Golgi membrane [GO:0000139]; transport vesicle [GO:0030133]	SUBCELLULAR LOCATION: Cytoplasm, cytosol {ECO:0000250}. Golgi apparatus membrane {ECO:0000250}; Peripheral membrane protein {ECO:0000250}; Cytoplasmic side {ECO:0000250}. Cytoplasmic vesicle, COPI-coated vesicle membrane {ECO:0000250}; Peripheral membrane protein {ECO:0000250}; Cytoplasmic side {ECO:0000250}. Note=The coatomer is cytoplasmic or polymerized on the cytoplasmic side of the Golgi, as…		8335000; 14702039; 16641997; 15489334; 12665801; 17081983; 18691976; 18669648; 19413330; 19690332; 19608861; 20068231; 21269460; 21406692; 23186163; 24275569; 25129144; 29036432		KW-0002; KW-0007; KW-0025; KW-0175; KW-0963; KW-0968; KW-0903; KW-0225; KW-0931; KW-0333; KW-0472; KW-0597; KW-0905; KW-0653; KW-1185; KW-0677; KW-0813; KW-0853	5.0	GO:0000139; GO:0005198; GO:0005789; GO:0005829; GO:0006886; GO:0006888; GO:0006890; GO:0006891; GO:0030126; GO:0030133; GO:1901998
RL35A_HUMAN	P18077	reviewed	RL35A_HUMAN	60S ribosomal protein L35a (Cell growth-inhibiting gene 33 protein) (Large ribosomal subunit protein eL33)	RPL35A GIG33	Homo sapiens (Human)	110	3D-structure;Acetylation;Cytoplasm;Diamond-Blackfan anemia;Disease variant;Reference proteome;Ribonucleoprotein;Ribosomal protein;RNA-binding;tRNA-binding	cytoplasmic translation [GO:0002181]; ribosomal large subunit biogenesis [GO:0042273]; rRNA processing [GO:0006364]; translation [GO:0006412]	RNA binding [GO:0003723]; structural constituent of ribosome [GO:0003735]; tRNA binding [GO:0000049]	cytoplasm [GO:0005737]; cytosol [GO:0005829]; cytosolic large ribosomal subunit [GO:0022625]; cytosolic ribosome [GO:0022626]; extracellular exosome [GO:0070062]; membrane [GO:0016020]; synapse [GO:0045202]; RNA binding [GO:0003723]; structural constituent of ribosome [GO:0003735]; tRNA binding [GO:0000049]; cytoplasmic translation [GO:0002181]; ribosomal large subunit biogenesis [GO:0042273]; rR…	cytoplasm [GO:0005737]; cytosol [GO:0005829]; cytosolic large ribosomal subunit [GO:0022625]; cytosolic ribosome [GO:0022626]; extracellular exosome [GO:0070062]; membrane [GO:0016020]; synapse [GO:0045202]	SUBCELLULAR LOCATION: Cytoplasm {ECO:0000269|PubMed:23636399}.		2388839; 15489334; 8786106; 18535205; 19608861; 21269460; 24524803; 25944712; 23636399; 32669547		KW-0002; KW-0007; KW-0963; KW-1024; KW-0225; KW-1185; KW-0687; KW-0689; KW-0694; KW-0820	5.0	GO:0000049; GO:0002181; GO:0003723; GO:0003735; GO:0005737; GO:0005829; GO:0006364; GO:0006412; GO:0016020; GO:0022625; GO:0022626; GO:0042273; GO:0045202; GO:0070062
DHX9_HUMAN	Q08211	reviewed	DHX9_HUMAN	ATP-dependent RNA helicase A (EC 3.6.4.13) (DEAH box protein 9) (DExH-box helicase 9) (Leukophysin) (LKP) (Nuclear DNA helicase II) (NDH II) (RNA helicase A)	DHX9 DDX9 LKP NDH2	Homo sapiens (Human)	1270	3D-structure;Acetylation;Activator;Alternative splicing;ATP-binding;Biological rhythms;Cytoplasm;Cytoskeleton;Direct protein sequencing;DNA replication;DNA-binding;Helicase;Host-virus interaction;Hydrolase;Immunity;Inflammatory response;Innate immunity;Isopeptide bond;Manganese;Metal-binding;Methylation;mRNA processing;mRNA splicing;mRNA transport;Nucleotide-binding;Nucleus;Phosphoprotein;Referen…	alternative mRNA splicing, via spliceosome [GO:0000380]; cellular response to exogenous dsRNA [GO:0071360]; cellular response to tumor necrosis factor [GO:0071356]; CRD-mediated mRNA stabilization [GO:0070934]; DNA duplex unwinding [GO:0032508]; DNA replication [GO:0006260]; DNA-templated transcription termination [GO:0006353]; DNA-templated viral transcription [GO:0039695]; G-quadruplex DNA unwi…	3'-5' DNA helicase activity [GO:0043138]; 3'-5' DNA/RNA helicase activity [GO:0033679]; 3'-5' RNA helicase activity [GO:0034458]; ATP binding [GO:0005524]; ATP hydrolysis activity [GO:0016887]; chromatin DNA binding [GO:0031490]; DNA binding [GO:0003677]; DNA helicase activity [GO:0003678]; DNA replication origin binding [GO:0003688]; double-stranded DNA binding [GO:0003690]; double-stranded RNA …	actin cytoskeleton [GO:0015629]; centrosome [GO:0005813]; CRD-mediated mRNA stability complex [GO:0070937]; cytoplasm [GO:0005737]; cytoplasmic ribonucleoprotein granule [GO:0036464]; cytosol [GO:0005829]; membrane [GO:0016020]; nuclear body [GO:0016604]; nuclear stress granule [GO:0097165]; nucleolus [GO:0005730]; nucleoplasm [GO:0005654]; nucleus [GO:0005634]; perichromatin fibrils [GO:0005726]…	actin cytoskeleton [GO:0015629]; centrosome [GO:0005813]; CRD-mediated mRNA stability complex [GO:0070937]; cytoplasm [GO:0005737]; cytoplasmic ribonucleoprotein granule [GO:0036464]; cytosol [GO:0005829]; membrane [GO:0016020]; nuclear body [GO:0016604]; nuclear stress granule [GO:0097165]; nucleolus [GO:0005730]; nucleoplasm [GO:0005654]; nucleus [GO:0005634]; perichromatin fibrils [GO:0005726]…	SUBCELLULAR LOCATION: Nucleus {ECO:0000269|PubMed:10198287, ECO:0000269|PubMed:10207077, ECO:0000269|PubMed:11687588, ECO:0000269|PubMed:16375861, ECO:0000269|PubMed:17303075, ECO:0000269|PubMed:9162007}. Nucleus, nucleoplasm {ECO:0000269|PubMed:28221134}. Nucleus, nucleolus {ECO:0000269|PubMed:12429849}. Cytoplasm {ECO:0000269|PubMed:10198287, ECO:0000269|PubMed:10207077, ECO:0000269|PubMed:1637…	PTM: Methylated (PubMed:15084609). PRMT1-mediated methylation of undefined Arg residues in the RGG region is required for nuclear import of DHX9 (PubMed:15084609). {ECO:0000269|PubMed:15084609}.; PTM: Phosphorylated by PRKDC; phosphorylation occurs in a RNA-dependent manner (PubMed:14704337). Phosphorylated by EIF2AK2/PKR; this phosphorylation reduces its association with double-stranded RNA (Pub…	8344961; 8690889; 9111062; 19054851; 16710414; 15489334; 11149922; 1537828; 9323138; 9162007; 9662397; 10198287; 10207077; 9892698; 10924507; 11038348; 11096080; 11402034; 11416126; 11687588; 12429849; 12946349; 12665568; 14654843; 12711669; 15355351; 15084609; 14704337; 15613478; 15995249; 16375861; 16680162; 17303075; 17498979; 17251188; 17531811; 17289661; 17525332; 18669648; 19229320; 1902930…		KW-0002; KW-0007; KW-0010; KW-0025; KW-0067; KW-0090; KW-0963; KW-0206; KW-0903; KW-0235; KW-0238; KW-0347; KW-0945; KW-0378; KW-0391; KW-0395; KW-0399; KW-1017; KW-0464; KW-0479; KW-0488; KW-0507; KW-0508; KW-0509; KW-0547; KW-0539; KW-0597; KW-1185; KW-0677; KW-0694; KW-0943; KW-0804; KW-0805; KW-0806; KW-0810; KW-0813; KW-0832	5.0	GO:0000380; GO:0000978; GO:0000993; GO:0001069; GO:0001649; GO:0003677; GO:0003678; GO:0003688; GO:0003690; GO:0003697; GO:0003712; GO:0003713; GO:0003723; GO:0003724; GO:0003725; GO:0003727; GO:0003729; GO:0005524; GO:0005634; GO:0005654; GO:0005726; GO:0005730; GO:0005737; GO:0005813; GO:0005829; GO:0005844; GO:0006260; GO:0006353; GO:0006357; GO:0006954; GO:0010501; GO:0015629; GO:0016020; GO:…
EF1B_HUMAN	P24534	reviewed	EF1B_HUMAN	Elongation factor 1-beta (EF-1-beta)	EEF1B2 EEF1B EF1B	Homo sapiens (Human)	225	3D-structure;Acetylation;Direct protein sequencing;Elongation factor;Isopeptide bond;Phosphoprotein;Protein biosynthesis;Reference proteome;Ubl conjugation	translational elongation [GO:0006414]	guanyl-nucleotide exchange factor activity [GO:0005085]; translation elongation factor activity [GO:0003746]	cytoplasm [GO:0005737]; cytosol [GO:0005829]; eukaryotic translation elongation factor 1 complex [GO:0005853]; guanyl-nucleotide exchange factor activity [GO:0005085]; translation elongation factor activity [GO:0003746]; translational elongation [GO:0006414]	cytoplasm [GO:0005737]; cytosol [GO:0005829]; eukaryotic translation elongation factor 1 complex [GO:0005853]		PTM: Phosphorylation affects the GDP/GTP exchange rate.	1886777; 1710449; 14702039; 15815621; 15489334; 1286669; 1286667; 9677419; 14654843; 17081983; 17487921; 17693683; 18691976; 18669648; 18318008; 19413330; 19369195; 19690332; 19608861; 20068231; 21269460; 21406692; 23186163; 24275569; 25944712; 28112733		KW-0002; KW-0007; KW-0903; KW-0251; KW-1017; KW-0597; KW-0648; KW-1185; KW-0832	5.0	GO:0003746; GO:0005085; GO:0005737; GO:0005829; GO:0005853; GO:0006414
PFD2_HUMAN	Q9UHV9	reviewed	PFD2_HUMAN	Prefoldin subunit 2	PFDN2 PFD2 HSPC231	Homo sapiens (Human)	154	3D-structure;Chaperone;Cytoplasm;Mitochondrion;Nucleus;Reference proteome	negative regulation of amyloid fibril formation [GO:1905907]; positive regulation of cytoskeleton organization [GO:0051495]; protein folding [GO:0006457]; protein stabilization [GO:0050821]	amyloid-beta binding [GO:0001540]; protein folding chaperone [GO:0044183]; unfolded protein binding [GO:0051082]	chaperone complex [GO:0101031]; cytoplasm [GO:0005737]; cytosol [GO:0005829]; mitochondrion [GO:0005739]; nucleus [GO:0005634]; prefoldin complex [GO:0016272]; RPAP3/R2TP/prefoldin-like complex [GO:1990062]; amyloid-beta binding [GO:0001540]; protein folding chaperone [GO:0044183]; unfolded protein binding [GO:0051082]; negative regulation of amyloid fibril formation [GO:1905907]; positive regula…	chaperone complex [GO:0101031]; cytoplasm [GO:0005737]; cytosol [GO:0005829]; mitochondrion [GO:0005739]; nucleus [GO:0005634]; prefoldin complex [GO:0016272]; RPAP3/R2TP/prefoldin-like complex [GO:1990062]	SUBCELLULAR LOCATION: Nucleus {ECO:0000269|PubMed:17936702}. Cytoplasm {ECO:0000269|PubMed:17936702}. Mitochondrion {ECO:0000269|PubMed:17936702}.		10931946; 11042152; 15489334; 9630229; 17936702; 21269460; 31738558		KW-0002; KW-0143; KW-0963; KW-0496; KW-0539; KW-1185	5.0	GO:0001540; GO:0005634; GO:0005737; GO:0005739; GO:0005829; GO:0006457; GO:0016272; GO:0044183; GO:0050821; GO:0051082; GO:0051495; GO:0101031; GO:1905907; GO:1990062
ROA2_HUMAN	P22626	reviewed	ROA2_HUMAN	Heterogeneous nuclear ribonucleoproteins A2/B1 (hnRNP A2/B1)	HNRNPA2B1 HNRPA2B1	Homo sapiens (Human)	353	3D-structure;Acetylation;Alternative splicing;Cytoplasm;Direct protein sequencing;Disease variant;Host-virus interaction;Isopeptide bond;Methylation;mRNA processing;mRNA splicing;mRNA transport;Nucleus;Phosphoprotein;Reference proteome;Repeat;Ribonucleoprotein;RNA-binding;Secreted;Spliceosome;Transport;Ubl conjugation	G-quadruplex DNA unwinding [GO:0044806]; miRNA transport [GO:1990428]; mRNA export from nucleus [GO:0006406]; mRNA processing [GO:0006397]; mRNA splicing, via spliceosome [GO:0000398]; mRNA transport [GO:0051028]; negative regulation of mRNA splicing, via spliceosome [GO:0048025]; negative regulation of transcription by RNA polymerase II [GO:0000122]; positive regulation of telomerase RNA reverse…	G-rich strand telomeric DNA binding [GO:0098505]; identical protein binding [GO:0042802]; miRNA binding [GO:0035198]; molecular condensate scaffold activity [GO:0140693]; mRNA 3'-UTR binding [GO:0003730]; N6-methyladenosine-containing RNA binding [GO:1990247]; pre-mRNA intronic binding [GO:0097157]; RNA binding [GO:0003723]; single-stranded telomeric DNA binding [GO:0043047]	Cajal body [GO:0015030]; catalytic step 2 spliceosome [GO:0071013]; chromosome, telomeric region [GO:0000781]; cytoplasm [GO:0005737]; extracellular exosome [GO:0070062]; membrane [GO:0016020]; nuclear matrix [GO:0016363]; nucleoplasm [GO:0005654]; nucleus [GO:0005634]; ribonucleoprotein complex [GO:1990904]; spliceosomal complex [GO:0005681]; G-rich strand telomeric DNA binding [GO:0098505]; ide…	Cajal body [GO:0015030]; catalytic step 2 spliceosome [GO:0071013]; chromosome, telomeric region [GO:0000781]; cytoplasm [GO:0005737]; extracellular exosome [GO:0070062]; membrane [GO:0016020]; nuclear matrix [GO:0016363]; nucleoplasm [GO:0005654]; nucleus [GO:0005634]; ribonucleoprotein complex [GO:1990904]; spliceosomal complex [GO:0005681]	SUBCELLULAR LOCATION: Nucleus {ECO:0000269|PubMed:31320558}. Nucleus, nucleoplasm {ECO:0000269|PubMed:17289661}. Cytoplasm {ECO:0000269|PubMed:31320558}. Cytoplasmic granule {ECO:0000269|PubMed:17289661, ECO:0000269|PubMed:24356509}. Secreted, extracellular exosome {ECO:0000269|PubMed:24356509}. Note=Localized in cytoplasmic mRNP granules containing untranslated mRNAs (PubMed:17289661). Component…	PTM: Sumoylated in exosomes, promoting miRNAs-binding. {ECO:0000269|PubMed:24356509}.; PTM: Asymmetric dimethylation at Arg-266 constitutes the major methylation site (By similarity). According to a report, methylation affects subcellular location and promotes nuclear localization (PubMed:10772824). According to another report, methylation at Arg-266 does not influence nucleocytoplasmic shuttling…	2557628; 8029005; 7789969; 14702039; 1522214; 7980541; 3733753; 1699755; 10567417; 10772824; 11991638; 14654843; 15294897; 15782174; 15703215; 17004321; 17924679; 17289661; 18220336; 18691976; 18669648; 19413330; 19099192; 19369195; 19429692; 19690332; 19608861; 20010808; 20068231; 21269460; 21406692; 22905912; 22814378; 23186163; 24356509; 24098712; 24549040; 24275569; 24129315; 25218447; 256785…		KW-0002; KW-0007; KW-0025; KW-0963; KW-0903; KW-0225; KW-0945; KW-1017; KW-0488; KW-0507; KW-0508; KW-0509; KW-0539; KW-0597; KW-1185; KW-0677; KW-0687; KW-0694; KW-0964; KW-0747; KW-0813; KW-0832	5.0	GO:0000122; GO:0000398; GO:0000781; GO:0003723; GO:0003730; GO:0005634; GO:0005654; GO:0005681; GO:0005737; GO:0006397; GO:0006406; GO:0015030; GO:0016020; GO:0016363; GO:0031053; GO:0035198; GO:0042802; GO:0043047; GO:0044806; GO:0048025; GO:0050658; GO:0051028; GO:0070062; GO:0071013; GO:0097157; GO:0098505; GO:0140693; GO:1904358; GO:1905663; GO:1990247; GO:1990428; GO:1990904
LIN7C_HUMAN	Q9NUP9	reviewed	LIN7C_HUMAN	Protein lin-7 homolog C (Lin-7C) (Mammalian lin-seven protein 3) (MALS-3) (Vertebrate lin-7 homolog 3) (Veli-3)	LIN7C MALS3 VELI3	Homo sapiens (Human)	197	3D-structure;Acetylation;Cell junction;Cell membrane;Direct protein sequencing;Exocytosis;Membrane;Postsynaptic cell membrane;Protein transport;Reference proteome;Synapse;Tight junction;Transport	exocytosis [GO:0006887]; maintenance of epithelial cell apical/basal polarity [GO:0045199]; morphogenesis of an epithelial sheet [GO:0002011]; neurotransmitter secretion [GO:0007269]; protein localization to basolateral plasma membrane [GO:1903361]; protein transport [GO:0015031]	cytoskeletal protein binding [GO:0008092]; L27 domain binding [GO:0097016]; protein domain specific binding [GO:0019904]	basolateral plasma membrane [GO:0016323]; bicellular tight junction [GO:0005923]; cell-cell junction [GO:0005911]; cytoplasm [GO:0005737]; glutamatergic synapse [GO:0098978]; MPP7-DLG1-LIN7 complex [GO:0097025]; plasma membrane [GO:0005886]; postsynaptic density membrane [GO:0098839]; presynapse [GO:0098793]; synapse [GO:0045202]; cytoskeletal protein binding [GO:0008092]; L27 domain binding [GO:…	basolateral plasma membrane [GO:0016323]; bicellular tight junction [GO:0005923]; cell-cell junction [GO:0005911]; cytoplasm [GO:0005737]; glutamatergic synapse [GO:0098978]; MPP7-DLG1-LIN7 complex [GO:0097025]; plasma membrane [GO:0005886]; postsynaptic density membrane [GO:0098839]; presynapse [GO:0098793]; synapse [GO:0045202]	SUBCELLULAR LOCATION: Cell membrane {ECO:0000269|PubMed:12967566}; Peripheral membrane protein {ECO:0000269|PubMed:12967566}. Basolateral cell membrane {ECO:0000269|PubMed:12967566}; Peripheral membrane protein {ECO:0000269|PubMed:12967566}. Cell junction {ECO:0000250}. Postsynaptic density membrane {ECO:0000250}; Peripheral membrane protein {ECO:0000250}. Cell junction, tight junction {ECO:00002…		14702039; 15489334; 12967566; 17237226; 21269460; 22814378; 25944712; 20702775		KW-0002; KW-0007; KW-0965; KW-1003; KW-0903; KW-0268; KW-0472; KW-0628; KW-0653; KW-1185; KW-0770; KW-0796; KW-0813	5.0	GO:0002011; GO:0005737; GO:0005886; GO:0005911; GO:0005923; GO:0006887; GO:0007269; GO:0008092; GO:0015031; GO:0016323; GO:0019904; GO:0045199; GO:0045202; GO:0097016; GO:0097025; GO:0098793; GO:0098839; GO:0098978; GO:1903361
NOE1_HUMAN	Q99784	reviewed	NOE1_HUMAN	Noelin (Neuronal olfactomedin-related ER localized protein) (Olfactomedin-1)	OLFM1 NOE1 NOEL1	Homo sapiens (Human)	485	3D-structure;Alternative splicing;Cell projection;Coiled coil;Developmental protein;Disulfide bond;Endoplasmic reticulum;Glycoprotein;Reference proteome;Secreted;Signal;Synapse	atrioventricular valve formation [GO:0003190]; cardiac epithelial to mesenchymal transition [GO:0060317]; negative regulation of gene expression [GO:0010629]; nervous system development [GO:0007399]; neuronal signal transduction [GO:0023041]; positive regulation of apoptotic process [GO:0043065]; positive regulation of epithelial to mesenchymal transition [GO:0010718]; positive regulation of gene…		axon [GO:0030424]; axonal growth cone [GO:0044295]; endoplasmic reticulum [GO:0005783]; extracellular space [GO:0005615]; neuronal cell body [GO:0043025]; perikaryon [GO:0043204]; synapse [GO:0045202]; atrioventricular valve formation [GO:0003190]; cardiac epithelial to mesenchymal transition [GO:0060317]; negative regulation of gene expression [GO:0010629]; nervous system development [GO:0007399…	axon [GO:0030424]; axonal growth cone [GO:0044295]; endoplasmic reticulum [GO:0005783]; extracellular space [GO:0005615]; neuronal cell body [GO:0043025]; perikaryon [GO:0043204]; synapse [GO:0045202]	SUBCELLULAR LOCATION: Secreted {ECO:0000250|UniProtKB:O88998}. Synapse {ECO:0000250|UniProtKB:O88998}. Endoplasmic reticulum {ECO:0000250|UniProtKB:O88998}. Cell projection, axon {ECO:0000250|UniProtKB:O88998}. Perikaryon {ECO:0000250|UniProtKB:O88998}.		9039501; 14702039; 15164053; 15489334; 9110174; 15123989; 16335952; 21228389		KW-0002; KW-0025; KW-0966; KW-0175; KW-0217; KW-1015; KW-0256; KW-0325; KW-1185; KW-0964; KW-0732; KW-0770	5.0	GO:0003190; GO:0005615; GO:0005783; GO:0007165; GO:0007399; GO:0010628; GO:0010629; GO:0010718; GO:0023041; GO:0030424; GO:0030516; GO:0043025; GO:0043065; GO:0043204; GO:0044295; GO:0045202; GO:0060317
LANC1_HUMAN	O43813	reviewed	LANC1_HUMAN	Glutathione S-transferase LANCL1 (EC 2.5.1.18) (40 kDa erythrocyte membrane protein) (p40) (LanC-like protein 1)	LANCL1 GPR69A	Homo sapiens (Human)	399	3D-structure;Acetylation;Cell membrane;Cytoplasm;Direct protein sequencing;Membrane;Metal-binding;Reference proteome;Transferase;Zinc	carbohydrate metabolic process [GO:0005975]; G protein-coupled receptor signaling pathway [GO:0007186]; regulation of neuron apoptotic process [GO:0043523]; regulation of oxidative stress-induced neuron death [GO:1903203]	G protein-coupled receptor activity [GO:0004930]; glutathione binding [GO:0043295]; glutathione transferase activity [GO:0004364]; low-density lipoprotein particle receptor binding [GO:0050750]; SH3 domain binding [GO:0017124]; zinc ion binding [GO:0008270]	cytoplasm [GO:0005737]; plasma membrane [GO:0005886]; G protein-coupled receptor activity [GO:0004930]; glutathione binding [GO:0043295]; glutathione transferase activity [GO:0004364]; low-density lipoprotein particle receptor binding [GO:0050750]; SH3 domain binding [GO:0017124]; zinc ion binding [GO:0008270]; carbohydrate metabolic process [GO:0005975]; G protein-coupled receptor signaling path…	cytoplasm [GO:0005737]; plasma membrane [GO:0005886]	SUBCELLULAR LOCATION: Cytoplasm {ECO:0000269|PubMed:15811525}. Cell membrane {ECO:0000269|PubMed:10944443, ECO:0000269|PubMed:16979580}; Peripheral membrane protein {ECO:0000269|PubMed:10944443}.		9512664; 11474189; 15489334; 10944443; 15811525; 16979580; 19413330; 19608861; 21269460; 19528316		KW-0002; KW-0007; KW-1003; KW-0963; KW-0903; KW-0472; KW-0479; KW-1185; KW-0808; KW-0862	5.0	GO:0004364; GO:0004930; GO:0005737; GO:0005886; GO:0005975; GO:0007186; GO:0008270; GO:0017124; GO:0043295; GO:0043523; GO:0050750; GO:1903203
LDHA_HUMAN	P00338	reviewed	LDHA_HUMAN	L-lactate dehydrogenase A chain (LDH-A) (EC 1.1.1.27) (Cell proliferation-inducing gene 19 protein) (LDH muscle subunit) (LDH-M) (Renal carcinoma antigen NY-REN-59)	LDHA PIG19	Homo sapiens (Human)	332	3D-structure;Acetylation;Alternative splicing;Cytoplasm;Direct protein sequencing;Disease variant;Glycogen storage disease;Isopeptide bond;NAD;Oxidoreductase;Phosphoprotein;Reference proteome;Ubl conjugation	glycolytic process [GO:0006096]; lactate metabolic process [GO:0006089]; pyruvate metabolic process [GO:0006090]; substantia nigra development [GO:0021762]	cadherin binding [GO:0045296]; identical protein binding [GO:0042802]; L-lactate dehydrogenase activity [GO:0004459]	cytosol [GO:0005829]; extracellular exosome [GO:0070062]; membrane [GO:0016020]; nucleus [GO:0005634]; oxidoreductase complex [GO:1990204]; cadherin binding [GO:0045296]; identical protein binding [GO:0042802]; L-lactate dehydrogenase activity [GO:0004459]; glycolytic process [GO:0006096]; lactate metabolic process [GO:0006089]; pyruvate metabolic process [GO:0006090]; substantia nigra developmen…	cytosol [GO:0005829]; extracellular exosome [GO:0070062]; membrane [GO:0016020]; nucleus [GO:0005634]; oxidoreductase complex [GO:1990204]	SUBCELLULAR LOCATION: Cytoplasm.	PTM: ISGylated. {ECO:0000269|PubMed:16139798}.	3838278; 3000353; 14702039; 16554811; 15489334; 1953713; 1959923; 2334430; 10508479; 14654843; 16139798; 15592455; 19413330; 19690332; 19608861; 21269460; 22905912; 22223895; 23186163; 24275569; 25944712; 28112733; 33406399; 33535099; 34381247; 11276087; 1445373; 7908613	PATHWAY: Fermentation; pyruvate fermentation to lactate; (S)-lactate from pyruvate: step 1/1. {ECO:0000305|PubMed:11276087}.	KW-0002; KW-0007; KW-0025; KW-0963; KW-0903; KW-0225; KW-0322; KW-1017; KW-0520; KW-0560; KW-0597; KW-1185; KW-0832	5.0	GO:0004459; GO:0005634; GO:0005829; GO:0006089; GO:0006090; GO:0006096; GO:0016020; GO:0021762; GO:0042802; GO:0045296; GO:0070062; GO:1990204
ANXA2_HUMAN	P07355	reviewed	ANXA2_HUMAN	Annexin A2 (Annexin II) (Annexin-2) (Calpactin I heavy chain) (Calpactin-1 heavy chain) (Chromobindin-8) (Lipocortin II) (Placental anticoagulant protein IV) (PAP-IV) (Protein I) (p36)	ANXA2 ANX2 ANX2L4 CAL1H LPC2D	Homo sapiens (Human)	339	3D-structure;Acetylation;Alternative splicing;Annexin;Basement membrane;Calcium;Calcium/phospholipid-binding;Direct protein sequencing;Extracellular matrix;Host-virus interaction;Isopeptide bond;Phosphoprotein;Reference proteome;Repeat;RNA-binding;Secreted;Ubl conjugation	angiogenesis [GO:0001525]; collagen fibril organization [GO:0030199]; fibrinolysis [GO:0042730]; membrane raft assembly [GO:0001765]; mRNA transcription by RNA polymerase II [GO:0042789]; negative regulation of low-density lipoprotein particle receptor catabolic process [GO:0032804]; negative regulation of receptor internalization [GO:0002091]; osteoclast development [GO:0036035]; positive regula…	cadherin binding involved in cell-cell adhesion [GO:0098641]; calcium channel activity [GO:0005262]; calcium ion binding [GO:0005509]; calcium-dependent phospholipid binding [GO:0005544]; calcium-dependent protein binding [GO:0048306]; cytoskeletal protein binding [GO:0008092]; identical protein binding [GO:0042802]; phosphatidylinositol-4,5-bisphosphate binding [GO:0005546]; phosphatidylserine b…	adherens junction [GO:0005912]; AnxA2-p11 complex [GO:1990665]; azurophil granule lumen [GO:0035578]; basement membrane [GO:0005604]; basolateral plasma membrane [GO:0016323]; cell surface [GO:0009986]; collagen-containing extracellular matrix [GO:0062023]; cornified envelope [GO:0001533]; cytoplasm [GO:0005737]; cytosol [GO:0005829]; early endosome [GO:0005769]; endosome [GO:0005768]; extracellu…	adherens junction [GO:0005912]; AnxA2-p11 complex [GO:1990665]; azurophil granule lumen [GO:0035578]; basement membrane [GO:0005604]; basolateral plasma membrane [GO:0016323]; cell surface [GO:0009986]; collagen-containing extracellular matrix [GO:0062023]; cornified envelope [GO:0001533]; cytoplasm [GO:0005737]; cytosol [GO:0005829]; early endosome [GO:0005769]; endosome [GO:0005768]; extracellu…	SUBCELLULAR LOCATION: Secreted, extracellular space, extracellular matrix, basement membrane {ECO:0000269|PubMed:17081065}. Melanosome {ECO:0000269|PubMed:17081065}. Note=In the lamina beneath the plasma membrane. Identified by mass spectrometry in melanosome fractions from stage I to stage IV. Translocated from the cytoplasm to the cell surface through a Golgi-independent mechanism.	PTM: Phosphorylation of Tyr-24 enhances heat stress-induced translocation to the cell surface. {ECO:0000269|PubMed:15302870, ECO:0000269|PubMed:2946940}.; PTM: ISGylated. {ECO:0000269|PubMed:16139798}.	3013422; 2174397; 17974005; 16572171; 15489334; 1825830; 8110754; 8117306; 8449982; 2946940; 14522961; 14654843; 15302870; 16139798; 17081065; 18799458; 21269460; 21886777; 22848640; 23186163; 24808179; 24275569; 25114211; 25139904; 25944712; 27121050; 28112733; 8636985; 28669632		KW-0002; KW-0007; KW-0025; KW-0041; KW-0084; KW-0106; KW-0111; KW-0903; KW-0272; KW-0945; KW-1017; KW-0597; KW-1185; KW-0677; KW-0694; KW-0964; KW-0832	5.0	GO:0001525; GO:0001533; GO:0001765; GO:0001786; GO:0001921; GO:0002020; GO:0002091; GO:0003723; GO:0004867; GO:0005262; GO:0005509; GO:0005544; GO:0005546; GO:0005576; GO:0005604; GO:0005615; GO:0005634; GO:0005737; GO:0005765; GO:0005768; GO:0005769; GO:0005811; GO:0005829; GO:0005886; GO:0005912; GO:0006900; GO:0008092; GO:0009986; GO:0010756; GO:0016020; GO:0016323; GO:0016363; GO:0019834; GO:…
HS90A_HUMAN	P07900	reviewed	HS90A_HUMAN	Heat shock protein HSP 90-alpha (EC 3.6.4.10) (Heat shock 86 kDa) (HSP 86) (HSP86) (Lipopolysaccharide-associated protein 2) (LAP-2) (LPS-associated protein 2) (Renal carcinoma antigen NY-REN-38)	HSP90AA1 HSP90A HSPC1 HSPCA	Homo sapiens (Human)	732	3D-structure;Acetylation;Alternative splicing;ATP-binding;Cell membrane;Chaperone;Cytoplasm;Direct protein sequencing;Host-virus interaction;Hydrolase;Membrane;Mitochondrion;Nucleotide-binding;Nucleus;Phosphoprotein;Reference proteome;S-nitrosylation;Stress response;Ubl conjugation	activation of innate immune response [GO:0002218]; axon extension [GO:0048675]; cellular response to heat [GO:0034605]; cellular response to virus [GO:0098586]; central nervous system neuron axonogenesis [GO:0021955]; chaperone-mediated autophagy [GO:0061684]; chaperone-mediated protein complex assembly [GO:0051131]; establishment of cell polarity [GO:0030010]; mitochondrial transport [GO:0006839…	ATP binding [GO:0005524]; ATP hydrolysis activity [GO:0016887]; ATP-dependent protein folding chaperone [GO:0140662]; disordered domain specific binding [GO:0097718]; DNA polymerase binding [GO:0070182]; GTPase binding [GO:0051020]; histone deacetylase binding [GO:0042826]; identical protein binding [GO:0042802]; MHC class II protein complex binding [GO:0023026]; nitric-oxide synthase regulator a…	axonal growth cone [GO:0044295]; cytoplasm [GO:0005737]; cytosol [GO:0005829]; dendritic growth cone [GO:0044294]; endocytic vesicle lumen [GO:0071682]; extracellular exosome [GO:0070062]; extracellular region [GO:0005576]; ficolin-1-rich granule lumen [GO:1904813]; lysosomal lumen [GO:0043202]; melanosome [GO:0042470]; membrane [GO:0016020]; mitochondrion [GO:0005739]; myelin sheath [GO:0043209]…	axonal growth cone [GO:0044295]; cytoplasm [GO:0005737]; cytosol [GO:0005829]; dendritic growth cone [GO:0044294]; endocytic vesicle lumen [GO:0071682]; extracellular exosome [GO:0070062]; extracellular region [GO:0005576]; ficolin-1-rich granule lumen [GO:1904813]; lysosomal lumen [GO:0043202]; melanosome [GO:0042470]; membrane [GO:0016020]; mitochondrion [GO:0005739]; myelin sheath [GO:0043209]…	SUBCELLULAR LOCATION: Nucleus {ECO:0000250|UniProtKB:P07901}. Cytoplasm {ECO:0000250|UniProtKB:P07901}. Melanosome {ECO:0000269|PubMed:17081065}. Cell membrane {ECO:0000269|PubMed:11276205}. Mitochondrion {ECO:0000269|PubMed:25609812}. Note=Identified by mass spectrometry in melanosome fractions from stage I to stage IV.	PTM: ISGylated. {ECO:0000269|PubMed:16139798}.; PTM: S-nitrosylated; negatively regulates the ATPase activity and the activation of eNOS by HSP90AA1. {ECO:0000269|PubMed:15937123}.; PTM: Ubiquitinated via 'Lys-63'-linked polyubiquitination by HECTD1. Ubiquitination promotes translocation into the cytoplasm away from the membrane and secretory pathways. {ECO:0000250|UniProtKB:P07901}.	2780322; 1368637; 2527334; 16269234; 14702039; 12508121; 2469626; 2591742; 15489334; 2492519; 10409742; 15937123; 2507541; 8289821; 7588731; 9195923; 9660753; 10508479; 11274138; 11583998; 11276205; 12526792; 12853476; 12604615; 14654843; 15235609; 15708368; 15383005; 15577939; 17081983; 16807684; 16531226; 17947705; 18400751; 19367720; 18088087; 18691976; 18669648; 18318008; 19413330; 19690332; …		KW-0002; KW-0007; KW-0025; KW-0067; KW-1003; KW-0143; KW-0963; KW-0903; KW-0945; KW-0378; KW-0472; KW-0496; KW-0547; KW-0539; KW-0597; KW-1185; KW-0702; KW-0346; KW-0832	5.0	GO:0001934; GO:0002218; GO:0002230; GO:0003723; GO:0005524; GO:0005576; GO:0005634; GO:0005654; GO:0005737; GO:0005739; GO:0005829; GO:0005886; GO:0006457; GO:0006839; GO:0006986; GO:0007004; GO:0009408; GO:0009409; GO:0016020; GO:0016887; GO:0021955; GO:0023026; GO:0030010; GO:0030235; GO:0030911; GO:0031396; GO:0031625; GO:0032273; GO:0032728; GO:0032880; GO:0032991; GO:0033138; GO:0034605; GO:…
ENPL_HUMAN	P14625	reviewed	ENPL_HUMAN	Endoplasmin (94 kDa glucose-regulated protein) (GRP-94) (Heat shock protein 90 kDa beta member 1) (Tumor rejection antigen 1) (gp96 homolog)	HSP90B1 GRP94 TRA1	Homo sapiens (Human)	803	3D-structure;Acetylation;ATP-binding;Calcium;Chaperone;Direct protein sequencing;Disulfide bond;Endoplasmic reticulum;Glycoprotein;Hydroxylation;Nucleotide-binding;Phosphoprotein;Reference proteome;Sarcoplasmic reticulum;Signal	actin rod assembly [GO:0031247]; cellular response to ATP [GO:0071318]; negative regulation of apoptotic process [GO:0043066]; protein folding [GO:0006457]; protein folding in endoplasmic reticulum [GO:0034975]; protein transport [GO:0015031]; regulation of phosphoprotein phosphatase activity [GO:0043666]; response to endoplasmic reticulum stress [GO:0034976]; response to hypoxia [GO:0001666]; re…	ATP binding [GO:0005524]; ATP hydrolysis activity [GO:0016887]; ATP-dependent protein folding chaperone [GO:0140662]; calcium ion binding [GO:0005509]; low-density lipoprotein particle receptor binding [GO:0050750]; protein phosphatase binding [GO:0019903]; RNA binding [GO:0003723]; unfolded protein binding [GO:0051082]	collagen-containing extracellular matrix [GO:0062023]; cytosol [GO:0005829]; endocytic vesicle lumen [GO:0071682]; endoplasmic reticulum [GO:0005783]; endoplasmic reticulum chaperone complex [GO:0034663]; endoplasmic reticulum lumen [GO:0005788]; endoplasmic reticulum membrane [GO:0005789]; extracellular exosome [GO:0070062]; extracellular region [GO:0005576]; focal adhesion [GO:0005925]; melanos…	collagen-containing extracellular matrix [GO:0062023]; cytosol [GO:0005829]; endocytic vesicle lumen [GO:0071682]; endoplasmic reticulum [GO:0005783]; endoplasmic reticulum chaperone complex [GO:0034663]; endoplasmic reticulum lumen [GO:0005788]; endoplasmic reticulum membrane [GO:0005789]; extracellular exosome [GO:0070062]; extracellular region [GO:0005576]; focal adhesion [GO:0005925]; melanos…	SUBCELLULAR LOCATION: Endoplasmic reticulum lumen {ECO:0000305|PubMed:12475965}. Sarcoplasmic reticulum lumen {ECO:0000250|UniProtKB:P41148}. Melanosome {ECO:0000269|PubMed:12643545, ECO:0000269|PubMed:17081065}. Note=Identified by mass spectrometry in melanosome fractions from stage I to stage IV. {ECO:0000269|PubMed:12643545, ECO:0000269|PubMed:17081065}.		2377606; 15489334; 2546060; 12665801; 12475965; 12643545; 12754519; 18669648; 20865800; 17081065; 16263699; 18264092; 19159218; 20068231; 21269460; 21406692; 23186163; 23349634; 24275569; 26091039; 25944712; 29192674; 32272059		KW-0002; KW-0007; KW-0067; KW-0106; KW-0143; KW-0903; KW-1015; KW-0256; KW-0325; KW-0379; KW-0547; KW-0597; KW-1185; KW-0703; KW-0732	5.0	GO:0001666; GO:0003723; GO:0005509; GO:0005524; GO:0005576; GO:0005634; GO:0005783; GO:0005788; GO:0005789; GO:0005829; GO:0005925; GO:0006457; GO:0015031; GO:0016020; GO:0016887; GO:0019903; GO:0030433; GO:0030496; GO:0030970; GO:0031247; GO:0032991; GO:0033018; GO:0034663; GO:0034975; GO:0034976; GO:0042470; GO:0043066; GO:0043666; GO:0048471; GO:0050750; GO:0051082; GO:0051208; GO:0062023; GO:…
GNAI2_HUMAN	P04899	reviewed	GNAI2_HUMAN	Guanine nucleotide-binding protein G(i) subunit alpha-2 (Adenylate cyclase-inhibiting G alpha protein)	GNAI2 GNAI2B	Homo sapiens (Human)	355	3D-structure;ADP-ribosylation;Alternative splicing;Cell cycle;Cell division;Cell membrane;Cytoplasm;Cytoskeleton;GTP-binding;Lipoprotein;Magnesium;Membrane;Metal-binding;Myristate;Nucleotide-binding;Palmitate;Reference proteome;Transducer	adenylate cyclase-activating G protein-coupled receptor signaling pathway [GO:0007189]; adenylate cyclase-inhibiting G protein-coupled receptor signaling pathway [GO:0007193]; adenylate cyclase-modulating G protein-coupled receptor signaling pathway [GO:0007188]; cell cycle [GO:0007049]; cell division [GO:0051301]; cell population proliferation [GO:0008283]; G protein-coupled acetylcholine recept…	G protein-coupled receptor binding [GO:0001664]; G-protein beta/gamma-subunit complex binding [GO:0031683]; GTP binding [GO:0005525]; GTPase activity [GO:0003924]; metal ion binding [GO:0046872]	cell body [GO:0044297]; centrosome [GO:0005813]; cytoplasm [GO:0005737]; cytosol [GO:0005829]; dendrite [GO:0030425]; extracellular exosome [GO:0070062]; extracellular vesicle [GO:1903561]; heterotrimeric G-protein complex [GO:0005834]; membrane [GO:0016020]; membrane raft [GO:0045121]; midbody [GO:0030496]; neuronal dense core vesicle [GO:0098992]; nucleoplasm [GO:0005654]; plasma membrane [GO:0…	cell body [GO:0044297]; centrosome [GO:0005813]; cytoplasm [GO:0005737]; cytosol [GO:0005829]; dendrite [GO:0030425]; extracellular exosome [GO:0070062]; extracellular vesicle [GO:1903561]; heterotrimeric G-protein complex [GO:0005834]; membrane [GO:0016020]; membrane raft [GO:0045121]; midbody [GO:0030496]; neuronal dense core vesicle [GO:0098992]; nucleoplasm [GO:0005654]; plasma membrane [GO:0…	SUBCELLULAR LOCATION: Cytoplasm {ECO:0000269|PubMed:17635935}. Cytoplasm, cytoskeleton, microtubule organizing center, centrosome {ECO:0000269|PubMed:17635935}. Cell membrane {ECO:0000269|PubMed:17635935}. Membrane {ECO:0000305}; Lipid-anchor {ECO:0000305}. Note=Localizes in the centrosomes of interphase and mitotic cells. Detected at the cleavage furrow and/or the midbody.	PTM: (Microbial infection) Deamidated at Gln-205 by Photorhabdus asymbiotica toxin PAU_02230, blocking GTP hydrolysis of heterotrimeric GNAQ or GNA11 and G-alphai (GNAI1, GNAI2 or GNAI3) proteins, thereby activating RhoA. {ECO:0000269|PubMed:24141704}.	3100330; 3120178; 2834384; 17550964; 14702039; 16641997; 15489334; 2837412; 8662698; 12359238; 17635935; 19211784; 21269460; 22223895; 24141704; 24275569; 25255805; 25807930; 26126266; 25944712; 28219978		KW-0002; KW-0013; KW-0025; KW-0131; KW-0132; KW-1003; KW-0963; KW-0206; KW-0342; KW-0449; KW-0460; KW-0472; KW-0479; KW-0519; KW-0547; KW-0564; KW-1185; KW-0807	5.0	GO:0001664; GO:0001973; GO:0003924; GO:0005525; GO:0005654; GO:0005737; GO:0005813; GO:0005829; GO:0005834; GO:0005886; GO:0007049; GO:0007165; GO:0007186; GO:0007188; GO:0007189; GO:0007193; GO:0007194; GO:0007213; GO:0007214; GO:0007584; GO:0008283; GO:0008284; GO:0016020; GO:0030335; GO:0030425; GO:0030496; GO:0031683; GO:0032930; GO:0033864; GO:0035810; GO:0035815; GO:0044297; GO:0045121; GO:…
PDIA1_HUMAN	P07237	reviewed	PDIA1_HUMAN	Protein disulfide-isomerase (PDI) (EC 5.3.4.1) (Cellular thyroid hormone-binding protein) (Prolyl 4-hydroxylase subunit beta) (p55)	P4HB ERBA2L PDI PDIA1 PO4DB	Homo sapiens (Human)	508	3D-structure;Acetylation;Cell membrane;Chaperone;Craniosynostosis;Direct protein sequencing;Disease variant;Disulfide bond;Endoplasmic reticulum;Isomerase;Membrane;Osteogenesis imperfecta;Phosphoprotein;Redox-active center;Reference proteome;Repeat;Signal	cellular response to hypoxia [GO:0071456]; cellular response to interleukin-7 [GO:0098761]; endoplasmic reticulum to Golgi vesicle-mediated transport [GO:0006888]; insulin processing [GO:0030070]; interleukin-12-mediated signaling pathway [GO:0035722]; interleukin-23-mediated signaling pathway [GO:0038155]; peptidyl-proline hydroxylation to 4-hydroxy-L-proline [GO:0018401]; positive regulation of…	actin binding [GO:0003779]; enzyme binding [GO:0019899]; integrin binding [GO:0005178]; procollagen-proline 4-dioxygenase activity [GO:0004656]; protein disulfide isomerase activity [GO:0003756]; protein heterodimerization activity [GO:0046982]; protein-disulfide reductase activity [GO:0015035]; RNA binding [GO:0003723]; thiol oxidase activity [GO:0016972]	cytoskeleton [GO:0005856]; cytosol [GO:0005829]; endoplasmic reticulum [GO:0005783]; endoplasmic reticulum chaperone complex [GO:0034663]; endoplasmic reticulum lumen [GO:0005788]; endoplasmic reticulum-Golgi intermediate compartment [GO:0005793]; external side of plasma membrane [GO:0009897]; extracellular exosome [GO:0070062]; extracellular region [GO:0005576]; focal adhesion [GO:0005925]; lame…	cytoskeleton [GO:0005856]; cytosol [GO:0005829]; endoplasmic reticulum [GO:0005783]; endoplasmic reticulum chaperone complex [GO:0034663]; endoplasmic reticulum lumen [GO:0005788]; endoplasmic reticulum-Golgi intermediate compartment [GO:0005793]; external side of plasma membrane [GO:0009897]; extracellular exosome [GO:0070062]; extracellular region [GO:0005576]; focal adhesion [GO:0005925]; lame…	SUBCELLULAR LOCATION: Endoplasmic reticulum {ECO:0000269|PubMed:23475612, ECO:0000269|PubMed:32149426}. Endoplasmic reticulum lumen {ECO:0000269|PubMed:10636893, ECO:0000269|PubMed:23475612}. Melanosome {ECO:0000269|PubMed:12643545, ECO:0000269|PubMed:17081065}. Cell membrane {ECO:0000269|PubMed:21670307}; Peripheral membrane protein {ECO:0000305}. Note=Highly abundant. In some cell types, seems …	PTM: Phosphorylation of Ser-357 by FAM20C is induced by endoplasmic reticulum stress and results in a functional switch from oxidoreductase to molecular chaperone (PubMed:32149426). It also promotes interaction with ERN1 (PubMed:32149426). {ECO:0000269|PubMed:32149426}.	3034602; 3611107; 2846539; 14702039; 15489334; 1597478; 9150948; 12665801; 2079031; 1286669; 9399589; 3342239; 1699755; 7753822; 10636893; 11707400; 11181151; 12485997; 12095988; 12218051; 12218052; 12643545; 15158710; 14592831; 15644496; 16478722; 17081065; 21269460; 21670307; 23475612; 24275569; 26091039; 25683117; 26224785; 25944712; 32149426; 8580850; 8672469; 10383197		KW-0002; KW-0007; KW-1003; KW-0143; KW-0989; KW-0903; KW-0225; KW-1015; KW-0256; KW-0413; KW-0472; KW-1065; KW-0597; KW-0676; KW-1185; KW-0677; KW-0732	5.0	GO:0003723; GO:0003756; GO:0003779; GO:0004656; GO:0005178; GO:0005576; GO:0005783; GO:0005788; GO:0005793; GO:0005829; GO:0005856; GO:0005925; GO:0006457; GO:0006888; GO:0009897; GO:0015035; GO:0016222; GO:0016972; GO:0018401; GO:0019899; GO:0030027; GO:0030070; GO:0032991; GO:0034663; GO:0034975; GO:0034976; GO:0035722; GO:0038155; GO:0042470; GO:0045785; GO:0046598; GO:0046982; GO:0070062; GO:…
NUCL_HUMAN	P19338	reviewed	NUCL_HUMAN	Nucleolin (Protein C23)	NCL	Homo sapiens (Human)	710	3D-structure;Acetylation;Cytoplasm;Direct protein sequencing;DNA-binding;Isopeptide bond;Methylation;Nucleus;Phosphoprotein;Reference proteome;Repeat;RNA-binding;Ubl conjugation	angiogenesis [GO:0001525]; cellular response to epidermal growth factor stimulus [GO:0071364]; cellular response to leukemia inhibitory factor [GO:1990830]; negative regulation of insulin receptor signaling pathway [GO:0046627]; negative regulation of translation [GO:0017148]; positive regulation of mRNA splicing, via spliceosome [GO:0048026]; positive regulation of transcription by RNA polymeras…	DNA topoisomerase binding [GO:0044547]; DNA-binding transcription factor binding [GO:0140297]; identical protein binding [GO:0042802]; insulin receptor substrate binding [GO:0043560]; mRNA 5'-UTR binding [GO:0048027]; PH domain binding [GO:0042731]; protein C-terminus binding [GO:0008022]; RNA binding [GO:0003723]; telomeric DNA binding [GO:0042162]	cell cortex [GO:0005938]; chromosome [GO:0005694]; cornified envelope [GO:0001533]; cytoplasmic ribonucleoprotein granule [GO:0036464]; extracellular exosome [GO:0070062]; membrane [GO:0016020]; nucleolus [GO:0005730]; nucleoplasm [GO:0005654]; nucleus [GO:0005634]; ribonucleoprotein complex [GO:1990904]; spliceosomal complex [GO:0005681]; DNA topoisomerase binding [GO:0044547]; DNA-binding trans…	cell cortex [GO:0005938]; chromosome [GO:0005694]; cornified envelope [GO:0001533]; cytoplasmic ribonucleoprotein granule [GO:0036464]; extracellular exosome [GO:0070062]; membrane [GO:0016020]; nucleolus [GO:0005730]; nucleoplasm [GO:0005654]; nucleus [GO:0005634]; ribonucleoprotein complex [GO:1990904]; spliceosomal complex [GO:0005681]	SUBCELLULAR LOCATION: Nucleus, nucleolus. Cytoplasm. Note=Localized in cytoplasmic mRNP granules containing untranslated mRNAs.	PTM: Some glutamate residues are glycylated by TTLL8. This modification occurs exclusively on glutamate residues and results in a glycine chain on the gamma-carboxyl group (By similarity). {ECO:0000250}.; PTM: Symmetrically methylated by PRMT5. {ECO:0000269|PubMed:21081503}.	2737305; 2394707; 14702039; 15815621; 7718615; 7993898; 8321232; 10393184; 12147681; 12429849; 14654843; 15044383; 15371412; 17081983; 16964243; 17487921; 17674968; 17924679; 17215513; 17289661; 18669648; 19413330; 19710015; 19690332; 19608861; 20858735; 20221403; 20068231; 21269460; 21081503; 21474449; 21242313; 21700224; 21536856; 21406692; 23972994; 23848194; 23186163; 24275569; 24129315; 2465…		KW-0002; KW-0007; KW-0963; KW-0903; KW-0238; KW-1017; KW-0488; KW-0539; KW-0597; KW-1185; KW-0677; KW-0694; KW-0832	5.0	GO:0001525; GO:0001533; GO:0003723; GO:0005634; GO:0005654; GO:0005681; GO:0005694; GO:0005730; GO:0005938; GO:0008022; GO:0016020; GO:0017148; GO:0036464; GO:0042162; GO:0042731; GO:0042802; GO:0043560; GO:0044547; GO:0045944; GO:0046627; GO:0048026; GO:0048027; GO:0050730; GO:0070062; GO:0071364; GO:0140297; GO:1901838; GO:1990830; GO:1990904
THIO_HUMAN	P10599	reviewed	THIO_HUMAN	Thioredoxin (Trx) (ATL-derived factor) (ADF) (Surface-associated sulphydryl protein) (SASP) (allergen Hom s Trx)	TXN TRDX TRX TRX1	Homo sapiens (Human)	105	3D-structure;Acetylation;Activator;Allergen;Alternative splicing;Cytoplasm;Direct protein sequencing;Disulfide bond;Electron transport;Nucleus;Redox-active center;Reference proteome;S-nitrosylation;Secreted;Transcription;Transcription regulation;Transport;Ubl conjugation	activation of protein kinase B activity [GO:0032148]; cell redox homeostasis [GO:0045454]; negative regulation of hydrogen peroxide-induced cell death [GO:1903206]; negative regulation of protein export from nucleus [GO:0046826]; negative regulation of transcription by RNA polymerase II [GO:0000122]; positive regulation of DNA binding [GO:0043388]; positive regulation of peptidyl-cysteine S-nitro…	protein homodimerization activity [GO:0042803]; protein-disulfide reductase (NAD(P)) activity [GO:0047134]; protein-disulfide reductase activity [GO:0015035]; RNA binding [GO:0003723]; thioredoxin-disulfide reductase activity [GO:0004791]	cytoplasm [GO:0005737]; cytosol [GO:0005829]; extracellular exosome [GO:0070062]; extracellular region [GO:0005576]; nucleoplasm [GO:0005654]; nucleus [GO:0005634]; protein homodimerization activity [GO:0042803]; protein-disulfide reductase (NAD(P)) activity [GO:0047134]; protein-disulfide reductase activity [GO:0015035]; RNA binding [GO:0003723]; thioredoxin-disulfide reductase activity [GO:0004…	cytoplasm [GO:0005737]; cytosol [GO:0005829]; extracellular exosome [GO:0070062]; extracellular region [GO:0005576]; nucleoplasm [GO:0005654]; nucleus [GO:0005634]	SUBCELLULAR LOCATION: Nucleus {ECO:0000269|PubMed:11118054, ECO:0000269|PubMed:9108029}. Cytoplasm {ECO:0000269|PubMed:11118054, ECO:0000269|PubMed:9108029}. Secreted {ECO:0000269|PubMed:1332947}. Note=Translocates from the cytoplasm into the nucleus after phorbol 12-myristate 13-acetate induction (PMA) (PubMed:9108029). Predominantly in the cytoplasm in non irradiated cells (PubMed:11118054). Ra…	PTM: In the fully reduced protein, both Cys-69 and Cys-73 are nitrosylated in response to nitric oxide (NO). When two disulfide bonds are present in the protein, only Cys-73 is nitrosylated. Cys-73 can serve as donor for nitrosylation of target proteins. {ECO:0000269|PubMed:15246877, ECO:0000269|PubMed:16408020, ECO:0000269|PubMed:17260951, ECO:0000269|PubMed:17606900}.; PTM: In case of infection…	3170595; 2785919; 1874447; 14702039; 15164053; 15489334; 7818492; 1998498; 2176490; 1332947; 9108029; 11118054; 15246877; 16408020; 17182577; 17606900; 19032234; 19690162; 19608861; 21269460; 21489611; 24275569; 25944712; 2684271; 2001356; 7922028; 7788295; 8736558; 8805557; 9369469; 17260951		KW-0002; KW-0007; KW-0010; KW-0020; KW-0025; KW-0963; KW-0903; KW-1015; KW-0249; KW-0539; KW-0676; KW-1185; KW-0702; KW-0964; KW-0804; KW-0805; KW-0813; KW-0832	5.0	GO:0000122; GO:0003723; GO:0004791; GO:0005576; GO:0005634; GO:0005654; GO:0005737; GO:0005829; GO:0009314; GO:0015035; GO:0032148; GO:0033138; GO:0042803; GO:0043388; GO:0045454; GO:0046826; GO:0047134; GO:0051897; GO:0070062; GO:0071731; GO:1903206; GO:2000170
H10_HUMAN	P07305	reviewed	H10_HUMAN	Histone H1.0 (Histone H1') (Histone H1(0)) [Cleaved into: Histone H1.0, N-terminally processed]	H1-0 H1F0 H1FV	Homo sapiens (Human)	194	3D-structure;Acetylation;ADP-ribosylation;Alternative splicing;Chromosome;Citrullination;Direct protein sequencing;DNA-binding;Nucleus;Phosphoprotein;Reference proteome;RNA editing	chromosome condensation [GO:0030261]; heterochromatin formation [GO:0031507]; negative regulation of DNA recombination [GO:0045910]; nucleosome assembly [GO:0006334]; positive regulation of transcription regulatory region DNA binding [GO:2000679]	chromatin DNA binding [GO:0031490]; double-stranded DNA binding [GO:0003690]; minor groove of adenine-thymine-rich DNA binding [GO:0003680]; nucleosomal DNA binding [GO:0031492]; RNA binding [GO:0003723]; structural constituent of chromatin [GO:0030527]	actin cytoskeleton [GO:0015629]; chromatin [GO:0000785]; euchromatin [GO:0000791]; Golgi apparatus [GO:0005794]; nuclear body [GO:0016604]; nucleoplasm [GO:0005654]; nucleosome [GO:0000786]; nucleus [GO:0005634]; transcription repressor complex [GO:0017053]; chromatin DNA binding [GO:0031490]; double-stranded DNA binding [GO:0003690]; minor groove of adenine-thymine-rich DNA binding [GO:0003680];…	actin cytoskeleton [GO:0015629]; chromatin [GO:0000785]; euchromatin [GO:0000791]; Golgi apparatus [GO:0005794]; nuclear body [GO:0016604]; nucleoplasm [GO:0005654]; nucleosome [GO:0000786]; nucleus [GO:0005634]; transcription repressor complex [GO:0017053]	SUBCELLULAR LOCATION: Nucleus {ECO:0000255|PROSITE-ProRule:PRU00837, ECO:0000269|PubMed:18993075}. Chromosome {ECO:0000255|PROSITE-ProRule:PRU00837, ECO:0000269|PubMed:18993075}. Note=The RNA edited version has been localized to nuclear speckles. During mitosis, it appears in the vicinity of condensed chromosomes.	PTM: Phosphorylated on Ser-17 in RNA edited version. {ECO:0000269|PubMed:18993075}.; PTM: ADP-ribosylated on Ser-104 in response to DNA damage. {ECO:0000269|PubMed:27723750}.	3084796; 15461802; 14702039; 10591208; 15489334; 18993075; 9582379; 19413330; 21269460; 22814378; 27723750		KW-0002; KW-0007; KW-0013; KW-0025; KW-0158; KW-0164; KW-0903; KW-0238; KW-0539; KW-0597; KW-1185; KW-0691	5.0	GO:0000785; GO:0000786; GO:0000791; GO:0003680; GO:0003690; GO:0003723; GO:0005634; GO:0005654; GO:0005794; GO:0006334; GO:0015629; GO:0016604; GO:0017053; GO:0030261; GO:0030527; GO:0031490; GO:0031492; GO:0031507; GO:0045910; GO:2000679
TCP4_HUMAN	P53999	reviewed	TCP4_HUMAN	Activated RNA polymerase II transcriptional coactivator p15 (Positive cofactor 4) (PC4) (SUB1 homolog) (p14)	SUB1 PC4 RPO2TC1	Homo sapiens (Human)	127	3D-structure;Acetylation;Activator;Direct protein sequencing;DNA-binding;Isopeptide bond;Nucleus;Phosphoprotein;Reference proteome;Transcription;Transcription regulation;Ubl conjugation	negative regulation of DNA duplex unwinding [GO:1905463]; negative regulation of DNA metabolic process [GO:0051053]; positive regulation of protein binding [GO:0032092]; positive regulation of transcription initiation by RNA polymerase II [GO:0060261]; regulation of transcription by RNA polymerase II [GO:0006357]; RNA polymerase II promoter clearance [GO:0001111]; SMAD protein signal transduction…	identical protein binding [GO:0042802]; RNA binding [GO:0003723]; RNA polymerase II cis-regulatory region sequence-specific DNA binding [GO:0000978]; single-stranded DNA binding [GO:0003697]; transcription coactivator activity [GO:0003713]	extracellular exosome [GO:0070062]; nucleolus [GO:0005730]; nucleoplasm [GO:0005654]; nucleus [GO:0005634]; transcription regulator complex [GO:0005667]; identical protein binding [GO:0042802]; RNA binding [GO:0003723]; RNA polymerase II cis-regulatory region sequence-specific DNA binding [GO:0000978]; single-stranded DNA binding [GO:0003697]; transcription coactivator activity [GO:0003713]; nega…	extracellular exosome [GO:0070062]; nucleolus [GO:0005730]; nucleoplasm [GO:0005654]; nucleus [GO:0005634]; transcription regulator complex [GO:0005667]	SUBCELLULAR LOCATION: Nucleus.	PTM: Activity is controlled by protein kinases that target the regulatory region. Phosphorylation inactivates both ds DNA-binding and cofactor function, but does not affect binding to ssDNA. Seems to be phosphorylated in vivo by CK2 in at least 7 sites in the N-terminal Ser-rich region. {ECO:0000269|PubMed:16689930, ECO:0000269|PubMed:7809103, ECO:0000269|PubMed:9482861}.	8062392; 8062391; 15489334; 7809103; 7628453; 9482861; 11389848; 16689930; 18669648; 19690332; 19608861; 20068231; 21269460; 21406692; 22814378; 23186163; 24275569; 25114211; 25944712; 28112733; 9360603; 16605275; 16415882		KW-0002; KW-0007; KW-0010; KW-0903; KW-0238; KW-1017; KW-0539; KW-0597; KW-1185; KW-0804; KW-0805; KW-0832	5.0	GO:0000978; GO:0001111; GO:0003697; GO:0003713; GO:0003723; GO:0005634; GO:0005654; GO:0005667; GO:0005730; GO:0006357; GO:0032092; GO:0042802; GO:0051053; GO:0060261; GO:0060395; GO:0070062; GO:1905463
HS90B_HUMAN	P08238	reviewed	HS90B_HUMAN	Heat shock protein HSP 90-beta (HSP 90) (Heat shock 84 kDa) (HSP 84) (HSP84)	HSP90AB1 HSP90B HSPC2 HSPCB	Homo sapiens (Human)	724	3D-structure;Acetylation;ATP-binding;Cell membrane;Chaperone;Cytoplasm;Direct protein sequencing;Glycoprotein;Membrane;Methylation;Nucleotide-binding;Nucleus;Phosphoprotein;Reference proteome;S-nitrosylation;Secreted;Stress response;Ubl conjugation	axon extension [GO:0048675]; cellular response to heat [GO:0034605]; cellular response to interleukin-4 [GO:0071353]; cellular response to organic cyclic compound [GO:0071407]; central nervous system neuron axonogenesis [GO:0021955]; chaperone-mediated protein complex assembly [GO:0051131]; establishment of cell polarity [GO:0030010]; negative regulation of complement-dependent cytotoxicity [GO:1…	ATP binding [GO:0005524]; ATP hydrolysis activity [GO:0016887]; ATP-dependent protein binding [GO:0043008]; ATP-dependent protein folding chaperone [GO:0140662]; cadherin binding [GO:0045296]; CTP binding [GO:0002135]; dATP binding [GO:0032564]; disordered domain specific binding [GO:0097718]; DNA polymerase binding [GO:0070182]; double-stranded RNA binding [GO:0003725]; GTP binding [GO:0005525];…	apical plasma membrane [GO:0016324]; aryl hydrocarbon receptor complex [GO:0034751]; axonal growth cone [GO:0044295]; basolateral plasma membrane [GO:0016323]; brush border membrane [GO:0031526]; cell surface [GO:0009986]; cytoplasm [GO:0005737]; cytosol [GO:0005829]; dendritic growth cone [GO:0044294]; dynein axonemal particle [GO:0120293]; extracellular exosome [GO:0070062]; extracellular regio…	apical plasma membrane [GO:0016324]; aryl hydrocarbon receptor complex [GO:0034751]; axonal growth cone [GO:0044295]; basolateral plasma membrane [GO:0016323]; brush border membrane [GO:0031526]; cell surface [GO:0009986]; cytoplasm [GO:0005737]; cytosol [GO:0005829]; dendritic growth cone [GO:0044294]; dynein axonemal particle [GO:0120293]; extracellular exosome [GO:0070062]; extracellular regio…	SUBCELLULAR LOCATION: Cytoplasm {ECO:0000269|PubMed:16580629, ECO:0000269|PubMed:18239673, ECO:0000269|PubMed:24880080, ECO:0000269|PubMed:9482106}. Melanosome {ECO:0000269|PubMed:17081065}. Nucleus {ECO:0000269|PubMed:18239673}. Secreted {ECO:0000269|PubMed:20599762}. Cell membrane {ECO:0000269|PubMed:20599762}. Dynein axonemal particle {ECO:0000250|UniProtKB:Q6AZV1}. Cell surface {ECO:0000269|P…	PTM: Ubiquitinated in the presence of STUB1-UBE2D1 complex (in vitro). {ECO:0000269|PubMed:18042044}.; PTM: ISGylated. {ECO:0000269|PubMed:16139798}.; PTM: S-nitrosylated; negatively regulates the ATPase activity. {ECO:0000305|PubMed:19696785}.; PTM: Phosphorylation at Tyr-301 by SRC is induced by lipopolysaccharide (PubMed:23585225). Phosphorylation at Ser-226 and Ser-255 inhibits AHR interactio…	3301534; 2768249; 2469626; 11230166; 14702039; 14574404; 15489334; 2492519; 8180474; 9150948; 7588731; 9482106; 14654843; 15581363; 15358771; 16139798; 15592455; 16580629; 17081983; 17081065; 16478993; 17525332; 18042044; 18620420; 18239673; 18400751; 18088087; 18320024; 18669648; 18318008; 19696785; 19608861; 20599762; 20353823; 20068231; 21269460; 21908771; 21949862; 22022502; 21406692; 2282832…		KW-0002; KW-0007; KW-0067; KW-1003; KW-0143; KW-0963; KW-0903; KW-0325; KW-0472; KW-0488; KW-0547; KW-0539; KW-0597; KW-1185; KW-0702; KW-0964; KW-0346; KW-0832	5.0	GO:0001890; GO:0002134; GO:0002135; GO:0003723; GO:0003725; GO:0005524; GO:0005525; GO:0005576; GO:0005634; GO:0005654; GO:0005737; GO:0005739; GO:0005765; GO:0005829; GO:0005886; GO:0006457; GO:0006986; GO:0007004; GO:0009410; GO:0009651; GO:0009986; GO:0016020; GO:0016234; GO:0016323; GO:0016324; GO:0016887; GO:0017098; GO:0019062; GO:0019887; GO:0019900; GO:0019901; GO:0021955; GO:0023026; GO:…
TCPA_HUMAN	P17987	reviewed	TCPA_HUMAN	T-complex protein 1 subunit alpha (TCP-1-alpha) (CCT-alpha)	TCP1 CCT1 CCTA	Homo sapiens (Human)	556	3D-structure;Acetylation;ATP-binding;Chaperone;Cytoplasm;Cytoskeleton;Direct protein sequencing;Nucleotide-binding;Phosphoprotein;Reference proteome	binding of sperm to zona pellucida [GO:0007339]; chaperone-mediated protein folding [GO:0061077]; positive regulation of establishment of protein localization to telomere [GO:1904851]; positive regulation of protein localization to Cajal body [GO:1904871]; positive regulation of telomerase activity [GO:0051973]; positive regulation of telomerase RNA localization to Cajal body [GO:1904874]; positi…	ATP binding [GO:0005524]; ATP hydrolysis activity [GO:0016887]; ATP-dependent protein folding chaperone [GO:0140662]; protein folding chaperone [GO:0044183]; RNA binding [GO:0003723]; ubiquitin protein ligase binding [GO:0031625]; unfolded protein binding [GO:0051082]	acrosomal vesicle [GO:0001669]; cell body [GO:0044297]; centrosome [GO:0005813]; chaperonin-containing T-complex [GO:0005832]; cytosol [GO:0005829]; extracellular exosome [GO:0070062]; Golgi apparatus [GO:0005794]; heterochromatin [GO:0000792]; microtubule [GO:0005874]; pericentriolar material [GO:0000242]; zona pellucida receptor complex [GO:0002199]; ATP binding [GO:0005524]; ATP hydrolysis act…	acrosomal vesicle [GO:0001669]; cell body [GO:0044297]; centrosome [GO:0005813]; chaperonin-containing T-complex [GO:0005832]; cytosol [GO:0005829]; extracellular exosome [GO:0070062]; Golgi apparatus [GO:0005794]; heterochromatin [GO:0000792]; microtubule [GO:0005874]; pericentriolar material [GO:0000242]; zona pellucida receptor complex [GO:0002199]	SUBCELLULAR LOCATION: Cytoplasm, cytosol {ECO:0000269|PubMed:1630492}. Cytoplasm, cytoskeleton, microtubule organizing center, centrosome {ECO:0000269|PubMed:14654843, ECO:0000269|PubMed:20080638}.		2377466; 14574404; 15489334; 12665801; 3653076; 1630492; 14532270; 14654843; 17081983; 18088087; 18669648; 19413330; 19690332; 19608861; 20080638; 21098288; 20068231; 21269460; 21406692; 22223895; 22814378; 25467444; 23186163; 24275569; 25944712; 33144677; 16959974		KW-0002; KW-0007; KW-0067; KW-0143; KW-0963; KW-0206; KW-0903; KW-0547; KW-0597; KW-1185	5.0	GO:0000242; GO:0000792; GO:0001669; GO:0002199; GO:0003723; GO:0005524; GO:0005794; GO:0005813; GO:0005829; GO:0005832; GO:0005874; GO:0006457; GO:0007021; GO:0007339; GO:0016887; GO:0031625; GO:0032212; GO:0044053; GO:0044183; GO:0044297; GO:0050821; GO:0051082; GO:0051973; GO:0061077; GO:0070062; GO:0090666; GO:0140662; GO:1901998; GO:1904851; GO:1904871; GO:1904874; GO:2000109
KAP2_HUMAN	P13861	reviewed	KAP2_HUMAN	cAMP-dependent protein kinase type II-alpha regulatory subunit	PRKAR2A PKR2 PRKAR2	Homo sapiens (Human)	404	3D-structure;Acetylation;Alternative splicing;cAMP;cAMP-binding;Cell membrane;Cytoplasm;Membrane;Nucleotide-binding;Phosphoprotein;Reference proteome;Repeat	intracellular signal transduction [GO:0035556]; negative regulation of cAMP-dependent protein kinase activity [GO:2000480]	cAMP binding [GO:0030552]; cAMP-dependent protein kinase inhibitor activity [GO:0004862]; cAMP-dependent protein kinase regulator activity [GO:0008603]; protein domain specific binding [GO:0019904]; protein kinase A catalytic subunit binding [GO:0034236]; ubiquitin protein ligase binding [GO:0031625]	cAMP-dependent protein kinase complex [GO:0005952]; centrosome [GO:0005813]; ciliary base [GO:0097546]; cytoplasm [GO:0005737]; cytosol [GO:0005829]; extracellular exosome [GO:0070062]; focal adhesion [GO:0005925]; membrane [GO:0016020]; nucleotide-activated protein kinase complex [GO:0031588]; plasma membrane [GO:0005886]; plasma membrane raft [GO:0044853]; protein-containing complex [GO:0032991…	cAMP-dependent protein kinase complex [GO:0005952]; centrosome [GO:0005813]; ciliary base [GO:0097546]; cytoplasm [GO:0005737]; cytosol [GO:0005829]; extracellular exosome [GO:0070062]; focal adhesion [GO:0005925]; membrane [GO:0016020]; nucleotide-activated protein kinase complex [GO:0031588]; plasma membrane [GO:0005886]; plasma membrane raft [GO:0044853]; protein-containing complex [GO:0032991]	SUBCELLULAR LOCATION: Cytoplasm {ECO:0000269|PubMed:21423175}. Cell membrane {ECO:0000269|PubMed:21423175}. Note=Colocalizes with PJA2 in the cytoplasm and the cell membrane.	PTM: Phosphorylated by the activated catalytic chain.	2540040; 16641997; 15489334; 9003463; 11823486; 14654843; 17081983; 16807684; 17487921; 17827149; 18088087; 18691976; 18669648; 18318008; 19413330; 19369195; 19690332; 20068231; 21269460; 21423175; 21406692; 22976297; 22223895; 23186163; 24275569; 25944712; 27484798		KW-0002; KW-0007; KW-0025; KW-0114; KW-0116; KW-1003; KW-0963; KW-0472; KW-0547; KW-0597; KW-1185; KW-0677	5.0	GO:0004862; GO:0005737; GO:0005813; GO:0005829; GO:0005886; GO:0005925; GO:0005952; GO:0008603; GO:0016020; GO:0019904; GO:0030552; GO:0031588; GO:0031625; GO:0032991; GO:0034236; GO:0035556; GO:0044853; GO:0070062; GO:0097546; GO:2000480
COX5A_HUMAN	P20674	reviewed	COX5A_HUMAN	Cytochrome c oxidase subunit 5A, mitochondrial (Cytochrome c oxidase polypeptide Va)	COX5A	Homo sapiens (Human)	150	3D-structure;Acetylation;Direct protein sequencing;Disease variant;Heme;Iron;Membrane;Metal-binding;Mitochondrion;Mitochondrion inner membrane;Phosphoprotein;Primary mitochondrial disease;Reference proteome;Transit peptide	cellular respiration [GO:0045333]; mitochondrial electron transport, cytochrome c to oxygen [GO:0006123]	cytochrome-c oxidase activity [GO:0004129]; electron transfer activity [GO:0009055]; metal ion binding [GO:0046872]	mitochondrial inner membrane [GO:0005743]; mitochondrial respiratory chain complex IV [GO:0005751]; cytochrome-c oxidase activity [GO:0004129]; electron transfer activity [GO:0009055]; metal ion binding [GO:0046872]; cellular respiration [GO:0045333]; mitochondrial electron transport, cytochrome c to oxygen [GO:0006123]	mitochondrial inner membrane [GO:0005743]; mitochondrial respiratory chain complex IV [GO:0005751]	SUBCELLULAR LOCATION: Mitochondrion inner membrane {ECO:0000269|PubMed:30030519}; Peripheral membrane protein {ECO:0000269|PubMed:30030519}; Matrix side {ECO:0000269|PubMed:30030519}.		2853101; 18197981; 16572171; 15489334; 8313870; 7498159; 21269460; 24275569; 25944712; 26759378; 31536960; 28844695; 30030519; 28247525	PATHWAY: Energy metabolism; oxidative phosphorylation. {ECO:0000250|UniProtKB:P00427}.	KW-0002; KW-0007; KW-0903; KW-0225; KW-0349; KW-0408; KW-0472; KW-0479; KW-0496; KW-0999; KW-0597; KW-1274; KW-1185; KW-0809	5.0	GO:0004129; GO:0005743; GO:0005751; GO:0006123; GO:0009055; GO:0045333; GO:0046872
RL7A_HUMAN	P62424	reviewed	RL7A_HUMAN	60S ribosomal protein L7a (Large ribosomal subunit protein eL8) (PLA-X polypeptide) (Surfeit locus protein 3)	RPL7A SURF-3 SURF3	Homo sapiens (Human)	266	3D-structure;Acetylation;Chromosomal rearrangement;Cytoplasm;Isopeptide bond;Reference proteome;Ribonucleoprotein;Ribosomal protein;Ubl conjugation	cytoplasmic translation [GO:0002181]; maturation of LSU-rRNA [GO:0000470]; translation [GO:0006412]	cadherin binding [GO:0045296]; RNA binding [GO:0003723]; structural constituent of ribosome [GO:0003735]	cytoplasm [GO:0005737]; cytosol [GO:0005829]; cytosolic large ribosomal subunit [GO:0022625]; cytosolic ribosome [GO:0022626]; focal adhesion [GO:0005925]; membrane [GO:0016020]; nucleolus [GO:0005730]; nucleus [GO:0005634]; polysomal ribosome [GO:0042788]; cadherin binding [GO:0045296]; RNA binding [GO:0003723]; structural constituent of ribosome [GO:0003735]; cytoplasmic translation [GO:0002181…	cytoplasm [GO:0005737]; cytosol [GO:0005829]; cytosolic large ribosomal subunit [GO:0022625]; cytosolic ribosome [GO:0022626]; focal adhesion [GO:0005925]; membrane [GO:0016020]; nucleolus [GO:0005730]; nucleus [GO:0005634]; polysomal ribosome [GO:0042788]	SUBCELLULAR LOCATION: Cytoplasm {ECO:0000269|PubMed:23636399}.		2966065; 1756182; 8482538; 1696715; 14702039; 15164053; 15489334; 14654843; 17507929; 19608861; 21269460; 24524803; 24275569; 25944712; 28112733; 23636399; 32669547		KW-0002; KW-0007; KW-0160; KW-0963; KW-1017; KW-1185; KW-0687; KW-0689; KW-0832	5.0	GO:0000470; GO:0002181; GO:0003723; GO:0003735; GO:0005634; GO:0005730; GO:0005737; GO:0005829; GO:0005925; GO:0006412; GO:0016020; GO:0022625; GO:0022626; GO:0042788; GO:0045296
RS16_HUMAN	P62249	reviewed	RS16_HUMAN	40S ribosomal protein S16 (Small ribosomal subunit protein uS9)	RPS16	Homo sapiens (Human)	146	3D-structure;Acetylation;Direct protein sequencing;Phosphoprotein;Reference proteome;Ribonucleoprotein;Ribosomal protein	cellular response to leukemia inhibitory factor [GO:1990830]; cytoplasmic translation [GO:0002181]; maturation of SSU-rRNA from tricistronic rRNA transcript (SSU-rRNA, 5.8S rRNA, LSU-rRNA) [GO:0000462]; ribosomal small subunit biogenesis [GO:0042274]; rRNA processing [GO:0006364]; translation [GO:0006412]	RNA binding [GO:0003723]; structural constituent of ribosome [GO:0003735]	cytoplasm [GO:0005737]; cytosol [GO:0005829]; cytosolic ribosome [GO:0022626]; cytosolic small ribosomal subunit [GO:0022627]; extracellular exosome [GO:0070062]; focal adhesion [GO:0005925]; membrane [GO:0016020]; nucleoplasm [GO:0005654]; small ribosomal subunit [GO:0015935]; synapse [GO:0045202]; RNA binding [GO:0003723]; structural constituent of ribosome [GO:0003735]; cellular response to le…	cytoplasm [GO:0005737]; cytosol [GO:0005829]; cytosolic ribosome [GO:0022626]; cytosolic small ribosomal subunit [GO:0022627]; extracellular exosome [GO:0070062]; focal adhesion [GO:0005925]; membrane [GO:0016020]; nucleoplasm [GO:0005654]; small ribosomal subunit [GO:0015935]; synapse [GO:0045202]			2016298; 11875025; 14702039; 15489334; 8706699; 14654843; 19608861; 21269460; 22814378; 23186163; 24524803; 24275569; 25944712; 23636399		KW-0002; KW-0007; KW-0903; KW-0597; KW-1185; KW-0687; KW-0689	5.0	GO:0000462; GO:0002181; GO:0003723; GO:0003735; GO:0005654; GO:0005737; GO:0005829; GO:0005925; GO:0006364; GO:0006412; GO:0015935; GO:0016020; GO:0022626; GO:0022627; GO:0042274; GO:0045202; GO:0070062; GO:1990830
RL7_HUMAN	P18124	reviewed	RL7_HUMAN	60S ribosomal protein L7 (Large ribosomal subunit protein uL30)	RPL7	Homo sapiens (Human)	248	3D-structure;Acetylation;Cytoplasm;Direct protein sequencing;Phosphoprotein;Reference proteome;Repeat;Ribonucleoprotein;Ribosomal protein;RNA-binding	cytoplasmic translation [GO:0002181]; maturation of LSU-rRNA from tricistronic rRNA transcript (SSU-rRNA, 5.8S rRNA, LSU-rRNA) [GO:0000463]; ribosomal large subunit biogenesis [GO:0042273]; rRNA processing [GO:0006364]; translation [GO:0006412]	DNA binding [GO:0003677]; identical protein binding [GO:0042802]; mRNA binding [GO:0003729]; RNA binding [GO:0003723]; structural constituent of ribosome [GO:0003735]	cytoplasm [GO:0005737]; cytosol [GO:0005829]; cytosolic large ribosomal subunit [GO:0022625]; cytosolic ribosome [GO:0022626]; focal adhesion [GO:0005925]; membrane [GO:0016020]; nucleolus [GO:0005730]; nucleus [GO:0005634]; postsynaptic density [GO:0014069]; ribonucleoprotein complex [GO:1990904]; DNA binding [GO:0003677]; identical protein binding [GO:0042802]; mRNA binding [GO:0003729]; RNA bi…	cytoplasm [GO:0005737]; cytosol [GO:0005829]; cytosolic large ribosomal subunit [GO:0022625]; cytosolic ribosome [GO:0022626]; focal adhesion [GO:0005925]; membrane [GO:0016020]; nucleolus [GO:0005730]; nucleus [GO:0005634]; postsynaptic density [GO:0014069]; ribonucleoprotein complex [GO:1990904]	SUBCELLULAR LOCATION: Cytoplasm {ECO:0000269|PubMed:23636399}.		8441630; 8360149; 14702039; 15489334; 7862521; 12962325; 14654843; 15592455; 19413330; 19608861; 21269460; 22814378; 23186163; 24524803; 24275569; 26100019; 25944712; 23636399; 32669547		KW-0002; KW-0007; KW-0963; KW-0903; KW-0597; KW-1185; KW-0677; KW-0687; KW-0689; KW-0694	5.0	GO:0000463; GO:0002181; GO:0003677; GO:0003723; GO:0003729; GO:0003735; GO:0005634; GO:0005730; GO:0005737; GO:0005829; GO:0005925; GO:0006364; GO:0006412; GO:0014069; GO:0016020; GO:0022625; GO:0022626; GO:0042273; GO:0042802; GO:1990904
CALR_HUMAN	P27797	reviewed	CALR_HUMAN	Calreticulin (CRP55) (Calregulin) (Endoplasmic reticulum resident protein 60) (ERp60) (HACBP) (grp60)	CALR CRTC	Homo sapiens (Human)	417	3D-structure;Acetylation;Calcium;Chaperone;Cytoplasm;Cytoplasmic vesicle;Direct protein sequencing;Disulfide bond;Endoplasmic reticulum;Extracellular matrix;Glycoprotein;Hydroxylation;Lectin;Lysosome;Metal-binding;Reference proteome;Repeat;Sarcoplasmic reticulum;Secreted;Signal;Zinc	cardiac muscle cell differentiation [GO:0055007]; cellular calcium ion homeostasis [GO:0006874]; cellular response to electrical stimulus [GO:0071257]; cellular response to lithium ion [GO:0071285]; cellular response to virus [GO:0098586]; cellular senescence [GO:0090398]; cortical actin cytoskeleton organization [GO:0030866]; glucocorticoid receptor signaling pathway [GO:0042921]; negative regul…	calcium ion binding [GO:0005509]; carbohydrate binding [GO:0030246]; chaperone binding [GO:0051087]; complement component C1q complex binding [GO:0001849]; DNA binding [GO:0003677]; hormone binding [GO:0042562]; integrin binding [GO:0005178]; iron ion binding [GO:0005506]; mRNA binding [GO:0003729]; nuclear androgen receptor binding [GO:0050681]; peptide binding [GO:0042277]; protein folding chap…	acrosomal vesicle [GO:0001669]; cell surface [GO:0009986]; collagen-containing extracellular matrix [GO:0062023]; cortical granule [GO:0060473]; cytolytic granule [GO:0044194]; cytoplasm [GO:0005737]; cytosol [GO:0005829]; endocytic vesicle lumen [GO:0071682]; endoplasmic reticulum [GO:0005783]; endoplasmic reticulum lumen [GO:0005788]; endoplasmic reticulum membrane [GO:0005789]; endoplasmic ret…	acrosomal vesicle [GO:0001669]; cell surface [GO:0009986]; collagen-containing extracellular matrix [GO:0062023]; cortical granule [GO:0060473]; cytolytic granule [GO:0044194]; cytoplasm [GO:0005737]; cytosol [GO:0005829]; endocytic vesicle lumen [GO:0071682]; endoplasmic reticulum [GO:0005783]; endoplasmic reticulum lumen [GO:0005788]; endoplasmic reticulum membrane [GO:0005789]; endoplasmic ret…	SUBCELLULAR LOCATION: Endoplasmic reticulum lumen {ECO:0000269|PubMed:10358038, ECO:0000269|PubMed:11149926}. Cytoplasm, cytosol {ECO:0000269|PubMed:11149926}. Secreted, extracellular space, extracellular matrix {ECO:0000305}. Cell surface {ECO:0000269|PubMed:10358038}. Sarcoplasmic reticulum lumen {ECO:0000250|UniProtKB:P28491}. Cytoplasmic vesicle, secretory vesicle, Cortical granule {ECO:00002…		2332496; 1919005; 1733953; 19054851; 15057824; 15489334; 7841019; 3260607; 1911778; 2400400; 1286669; 1286667; 8418194; 9150948; 7876246; 8666824; 9427624; 9640257; 10358038; 10605026; 11149926; 11322874; 19159218; 19608861; 20801878; 21269460; 22905912; 23614004; 24275569; 25944712; 29192674; 30157172; 24325356; 24325359; 19154346; 21423620		KW-0002; KW-0007; KW-0106; KW-0143; KW-0963; KW-0968; KW-0903; KW-1015; KW-0256; KW-0272; KW-0325; KW-0379; KW-0430; KW-0458; KW-0479; KW-1185; KW-0677; KW-0703; KW-0964; KW-0732; KW-0862	5.0	GO:0000122; GO:0001669; GO:0001849; GO:0002502; GO:0003677; GO:0003723; GO:0003729; GO:0005178; GO:0005506; GO:0005509; GO:0005576; GO:0005615; GO:0005634; GO:0005635; GO:0005737; GO:0005783; GO:0005788; GO:0005789; GO:0005790; GO:0005794; GO:0005829; GO:0005844; GO:0005925; GO:0006355; GO:0006457; GO:0006611; GO:0006874; GO:0007283; GO:0008270; GO:0008284; GO:0009410; GO:0009897; GO:0009986; GO:…
LMNB1_HUMAN	P20700	reviewed	LMNB1_HUMAN	Lamin-B1	LMNB1 LMN2 LMNB	Homo sapiens (Human)	586	3D-structure;Acetylation;Chromosomal rearrangement;Coiled coil;Direct protein sequencing;Disease variant;Disulfide bond;Intellectual disability;Intermediate filament;Isopeptide bond;Leukodystrophy;Lipoprotein;Methylation;Nucleus;Phosphoprotein;Prenylation;Primary microcephaly;Reference proteome;Ubl conjugation	heterochromatin formation [GO:0031507]; nuclear envelope organization [GO:0006998]; nuclear migration [GO:0007097]; nuclear pore localization [GO:0051664]; protein localization to nuclear envelope [GO:0090435]	phospholipase binding [GO:0043274]; sequence-specific double-stranded DNA binding [GO:1990837]; structural constituent of cytoskeleton [GO:0005200]; structural molecule activity [GO:0005198]	lamin filament [GO:0005638]; membrane [GO:0016020]; nuclear envelope [GO:0005635]; nuclear inner membrane [GO:0005637]; nuclear lamina [GO:0005652]; nuclear matrix [GO:0016363]; nuclear membrane [GO:0031965]; nucleoplasm [GO:0005654]; nucleus [GO:0005634]; phospholipase binding [GO:0043274]; sequence-specific double-stranded DNA binding [GO:1990837]; structural constituent of cytoskeleton [GO:000…	lamin filament [GO:0005638]; membrane [GO:0016020]; nuclear envelope [GO:0005635]; nuclear inner membrane [GO:0005637]; nuclear lamina [GO:0005652]; nuclear matrix [GO:0016363]; nuclear membrane [GO:0031965]; nucleoplasm [GO:0005654]; nucleus [GO:0005634]	SUBCELLULAR LOCATION: Nucleus lamina {ECO:0000269|PubMed:28716252, ECO:0000269|PubMed:32910914}.	PTM: B-type lamins undergo a series of modifications, such as farnesylation and phosphorylation. Increased phosphorylation of the lamins occurs before envelope disintegration and probably plays a role in regulating lamin associations.	2325650; 7557986; 14702039; 15489334; 2684976; 14654843; 17081983; 16964243; 16951681; 18691976; 18669648; 19413330; 19690332; 19608861; 20068231; 21269460; 21406692; 22223895; 23186163; 24275569; 24129315; 25218447; 25114211; 25755297; 25775403; 28112733; 22265972; 24686783; 28716252; 32910914; 33033404		KW-0002; KW-0007; KW-0160; KW-0175; KW-0903; KW-0225; KW-1015; KW-0991; KW-0403; KW-1017; KW-1026; KW-0449; KW-0488; KW-0539; KW-0597; KW-0636; KW-0905; KW-1185; KW-0832	5.0	GO:0005198; GO:0005200; GO:0005634; GO:0005635; GO:0005637; GO:0005638; GO:0005652; GO:0005654; GO:0006998; GO:0007097; GO:0016020; GO:0016363; GO:0031507; GO:0031965; GO:0043274; GO:0051664; GO:0090435; GO:1990837
RLA0_HUMAN	P05388	reviewed	RLA0_HUMAN	60S acidic ribosomal protein P0 (60S ribosomal protein L10E) (Large ribosomal subunit protein uL10)	RPLP0	Homo sapiens (Human)	317	3D-structure;Alternative splicing;Cytoplasm;Direct protein sequencing;Isopeptide bond;Nucleus;Phosphoprotein;Reference proteome;Ribonucleoprotein;Ribosomal protein;Ubl conjugation	cytoplasmic translation [GO:0002181]; ribosomal large subunit assembly [GO:0000027]; translation [GO:0006412]	large ribosomal subunit rRNA binding [GO:0070180]; RNA binding [GO:0003723]; structural constituent of ribosome [GO:0003735]	cytoplasm [GO:0005737]; cytoplasmic ribonucleoprotein granule [GO:0036464]; cytosol [GO:0005829]; cytosolic large ribosomal subunit [GO:0022625]; cytosolic ribosome [GO:0022626]; endoplasmic reticulum [GO:0005783]; extracellular exosome [GO:0070062]; focal adhesion [GO:0005925]; membrane [GO:0016020]; nucleus [GO:0005634]; postsynapse [GO:0098794]; postsynaptic density [GO:0014069]; ribonucleopro…	cytoplasm [GO:0005737]; cytoplasmic ribonucleoprotein granule [GO:0036464]; cytosol [GO:0005829]; cytosolic large ribosomal subunit [GO:0022625]; cytosolic ribosome [GO:0022626]; endoplasmic reticulum [GO:0005783]; extracellular exosome [GO:0070062]; focal adhesion [GO:0005925]; membrane [GO:0016020]; nucleus [GO:0005634]; postsynapse [GO:0098794]; postsynaptic density [GO:0014069]; ribonucleopro…	SUBCELLULAR LOCATION: Nucleus {ECO:0000269|PubMed:19188445}. Cytoplasm {ECO:0000269|PubMed:19188445}. Note=Localized in cytoplasmic mRNP granules containing untranslated mRNAs (PubMed:19188445, PubMed:17289661). {ECO:0000269|PubMed:17289661, ECO:0000269|PubMed:19188445}.		3323886; 16541075; 15489334; 9582194; 17289661; 19188445; 19369195; 20068231; 21269460; 23186163; 24524803; 24658146; 25114211; 25944712; 23636399		KW-0002; KW-0025; KW-0963; KW-0903; KW-1017; KW-0539; KW-0597; KW-1185; KW-0687; KW-0689; KW-0832	5.0	GO:0000027; GO:0002181; GO:0003723; GO:0003735; GO:0005634; GO:0005737; GO:0005783; GO:0005829; GO:0005925; GO:0006412; GO:0014069; GO:0016020; GO:0022625; GO:0022626; GO:0036464; GO:0070062; GO:0070180; GO:0098794; GO:1990904
MAP1B_HUMAN	P46821	reviewed	MAP1B_HUMAN	Microtubule-associated protein 1B (MAP-1B) [Cleaved into: MAP1B heavy chain; MAP1 light chain LC1]	MAP1B	Homo sapiens (Human)	2468	Acetylation;Cell projection;Cytoplasm;Cytoskeleton;Deafness;Direct protein sequencing;Disease variant;Microtubule;Non-syndromic deafness;Phosphoprotein;Reference proteome;Repeat;S-nitrosylation;Synapse	axon extension [GO:0048675]; axonogenesis [GO:0007409]; cellular response to growth factor stimulus [GO:0071363]; cellular response to peptide hormone stimulus [GO:0071375]; dendrite development [GO:0016358]; developmental maturation [GO:0021700]; establishment of monopolar cell polarity [GO:0061162]; induction of synaptic plasticity by chemical substance [GO:0051915]; microtubule bundle formatio…	actin binding [GO:0003779]; microtubule binding [GO:0008017]; phospholipid binding [GO:0005543]; protein-containing complex binding [GO:0044877]; structural molecule activity [GO:0005198]	apical dendrite [GO:0097440]; axon [GO:0030424]; basal dendrite [GO:0097441]; cytosol [GO:0005829]; dendrite [GO:0030425]; dendritic spine [GO:0043197]; growth cone [GO:0030426]; hippocampal mossy fiber [GO:0097457]; microtubule [GO:0005874]; microtubule associated complex [GO:0005875]; neuronal cell body [GO:0043025]; perikaryon [GO:0043204]; perinuclear region of cytoplasm [GO:0048471]; photore…	apical dendrite [GO:0097440]; axon [GO:0030424]; basal dendrite [GO:0097441]; cytosol [GO:0005829]; dendrite [GO:0030425]; dendritic spine [GO:0043197]; growth cone [GO:0030426]; hippocampal mossy fiber [GO:0097457]; microtubule [GO:0005874]; microtubule associated complex [GO:0005875]; neuronal cell body [GO:0043025]; perikaryon [GO:0043204]; perinuclear region of cytoplasm [GO:0048471]; photore…	SUBCELLULAR LOCATION: Cytoplasm, cytoskeleton {ECO:0000269|PubMed:18195017}. Cytoplasm {ECO:0000269|PubMed:18195017}. Synapse {ECO:0000250}. Cell projection, dendritic spine {ECO:0000250}. Note=Colocalizes with DAPK1 in the microtubules and cortical actin fibers. {ECO:0000250}.; SUBCELLULAR LOCATION: [MAP1 light chain LC1]: Cytoplasm {ECO:0000250|UniProtKB:P14873}.	PTM: LC1 is generated from MAP1B by proteolytic processing. {ECO:0000269|PubMed:18419581}.; PTM: S-nitrosylation at Cys-2464 enhances interaction with microtubules, and may act as an effector modification for neuronal nitric oxide synthase control of growth-cone size, growth-cone collapse and axon retraction. {ECO:0000250}.	7806212; 12684070; 15372022; 12147674; 15525354; 16227972; 17081983; 17487921; 17525332; 18419581; 18195017; 18088087; 18669648; 18318008; 19413330; 19369195; 20068231; 21269460; 21406692; 23186163; 24089205; 24275569; 25902260; 29738522; 30150678; 31317654; 16959974; 33268592		KW-0007; KW-0966; KW-0963; KW-0206; KW-0209; KW-0903; KW-0225; KW-0493; KW-1010; KW-0597; KW-1185; KW-0677; KW-0702; KW-0770	5.0	GO:0000226; GO:0001578; GO:0001750; GO:0001764; GO:0003779; GO:0005198; GO:0005543; GO:0005829; GO:0005874; GO:0005875; GO:0005886; GO:0007026; GO:0007409; GO:0007416; GO:0008017; GO:0009410; GO:0009612; GO:0009743; GO:0010035; GO:0014012; GO:0014069; GO:0016358; GO:0017085; GO:0021700; GO:0030424; GO:0030425; GO:0030426; GO:0031114; GO:0031116; GO:0031175; GO:0032355; GO:0032387; GO:0033189; GO:…
GLNA_HUMAN	P15104	reviewed	GLNA_HUMAN	Glutamine synthetase (GS) (EC 6.3.1.2) (Glutamate--ammonia ligase) (Palmitoyltransferase GLUL) (EC 2.3.1.225)	GLUL GLNS	Homo sapiens (Human)	373	3D-structure;Acetylation;Angiogenesis;ATP-binding;Cell membrane;Cytoplasm;Disease variant;Endoplasmic reticulum;Ligase;Lipoprotein;Magnesium;Manganese;Membrane;Metal-binding;Microsome;Mitochondrion;Nucleotide-binding;Palmitate;Phosphoprotein;Reference proteome;Transferase;Ubl conjugation	ammonia assimilation cycle [GO:0019676]; angiogenesis [GO:0001525]; cell population proliferation [GO:0008283]; cellular response to starvation [GO:0009267]; glutamate catabolic process [GO:0006538]; glutamine biosynthetic process [GO:0006542]; positive regulation of epithelial cell proliferation [GO:0050679]; positive regulation of insulin secretion [GO:0032024]; positive regulation of synaptic …	ATP binding [GO:0005524]; dynein light chain binding [GO:0045503]; glutamate binding [GO:0016595]; glutamate-ammonia ligase activity [GO:0004356]; identical protein binding [GO:0042802]; magnesium ion binding [GO:0000287]; manganese ion binding [GO:0030145]; protein-cysteine S-palmitoyltransferase activity [GO:0019706]	axon terminus [GO:0043679]; cytoplasm [GO:0005737]; cytosol [GO:0005829]; extracellular exosome [GO:0070062]; glial cell projection [GO:0097386]; mitochondrion [GO:0005739]; myelin sheath [GO:0043209]; nucleus [GO:0005634]; perikaryon [GO:0043204]; plasma membrane [GO:0005886]; protein-containing complex [GO:0032991]; rough endoplasmic reticulum [GO:0005791]; ATP binding [GO:0005524]; dynein ligh…	axon terminus [GO:0043679]; cytoplasm [GO:0005737]; cytosol [GO:0005829]; extracellular exosome [GO:0070062]; glial cell projection [GO:0097386]; mitochondrion [GO:0005739]; myelin sheath [GO:0043209]; nucleus [GO:0005634]; perikaryon [GO:0043204]; plasma membrane [GO:0005886]; protein-containing complex [GO:0032991]; rough endoplasmic reticulum [GO:0005791]	SUBCELLULAR LOCATION: Cytoplasm, cytosol {ECO:0000269|PubMed:30158707}. Microsome {ECO:0000250|UniProtKB:P09606}. Mitochondrion {ECO:0000250|UniProtKB:P09606}. Cell membrane {ECO:0000269|PubMed:30158707}; Lipid-anchor {ECO:0000269|PubMed:30158707}. Note=Mainly localizes in the cytosol, with a fraction associated with the cell membrane. {ECO:0000269|PubMed:30158707}.	PTM: Palmitoylated; undergoes autopalmitoylation. {ECO:0000305|PubMed:30158707}.; PTM: Ubiquitinated by ZNRF1. {ECO:0000250|UniProtKB:P15105}.	2888076; 1681907; 7909780; 17974005; 16710414; 15489334; 12387715; 18662667; 18555765; 19413330; 21269460; 23186163; 24275569; 26711351; 30158707; 18005987; 16267323		KW-0002; KW-0007; KW-0037; KW-0067; KW-1003; KW-0963; KW-0225; KW-0256; KW-0436; KW-0449; KW-0460; KW-0464; KW-0472; KW-0479; KW-0492; KW-0496; KW-0547; KW-0564; KW-0597; KW-1185; KW-0808; KW-0832	5.0	GO:0000287; GO:0001525; GO:0004356; GO:0005524; GO:0005634; GO:0005737; GO:0005739; GO:0005791; GO:0005829; GO:0005886; GO:0006538; GO:0006542; GO:0008283; GO:0009267; GO:0009749; GO:0010594; GO:0016595; GO:0018345; GO:0019676; GO:0019706; GO:0030145; GO:0032024; GO:0032991; GO:0042254; GO:0042802; GO:0043204; GO:0043209; GO:0043679; GO:0045503; GO:0050679; GO:0051968; GO:0070062; GO:0097386; GO:…
LDHB_HUMAN	P07195	reviewed	LDHB_HUMAN	L-lactate dehydrogenase B chain (LDH-B) (EC 1.1.1.27) (LDH heart subunit) (LDH-H) (Renal carcinoma antigen NY-REN-46)	LDHB	Homo sapiens (Human)	334	3D-structure;Acetylation;Cytoplasm;Direct protein sequencing;Disease variant;Membrane;Mitochondrion;Mitochondrion inner membrane;NAD;Oxidoreductase;Phosphoprotein;Reference proteome	lactate metabolic process [GO:0006089]; NAD metabolic process [GO:0019674]; pyruvate metabolic process [GO:0006090]	identical protein binding [GO:0042802]; kinase binding [GO:0019900]; L-lactate dehydrogenase activity [GO:0004459]; NAD binding [GO:0051287]	cytoplasm [GO:0005737]; cytosol [GO:0005829]; extracellular exosome [GO:0070062]; membrane [GO:0016020]; membrane raft [GO:0045121]; mitochondrial inner membrane [GO:0005743]; oxidoreductase complex [GO:1990204]; identical protein binding [GO:0042802]; kinase binding [GO:0019900]; L-lactate dehydrogenase activity [GO:0004459]; NAD binding [GO:0051287]; lactate metabolic process [GO:0006089]; NAD …	cytoplasm [GO:0005737]; cytosol [GO:0005829]; extracellular exosome [GO:0070062]; membrane [GO:0016020]; membrane raft [GO:0045121]; mitochondrial inner membrane [GO:0005743]; oxidoreductase complex [GO:1990204]	SUBCELLULAR LOCATION: Cytoplasm. Mitochondrion inner membrane {ECO:0000269|PubMed:27618187}; Peripheral membrane protein {ECO:0000305}.		2930497; 3435492; 15489334; 10508479; 15592455; 19690332; 19608861; 20068231; 21269460; 23186163; 24275569; 25944712; 27618187; 33406399; 33535099; 11276087; 8314553; 8462975; 1587525; 2334429; 8611651; 10211631; 9929983; 11509017	PATHWAY: Fermentation; pyruvate fermentation to lactate; (S)-lactate from pyruvate: step 1/1. {ECO:0000305|PubMed:27618187}.	KW-0002; KW-0007; KW-0963; KW-0903; KW-0225; KW-0472; KW-0496; KW-0999; KW-0520; KW-0560; KW-0597; KW-1185	5.0	GO:0004459; GO:0005737; GO:0005743; GO:0005829; GO:0006089; GO:0006090; GO:0016020; GO:0019674; GO:0019900; GO:0042802; GO:0045121; GO:0051287; GO:0070062; GO:1990204
SPTN1_HUMAN	Q13813	reviewed	SPTN1_HUMAN	Spectrin alpha chain, non-erythrocytic 1 (Alpha-II spectrin) (Fodrin alpha chain) (Spectrin, non-erythroid alpha subunit)	SPTAN1 NEAS SPTA2	Homo sapiens (Human)	2472	3D-structure;Acetylation;Actin capping;Actin-binding;Alternative splicing;Calcium;Calmodulin-binding;Cytoplasm;Cytoskeleton;Direct protein sequencing;Disease variant;Epilepsy;Intellectual disability;Metal-binding;Phosphoprotein;Reference proteome;Repeat;SH3 domain	actin cytoskeleton organization [GO:0030036]; actin filament capping [GO:0051693]	actin binding [GO:0003779]; actin filament binding [GO:0051015]; cadherin binding [GO:0045296]; calcium ion binding [GO:0005509]; calmodulin binding [GO:0005516]; structural constituent of cytoskeleton [GO:0005200]	cell junction [GO:0030054]; cell projection [GO:0042995]; cortical actin cytoskeleton [GO:0030864]; cytosol [GO:0005829]; extracellular exosome [GO:0070062]; extracellular region [GO:0005576]; extracellular vesicle [GO:1903561]; intracellular membrane-bounded organelle [GO:0043231]; membrane [GO:0016020]; microtubule cytoskeleton [GO:0015630]; plasma membrane [GO:0005886]; specific granule lumen …	cell junction [GO:0030054]; cell projection [GO:0042995]; cortical actin cytoskeleton [GO:0030864]; cytosol [GO:0005829]; extracellular exosome [GO:0070062]; extracellular region [GO:0005576]; extracellular vesicle [GO:1903561]; intracellular membrane-bounded organelle [GO:0043231]; membrane [GO:0016020]; microtubule cytoskeleton [GO:0015630]; plasma membrane [GO:0005886]; specific granule lumen …	SUBCELLULAR LOCATION: Cytoplasm, cytoskeleton. Cytoplasm, cell cortex. Note=Expressed along the cell membrane in podocytes and presumptive tubule cells during glomerulogenesis and is expressed along lateral cell margins in tubule cells. {ECO:0000250}.	PTM: Phosphorylation of Tyr-1176 decreases sensitivity to cleavage by calpain in vitro. {ECO:0000250}.	2307671; 10625438; 15164053; 15489334; 3691949; 3038643; 8993318; 7607240; 11971983; 15328537; 17081983; 18621045; 18048348; 18669648; 19413330; 19690332; 19608861; 20068231; 21269460; 21406692; 22814378; 23186163; 24275569; 25944712; 16945920; 16959974; 20493457; 27864847		KW-0002; KW-0007; KW-0117; KW-0009; KW-0025; KW-0106; KW-0112; KW-0963; KW-0206; KW-0903; KW-0225; KW-0887; KW-0991; KW-0479; KW-0597; KW-1185; KW-0677; KW-0728	5.0	GO:0003779; GO:0005200; GO:0005509; GO:0005516; GO:0005576; GO:0005829; GO:0005886; GO:0008091; GO:0015630; GO:0016020; GO:0030036; GO:0030054; GO:0030864; GO:0035580; GO:0042995; GO:0043231; GO:0045296; GO:0051015; GO:0051693; GO:0070062; GO:1903561; GO:1904724
G3P_HUMAN	P04406	reviewed	G3P_HUMAN	Glyceraldehyde-3-phosphate dehydrogenase (GAPDH) (EC 1.2.1.12) (Peptidyl-cysteine S-nitrosylase GAPDH) (EC 2.6.99.-)	GAPDH GAPD CDABP0047 OK/SW-cl.12	Homo sapiens (Human)	335	3D-structure;Acetylation;ADP-ribosylation;Alternative splicing;Apoptosis;Cytoplasm;Cytoskeleton;Direct protein sequencing;Glycolysis;Glycoprotein;Immunity;Innate immunity;Isopeptide bond;Membrane;Methylation;NAD;Nucleus;Oxidation;Oxidoreductase;Phosphoprotein;Reference proteome;S-nitrosylation;Transferase;Translation regulation;Ubl conjugation	antimicrobial humoral immune response mediated by antimicrobial peptide [GO:0061844]; cellular response to type II interferon [GO:0071346]; defense response to fungus [GO:0050832]; glucose metabolic process [GO:0006006]; glycolytic process [GO:0006096]; killing by host of symbiont cells [GO:0051873]; killing of cells of another organism [GO:0031640]; microtubule cytoskeleton organization [GO:0000…	aspartic-type endopeptidase inhibitor activity [GO:0019828]; disordered domain specific binding [GO:0097718]; glyceraldehyde-3-phosphate dehydrogenase (NAD+) (phosphorylating) activity [GO:0004365]; identical protein binding [GO:0042802]; microtubule binding [GO:0008017]; NAD binding [GO:0051287]; NADP binding [GO:0050661]; peptidyl-cysteine S-nitrosylase activity [GO:0035605]	cytoplasm [GO:0005737]; cytosol [GO:0005829]; extracellular exosome [GO:0070062]; GAIT complex [GO:0097452]; intracellular membrane-bounded organelle [GO:0043231]; lipid droplet [GO:0005811]; membrane [GO:0016020]; microtubule cytoskeleton [GO:0015630]; nuclear membrane [GO:0031965]; nucleus [GO:0005634]; perinuclear region of cytoplasm [GO:0048471]; plasma membrane [GO:0005886]; ribonucleoprotei…	cytoplasm [GO:0005737]; cytosol [GO:0005829]; extracellular exosome [GO:0070062]; GAIT complex [GO:0097452]; intracellular membrane-bounded organelle [GO:0043231]; lipid droplet [GO:0005811]; membrane [GO:0016020]; microtubule cytoskeleton [GO:0015630]; nuclear membrane [GO:0031965]; nucleus [GO:0005634]; perinuclear region of cytoplasm [GO:0048471]; plasma membrane [GO:0005886]; ribonucleoprotei…	SUBCELLULAR LOCATION: Cytoplasm, cytosol {ECO:0000269|PubMed:12829261}. Nucleus {ECO:0000250|UniProtKB:P04797}. Cytoplasm, perinuclear region {ECO:0000269|PubMed:12829261}. Membrane {ECO:0000269|PubMed:12829261}. Cytoplasm, cytoskeleton {ECO:0000250|UniProtKB:P04797}. Note=Translocates to the nucleus following S-nitrosylation and interaction with SIAH1, which contains a nuclear localization signa…	PTM: S-nitrosylation of Cys-152 leads to interaction with SIAH1, followed by translocation to the nucleus (By similarity). S-nitrosylation of Cys-247 is induced by interferon-gamma and LDL(ox) implicating the iNOS-S100A8/9 transnitrosylase complex and seems to prevent interaction with phosphorylated RPL13A and to interfere with GAIT complex activity (PubMed:22771119, PubMed:25417112). {ECO:000025…	6096136; 6096821; 2987855; 3664468; 3027061; 3170585; 1924305; 10944468; 16541075; 15489334; 7030790; 12665801; 7498159; 1193541; 11724794; 12829261; 14654843; 15479637; 15628863; 15592455; 17081983; 16501887; 16815975; 18183946; 18669648; 19413330; 19001379; 19690332; 19608861; 20644585; 20068231; 21269460; 21908771; 21406692; 22905912; 22771119; 23071094; 22814378; 23332158; 23186163; 25417112;…	PATHWAY: Carbohydrate degradation; glycolysis; pyruvate from D-glyceraldehyde 3-phosphate: step 1/5.	KW-0002; KW-0007; KW-0013; KW-0025; KW-0053; KW-0963; KW-0206; KW-0903; KW-0324; KW-0325; KW-0391; KW-0399; KW-1017; KW-0472; KW-0488; KW-0520; KW-0539; KW-0558; KW-0560; KW-0597; KW-1185; KW-0702; KW-0808; KW-0810; KW-0832	5.0	GO:0000226; GO:0001819; GO:0004365; GO:0005634; GO:0005737; GO:0005811; GO:0005829; GO:0005886; GO:0006006; GO:0006096; GO:0008017; GO:0010951; GO:0015630; GO:0016020; GO:0016241; GO:0017148; GO:0019828; GO:0031640; GO:0031965; GO:0031982; GO:0032481; GO:0035605; GO:0035606; GO:0042802; GO:0043123; GO:0043231; GO:0048471; GO:0050661; GO:0050821; GO:0050832; GO:0051287; GO:0051402; GO:0051873; GO:…
HSP72_HUMAN	P54652	reviewed	HSP72_HUMAN	Heat shock-related 70 kDa protein 2 (Heat shock 70 kDa protein 2)	HSPA2	Homo sapiens (Human)	639	3D-structure;ATP-binding;Chaperone;Cytoplasm;Cytoskeleton;Differentiation;Methylation;Nucleotide-binding;Phosphoprotein;Reference proteome;Spermatogenesis;Stress response	cellular response to unfolded protein [GO:0034620]; chaperone cofactor-dependent protein refolding [GO:0051085]; male meiosis I [GO:0007141]; male meiotic nuclear division [GO:0007140]; negative regulation of inclusion body assembly [GO:0090084]; positive regulation of ATPase-coupled calcium transmembrane transporter activity [GO:1901896]; positive regulation of G2/M transition of mitotic cell cy…	ATP binding [GO:0005524]; ATP hydrolysis activity [GO:0016887]; ATP-dependent protein folding chaperone [GO:0140662]; chaperone binding [GO:0051087]; disordered domain specific binding [GO:0097718]; enzyme binding [GO:0019899]; glycolipid binding [GO:0051861]; heat shock protein binding [GO:0031072]; misfolded protein binding [GO:0051787]; protein folding chaperone [GO:0044183]; tau protein bindi…	blood microparticle [GO:0072562]; CatSper complex [GO:0036128]; cell surface [GO:0009986]; cytoplasm [GO:0005737]; cytosol [GO:0005829]; extracellular exosome [GO:0070062]; male germ cell nucleus [GO:0001673]; meiotic spindle [GO:0072687]; membrane [GO:0016020]; nucleus [GO:0005634]; plasma membrane [GO:0005886]; synaptonemal complex [GO:0000795]; ATP binding [GO:0005524]; ATP hydrolysis activity…	blood microparticle [GO:0072562]; CatSper complex [GO:0036128]; cell surface [GO:0009986]; cytoplasm [GO:0005737]; cytosol [GO:0005829]; extracellular exosome [GO:0070062]; male germ cell nucleus [GO:0001673]; meiotic spindle [GO:0072687]; membrane [GO:0016020]; nucleus [GO:0005634]; plasma membrane [GO:0005886]; synaptonemal complex [GO:0000795]	SUBCELLULAR LOCATION: Cytoplasm, cytoskeleton, spindle {ECO:0000250|UniProtKB:P17156}. Note=Colocalizes with SHCBP1L at spindle during the meiosis process. {ECO:0000250|UniProtKB:P17156}.		7829106; 15489334; 7849706; 18529014; 21269460; 23921388; 26865365; 20072699		KW-0002; KW-0067; KW-0143; KW-0963; KW-0206; KW-0221; KW-0488; KW-0547; KW-0597; KW-1185; KW-0744; KW-0346	5.0	GO:0000795; GO:0001673; GO:0001934; GO:0005524; GO:0005634; GO:0005737; GO:0005829; GO:0005886; GO:0006986; GO:0007140; GO:0007141; GO:0007283; GO:0007286; GO:0009408; GO:0009409; GO:0009986; GO:0010971; GO:0016020; GO:0016192; GO:0016887; GO:0019899; GO:0031072; GO:0034620; GO:0036128; GO:0042026; GO:0044183; GO:0048156; GO:0051082; GO:0051085; GO:0051087; GO:0051787; GO:0051861; GO:0070062; GO:…
ENOA_HUMAN	P06733	reviewed	ENOA_HUMAN	Alpha-enolase (EC 4.2.1.11) (2-phospho-D-glycerate hydro-lyase) (C-myc promoter-binding protein) (Enolase 1) (MBP-1) (MPB-1) (Non-neural enolase) (NNE) (Phosphopyruvate hydratase) (Plasminogen-binding protein)	ENO1 ENO1L1 MBPB1 MPB1	Homo sapiens (Human)	434	3D-structure;Acetylation;Alternative initiation;Cell membrane;Cytoplasm;Direct protein sequencing;DNA-binding;Glycolysis;Hydroxylation;Isopeptide bond;Lyase;Magnesium;Membrane;Metal-binding;Nucleus;Phosphoprotein;Plasminogen activation;Reference proteome;Repressor;Transcription;Transcription regulation;Ubl conjugation	canonical glycolysis [GO:0061621]; glycolytic process [GO:0006096]; negative regulation of cell growth [GO:0030308]; negative regulation of DNA-templated transcription [GO:0045892]; negative regulation of hypoxia-induced intrinsic apoptotic signaling pathway [GO:1903298]; negative regulation of transcription by RNA polymerase II [GO:0000122]; positive regulation of ATP biosynthetic process [GO:20…	cadherin binding [GO:0045296]; DNA-binding transcription repressor activity, RNA polymerase II-specific [GO:0001227]; GTPase binding [GO:0051020]; magnesium ion binding [GO:0000287]; phosphopyruvate hydratase activity [GO:0004634]; protein homodimerization activity [GO:0042803]; RNA binding [GO:0003723]; RNA polymerase II transcription regulatory region sequence-specific DNA binding [GO:0000977];…	cell cortex [GO:0005938]; cell surface [GO:0009986]; cytoplasm [GO:0005737]; cytosol [GO:0005829]; extracellular exosome [GO:0070062]; extracellular space [GO:0005615]; M band [GO:0031430]; membrane [GO:0016020]; nuclear outer membrane [GO:0005640]; nucleus [GO:0005634]; phosphopyruvate hydratase complex [GO:0000015]; plasma membrane [GO:0005886]; cadherin binding [GO:0045296]; DNA-binding transc…	cell cortex [GO:0005938]; cell surface [GO:0009986]; cytoplasm [GO:0005737]; cytosol [GO:0005829]; extracellular exosome [GO:0070062]; extracellular space [GO:0005615]; M band [GO:0031430]; membrane [GO:0016020]; nuclear outer membrane [GO:0005640]; nucleus [GO:0005634]; phosphopyruvate hydratase complex [GO:0000015]; plasma membrane [GO:0005886]	SUBCELLULAR LOCATION: Cytoplasm {ECO:0000269|PubMed:10802057}. Cell membrane {ECO:0000269|PubMed:10802057}. Cytoplasm, myofibril, sarcomere, M line {ECO:0000269|PubMed:10802057}. Note=Can translocate to the plasma membrane in either the homodimeric (alpha/alpha) or heterodimeric (alpha/gamma) form. ENO1 is localized to the M line.; SUBCELLULAR LOCATION: [Isoform MBP-1]: Nucleus.	PTM: ISGylated. {ECO:0000269|PubMed:16139798, ECO:0000269|PubMed:16815975}.; PTM: Lysine 2-hydroxyisobutyrylation (Khib) by p300/EP300 activates the phosphopyruvate hydratase activity. {ECO:0000269|PubMed:29775581}.	3529090; 2373081; 2005901; 8824716; 14702039; 17974005; 16710414; 15489334; 9150948; 9653645; 9110174; 1369209; 7787969; 10082554; 10802057; 12666133; 9308760; 9878089; 10681589; 11497239; 11134351; 12297304; 16139798; 15592455; 16548883; 16815975; 18669648; 19690332; 19608861; 20068231; 21269460; 21908771; 22905912; 23186163; 24275569; 25944712; 28112733; 28813417; 29775581; 18560153	PATHWAY: Carbohydrate degradation; glycolysis; pyruvate from D-glyceraldehyde 3-phosphate: step 4/5. {ECO:0000305|PubMed:1369209}.	KW-0002; KW-0007; KW-0024; KW-1003; KW-0963; KW-0903; KW-0238; KW-0324; KW-0379; KW-1017; KW-0456; KW-0460; KW-0472; KW-0479; KW-0539; KW-0597; KW-0617; KW-1185; KW-0678; KW-0804; KW-0805; KW-0832	5.0	GO:0000015; GO:0000122; GO:0000287; GO:0000977; GO:0001222; GO:0001227; GO:0003714; GO:0003723; GO:0004634; GO:0005615; GO:0005634; GO:0005640; GO:0005737; GO:0005829; GO:0005886; GO:0005938; GO:0006096; GO:0009615; GO:0009986; GO:0010756; GO:0016020; GO:0030308; GO:0031430; GO:0042803; GO:0045296; GO:0045892; GO:0045933; GO:0051020; GO:0061621; GO:0070062; GO:1903298; GO:2001171
PPIA_HUMAN	P62937	reviewed	PPIA_HUMAN	Peptidyl-prolyl cis-trans isomerase A (PPIase A) (EC 5.2.1.8) (Cyclophilin A) (Cyclosporin A-binding protein) (Rotamase A) [Cleaved into: Peptidyl-prolyl cis-trans isomerase A, N-terminally processed]	PPIA CYPA	Homo sapiens (Human)	165	3D-structure;Acetylation;Alternative splicing;Apoptosis;Cytoplasm;Direct protein sequencing;Glycoprotein;Host-virus interaction;Isomerase;Isopeptide bond;Nucleus;Phosphoprotein;Reference proteome;Rotamase;Secreted;Ubl conjugation	activation of protein kinase B activity [GO:0032148]; apoptotic process [GO:0006915]; cell adhesion molecule production [GO:0060352]; cellular response to oxidative stress [GO:0034599]; endothelial cell activation [GO:0042118]; leukocyte chemotaxis [GO:0030595]; lipid droplet organization [GO:0034389]; negative regulation of oxidative stress-induced intrinsic apoptotic signaling pathway [GO:19021…	cyclosporin A binding [GO:0016018]; heparan sulfate binding [GO:1904399]; integrin binding [GO:0005178]; peptidyl-prolyl cis-trans isomerase activity [GO:0003755]; RNA binding [GO:0003723]; unfolded protein binding [GO:0051082]; virion binding [GO:0046790]	cytoplasm [GO:0005737]; cytosol [GO:0005829]; extracellular exosome [GO:0070062]; extracellular region [GO:0005576]; extracellular space [GO:0005615]; ficolin-1-rich granule lumen [GO:1904813]; focal adhesion [GO:0005925]; intracellular membrane-bounded organelle [GO:0043231]; membrane [GO:0016020]; nucleus [GO:0005634]; protein-containing complex [GO:0032991]; secretory granule lumen [GO:0034774…	cytoplasm [GO:0005737]; cytosol [GO:0005829]; extracellular exosome [GO:0070062]; extracellular region [GO:0005576]; extracellular space [GO:0005615]; ficolin-1-rich granule lumen [GO:1904813]; focal adhesion [GO:0005925]; intracellular membrane-bounded organelle [GO:0043231]; membrane [GO:0016020]; nucleus [GO:0005634]; protein-containing complex [GO:0032991]; secretory granule lumen [GO:0034774…	SUBCELLULAR LOCATION: Cytoplasm {ECO:0000269|PubMed:26095851}. Secreted {ECO:0000269|PubMed:16527992}. Nucleus {ECO:0000269|PubMed:25678563}. Note=Secretion occurs in response to oxidative stress in vascular smooth muscle through a vesicular secretory pathway that includes Rho GTPase signaling, actin remodeling, and myosin II activation. {ECO:0000269|PubMed:16527992}.	PTM: Acetylation at Lys-125 markedly inhibits catalysis of cis to trans isomerization and stabilizes cis rather than trans forms of the HIV-1 capsid. PPIA acetylation also antagonizes the immunosuppressive effects of cyclosporine by inhibiting the sequential steps of cyclosporine binding and calcineurin inhibition (PubMed:20364129, Ref.12). Acetylation at Lys-125 favors its interaction with TARDB…	3297675; 2197089; 14702039; 19054851; 12853948; 15489334; 7657784; 12665801; 2001362; 8513493; 11353871; 11943775; 14654843; 15130913; 15688292; 16527992; 19413330; 19207730; 19608861; 20147391; 20676357; 20068231; 21269460; 21245143; 21593166; 22223895; 22347431; 22814378; 23180369; 23186163; 24275569; 26095851; 25678563; 25489052; 25944712; 28112733; 30328013; 31063815; 1896075; 1946361; 842150…		KW-0002; KW-0007; KW-0025; KW-0053; KW-0963; KW-0903; KW-0325; KW-0945; KW-0413; KW-1017; KW-0539; KW-0597; KW-1185; KW-0697; KW-0964; KW-0832	5.0	GO:0000413; GO:0001933; GO:0001934; GO:0003723; GO:0003755; GO:0005178; GO:0005576; GO:0005615; GO:0005634; GO:0005737; GO:0005829; GO:0005925; GO:0006457; GO:0006469; GO:0006915; GO:0016018; GO:0016020; GO:0019076; GO:0030168; GO:0030593; GO:0030595; GO:0031982; GO:0032148; GO:0032873; GO:0032991; GO:0034389; GO:0034599; GO:0034774; GO:0035307; GO:0042118; GO:0043231; GO:0043410; GO:0045069; GO:…
COF1_HUMAN	P23528	reviewed	COF1_HUMAN	Cofilin-1 (18 kDa phosphoprotein) (p18) (Cofilin, non-muscle isoform)	CFL1 CFL	Homo sapiens (Human)	166	3D-structure;Acetylation;Actin-binding;Cell membrane;Cell projection;Cytoplasm;Cytoskeleton;Direct protein sequencing;Host-virus interaction;Isopeptide bond;Membrane;Nucleus;Phosphoprotein;Reference proteome;Ubl conjugation	actin cytoskeleton organization [GO:0030036]; actin filament depolymerization [GO:0030042]; actin filament fragmentation [GO:0030043]; actin filament severing [GO:0051014]; cytoskeleton organization [GO:0007010]; establishment of spindle localization [GO:0051293]; mitotic cytokinesis [GO:0000281]; negative regulation of apoptotic process [GO:0043066]; positive regulation by host of viral process …	actin filament binding [GO:0051015]	actin cytoskeleton [GO:0015629]; cytoplasm [GO:0005737]; cytosol [GO:0005829]; extracellular exosome [GO:0070062]; extracellular space [GO:0005615]; focal adhesion [GO:0005925]; growth cone [GO:0030426]; lamellipodium [GO:0030027]; lamellipodium membrane [GO:0031258]; membrane [GO:0016020]; nuclear matrix [GO:0016363]; nucleus [GO:0005634]; ruffle membrane [GO:0032587]; vesicle [GO:0031982]; acti…	actin cytoskeleton [GO:0015629]; cytoplasm [GO:0005737]; cytosol [GO:0005829]; extracellular exosome [GO:0070062]; extracellular space [GO:0005615]; focal adhesion [GO:0005925]; growth cone [GO:0030426]; lamellipodium [GO:0030027]; lamellipodium membrane [GO:0031258]; membrane [GO:0016020]; nuclear matrix [GO:0016363]; nucleus [GO:0005634]; ruffle membrane [GO:0032587]; vesicle [GO:0031982]	SUBCELLULAR LOCATION: Nucleus matrix {ECO:0000269|PubMed:15580268}. Cytoplasm, cytoskeleton {ECO:0000269|PubMed:15580268}. Cell projection, ruffle membrane {ECO:0000269|PubMed:15580268}; Peripheral membrane protein {ECO:0000269|PubMed:15580268}; Cytoplasmic side {ECO:0000269|PubMed:15580268}. Cell projection, lamellipodium membrane {ECO:0000269|PubMed:15580268}; Peripheral membrane protein {ECO:0…	PTM: Inactivated by phosphorylation on Ser-3. Phosphorylated on Ser-3 in resting cells (By similarity). Dephosphorylated by PDXP/chronophin; this restores its activity in promoting actin filament depolymerization. The phosphorylation of Ser-24 may prevent recognition of the nuclear localization signal (By similarity). Phosphorylated via a ARRB1-RAC1-LIMK1-PAK1 cascade upon active ligand stimulati…	2263493; 7552146; 8800436; 14702039; 15489334; 12665801; 8037689; 11812157; 12837278; 14654843; 15592455; 15580268; 17081983; 16548883; 18669648; 19413330; 19369195; 19690332; 19608861; 20068231; 21834987; 21269460; 21406692; 22223895; 22814378; 23186163; 23633677; 24275569; 25944712; 25556234; 28112733; 30550596; 14627701		KW-0002; KW-0007; KW-0009; KW-1003; KW-0966; KW-0963; KW-0206; KW-0903; KW-0945; KW-1017; KW-0472; KW-0539; KW-0597; KW-1185; KW-0832	5.0	GO:0000281; GO:0005615; GO:0005634; GO:0005737; GO:0005829; GO:0005925; GO:0007010; GO:0007266; GO:0009615; GO:0015629; GO:0016020; GO:0016363; GO:0022604; GO:0030027; GO:0030036; GO:0030042; GO:0030043; GO:0030426; GO:0031258; GO:0031982; GO:0032587; GO:0040019; GO:0043066; GO:0044794; GO:0051014; GO:0051015; GO:0051293; GO:0061001; GO:0070062
RL13A_HUMAN	P40429	reviewed	RL13A_HUMAN	60S ribosomal protein L13a (23 kDa highly basic protein) (Large ribosomal subunit protein uL13)	RPL13A	Homo sapiens (Human)	203	3D-structure;Acetylation;Citrullination;Cytoplasm;Direct protein sequencing;Phosphoprotein;Reference proteome;Ribonucleoprotein;Ribosomal protein;Translation regulation	cellular response to type II interferon [GO:0071346]; cytoplasmic translation [GO:0002181]; homeostatic process [GO:0042592]; lung morphogenesis [GO:0060425]; macrophage chemotaxis [GO:0048246]; negative regulation of formation of translation preinitiation complex [GO:1901194]; negative regulation of translation [GO:0017148]; response to lipopolysaccharide [GO:0032496]; translation [GO:0006412]	mRNA binding [GO:0003729]; RNA binding [GO:0003723]; structural constituent of ribosome [GO:0003735]	cytoplasm [GO:0005737]; cytosol [GO:0005829]; cytosolic large ribosomal subunit [GO:0022625]; cytosolic ribosome [GO:0022626]; focal adhesion [GO:0005925]; GAIT complex [GO:0097452]; large ribosomal subunit [GO:0015934]; membrane [GO:0016020]; nucleolus [GO:0005730]; nucleus [GO:0005634]; ribonucleoprotein complex [GO:1990904]; ribosome [GO:0005840]; synapse [GO:0045202]; mRNA binding [GO:0003729…	cytoplasm [GO:0005737]; cytosol [GO:0005829]; cytosolic large ribosomal subunit [GO:0022625]; cytosolic ribosome [GO:0022626]; focal adhesion [GO:0005925]; GAIT complex [GO:0097452]; large ribosomal subunit [GO:0015934]; membrane [GO:0016020]; nucleolus [GO:0005730]; nucleus [GO:0005634]; ribonucleoprotein complex [GO:1990904]; ribosome [GO:0005840]; synapse [GO:0045202]	SUBCELLULAR LOCATION: Cytoplasm {ECO:0000269|PubMed:23636399, ECO:0000305|PubMed:14567916}.	PTM: Phosphorylation at Ser-77 upon interferon-gamma treatment in monocytes involves a DAPK1-DAPK3 kinase cascade and is causing release from the ribosome, association with the GAIT complex and subsequent involvement in transcript-selective translation inhibition. {ECO:0000269|PubMed:14567916, ECO:0000269|PubMed:18995835}.; PTM: Citrullinated by PADI4. {ECO:0000250|UniProtKB:P19253}.	1282492; 10580157; 14702039; 15489334; 14567916; 12962325; 15479637; 17218275; 17921318; 18995835; 19413330; 19608861; 21269460; 23071094; 22223895; 22814378; 24524803; 25489052; 25944712; 23636399; 32669547		KW-0002; KW-0007; KW-0164; KW-0963; KW-0903; KW-0597; KW-1185; KW-0687; KW-0689; KW-0810	5.0	GO:0002181; GO:0003723; GO:0003729; GO:0003735; GO:0005634; GO:0005730; GO:0005737; GO:0005829; GO:0005840; GO:0005925; GO:0006412; GO:0015934; GO:0016020; GO:0017148; GO:0022625; GO:0022626; GO:0032496; GO:0042592; GO:0045202; GO:0048246; GO:0060425; GO:0071346; GO:0097452; GO:1901194; GO:1990904
BIP_HUMAN	P11021	reviewed	BIP_HUMAN	Endoplasmic reticulum chaperone BiP (EC 3.6.4.10) (78 kDa glucose-regulated protein) (GRP-78) (Binding-immunoglobulin protein) (BiP) (Heat shock protein 70 family protein 5) (HSP70 family protein 5) (Heat shock protein family A member 5) (Immunoglobulin heavy chain-binding protein)	HSPA5 GRP78	Homo sapiens (Human)	654	3D-structure;Acetylation;ATP-binding;Chaperone;Cytoplasm;Direct protein sequencing;Endoplasmic reticulum;Host-virus interaction;Hydrolase;Isopeptide bond;Methylation;Nitration;Nucleotide-binding;Phosphoprotein;Reference proteome;Signal;Ubl conjugation	cellular response to antibiotic [GO:0071236]; cellular response to calcium ion [GO:0071277]; cellular response to cAMP [GO:0071320]; cellular response to gamma radiation [GO:0071480]; cellular response to glucose starvation [GO:0042149]; cellular response to interleukin-4 [GO:0071353]; cellular response to manganese ion [GO:0071287]; cellular response to nerve growth factor stimulus [GO:1990090];…	ATP binding [GO:0005524]; ATP hydrolysis activity [GO:0016887]; ATP-dependent protein folding chaperone [GO:0140662]; cadherin binding [GO:0045296]; calcium ion binding [GO:0005509]; chaperone binding [GO:0051087]; enzyme binding [GO:0019899]; heat shock protein binding [GO:0031072]; misfolded protein binding [GO:0051787]; protein domain specific binding [GO:0019904]; protein folding chaperone [G…	cell surface [GO:0009986]; cytoplasm [GO:0005737]; cytosol [GO:0005829]; endoplasmic reticulum [GO:0005783]; endoplasmic reticulum chaperone complex [GO:0034663]; endoplasmic reticulum lumen [GO:0005788]; endoplasmic reticulum membrane [GO:0005789]; endoplasmic reticulum-Golgi intermediate compartment [GO:0005793]; extracellular exosome [GO:0070062]; focal adhesion [GO:0005925]; intracellular mem…	cell surface [GO:0009986]; cytoplasm [GO:0005737]; cytosol [GO:0005829]; endoplasmic reticulum [GO:0005783]; endoplasmic reticulum chaperone complex [GO:0034663]; endoplasmic reticulum lumen [GO:0005788]; endoplasmic reticulum membrane [GO:0005789]; endoplasmic reticulum-Golgi intermediate compartment [GO:0005793]; extracellular exosome [GO:0070062]; focal adhesion [GO:0005925]; intracellular mem…	SUBCELLULAR LOCATION: Endoplasmic reticulum lumen {ECO:0000269|PubMed:21080038, ECO:0000269|PubMed:21289099, ECO:0000269|PubMed:23990668, ECO:0000269|PubMed:29497057}. Melanosome {ECO:0000269|PubMed:12643545}. Cytoplasm {ECO:0000250|UniProtKB:P20029}. Cell surface {ECO:0000269|PubMed:15098107, ECO:0000269|PubMed:20484814, ECO:0000269|PubMed:24355926, ECO:0000269|PubMed:27159390, ECO:0000269|PubMe…	PTM: AMPylated by FICD (PubMed:25601083). In unstressed cells, AMPylation at Thr-518 by FICD inactivates the chaperome activity: AMPylated form is locked in a relatively inert state and only weakly stimulated by J domain-containing proteins (By similarity). In response to endoplasmic reticulum stress, de-AMPylation by the same protein, FICD, restores the chaperone activity (By similarity). {ECO:0…	2840249; 15164053; 15489334; 1480470; 11160188; 9150946; 2294010; 9150948; 1550958; 20068231; 21269460; 21289099; 23349634; 12475965; 12699405; 12411443; 12643545; 15098107; 18621045; 17081065; 18502753; 18264092; 19538957; 20484814; 21080038; 22637475; 22905912; 23921388; 23990668; 23769672; 22689054; 24355926; 24275569; 24129315; 25218447; 25114211; 26045166; 25601083; 25755297; 25944712; 26657…		KW-0002; KW-0007; KW-0067; KW-0143; KW-0963; KW-0903; KW-0256; KW-0945; KW-0378; KW-1017; KW-0488; KW-0944; KW-0547; KW-0597; KW-1185; KW-0732; KW-0832	5.0	GO:0001554; GO:0005509; GO:0005524; GO:0005634; GO:0005737; GO:0005739; GO:0005783; GO:0005788; GO:0005789; GO:0005790; GO:0005793; GO:0005829; GO:0005886; GO:0005925; GO:0006983; GO:0009986; GO:0010976; GO:0016020; GO:0016887; GO:0019899; GO:0019904; GO:0021589; GO:0021680; GO:0021762; GO:0030182; GO:0030335; GO:0030433; GO:0030496; GO:0030512; GO:0030968; GO:0031072; GO:0031204; GO:0031333; GO:…
PRDX3_HUMAN	P30048	reviewed	PRDX3_HUMAN	Thioredoxin-dependent peroxide reductase, mitochondrial (EC 1.11.1.24) (Antioxidant protein 1) (AOP-1) (HBC189) (Peroxiredoxin III) (Prx-III) (Peroxiredoxin-3) (Protein MER5 homolog) (Thioredoxin-dependent peroxiredoxin 3)	PRDX3 AOP1	Homo sapiens (Human)	256	3D-structure;Acetylation;Alternative splicing;Antioxidant;Corneal dystrophy;Cytoplasm;Direct protein sequencing;Disease variant;Disulfide bond;Endosome;Lipoprotein;Mitochondrion;Neurodegeneration;Oxidoreductase;Palmitate;Peroxidase;Phosphoprotein;Redox-active center;Reference proteome;Transit peptide	cell redox homeostasis [GO:0045454]; cellular response to oxidative stress [GO:0034599]; cellular response to reactive oxygen species [GO:0034614]; hydrogen peroxide catabolic process [GO:0042744]; maternal placenta development [GO:0001893]; mitochondrion organization [GO:0007005]; myeloid cell differentiation [GO:0030099]; negative regulation of apoptotic process [GO:0043066]; negative regulatio…	alkyl hydroperoxide reductase activity [GO:0008785]; cysteine-type endopeptidase inhibitor activity involved in apoptotic process [GO:0043027]; identical protein binding [GO:0042802]; kinase binding [GO:0019900]; protein C-terminus binding [GO:0008022]; protein kinase binding [GO:0019901]; thioredoxin peroxidase activity [GO:0008379]	cytoplasm [GO:0005737]; cytosol [GO:0005829]; early endosome [GO:0005769]; mitochondrial matrix [GO:0005759]; mitochondrion [GO:0005739]; protein-containing complex [GO:0032991]; alkyl hydroperoxide reductase activity [GO:0008785]; cysteine-type endopeptidase inhibitor activity involved in apoptotic process [GO:0043027]; identical protein binding [GO:0042802]; kinase binding [GO:0019900]; protein…	cytoplasm [GO:0005737]; cytosol [GO:0005829]; early endosome [GO:0005769]; mitochondrial matrix [GO:0005759]; mitochondrion [GO:0005739]; protein-containing complex [GO:0032991]	SUBCELLULAR LOCATION: Mitochondrion {ECO:0000269|PubMed:33889951}. Cytoplasm {ECO:0000305|PubMed:12492477}. Early endosome {ECO:0000269|PubMed:15750338}. Note=Localizes to early endosomes in a RPS6KC1-dependent manner. {ECO:0000269|PubMed:15750338}.	PTM: Phosphorylated by LRRK2; phosphorylation reduces perodixase activity. {ECO:0000269|PubMed:21850687}.; PTM: The enzyme can be inactivated by further oxidation of the cysteine sulfenic acid (C(P)-SOH) to sulphinic acid (C(P)-SO2H) and sulphonic acid (C(P)-SO3H) instead of its condensation to a disulfide bond. {ECO:0000269|PubMed:12059788}.; PTM: S-palmitoylated. {ECO:0000250|UniProtKB:P20108}.	7733872; 14702039; 15164054; 15489334; 1286669; 12059788; 12492477; 15750338; 17707404; 19462976; 19608861; 20873783; 21269460; 21850687; 24275569; 25944712; 27238969; 29438714; 31782998; 33889951; 34369396		KW-0002; KW-0007; KW-0025; KW-0049; KW-1212; KW-0963; KW-0903; KW-0225; KW-1015; KW-0967; KW-0449; KW-0496; KW-0523; KW-0560; KW-0564; KW-0575; KW-0597; KW-0676; KW-1185; KW-0809	5.0	GO:0001893; GO:0005737; GO:0005739; GO:0005759; GO:0005769; GO:0005829; GO:0006979; GO:0007005; GO:0008022; GO:0008284; GO:0008379; GO:0008785; GO:0018171; GO:0019900; GO:0019901; GO:0030099; GO:0032496; GO:0032991; GO:0033673; GO:0034599; GO:0034614; GO:0042542; GO:0042744; GO:0042802; GO:0043027; GO:0043066; GO:0045454; GO:0051092; GO:0051881
VIME_HUMAN	P08670	reviewed	VIME_HUMAN	Vimentin	VIM	Homo sapiens (Human)	466	3D-structure;Acetylation;Cataract;Cell membrane;Coiled coil;Cytoplasm;Cytoskeleton;Direct protein sequencing;Disease variant;Glycoprotein;Host-virus interaction;Intermediate filament;Isopeptide bond;Membrane;Nucleus;Phosphoprotein;Reference proteome;S-nitrosylation;Ubl conjugation	astrocyte development [GO:0014002]; Bergmann glial cell differentiation [GO:0060020]; cellular response to lipopolysaccharide [GO:0071222]; cellular response to muramyl dipeptide [GO:0071225]; cellular response to type II interferon [GO:0071346]; intermediate filament organization [GO:0045109]; lens fiber cell development [GO:0070307]; negative regulation of neuron projection development [GO:0010…	double-stranded RNA binding [GO:0003725]; identical protein binding [GO:0042802]; keratin filament binding [GO:1990254]; molecular adaptor activity [GO:0060090]; protein domain specific binding [GO:0019904]; scaffold protein binding [GO:0097110]; structural constituent of cytoskeleton [GO:0005200]; structural constituent of eye lens [GO:0005212]	axon [GO:0030424]; cell leading edge [GO:0031252]; cytoplasm [GO:0005737]; cytoskeleton [GO:0005856]; cytosol [GO:0005829]; extracellular exosome [GO:0070062]; focal adhesion [GO:0005925]; intermediate filament [GO:0005882]; intermediate filament cytoskeleton [GO:0045111]; microtubule organizing center [GO:0005815]; nuclear matrix [GO:0016363]; peroxisome [GO:0005777]; phagocytic vesicle [GO:0045…	axon [GO:0030424]; cell leading edge [GO:0031252]; cytoplasm [GO:0005737]; cytoskeleton [GO:0005856]; cytosol [GO:0005829]; extracellular exosome [GO:0070062]; focal adhesion [GO:0005925]; intermediate filament [GO:0005882]; intermediate filament cytoskeleton [GO:0045111]; microtubule organizing center [GO:0005815]; nuclear matrix [GO:0016363]; peroxisome [GO:0005777]; phagocytic vesicle [GO:0045…	SUBCELLULAR LOCATION: Cytoplasm {ECO:0000269|PubMed:21465480, ECO:0000269|PubMed:29496907}. Cytoplasm, cytoskeleton {ECO:0000269|PubMed:18408015, ECO:0000269|PubMed:29496907}. Nucleus matrix {ECO:0000250|UniProtKB:P31000}. Cell membrane {ECO:0000250|UniProtKB:P20152}.	PTM: Filament disassembly during mitosis is promoted by phosphorylation at Ser-55 as well as by nestin (By similarity). One of the most prominent phosphoproteins in various cells of mesenchymal origin. Phosphorylation is enhanced during cell division, at which time vimentin filaments are significantly reorganized. Phosphorylation by PKN1 inhibits the formation of filaments. Phosphorylated at Ser-…	3467175; 2251132; 14996095; 14702039; 15164054; 15489334; 2472876; 9150946; 3371665; 2323579; 9175763; 10852826; 12458200; 14654843; 14762106; 15592455; 15846844; 17081983; 16923132; 16964243; 16361107; 17924679; 17505058; 18811945; 18408015; 18827015; 18220336; 18691976; 18669648; 19413330; 19270731; 30707744; 19690332; 19608861; 20068230; 20068231; 21269460; 21746880; 21406692; 21465480; 229059…		KW-0002; KW-0007; KW-0898; KW-1003; KW-0175; KW-0963; KW-0206; KW-0903; KW-0225; KW-0325; KW-0945; KW-0403; KW-1017; KW-0472; KW-0539; KW-0597; KW-1185; KW-0702; KW-0832	5.0	GO:0003725; GO:0005200; GO:0005212; GO:0005737; GO:0005777; GO:0005815; GO:0005829; GO:0005844; GO:0005856; GO:0005882; GO:0005886; GO:0005925; GO:0010977; GO:0014002; GO:0016363; GO:0019904; GO:0030424; GO:0031175; GO:0031252; GO:0032967; GO:0042802; GO:0043488; GO:0045109; GO:0045111; GO:0045335; GO:0045727; GO:0060020; GO:0060090; GO:0060395; GO:0070062; GO:0070307; GO:0071222; GO:0071225; GO:…
LMNB2_HUMAN	Q03252	reviewed	LMNB2_HUMAN	Lamin-B2	LMNB2 LMN2	Homo sapiens (Human)	620	3D-structure;Acetylation;Coiled coil;Direct protein sequencing;Disease variant;Epilepsy;Intellectual disability;Intermediate filament;Isopeptide bond;Lipoprotein;Methylation;Neurodegeneration;Nucleus;Phosphoprotein;Prenylation;Primary microcephaly;Reference proteome;Ubl conjugation	heterochromatin formation [GO:0031507]; nuclear envelope organization [GO:0006998]; nuclear migration [GO:0007097]; nuclear pore localization [GO:0051664]; protein localization to nuclear envelope [GO:0090435]	identical protein binding [GO:0042802]; structural constituent of cytoskeleton [GO:0005200]	intermediate filament [GO:0005882]; nuclear envelope [GO:0005635]; nuclear lamina [GO:0005652]; nuclear membrane [GO:0031965]; identical protein binding [GO:0042802]; structural constituent of cytoskeleton [GO:0005200]; heterochromatin formation [GO:0031507]; nuclear envelope organization [GO:0006998]; nuclear migration [GO:0007097]; nuclear pore localization [GO:0051664]; protein localization to…	intermediate filament [GO:0005882]; nuclear envelope [GO:0005635]; nuclear lamina [GO:0005652]; nuclear membrane [GO:0031965]	SUBCELLULAR LOCATION: Nucleus lamina {ECO:0000305|PubMed:33033404}.	PTM: B-type lamins undergo a series of modifications, such as farnesylation and phosphorylation. Increased phosphorylation of the lamins occurs before envelope disintegration and probably plays a role in regulating lamin associations.	15057824; 15489334; 1630457; 17081983; 18220336; 19367720; 18691976; 18669648; 19413330; 19690332; 19608861; 20068231; 21269460; 21406692; 23186163; 24275569; 25755297; 25944712; 28112733; 33033404; 16826530; 16959974; 22768673; 25954030; 27535533		KW-0002; KW-0007; KW-0175; KW-0903; KW-0225; KW-0887; KW-0991; KW-0403; KW-1017; KW-0449; KW-0488; KW-0523; KW-0539; KW-0597; KW-0636; KW-0905; KW-1185; KW-0832	5.0	GO:0005200; GO:0005635; GO:0005652; GO:0005882; GO:0006998; GO:0007097; GO:0031507; GO:0031965; GO:0042802; GO:0051664; GO:0090435
RS2_HUMAN	P15880	reviewed	RS2_HUMAN	40S ribosomal protein S2 (40S ribosomal protein S4) (Protein LLRep3) (Small ribosomal subunit protein uS5)	RPS2 RPS4	Homo sapiens (Human)	293	3D-structure;Acetylation;Citrullination;Direct protein sequencing;Isopeptide bond;Phosphoprotein;Reference proteome;Repeat;Ribonucleoprotein;Ribosomal protein;Ubl conjugation	cytoplasmic translation [GO:0002181]; positive regulation of ubiquitin-protein transferase activity [GO:0051443]; translation [GO:0006412]	cadherin binding [GO:0045296]; enzyme binding [GO:0019899]; fibroblast growth factor binding [GO:0017134]; mRNA binding [GO:0003729]; RNA binding [GO:0003723]; structural constituent of ribosome [GO:0003735]	cytoplasm [GO:0005737]; cytosol [GO:0005829]; cytosolic ribosome [GO:0022626]; cytosolic small ribosomal subunit [GO:0022627]; extracellular exosome [GO:0070062]; focal adhesion [GO:0005925]; membrane [GO:0016020]; nucleoplasm [GO:0005654]; nucleus [GO:0005634]; cadherin binding [GO:0045296]; enzyme binding [GO:0019899]; fibroblast growth factor binding [GO:0017134]; mRNA binding [GO:0003729]; RN…	cytoplasm [GO:0005737]; cytosol [GO:0005829]; cytosolic ribosome [GO:0022626]; cytosolic small ribosomal subunit [GO:0022627]; extracellular exosome [GO:0070062]; focal adhesion [GO:0005925]; membrane [GO:0016020]; nucleoplasm [GO:0005654]; nucleus [GO:0005634]		PTM: Citrullinated by PADI4 in the Arg/Gly-rich region. {ECO:0000269|PubMed:21584310}.; PTM: Asymmetric arginine dimethylation by PRMT3 occurs at multiple sites in the Arg/Gly-rich region.	2308862; 14702039; 15489334; 8706699; 14654843; 15473865; 18669648; 19690332; 19608861; 20068231; 21269460; 21584310; 22814378; 23186163; 24524803; 24275569; 25114211; 25944712; 28132843; 28112733; 23636399; 30530495		KW-0002; KW-0007; KW-0164; KW-0903; KW-1017; KW-0597; KW-1185; KW-0677; KW-0687; KW-0689; KW-0832	5.0	GO:0002181; GO:0003723; GO:0003729; GO:0003735; GO:0005634; GO:0005654; GO:0005737; GO:0005829; GO:0005925; GO:0006412; GO:0016020; GO:0017134; GO:0019899; GO:0022626; GO:0022627; GO:0045296; GO:0051443; GO:0070062
TLN1_HUMAN	Q9Y490	reviewed	TLN1_HUMAN	Talin-1	TLN1 KIAA1027 TLN	Homo sapiens (Human)	2541	3D-structure;Acetylation;Cell junction;Cell membrane;Cell projection;Cytoplasm;Cytoskeleton;Direct protein sequencing;Host-virus interaction;Membrane;Phosphoprotein;Reference proteome	cell-cell adhesion [GO:0098609]; cell-cell junction assembly [GO:0007043]; cell-substrate junction assembly [GO:0007044]; cortical actin cytoskeleton organization [GO:0030866]; integrin activation [GO:0033622]; integrin-mediated signaling pathway [GO:0007229]; platelet aggregation [GO:0070527]; regulation of focal adhesion assembly [GO:0051893]	actin filament binding [GO:0051015]; cadherin binding [GO:0045296]; integrin binding [GO:0005178]; LIM domain binding [GO:0030274]; phosphatidylinositol binding [GO:0035091]; phosphatidylserine binding [GO:0001786]; structural constituent of cytoskeleton [GO:0005200]; vinculin binding [GO:0017166]	adherens junction [GO:0005912]; cell surface [GO:0009986]; cytoskeleton [GO:0005856]; cytosol [GO:0005829]; extracellular exosome [GO:0070062]; extracellular region [GO:0005576]; focal adhesion [GO:0005925]; plasma membrane [GO:0005886]; ruffle [GO:0001726]; ruffle membrane [GO:0032587]; actin filament binding [GO:0051015]; cadherin binding [GO:0045296]; integrin binding [GO:0005178]; LIM domain …	adherens junction [GO:0005912]; cell surface [GO:0009986]; cytoskeleton [GO:0005856]; cytosol [GO:0005829]; extracellular exosome [GO:0070062]; extracellular region [GO:0005576]; focal adhesion [GO:0005925]; plasma membrane [GO:0005886]; ruffle [GO:0001726]; ruffle membrane [GO:0032587]	SUBCELLULAR LOCATION: Cell projection, ruffle membrane {ECO:0000250}; Peripheral membrane protein {ECO:0000250}; Cytoplasmic side {ECO:0000250}. Cytoplasm, cytoskeleton {ECO:0000250}. Cell surface {ECO:0000250|UniProtKB:P26039}. Cell junction, focal adhesion {ECO:0000250|UniProtKB:P26039}. Note=Colocalizes with LAYN at the membrane ruffles. Localized preferentially in focal adhesions than fibrill…		10610730; 10470851; 12168954; 15164053; 15489334; 10320340; 12422220; 12473654; 17081983; 18342854; 18088087; 18669648; 19690332; 19608861; 20068231; 21269460; 21768292; 21406692; 23186163; 25121749; 24275569; 25944712; 27895300; 29069646; 15070891		KW-0002; KW-0007; KW-0965; KW-1003; KW-0966; KW-0963; KW-0206; KW-0903; KW-0945; KW-0472; KW-0597; KW-1185	5.0	GO:0001726; GO:0001786; GO:0005178; GO:0005200; GO:0005576; GO:0005829; GO:0005856; GO:0005886; GO:0005912; GO:0005925; GO:0007043; GO:0007044; GO:0007229; GO:0009986; GO:0017166; GO:0030274; GO:0030866; GO:0032587; GO:0033622; GO:0035091; GO:0045296; GO:0051015; GO:0051893; GO:0070062; GO:0070527; GO:0098609
U2AF2_HUMAN	P26368	reviewed	U2AF2_HUMAN	Splicing factor U2AF 65 kDa subunit (U2 auxiliary factor 65 kDa subunit) (hU2AF(65)) (hU2AF65) (U2 snRNP auxiliary factor large subunit)	U2AF2 U2AF65	Homo sapiens (Human)	475	3D-structure;Acetylation;Alternative splicing;Direct protein sequencing;Hydroxylation;Isopeptide bond;mRNA processing;mRNA splicing;Nucleus;Phosphoprotein;Reference proteome;Repeat;Repressor;RNA-binding;Spliceosome;Ubl conjugation	mRNA processing [GO:0006397]; mRNA splicing, via spliceosome [GO:0000398]; negative regulation of mRNA splicing, via spliceosome [GO:0048025]; negative regulation of protein ubiquitination [GO:0031397]; positive regulation of RNA splicing [GO:0033120]	C2H2 zinc finger domain binding [GO:0070742]; enzyme binding [GO:0019899]; molecular function inhibitor activity [GO:0140678]; poly-pyrimidine tract binding [GO:0008187]; pre-mRNA 3'-splice site binding [GO:0030628]; RNA binding [GO:0003723]	commitment complex [GO:0000243]; nuclear speck [GO:0016607]; nucleoplasm [GO:0005654]; nucleus [GO:0005634]; spliceosomal complex [GO:0005681]; U2-type prespliceosome [GO:0071004]; U2AF complex [GO:0089701]; C2H2 zinc finger domain binding [GO:0070742]; enzyme binding [GO:0019899]; molecular function inhibitor activity [GO:0140678]; poly-pyrimidine tract binding [GO:0008187]; pre-mRNA 3'-splice s…	commitment complex [GO:0000243]; nuclear speck [GO:0016607]; nucleoplasm [GO:0005654]; nucleus [GO:0005634]; spliceosomal complex [GO:0005681]; U2-type prespliceosome [GO:0071004]; U2AF complex [GO:0089701]	SUBCELLULAR LOCATION: Nucleus.	PTM: Lysyl-hydroxylation at Lys-15 and Lys-276 affects the mRNA splicing activity of the protein, leading to regulate some, but not all, alternative splicing events. {ECO:0000269|PubMed:19574390}.	1538748; 15489334; 12176931; 9237760; 9447963; 10449420; 14654843; 15009664; 17081983; 17024186; 17589525; 18669648; 19413330; 19641227; 19470458; 19690332; 19608861; 19574390; 20068231; 21269460; 21460037; 21536736; 21406692; 22223895; 22814378; 23186163; 24275569; 25218447; 27720643; 28112733; 10449418; 12718882; 11551507		KW-0002; KW-0007; KW-0025; KW-0903; KW-0379; KW-1017; KW-0507; KW-0508; KW-0539; KW-0597; KW-1185; KW-0677; KW-0678; KW-0694; KW-0747; KW-0832	5.0	GO:0000243; GO:0000398; GO:0003723; GO:0005634; GO:0005654; GO:0005681; GO:0006397; GO:0008187; GO:0016607; GO:0019899; GO:0030628; GO:0031397; GO:0033120; GO:0048025; GO:0070742; GO:0071004; GO:0089701; GO:0140678
DHE3_HUMAN	P00367	reviewed	DHE3_HUMAN	Glutamate dehydrogenase 1, mitochondrial (GDH 1) (EC 1.4.1.3)	GLUD1 GLUD	Homo sapiens (Human)	558	3D-structure;Acetylation;ADP-ribosylation;Alternative splicing;ATP-binding;Direct protein sequencing;Disease variant;Endoplasmic reticulum;GTP-binding;Hydroxylation;Mitochondrion;NADP;Nucleotide-binding;Oxidoreductase;Phosphoprotein;Reference proteome;Transit peptide	glutamate biosynthetic process [GO:0006537]; glutamate catabolic process [GO:0006538]; glutamine metabolic process [GO:0006541]; positive regulation of insulin secretion [GO:0032024]; substantia nigra development [GO:0021762]; tricarboxylic acid metabolic process [GO:0072350]	ADP binding [GO:0043531]; ATP binding [GO:0005524]; glutamate dehydrogenase (NAD+) activity [GO:0004352]; glutamate dehydrogenase (NADP+) activity [GO:0004354]; glutamate dehydrogenase [NAD(P)+] activity [GO:0004353]; GTP binding [GO:0005525]; identical protein binding [GO:0042802]; leucine binding [GO:0070728]; NAD+ binding [GO:0070403]	cytoplasm [GO:0005737]; endoplasmic reticulum [GO:0005783]; mitochondrial matrix [GO:0005759]; mitochondrion [GO:0005739]; ADP binding [GO:0043531]; ATP binding [GO:0005524]; glutamate dehydrogenase (NAD+) activity [GO:0004352]; glutamate dehydrogenase (NADP+) activity [GO:0004354]; glutamate dehydrogenase [NAD(P)+] activity [GO:0004353]; GTP binding [GO:0005525]; identical protein binding [GO:00…	cytoplasm [GO:0005737]; endoplasmic reticulum [GO:0005783]; mitochondrial matrix [GO:0005759]; mitochondrion [GO:0005739]	SUBCELLULAR LOCATION: Mitochondrion {ECO:0000269|PubMed:19448744}. Endoplasmic reticulum {ECO:0000269|PubMed:19448744}. Note=Mostly translocates into the mitochondria, only a small amount of the protein localizes to the endoplasmic reticulum. {ECO:0000269|PubMed:19448744}.	PTM: ADP-ribosylated by SIRT4, leading to inactivate glutamate dehydrogenase activity (PubMed:16959573). Stoichiometry shows that ADP-ribosylation occurs in one subunit per catalytically active homohexamer (PubMed:16023112). {ECO:0000269|PubMed:16023112, ECO:0000269|PubMed:16959573}.	3426581; 3377777; 3399399; 3368458; 8486350; 14702039; 15164054; 15489334; 429360; 1286669; 3585334; 8314555; 11032875; 16023112; 19448744; 19608861; 21269460; 24275569; 25944712; 11254391; 11903050; 16959573; 29192674; 12054821; 12653548; 9571255; 10636977; 11214910; 11297618		KW-0002; KW-0007; KW-0013; KW-0025; KW-0067; KW-0903; KW-0225; KW-0256; KW-0342; KW-0379; KW-0496; KW-0521; KW-0547; KW-0560; KW-0597; KW-1185; KW-0809	5.0	GO:0004352; GO:0004353; GO:0004354; GO:0005524; GO:0005525; GO:0005737; GO:0005739; GO:0005759; GO:0005783; GO:0006537; GO:0006538; GO:0006541; GO:0021762; GO:0032024; GO:0042802; GO:0043531; GO:0070403; GO:0070728; GO:0072350
RL3_HUMAN	P39023	reviewed	RL3_HUMAN	60S ribosomal protein L3 (HIV-1 TAR RNA-binding protein B) (TARBP-B) (Large ribosomal subunit protein uL3)	RPL3 OK/SW-cl.32	Homo sapiens (Human)	403	3D-structure;Acetylation;Cytoplasm;Direct protein sequencing;Isopeptide bond;Methylation;Nucleus;Phosphoprotein;Reference proteome;Ribonucleoprotein;Ribosomal protein;Ubl conjugation	cellular response to interleukin-4 [GO:0071353]; cytoplasmic translation [GO:0002181]; translation [GO:0006412]	5S rRNA binding [GO:0008097]; RNA binding [GO:0003723]; structural constituent of ribosome [GO:0003735]	cytoplasm [GO:0005737]; cytosol [GO:0005829]; cytosolic large ribosomal subunit [GO:0022625]; cytosolic ribosome [GO:0022626]; extracellular exosome [GO:0070062]; focal adhesion [GO:0005925]; nucleolus [GO:0005730]; nucleus [GO:0005634]; protein-containing complex [GO:0032991]; synapse [GO:0045202]; 5S rRNA binding [GO:0008097]; RNA binding [GO:0003723]; structural constituent of ribosome [GO:000…	cytoplasm [GO:0005737]; cytosol [GO:0005829]; cytosolic large ribosomal subunit [GO:0022625]; cytosolic ribosome [GO:0022626]; extracellular exosome [GO:0070062]; focal adhesion [GO:0005925]; nucleolus [GO:0005730]; nucleus [GO:0005634]; protein-containing complex [GO:0032991]; synapse [GO:0045202]	SUBCELLULAR LOCATION: Nucleus, nucleolus {ECO:0000269|PubMed:16963496}. Cytoplasm {ECO:0000269|PubMed:16963496, ECO:0000269|PubMed:23636399}.	PTM: Constitutively monomethylated at His-245 by METTL18 (PubMed:23349634, PubMed:33693809, PubMed:35674491). Methylation at His-245 regulates translation elongation by slowing ribosome traversal on tyrosine codons: slower elongation provides enough time for proper folding of synthesized proteins and prevents cellular aggregation of tyrosine-rich proteins (PubMed:35674491). It is not required for…	15461802; 14702039; 10591208; 15489334; 7576925; 9582194; 12962325; 14654843; 16963496; 18669648; 19369195; 19608861; 20068231; 21269460; 21406692; 23186163; 23349634; 24524803; 24275569; 25114211; 25772364; 26100019; 25944712; 28112733; 33693809; 35674491; 23636399; 32669547; 22431104		KW-0002; KW-0007; KW-0963; KW-0903; KW-1017; KW-0488; KW-0539; KW-0597; KW-1185; KW-0687; KW-0689; KW-0832	5.0	GO:0002181; GO:0003723; GO:0003735; GO:0005634; GO:0005730; GO:0005737; GO:0005829; GO:0005925; GO:0006412; GO:0008097; GO:0022625; GO:0022626; GO:0032991; GO:0045202; GO:0070062; GO:0071353
PDIA3_HUMAN	P30101	reviewed	PDIA3_HUMAN	Protein disulfide-isomerase A3 (EC 5.3.4.1) (58 kDa glucose-regulated protein) (58 kDa microsomal protein) (p58) (Disulfide isomerase ER-60) (Endoplasmic reticulum resident protein 57) (ER protein 57) (ERp57) (Endoplasmic reticulum resident protein 60) (ER protein 60) (ERp60)	PDIA3 ERP57 ERP60 GRP58	Homo sapiens (Human)	505	3D-structure;Acetylation;Direct protein sequencing;Disulfide bond;Endoplasmic reticulum;Isomerase;Methylation;Phosphoprotein;Redox-active center;Reference proteome;Repeat;Signal	cellular response to interleukin-7 [GO:0098761]; extrinsic apoptotic signaling pathway [GO:0097191]; peptide antigen assembly with MHC class I protein complex [GO:0002502]; positive regulation of extrinsic apoptotic signaling pathway [GO:2001238]; protein folding [GO:0006457]; protein folding in endoplasmic reticulum [GO:0034975]; response to endoplasmic reticulum stress [GO:0034976]	cysteine-type endopeptidase activity [GO:0004197]; disulfide oxidoreductase activity [GO:0015036]; identical protein binding [GO:0042802]; phospholipase C activity [GO:0004629]; protein disulfide isomerase activity [GO:0003756]; protein-disulfide reductase activity [GO:0015035]; RNA binding [GO:0003723]	cell surface [GO:0009986]; endoplasmic reticulum [GO:0005783]; endoplasmic reticulum lumen [GO:0005788]; extracellular exosome [GO:0070062]; extracellular space [GO:0005615]; focal adhesion [GO:0005925]; melanosome [GO:0042470]; MHC class I peptide loading complex [GO:0042824]; nucleus [GO:0005634]; phagocytic vesicle [GO:0045335]; recycling endosome membrane [GO:0055038]; Tapasin-ERp57 complex […	cell surface [GO:0009986]; endoplasmic reticulum [GO:0005783]; endoplasmic reticulum lumen [GO:0005788]; extracellular exosome [GO:0070062]; extracellular space [GO:0005615]; focal adhesion [GO:0005925]; melanosome [GO:0042470]; MHC class I peptide loading complex [GO:0042824]; nucleus [GO:0005634]; phagocytic vesicle [GO:0045335]; recycling endosome membrane [GO:0055038]; Tapasin-ERp57 complex […	SUBCELLULAR LOCATION: Endoplasmic reticulum {ECO:0000269|PubMed:23826168}. Endoplasmic reticulum lumen {ECO:0000250}. Melanosome {ECO:0000269|PubMed:12643545, ECO:0000269|PubMed:17081065}. Note=Identified by mass spectrometry in melanosome fractions from stage I to stage IV (PubMed:12643545). {ECO:0000269|PubMed:12643545}.		7945384; 7487104; 8687406; 8624847; 9205111; 9399589; 15489334; 9150948; 12665801; 1286669; 9150946; 1286667; 11840567; 12643545; 16940051; 17081065; 19690332; 20400973; 21269460; 22905912; 24188822; 23826168; 24275569; 24129315; 25944712; 27897272; 16258833; 16905107; 19119025		KW-0002; KW-0007; KW-0903; KW-1015; KW-0256; KW-0413; KW-0488; KW-0597; KW-0676; KW-1185; KW-0677; KW-0732	5.0	GO:0002502; GO:0003723; GO:0003756; GO:0004197; GO:0004629; GO:0005615; GO:0005634; GO:0005783; GO:0005788; GO:0005925; GO:0006457; GO:0009986; GO:0015035; GO:0015036; GO:0034975; GO:0034976; GO:0042470; GO:0042802; GO:0042824; GO:0045335; GO:0055038; GO:0061779; GO:0070062; GO:0097191; GO:0098761; GO:2001238
ATX10_HUMAN	Q9UBB4	reviewed	ATX10_HUMAN	Ataxin-10 (Brain protein E46 homolog) (Spinocerebellar ataxia type 10 protein)	ATXN10 SCA10	Homo sapiens (Human)	475	Alternative splicing;Ciliopathy;Cytoplasm;Methylation;Neurodegeneration;Phosphoprotein;Reference proteome;Spinocerebellar ataxia	cilium assembly [GO:0060271]; nervous system development [GO:0007399]; neuron projection development [GO:0031175]		cytoplasm [GO:0005737]; cytosol [GO:0005829]; dendrite [GO:0030425]; extracellular space [GO:0005615]; membrane [GO:0016020]; neuronal cell body [GO:0043025]; perinuclear region of cytoplasm [GO:0048471]; plasma membrane [GO:0005886]; cilium assembly [GO:0060271]; nervous system development [GO:0007399]; neuron projection development [GO:0031175]	cytoplasm [GO:0005737]; cytosol [GO:0005829]; dendrite [GO:0030425]; extracellular space [GO:0005615]; membrane [GO:0016020]; neuronal cell body [GO:0043025]; perinuclear region of cytoplasm [GO:0048471]; plasma membrane [GO:0005886]	SUBCELLULAR LOCATION: Cytoplasm, perinuclear region {ECO:0000269|PubMed:16498633}.		11230166; 10931946; 15461802; 14702039; 10591208; 15489334; 15201271; 16498633; 11017075; 20068231; 21269460; 21565611; 23186163; 24275569		KW-0025; KW-1186; KW-0963; KW-0488; KW-0523; KW-0597; KW-1185; KW-0950	5.0	GO:0005615; GO:0005737; GO:0005829; GO:0005886; GO:0007399; GO:0016020; GO:0030425; GO:0031175; GO:0043025; GO:0048471; GO:0060271
KIF2A_HUMAN	O00139	reviewed	KIF2A_HUMAN	Kinesin-like protein KIF2A (Kinesin-2) (hK2)	KIF2A KIF2 KNS2	Homo sapiens (Human)	706	3D-structure;Acetylation;Alternative splicing;ATP-binding;Cell cycle;Cell division;Coiled coil;Cytoplasm;Cytoskeleton;Developmental protein;Differentiation;Disease variant;Lissencephaly;Microtubule;Mitosis;Motor protein;Neurogenesis;Nucleotide-binding;Phosphoprotein;Reference proteome	cell differentiation [GO:0030154]; cell division [GO:0051301]; microtubule cytoskeleton organization [GO:0000226]; microtubule depolymerization [GO:0007019]; microtubule-based movement [GO:0007018]; mitotic spindle assembly [GO:0090307]; mitotic spindle organization [GO:0007052]; nervous system development [GO:0007399]; regulation of cell migration [GO:0030334]	ATP binding [GO:0005524]; ATP hydrolysis activity [GO:0016887]; cytoskeletal motor activity [GO:0003774]; microtubule binding [GO:0008017]; microtubule motor activity [GO:0003777]	centriolar subdistal appendage [GO:0120103]; centriole [GO:0005814]; centrosome [GO:0005813]; cytoplasm [GO:0005737]; cytosol [GO:0005829]; kinesin complex [GO:0005871]; membrane [GO:0016020]; microtubule [GO:0005874]; nuclear body [GO:0016604]; nucleolus [GO:0005730]; nucleoplasm [GO:0005654]; spindle [GO:0005819]; spindle pole [GO:0000922]; ATP binding [GO:0005524]; ATP hydrolysis activity [GO:…	centriolar subdistal appendage [GO:0120103]; centriole [GO:0005814]; centrosome [GO:0005813]; cytoplasm [GO:0005737]; cytosol [GO:0005829]; kinesin complex [GO:0005871]; membrane [GO:0016020]; microtubule [GO:0005874]; nuclear body [GO:0016604]; nucleolus [GO:0005730]; nucleoplasm [GO:0005654]; spindle [GO:0005819]; spindle pole [GO:0000922]	SUBCELLULAR LOCATION: Cytoplasm {ECO:0000250}. Cytoplasm, cytoskeleton, microtubule organizing center, centrosome. Cytoplasm, cytoskeleton, spindle pole. Cytoplasm, cytoskeleton, spindle. Note=Localized to the spindle microtubules and spindle poles from prophase to metaphase. Efficient targeting to spindle microtubules and spindle poles requires the kinase activity of PLK1. Recruited to mitotic s…		9177777; 14702039; 17974005; 15372022; 15489334; 15843429; 17538014; 18411309; 19351716; 19690332; 21269460; 23186163; 23603762		KW-0002; KW-0007; KW-0025; KW-0067; KW-0131; KW-0132; KW-0175; KW-0963; KW-0206; KW-0217; KW-0221; KW-0225; KW-0451; KW-0493; KW-0498; KW-0505; KW-0524; KW-0547; KW-0597; KW-1185	5.0	GO:0000226; GO:0000922; GO:0003774; GO:0003777; GO:0005524; GO:0005654; GO:0005730; GO:0005737; GO:0005813; GO:0005814; GO:0005819; GO:0005829; GO:0005871; GO:0005874; GO:0007018; GO:0007019; GO:0007052; GO:0007399; GO:0008017; GO:0016020; GO:0016604; GO:0016887; GO:0030154; GO:0030334; GO:0051301; GO:0090307; GO:0120103
PABP1_HUMAN	P11940	reviewed	PABP1_HUMAN	Polyadenylate-binding protein 1 (PABP-1) (Poly(A)-binding protein 1)	PABPC1 PAB1 PABP PABP1 PABPC2	Homo sapiens (Human)	636	3D-structure;Acetylation;Alternative splicing;Cell projection;Cytoplasm;Direct protein sequencing;Host-virus interaction;Methylation;mRNA processing;mRNA splicing;Nonsense-mediated mRNA decay;Nucleus;Phosphoprotein;Reference proteome;Repeat;RNA-binding;Spliceosome	CRD-mediated mRNA stabilization [GO:0070934]; mRNA polyadenylation [GO:0006378]; mRNA splicing, via spliceosome [GO:0000398]; mRNA stabilization [GO:0048255]; negative regulation of nuclear-transcribed mRNA catabolic process, deadenylation-dependent decay [GO:1900152]; negative regulation of nuclear-transcribed mRNA catabolic process, nonsense-mediated decay [GO:2000623]; nuclear-transcribed mRNA…	mRNA 3'-UTR binding [GO:0003730]; mRNA binding [GO:0003729]; poly(A) binding [GO:0008143]; poly(U) RNA binding [GO:0008266]; protein C-terminus binding [GO:0008022]; RNA binding [GO:0003723]; translation activator activity [GO:0008494]	catalytic step 2 spliceosome [GO:0071013]; cell leading edge [GO:0031252]; cytoplasm [GO:0005737]; cytoplasmic ribonucleoprotein granule [GO:0036464]; cytoplasmic stress granule [GO:0010494]; cytosol [GO:0005829]; extracellular exosome [GO:0070062]; focal adhesion [GO:0005925]; lamellipodium [GO:0030027]; mCRD-mediated mRNA stability complex [GO:0106002]; membrane [GO:0016020]; nucleus [GO:000563…	catalytic step 2 spliceosome [GO:0071013]; cell leading edge [GO:0031252]; cytoplasm [GO:0005737]; cytoplasmic ribonucleoprotein granule [GO:0036464]; cytoplasmic stress granule [GO:0010494]; cytosol [GO:0005829]; extracellular exosome [GO:0070062]; focal adhesion [GO:0005925]; lamellipodium [GO:0030027]; mCRD-mediated mRNA stability complex [GO:0106002]; membrane [GO:0016020]; nucleus [GO:000563…	SUBCELLULAR LOCATION: Cytoplasm {ECO:0000269|PubMed:20573744, ECO:0000269|PubMed:21883093, ECO:0000269|PubMed:28733330, ECO:0000269|PubMed:31649314, ECO:0000269|PubMed:7908267, ECO:0000269|PubMed:9582337}. Cytoplasm, Stress granule {ECO:0000269|PubMed:21883093, ECO:0000269|PubMed:22872150, ECO:0000269|PubMed:27573237}. Nucleus {ECO:0000269|PubMed:18799579, ECO:0000269|PubMed:9582337}. Cell projec…	PTM: Phosphorylated by MAPKAPK2. {ECO:0000269|PubMed:12565831}.; PTM: Methylated by CARM1. Arg-493 is dimethylated, probably to asymmetric dimethylarginine. {ECO:0000269|PubMed:11850402, ECO:0000269|Ref.6, ECO:0000269|Ref.7}.	2885805; 16421571; 15489334; 7908267; 9582337; 9548260; 11051545; 11172725; 11438674; 11850402; 11997512; 11991638; 12565831; 14654843; 15314026; 16356927; 17212783; 16804161; 17932509; 17267499; 17289661; 18799579; 18596238; 18447585; 18669648; 19413330; 19029303; 19608861; 20102337; 20430826; 20133758; 20573744; 20068231; 21269460; 21700224; 21883093; 22872150; 23186163; 23125361; 23279204; 252…		KW-0002; KW-0007; KW-0025; KW-0966; KW-0963; KW-0903; KW-0945; KW-0488; KW-0507; KW-0508; KW-0866; KW-0539; KW-0597; KW-1185; KW-0677; KW-0694; KW-0747	5.0	GO:0000184; GO:0000398; GO:0003723; GO:0003729; GO:0003730; GO:0005634; GO:0005737; GO:0005829; GO:0005925; GO:0006378; GO:0008022; GO:0008143; GO:0008266; GO:0008494; GO:0010494; GO:0016020; GO:0030027; GO:0031047; GO:0031252; GO:0036464; GO:0045070; GO:0048255; GO:0060213; GO:0070062; GO:0070934; GO:0071013; GO:0106002; GO:1900152; GO:1900153; GO:1990904; GO:2000623; GO:2000767
CTND1_HUMAN	O60716	reviewed	CTND1_HUMAN	Catenin delta-1 (Cadherin-associated Src substrate) (CAS) (p120 catenin) (p120(ctn)) (p120(cas))	CTNND1 KIAA0384	Homo sapiens (Human)	968	3D-structure;Acetylation;Alternative initiation;Alternative splicing;Cell adhesion;Cell junction;Cell membrane;Coiled coil;Cytoplasm;Disease variant;Ectodermal dysplasia;Isopeptide bond;Membrane;Nucleus;Phosphoprotein;Reference proteome;Repeat;Transcription;Transcription regulation;Ubl conjugation;Wnt signaling pathway	brain development [GO:0007420]; cell-cell adhesion [GO:0098609]; cell-cell adhesion mediated by cadherin [GO:0044331]; cell-cell junction assembly [GO:0007043]; negative regulation of canonical Wnt signaling pathway [GO:0090090]; protein stabilization [GO:0050821]; regulation of postsynaptic membrane neurotransmitter receptor levels [GO:0099072]; Wnt signaling pathway [GO:0016055]	beta-catenin binding [GO:0008013]; cadherin binding [GO:0045296]; protein tyrosine kinase binding [GO:1990782]; signaling receptor binding [GO:0005102]	adherens junction [GO:0005912]; catenin complex [GO:0016342]; cell-cell junction [GO:0005911]; cytoplasm [GO:0005737]; cytosol [GO:0005829]; dendritic spine [GO:0043197]; extracellular exosome [GO:0070062]; glutamatergic synapse [GO:0098978]; growth cone [GO:0030426]; hippocampal mossy fiber to CA3 synapse [GO:0098686]; lamellipodium [GO:0030027]; midbody [GO:0030496]; nucleus [GO:0005634]; plasm…	adherens junction [GO:0005912]; catenin complex [GO:0016342]; cell-cell junction [GO:0005911]; cytoplasm [GO:0005737]; cytosol [GO:0005829]; dendritic spine [GO:0043197]; extracellular exosome [GO:0070062]; glutamatergic synapse [GO:0098978]; growth cone [GO:0030426]; hippocampal mossy fiber to CA3 synapse [GO:0098686]; lamellipodium [GO:0030027]; midbody [GO:0030496]; nucleus [GO:0005634]; plasm…	SUBCELLULAR LOCATION: Cell junction, adherens junction {ECO:0000269|PubMed:11896187}. Cytoplasm {ECO:0000269|PubMed:15240885, ECO:0000269|PubMed:17047063}. Nucleus {ECO:0000269|PubMed:11896187, ECO:0000269|PubMed:17115030}. Cell membrane {ECO:0000269|PubMed:15240885, ECO:0000269|PubMed:17047063}. Note=Interaction with GLIS2 promotes nuclear translocation (By similarity). Detected at cell-cell con…	PTM: Phosphorylated by FER and other protein-tyrosine kinases. Phosphorylated at Ser-288 by PAK5. Dephosphorylated by PTPRJ. {ECO:0000269|PubMed:12370829, ECO:0000269|PubMed:17194753, ECO:0000269|PubMed:20564219, ECO:0000269|PubMed:7623846}.	9653641; 9205841; 14702039; 16554811; 15489334; 7623846; 10207085; 11896187; 12370829; 14610055; 14699141; 15240885; 17047063; 17081983; 16964243; 17115030; 17487921; 17344476; 17194753; 18220336; 18669648; 19413330; 20564219; 20123964; 20068231; 21269460; 21406692; 22223895; 22814378; 23186163; 24275569; 25009281; 28301459; 28051089; 28112733; 20371349		KW-0002; KW-0007; KW-0024; KW-0025; KW-0130; KW-0965; KW-1003; KW-0175; KW-0963; KW-0225; KW-0038; KW-1017; KW-0472; KW-0539; KW-0597; KW-1185; KW-0677; KW-0804; KW-0805; KW-0832; KW-0879	5.0	GO:0005102; GO:0005634; GO:0005737; GO:0005829; GO:0005886; GO:0005911; GO:0005912; GO:0005915; GO:0007043; GO:0007420; GO:0008013; GO:0016055; GO:0016342; GO:0030027; GO:0030426; GO:0030496; GO:0043197; GO:0044331; GO:0045296; GO:0050821; GO:0070062; GO:0090090; GO:0098609; GO:0098685; GO:0098686; GO:0098831; GO:0098978; GO:0099072; GO:0099092; GO:1990782
AIMP1_HUMAN	Q12904	reviewed	AIMP1_HUMAN	Aminoacyl tRNA synthase complex-interacting multifunctional protein 1 (Multisynthase complex auxiliary component p43) [Cleaved into: Endothelial monocyte-activating polypeptide 2 (EMAP-2) (Endothelial monocyte-activating polypeptide II) (EMAP-II) (Small inducible cytokine subfamily E member 1)]	AIMP1 EMAP2 SCYE1	Homo sapiens (Human)	312	3D-structure;Acetylation;Alternative splicing;Angiogenesis;Apoptosis;Cytokine;Cytoplasm;Direct protein sequencing;Endoplasmic reticulum;Golgi apparatus;Inflammatory response;Isopeptide bond;Leukodystrophy;Nucleus;Phosphoprotein;Protein biosynthesis;Reference proteome;RNA-binding;Secreted;tRNA-binding;Ubl conjugation	angiogenesis [GO:0001525]; apoptotic process [GO:0006915]; cell-cell signaling [GO:0007267]; inflammatory response [GO:0006954]; leukocyte migration [GO:0050900]; negative regulation of endothelial cell proliferation [GO:0001937]; positive regulation of glucagon secretion [GO:0070094]; translation [GO:0006412]	cytokine activity [GO:0005125]; GTPase binding [GO:0051020]; protein homodimerization activity [GO:0042803]; tRNA binding [GO:0000049]	aminoacyl-tRNA synthetase multienzyme complex [GO:0017101]; cell surface [GO:0009986]; cytosol [GO:0005829]; endoplasmic reticulum [GO:0005783]; extracellular space [GO:0005615]; Golgi apparatus [GO:0005794]; membrane [GO:0016020]; nucleus [GO:0005634]; cytokine activity [GO:0005125]; GTPase binding [GO:0051020]; protein homodimerization activity [GO:0042803]; tRNA binding [GO:0000049]; angiogene…	aminoacyl-tRNA synthetase multienzyme complex [GO:0017101]; cell surface [GO:0009986]; cytosol [GO:0005829]; endoplasmic reticulum [GO:0005783]; extracellular space [GO:0005615]; Golgi apparatus [GO:0005794]; membrane [GO:0016020]; nucleus [GO:0005634]	SUBCELLULAR LOCATION: Nucleus {ECO:0000269|PubMed:14500886}. Cytoplasm, cytosol {ECO:0000269|PubMed:19289464}. Secreted {ECO:0000269|PubMed:10850427}. Endoplasmic reticulum {ECO:0000250|UniProtKB:P31230}. Golgi apparatus {ECO:0000250|UniProtKB:P31230}. Note=Enriched in secretory vesicles of pancreatic alpha cells and secreted from the pancreas in response to low glucose levels (By similarity). Se…	PTM: Cleaved by caspase-7 in response to apoptosis to produce EMAP-II. {ECO:0000269|PubMed:10850427, ECO:0000269|PubMed:11306575}.	7929199; 14702039; 15489334; 24312579; 10358004; 10850427; 11306575; 12237313; 11818442; 14500886; 16472771; 17443684; 19362550; 19131329; 19289464; 21092922; 20068231; 21269460; 22223895; 22814378; 23186163; 24275569; 25114211; 25944712; 10852899; 11157763; 25288775		KW-0002; KW-0007; KW-0025; KW-0037; KW-0053; KW-0202; KW-0963; KW-0903; KW-0256; KW-0333; KW-0395; KW-1017; KW-1026; KW-0539; KW-0597; KW-0648; KW-1185; KW-0694; KW-0964; KW-0820; KW-0832	5.0	GO:0000049; GO:0001525; GO:0001937; GO:0005125; GO:0005615; GO:0005634; GO:0005783; GO:0005794; GO:0005829; GO:0006412; GO:0006915; GO:0006954; GO:0007267; GO:0009986; GO:0016020; GO:0017101; GO:0042803; GO:0050900; GO:0051020; GO:0070094
ODPA_HUMAN	P08559	reviewed	ODPA_HUMAN	Pyruvate dehydrogenase E1 component subunit alpha, somatic form, mitochondrial (EC 1.2.4.1) (PDHE1-A type I)	PDHA1 PHE1A	Homo sapiens (Human)	390	3D-structure;Acetylation;Alternative splicing;Carbohydrate metabolism;Direct protein sequencing;Disease variant;Glucose metabolism;Leigh syndrome;Mitochondrion;Oxidoreductase;Phosphoprotein;Primary mitochondrial disease;Pyruvate;Reference proteome;Thiamine pyrophosphate;Transit peptide;Tricarboxylic acid cycle	acetyl-CoA biosynthetic process from pyruvate [GO:0006086]; glucose metabolic process [GO:0006006]; mitochondrial acetyl-CoA biosynthetic process from pyruvate [GO:0061732]; tricarboxylic acid cycle [GO:0006099]	pyruvate dehydrogenase (acetyl-transferring) activity [GO:0004739]; pyruvate dehydrogenase (NAD+) activity [GO:0034604]	mitochondrial matrix [GO:0005759]; mitochondrial pyruvate dehydrogenase complex [GO:0005967]; mitochondrion [GO:0005739]; nucleolus [GO:0005730]; nucleus [GO:0005634]; pyruvate dehydrogenase complex [GO:0045254]; pyruvate dehydrogenase (acetyl-transferring) activity [GO:0004739]; pyruvate dehydrogenase (NAD+) activity [GO:0034604]; acetyl-CoA biosynthetic process from pyruvate [GO:0006086]; gluco…	mitochondrial matrix [GO:0005759]; mitochondrial pyruvate dehydrogenase complex [GO:0005967]; mitochondrion [GO:0005739]; nucleolus [GO:0005730]; nucleus [GO:0005634]; pyruvate dehydrogenase complex [GO:0045254]	SUBCELLULAR LOCATION: Mitochondrion matrix.	PTM: Phosphorylation at Ser-232, Ser-293 and Ser-300 by PDK family kinases inactivates the enzyme; for this phosphorylation at a single site is sufficient. Dephosphorylation at all three sites, i.e. at Ser-232, Ser-293 and Ser-300, is required for reactivation. {ECO:0000269|PubMed:11486000, ECO:0000269|PubMed:17474719, ECO:0000269|PubMed:19081061}.; PTM: Acetylation alters the phosphorylation pat…	2227443; 2748588; 3034892; 2745444; 2828359; 3422424; 14702039; 15772651; 15489334; 23146587; 10077682; 1338114; 7782287; 11486000; 14638692; 17081983; 18088087; 18691976; 18669648; 19413330; 19608861; 20068231; 21269460; 21406692; 23186163; 24275569; 25944712; 12651851; 1301207; 17474719; 19081061; 1909401; 1551669; 1293379; 8498846; 8504306; 8032855; 7545958; 8199595; 7967473; 7887409; 7573035;…		KW-0002; KW-0007; KW-0025; KW-0119; KW-0903; KW-0225; KW-0313; KW-0431; KW-0496; KW-0560; KW-0597; KW-1274; KW-0670; KW-1185; KW-0786; KW-0809; KW-0816	5.0	GO:0004739; GO:0005634; GO:0005730; GO:0005739; GO:0005759; GO:0005967; GO:0006006; GO:0006086; GO:0006099; GO:0034604; GO:0045254; GO:0061732
CALX_HUMAN	P27824	reviewed	CALX_HUMAN	Calnexin (IP90) (Major histocompatibility complex class I antigen-binding protein p88) (p90)	CANX	Homo sapiens (Human)	592	Acetylation;Alternative splicing;Calcium;Chaperone;Direct protein sequencing;Disulfide bond;Endoplasmic reticulum;Host-virus interaction;Lectin;Lipoprotein;Membrane;Metal-binding;Palmitate;Phosphoprotein;Reference proteome;Repeat;Signal;Transmembrane;Transmembrane helix;Ubl conjugation	aging [GO:0007568]; clathrin-dependent endocytosis [GO:0072583]; protein folding [GO:0006457]; protein folding in endoplasmic reticulum [GO:0034975]; protein secretion [GO:0009306]; synaptic vesicle endocytosis [GO:0048488]; ubiquitin-dependent ERAD pathway [GO:0030433]; viral protein processing [GO:0019082]	apolipoprotein binding [GO:0034185]; calcium ion binding [GO:0005509]; carbohydrate binding [GO:0030246]; ionotropic glutamate receptor binding [GO:0035255]; RNA binding [GO:0003723]; unfolded protein binding [GO:0051082]	axon [GO:0030424]; dendrite cytoplasm [GO:0032839]; dendritic spine [GO:0043197]; endoplasmic reticulum [GO:0005783]; endoplasmic reticulum lumen [GO:0005788]; endoplasmic reticulum membrane [GO:0005789]; endoplasmic reticulum quality control compartment [GO:0044322]; extracellular exosome [GO:0070062]; glutamatergic synapse [GO:0098978]; melanosome [GO:0042470]; membrane [GO:0016020]; mitochondr…	axon [GO:0030424]; dendrite cytoplasm [GO:0032839]; dendritic spine [GO:0043197]; endoplasmic reticulum [GO:0005783]; endoplasmic reticulum lumen [GO:0005788]; endoplasmic reticulum membrane [GO:0005789]; endoplasmic reticulum quality control compartment [GO:0044322]; extracellular exosome [GO:0070062]; glutamatergic synapse [GO:0098978]; melanosome [GO:0042470]; membrane [GO:0016020]; mitochondr…	SUBCELLULAR LOCATION: Endoplasmic reticulum membrane {ECO:0000269|PubMed:22314232}; Single-pass type I membrane protein {ECO:0000255}. Endoplasmic reticulum {ECO:0000269|PubMed:22314232}. Melanosome {ECO:0000269|PubMed:12643545, ECO:0000269|PubMed:17081065}. Note=Identified by mass spectrometry in melanosome fractions from stage I to stage IV (PubMed:12643545, PubMed:17081065). The palmitoylated …	PTM: Phosphorylated at Ser-564 by MAPK3/ERK1. Phosphorylation by MAPK3/ERK1 increases its association with ribosomes (By similarity). {ECO:0000250}.; PTM: Palmitoylation by DHHC6 leads to the preferential localization to the perinuclear rough ER. It mediates the association of calnexin with the ribosome-translocon complex (RTC) which is required for efficient folding of glycosylated proteins. {EC…	8486646; 8136357; 8055875; 14702039; 15372022; 15489334; 1326756; 1286667; 9188622; 9420286; 12643545; 17081983; 16361248; 17081065; 18088087; 18691976; 18669648; 18318008; 19369195; 19690332; 19608861; 20801878; 20068231; 21269460; 21205830; 21406692; 22314232; 23186163; 23826168; 24275569; 25944712; 29765154; 31735293; 32783947; 34338405		KW-0007; KW-0025; KW-0106; KW-0143; KW-0903; KW-1015; KW-0256; KW-0945; KW-0430; KW-0449; KW-0472; KW-0479; KW-0564; KW-0597; KW-1185; KW-0677; KW-0732; KW-0812; KW-1133; KW-0832	5.0	GO:0003723; GO:0005509; GO:0005783; GO:0005788; GO:0005789; GO:0005790; GO:0005791; GO:0005840; GO:0006457; GO:0007568; GO:0009306; GO:0016020; GO:0019082; GO:0030246; GO:0030424; GO:0030433; GO:0032839; GO:0032991; GO:0034185; GO:0034975; GO:0035255; GO:0042470; GO:0043025; GO:0043197; GO:0044233; GO:0044322; GO:0045211; GO:0048488; GO:0048787; GO:0051082; GO:0070062; GO:0072583; GO:0098978
PRDX1_HUMAN	Q06830	reviewed	PRDX1_HUMAN	Peroxiredoxin-1 (EC 1.11.1.24) (Natural killer cell-enhancing factor A) (NKEF-A) (Proliferation-associated gene protein) (PAG) (Thioredoxin peroxidase 2) (Thioredoxin-dependent peroxide reductase 2) (Thioredoxin-dependent peroxiredoxin 1)	PRDX1 PAGA PAGB TDPX2	Homo sapiens (Human)	199	3D-structure;Acetylation;Antioxidant;Cytoplasm;Direct protein sequencing;Disulfide bond;Isopeptide bond;Oxidoreductase;Peroxidase;Phosphoprotein;Redox-active center;Reference proteome;Ubl conjugation	cell population proliferation [GO:0008283]; cell redox homeostasis [GO:0045454]; cellular response to chemical stress [GO:0062197]; erythrocyte homeostasis [GO:0034101]; fibroblast proliferation [GO:0048144]; hydrogen peroxide catabolic process [GO:0042744]; leukocyte activation [GO:0045321]; natural killer cell activation [GO:0030101]; natural killer cell mediated cytotoxicity [GO:0042267]; regu…	cadherin binding [GO:0045296]; identical protein binding [GO:0042802]; peroxidase activity [GO:0004601]; RNA binding [GO:0003723]; thioredoxin peroxidase activity [GO:0008379]	cytoplasm [GO:0005737]; cytosol [GO:0005829]; extracellular exosome [GO:0070062]; extracellular space [GO:0005615]; melanosome [GO:0042470]; nucleus [GO:0005634]; cadherin binding [GO:0045296]; identical protein binding [GO:0042802]; peroxidase activity [GO:0004601]; RNA binding [GO:0003723]; thioredoxin peroxidase activity [GO:0008379]; cell population proliferation [GO:0008283]; cell redox home…	cytoplasm [GO:0005737]; cytosol [GO:0005829]; extracellular exosome [GO:0070062]; extracellular space [GO:0005615]; melanosome [GO:0042470]; nucleus [GO:0005634]	SUBCELLULAR LOCATION: Cytoplasm {ECO:0000269|PubMed:17081065, ECO:0000269|PubMed:9497357}. Melanosome {ECO:0000269|PubMed:17081065}. Note=Identified by mass spectrometry in melanosome fractions from stage I to stage IV.	PTM: Phosphorylated on Thr-90 during the M-phase, which leads to a more than 80% decrease in enzymatic activity. {ECO:0000269|PubMed:11986303}.; PTM: The enzyme can be inactivated by further oxidation of the cysteine sulfenic acid (C(P)-SOH) to sulphinic acid (C(P)-SO2H) instead of its condensation to a disulfide bond. It can be reactivated by forming a transient disulfide bond with sulfiredoxin …	8496166; 8026862; 19054851; 16710414; 15489334; 9497357; 12059788; 11986303; 12161445; 12853451; 14654843; 12714748; 15105503; 17081065; 19608861; 21269460; 21969592; 22905912; 23186163; 24275569; 25114211; 25944712; 28112733; 18172504; 19812042		KW-0002; KW-0007; KW-0049; KW-0963; KW-0903; KW-1015; KW-1017; KW-0560; KW-0575; KW-0597; KW-0676; KW-1185; KW-0832	5.0	GO:0001501; GO:0001895; GO:0003723; GO:0004601; GO:0005615; GO:0005634; GO:0005737; GO:0005829; GO:0008283; GO:0008379; GO:0019430; GO:0030101; GO:0032872; GO:0034101; GO:0042267; GO:0042470; GO:0042744; GO:0042802; GO:0045296; GO:0045321; GO:0045454; GO:0048144; GO:0062197; GO:0070062; GO:1901222
FMR1_HUMAN	Q06787	reviewed	FMR1_HUMAN	Fragile X messenger ribonucleoprotein 1 (Fragile X messenger ribonucleoprotein) (FMRP) (Protein FMR-1)	FMR1	Homo sapiens (Human)	632	3D-structure;Acetylation;Activator;Alternative splicing;Cell membrane;Cell projection;Centromere;Chromosome;Cytoplasm;Disease variant;DNA damage;Host-virus interaction;Intellectual disability;Membrane;Methylation;mRNA processing;mRNA splicing;mRNA transport;Neurodegeneration;Neurogenesis;Nucleus;Phosphoprotein;Postsynaptic cell membrane;Premature ovarian failure;Reference proteome;Repeat;Represso…	cellular response to virus [GO:0098586]; DNA repair [GO:0006281]; glutamate receptor signaling pathway [GO:0007215]; modulation by host of viral RNA genome replication [GO:0044830]; mRNA processing [GO:0006397]; mRNA transport [GO:0051028]; negative regulation of cytoplasmic translation [GO:2000766]; negative regulation of long-term synaptic depression [GO:1900453]; negative regulation of mRNA ca…	chromatin binding [GO:0003682]; DNA binding [GO:0003677]; dynein complex binding [GO:0070840]; G-quadruplex RNA binding [GO:0002151]; identical protein binding [GO:0042802]; methylated histone binding [GO:0035064]; microtubule binding [GO:0008017]; miRNA binding [GO:0035198]; molecular condensate scaffold activity [GO:0140693]; mRNA 3'-UTR binding [GO:0003730]; mRNA 5'-UTR binding [GO:0048027]; m…	axon [GO:0030424]; axon terminus [GO:0043679]; Cajal body [GO:0015030]; cell projection [GO:0042995]; chromocenter [GO:0010369]; chromosome [GO:0005694]; chromosome, centromeric region [GO:0000775]; cytoplasm [GO:0005737]; cytoplasmic ribonucleoprotein granule [GO:0036464]; cytoplasmic stress granule [GO:0010494]; cytosol [GO:0005829]; dendrite [GO:0030425]; dendritic filopodium [GO:1902737]; den…	axon [GO:0030424]; axon terminus [GO:0043679]; Cajal body [GO:0015030]; cell projection [GO:0042995]; chromocenter [GO:0010369]; chromosome [GO:0005694]; chromosome, centromeric region [GO:0000775]; cytoplasm [GO:0005737]; cytoplasmic ribonucleoprotein granule [GO:0036464]; cytoplasmic stress granule [GO:0010494]; cytosol [GO:0005829]; dendrite [GO:0030425]; dendritic filopodium [GO:1902737]; den…	SUBCELLULAR LOCATION: Nucleus {ECO:0000269|PubMed:10196376, ECO:0000269|PubMed:16571602, ECO:0000269|PubMed:18936162}. Nucleus, nucleolus {ECO:0000269|PubMed:12837692, ECO:0000269|PubMed:16407062, ECO:0000269|PubMed:16571602, ECO:0000269|PubMed:24658146}. Chromosome, centromere {ECO:0000250|UniProtKB:P35922}. Chromosome {ECO:0000250|UniProtKB:P35922}. Cytoplasm {ECO:0000269|PubMed:10196376, ECO:0…	PTM: Phosphorylated (PubMed:14532325). Phosphorylated on several serine residues. Phosphorylation at Ser-500 is required for phosphorylation of other nearby serine residues. Phosphorylation has no effect on the binding of individual mRNA species, but may affect the association with polyribosome. Unphosphorylated FMR1 is associated with actively translating polyribosome, whereas a fraction of phos…	1710175; 8504300; 8401531; 24722188; 15772651; 15489334; 8401496; 8069329; 7825604; 7688265; 8515814; 8401578; 7692601; 7781595; 7489725; 8789445; 8668200; 9659908; 9719368; 10196376; 10556305; 11719188; 11719189; 11532944; 11157796; 12417734; 12446764; 12950170; 12837692; 14532325; 12594214; 14508492; 12575950; 12927206; 15282548; 15381419; 14703574; 20068231; 21269460; 21771594; 22814378; 23186…		KW-0002; KW-0007; KW-0010; KW-0025; KW-1003; KW-0966; KW-0137; KW-0158; KW-0963; KW-0225; KW-0227; KW-0945; KW-0991; KW-0472; KW-0488; KW-0507; KW-0508; KW-0509; KW-0523; KW-0524; KW-0539; KW-0597; KW-0628; KW-1066; KW-1185; KW-0677; KW-0678; KW-0687; KW-0694; KW-0943; KW-0770; KW-0771; KW-0810; KW-0813; KW-0832	5.0	GO:0000381; GO:0000775; GO:0001934; GO:0002092; GO:0002151; GO:0003677; GO:0003682; GO:0003723; GO:0003729; GO:0003730; GO:0005634; GO:0005654; GO:0005694; GO:0005730; GO:0005737; GO:0005829; GO:0005844; GO:0005845; GO:0006281; GO:0006397; GO:0007215; GO:0007399; GO:0008017; GO:0008266; GO:0008380; GO:0010369; GO:0010494; GO:0014069; GO:0015030; GO:0016020; GO:0017148; GO:0019897; GO:0030371; GO:…
RL12_HUMAN	P30050	reviewed	RL12_HUMAN	60S ribosomal protein L12 (Large ribosomal subunit protein uL11)	RPL12	Homo sapiens (Human)	165	3D-structure;Acetylation;Alternative splicing;Isopeptide bond;Phosphoprotein;Reference proteome;Ribonucleoprotein;Ribosomal protein;RNA-binding;Ubl conjugation	cytoplasmic translation [GO:0002181]; translation [GO:0006412]	large ribosomal subunit rRNA binding [GO:0070180]; RNA binding [GO:0003723]; structural constituent of ribosome [GO:0003735]	cytoplasm [GO:0005737]; cytosol [GO:0005829]; cytosolic large ribosomal subunit [GO:0022625]; cytosolic ribosome [GO:0022626]; extracellular exosome [GO:0070062]; focal adhesion [GO:0005925]; large ribosomal subunit [GO:0015934]; membrane [GO:0016020]; nucleolus [GO:0005730]; postsynaptic density [GO:0014069]; large ribosomal subunit rRNA binding [GO:0070180]; RNA binding [GO:0003723]; structural…	cytoplasm [GO:0005737]; cytosol [GO:0005829]; cytosolic large ribosomal subunit [GO:0022625]; cytosolic ribosome [GO:0022626]; extracellular exosome [GO:0070062]; focal adhesion [GO:0005925]; large ribosomal subunit [GO:0015934]; membrane [GO:0016020]; nucleolus [GO:0005730]; postsynaptic density [GO:0014069]			8441690; 15164053; 15489334; 14654843; 16964243; 18691976; 18669648; 19413330; 19608861; 20068231; 21269460; 21406692; 23186163; 24524803; 24275569; 25944712; 28112733; 23636399		KW-0002; KW-0007; KW-0025; KW-1017; KW-0597; KW-1185; KW-0687; KW-0689; KW-0694; KW-0832	5.0	GO:0002181; GO:0003723; GO:0003735; GO:0005730; GO:0005737; GO:0005829; GO:0005925; GO:0006412; GO:0014069; GO:0015934; GO:0016020; GO:0022625; GO:0022626; GO:0070062; GO:0070180
GRP75_HUMAN	P38646	reviewed	GRP75_HUMAN	Stress-70 protein, mitochondrial (75 kDa glucose-regulated protein) (GRP-75) (Heat shock 70 kDa protein 9) (Mortalin) (MOT) (Peptide-binding protein 74) (PBP74)	HSPA9 GRP75 HSPA9B mt-HSP70	Homo sapiens (Human)	679	3D-structure;Acetylation;ATP-binding;Chaperone;Direct protein sequencing;Disease variant;Dwarfism;Methylation;Mitochondrion;Nucleotide-binding;Nucleus;Phosphoprotein;Reference proteome;Transit peptide	cellular response to unfolded protein [GO:0034620]; chaperone cofactor-dependent protein refolding [GO:0051085]; erythrocyte differentiation [GO:0030218]; inner mitochondrial membrane organization [GO:0007007]; intracellular protein transport [GO:0006886]; iron-sulfur cluster assembly [GO:0016226]; negative regulation of apoptotic process [GO:0043066]; negative regulation of erythrocyte different…	ATP binding [GO:0005524]; ATP hydrolysis activity [GO:0016887]; ATP-dependent protein folding chaperone [GO:0140662]; heat shock protein binding [GO:0031072]; misfolded protein binding [GO:0051787]; protein folding chaperone [GO:0044183]; RNA binding [GO:0003723]; ubiquitin protein ligase binding [GO:0031625]; unfolded protein binding [GO:0051082]	cytoplasm [GO:0005737]; extracellular exosome [GO:0070062]; focal adhesion [GO:0005925]; MIB complex [GO:0140275]; mitochondrial matrix [GO:0005759]; mitochondrial nucleoid [GO:0042645]; mitochondrion [GO:0005739]; nucleolus [GO:0005730]; SAM complex [GO:0001401]; TIM23 mitochondrial import inner membrane translocase complex [GO:0005744]; ATP binding [GO:0005524]; ATP hydrolysis activity [GO:0016…	cytoplasm [GO:0005737]; extracellular exosome [GO:0070062]; focal adhesion [GO:0005925]; MIB complex [GO:0140275]; mitochondrial matrix [GO:0005759]; mitochondrial nucleoid [GO:0042645]; mitochondrion [GO:0005739]; nucleolus [GO:0005730]; SAM complex [GO:0001401]; TIM23 mitochondrial import inner membrane translocase complex [GO:0005744]	SUBCELLULAR LOCATION: Mitochondrion {ECO:0000269|PubMed:22002106, ECO:0000269|PubMed:26702583}. Nucleus, nucleolus {ECO:0000269|PubMed:22002106}.		7684501; 7829505; 14702039; 15489334; 9150948; 7498169; 1286669; 8313870; 14654843; 17331979; 19608861; 20668094; 21269460; 21123823; 21908771; 22114354; 22002106; 23501103; 23541579; 23462535; 23940031; 23186163; 24275569; 24129315; 26491070; 25944712; 26598328; 26702583		KW-0002; KW-0007; KW-0067; KW-0143; KW-0903; KW-0225; KW-0242; KW-0488; KW-0496; KW-0547; KW-0539; KW-0597; KW-1185; KW-0809	5.0	GO:0001401; GO:0003723; GO:0005524; GO:0005730; GO:0005737; GO:0005739; GO:0005744; GO:0005759; GO:0005925; GO:0006611; GO:0006886; GO:0007007; GO:0016226; GO:0016887; GO:0030218; GO:0031072; GO:0031625; GO:0034620; GO:0042026; GO:0042645; GO:0043066; GO:0044183; GO:0045646; GO:0045647; GO:0051082; GO:0051085; GO:0051787; GO:0070062; GO:0140275; GO:0140662; GO:1902037; GO:1903707
TKT_HUMAN	P29401	reviewed	TKT_HUMAN	Transketolase (TK) (EC 2.2.1.1)	TKT	Homo sapiens (Human)	623	3D-structure;Acetylation;Alternative splicing;Calcium;Direct protein sequencing;Disease variant;Dwarfism;Isopeptide bond;Magnesium;Metal-binding;Phosphoprotein;Reference proteome;Thiamine pyrophosphate;Transferase;Ubl conjugation	glyceraldehyde-3-phosphate biosynthetic process [GO:0046166]; pentose-phosphate shunt [GO:0006098]; pentose-phosphate shunt, non-oxidative branch [GO:0009052]; regulation of growth [GO:0040008]; ribose phosphate biosynthetic process [GO:0046390]	calcium ion binding [GO:0005509]; magnesium ion binding [GO:0000287]; protein homodimerization activity [GO:0042803]; thiamine pyrophosphate binding [GO:0030976]; transketolase activity [GO:0004802]	cytosol [GO:0005829]; endoplasmic reticulum membrane [GO:0005789]; extracellular exosome [GO:0070062]; nuclear body [GO:0016604]; nucleoplasm [GO:0005654]; peroxisome [GO:0005777]; vesicle [GO:0031982]; calcium ion binding [GO:0005509]; magnesium ion binding [GO:0000287]; protein homodimerization activity [GO:0042803]; thiamine pyrophosphate binding [GO:0030976]; transketolase activity [GO:000480…	cytosol [GO:0005829]; endoplasmic reticulum membrane [GO:0005789]; extracellular exosome [GO:0070062]; nuclear body [GO:0016604]; nucleoplasm [GO:0005654]; peroxisome [GO:0005777]; vesicle [GO:0031982]			8419340; 9115179; 14702039; 16641997; 15489334; 12665801; 1567394; 3248678; 15592455; 18669648; 19690332; 19608861; 20068231; 21269460; 22814378; 23186163; 24275569; 25944712; 27259054; 28112733; 20667822		KW-0002; KW-0007; KW-0025; KW-0106; KW-0903; KW-0225; KW-0242; KW-1017; KW-0460; KW-0479; KW-0597; KW-1185; KW-0786; KW-0808; KW-0832	5.0	GO:0000287; GO:0004802; GO:0005509; GO:0005654; GO:0005777; GO:0005789; GO:0005829; GO:0006098; GO:0009052; GO:0016604; GO:0030976; GO:0031982; GO:0040008; GO:0042803; GO:0046166; GO:0046390; GO:0070062
RL28_HUMAN	P46779	reviewed	RL28_HUMAN	60S ribosomal protein L28 (Large ribosomal subunit protein eL28)	RPL28	Homo sapiens (Human)	137	3D-structure;Acetylation;Alternative splicing;Cytoplasm;Direct protein sequencing;Isopeptide bond;Phosphoprotein;Reference proteome;Ribonucleoprotein;Ribosomal protein;Ubl conjugation	cytoplasmic translation [GO:0002181]; translation [GO:0006412]	RNA binding [GO:0003723]; structural constituent of ribosome [GO:0003735]	cell body [GO:0044297]; cytoplasm [GO:0005737]; cytoplasmic ribonucleoprotein granule [GO:0036464]; cytosol [GO:0005829]; cytosolic large ribosomal subunit [GO:0022625]; cytosolic ribosome [GO:0022626]; dendrite [GO:0030425]; extracellular exosome [GO:0070062]; membrane [GO:0016020]; synapse [GO:0045202]; RNA binding [GO:0003723]; structural constituent of ribosome [GO:0003735]; cytoplasmic trans…	cell body [GO:0044297]; cytoplasm [GO:0005737]; cytoplasmic ribonucleoprotein granule [GO:0036464]; cytosol [GO:0005829]; cytosolic large ribosomal subunit [GO:0022625]; cytosolic ribosome [GO:0022626]; dendrite [GO:0030425]; extracellular exosome [GO:0070062]; membrane [GO:0016020]; synapse [GO:0045202]	SUBCELLULAR LOCATION: Cytoplasm {ECO:0000269|PubMed:23636399}.		7772601; 14702039; 15057824; 15489334; 12962325; 19413330; 20068231; 21269460; 22223895; 24524803; 25944712; 28112733; 23636399; 32669547		KW-0002; KW-0007; KW-0025; KW-0963; KW-0903; KW-1017; KW-0597; KW-1185; KW-0687; KW-0689; KW-0832	5.0	GO:0002181; GO:0003723; GO:0003735; GO:0005737; GO:0005829; GO:0006412; GO:0016020; GO:0022625; GO:0022626; GO:0030425; GO:0036464; GO:0044297; GO:0045202; GO:0070062
PURA_HUMAN	Q00577	reviewed	PURA_HUMAN	Transcriptional activator protein Pur-alpha (Purine-rich single-stranded DNA-binding protein alpha)	PURA PUR1	Homo sapiens (Human)	322	Acetylation;Activator;Disease variant;DNA-binding;Intellectual disability;Nucleus;Phosphoprotein;Reference proteome;Transcription;Transcription regulation	cell differentiation [GO:0030154]; dendritic transport of messenger ribonucleoprotein complex [GO:0098963]; DNA replication initiation [GO:0006270]; DNA unwinding involved in DNA replication [GO:0006268]; epithelial cell proliferation [GO:0050673]; lymphocyte proliferation [GO:0046651]; negative regulation of DNA-binding transcription factor activity [GO:0043433]; negative regulation of transcrip…	DNA-binding transcription factor activity, RNA polymerase II-specific [GO:0000981]; DNA-binding transcription factor binding [GO:0140297]; double-stranded telomeric DNA binding [GO:0003691]; mRNA regulatory element binding translation repressor activity [GO:0000900]; purine-rich negative regulatory element binding [GO:0032422]; RNA binding [GO:0003723]; RNA polymerase II transcription regulatory …	chromosome, telomeric region [GO:0000781]; dendrite cytoplasm [GO:0032839]; glutamatergic synapse [GO:0098978]; neuronal cell body [GO:0043025]; nucleus [GO:0005634]; postsynapse [GO:0098794]; DNA-binding transcription factor activity, RNA polymerase II-specific [GO:0000981]; DNA-binding transcription factor binding [GO:0140297]; double-stranded telomeric DNA binding [GO:0003691]; mRNA regulatory…	chromosome, telomeric region [GO:0000781]; dendrite cytoplasm [GO:0032839]; glutamatergic synapse [GO:0098978]; neuronal cell body [GO:0043025]; nucleus [GO:0005634]; postsynapse [GO:0098794]	SUBCELLULAR LOCATION: Nucleus.		1448097; 17081983; 19690332; 20068231; 21269460; 21406692; 23186163; 25439098; 24275569; 25342064		KW-0007; KW-0010; KW-0225; KW-0238; KW-0991; KW-0539; KW-0597; KW-1185; KW-0804; KW-0805	5.0	GO:0000122; GO:0000781; GO:0000900; GO:0000977; GO:0000981; GO:0003691; GO:0003697; GO:0003723; GO:0005634; GO:0006268; GO:0006270; GO:0006357; GO:0007399; GO:0008284; GO:0030154; GO:0032422; GO:0032839; GO:0043025; GO:0043433; GO:0046332; GO:0046651; GO:0050673; GO:0098794; GO:0098963; GO:0098978; GO:0140297; GO:0140416
TCPQ_HUMAN	P50990	reviewed	TCPQ_HUMAN	T-complex protein 1 subunit theta (TCP-1-theta) (CCT-theta) (Chaperonin containing T-complex polypeptide 1 subunit 8) (Renal carcinoma antigen NY-REN-15)	CCT8 C21orf112 CCTQ KIAA0002	Homo sapiens (Human)	548	3D-structure;Acetylation;Alternative splicing;ATP-binding;Cell projection;Chaperone;Cilium;Cytoplasm;Cytoskeleton;Direct protein sequencing;Isopeptide bond;Nucleotide-binding;Phosphoprotein;Reference proteome;Ubl conjugation	binding of sperm to zona pellucida [GO:0007339]; chaperone-mediated protein folding [GO:0061077]; pore complex assembly [GO:0046931]; positive regulation of establishment of protein localization to telomere [GO:1904851]; positive regulation of protein localization to Cajal body [GO:1904871]; positive regulation of telomerase RNA localization to Cajal body [GO:1904874]; positive regulation of telo…	ATP binding [GO:0005524]; ATP hydrolysis activity [GO:0016887]; ATP-dependent protein folding chaperone [GO:0140662]; cadherin binding [GO:0045296]; protein folding chaperone [GO:0044183]; unfolded protein binding [GO:0051082]	azurophil granule lumen [GO:0035578]; cell body [GO:0044297]; centrosome [GO:0005813]; chaperonin-containing T-complex [GO:0005832]; cilium [GO:0005929]; cytoplasm [GO:0005737]; cytosol [GO:0005829]; extracellular exosome [GO:0070062]; extracellular region [GO:0005576]; ficolin-1-rich granule lumen [GO:1904813]; intermediate filament cytoskeleton [GO:0045111]; microtubule [GO:0005874]; nucleoplas…	azurophil granule lumen [GO:0035578]; cell body [GO:0044297]; centrosome [GO:0005813]; chaperonin-containing T-complex [GO:0005832]; cilium [GO:0005929]; cytoplasm [GO:0005737]; cytosol [GO:0005829]; extracellular exosome [GO:0070062]; extracellular region [GO:0005576]; ficolin-1-rich granule lumen [GO:1904813]; intermediate filament cytoskeleton [GO:0045111]; microtubule [GO:0005874]; nucleoplas…	SUBCELLULAR LOCATION: Cytoplasm {ECO:0000269|PubMed:20080638}. Cytoplasm, cytoskeleton, microtubule organizing center, centrosome {ECO:0000269|PubMed:14654843, ECO:0000269|PubMed:20080638}. Cytoplasm, cytoskeleton, cilium basal body {ECO:0000250|UniProtKB:P42932}.		7584026; 8590283; 14702039; 10830953; 15489334; 7890169; 10508479; 14532270; 14654843; 15592455; 18669648; 19690332; 19608861; 20080638; 21269460; 23186163; 25467444; 24275569; 25218447; 25114211; 25755297; 25944712; 28112733		KW-0002; KW-0007; KW-0025; KW-0067; KW-0966; KW-0143; KW-0969; KW-0963; KW-0206; KW-0903; KW-1017; KW-0547; KW-0597; KW-1185; KW-0832	5.0	GO:0002199; GO:0005524; GO:0005576; GO:0005654; GO:0005737; GO:0005813; GO:0005829; GO:0005832; GO:0005874; GO:0005929; GO:0006457; GO:0007339; GO:0016887; GO:0032212; GO:0034774; GO:0035578; GO:0044183; GO:0044297; GO:0045111; GO:0045296; GO:0046931; GO:0050821; GO:0051082; GO:0061077; GO:0070062; GO:0140662; GO:1901998; GO:1904813; GO:1904851; GO:1904871; GO:1904874
H14_HUMAN	P10412	reviewed	H14_HUMAN	Histone H1.4 (Histone H1b) (Histone H1s-4)	H1-4 H1F4 HIST1H1E	Homo sapiens (Human)	219	3D-structure;Acetylation;ADP-ribosylation;Chromosome;Citrullination;Direct protein sequencing;DNA-binding;Hydroxylation;Intellectual disability;Methylation;Nucleus;Phosphoprotein;Reference proteome	chromosome condensation [GO:0030261]; histone H3-K27 trimethylation [GO:0098532]; histone H3-K4 trimethylation [GO:0080182]; negative regulation of DNA recombination [GO:0045910]; negative regulation of transcription by RNA polymerase II [GO:0000122]; nucleosome assembly [GO:0006334]	chromatin DNA binding [GO:0031490]; double-stranded DNA binding [GO:0003690]; nucleosomal DNA binding [GO:0031492]; RNA binding [GO:0003723]; structural constituent of chromatin [GO:0030527]	heterochromatin [GO:0000792]; nucleosome [GO:0000786]; nucleus [GO:0005634]; chromatin DNA binding [GO:0031490]; double-stranded DNA binding [GO:0003690]; nucleosomal DNA binding [GO:0031492]; RNA binding [GO:0003723]; structural constituent of chromatin [GO:0030527]; chromosome condensation [GO:0030261]; histone H3-K27 trimethylation [GO:0098532]; histone H3-K4 trimethylation [GO:0080182]; negat…	heterochromatin [GO:0000792]; nucleosome [GO:0000786]; nucleus [GO:0005634]	SUBCELLULAR LOCATION: Nucleus. Chromosome. Note=Mainly localizes in heterochromatin. Dysplays a punctuate staining pattern in the nucleus.	PTM: H1 histones are progressively phosphorylated during the cell cycle, becoming maximally phosphorylated during late G2 phase and M phase, and being dephosphorylated sharply thereafter. {ECO:0000250|UniProtKB:P43275}.; PTM: Acetylated at Lys-26. Deacetylated at Lys-26 by SIRT1. {ECO:0000269|PubMed:15469825}.; PTM: Citrullination at Arg-54 (H1R54ci) by PADI4 takes place within the DNA-binding si…	1916825; 12408966; 14574404; 15489334; 3782055; 10997781; 15469825; 15911621; 17081983; 18691976; 18669648; 19413330; 20068231; 21269460; 21406692; 22223895; 22814378; 23186163; 24275569; 25944712; 27723750; 28475857; 16959974		KW-0002; KW-0007; KW-0013; KW-0158; KW-0164; KW-0903; KW-0238; KW-0379; KW-0991; KW-0488; KW-0539; KW-0597; KW-1185	5.0	GO:0000122; GO:0000786; GO:0000792; GO:0003690; GO:0003723; GO:0005634; GO:0006334; GO:0030261; GO:0030527; GO:0031490; GO:0031492; GO:0045910; GO:0080182; GO:0098532
H15_HUMAN	P16401	reviewed	H15_HUMAN	Histone H1.5 (Histone H1a) (Histone H1b) (Histone H1s-3)	H1-5 H1F5 HIST1H1B	Homo sapiens (Human)	226	3D-structure;Acetylation;Chromosome;Citrullination;Direct protein sequencing;DNA-binding;Hydroxylation;Methylation;Nucleus;Phosphoprotein;Reference proteome	chromatin organization [GO:0006325]; chromosome condensation [GO:0030261]; establishment of protein localization to chromatin [GO:0071169]; muscle organ development [GO:0007517]; negative regulation of DNA recombination [GO:0045910]; negative regulation of transcription by RNA polymerase II [GO:0000122]; nucleosome assembly [GO:0006334]; positive regulation of cell growth [GO:0030307]; positive r…	chromatin DNA binding [GO:0031490]; double-stranded DNA binding [GO:0003690]; histone deacetylase binding [GO:0042826]; nucleosomal DNA binding [GO:0031492]; RNA binding [GO:0003723]; structural constituent of chromatin [GO:0030527]	chromatin [GO:0000785]; chromosome [GO:0005694]; heterochromatin [GO:0000792]; nucleolus [GO:0005730]; nucleoplasm [GO:0005654]; nucleosome [GO:0000786]; nucleus [GO:0005634]; chromatin DNA binding [GO:0031490]; double-stranded DNA binding [GO:0003690]; histone deacetylase binding [GO:0042826]; nucleosomal DNA binding [GO:0031492]; RNA binding [GO:0003723]; structural constituent of chromatin [GO…	chromatin [GO:0000785]; chromosome [GO:0005694]; heterochromatin [GO:0000792]; nucleolus [GO:0005730]; nucleoplasm [GO:0005654]; nucleosome [GO:0000786]; nucleus [GO:0005634]	SUBCELLULAR LOCATION: Nucleus. Chromosome. Note=According to PubMed:15911621 more commonly found in heterochromatin. According to PubMed:10997781 associates with actively transcribed chromatin and not heterochromatin.	PTM: H1 histones are progressively phosphorylated during the cell cycle, becoming maximally phosphorylated during late G2 phase and M phase, and being dephosphorylated sharply thereafter (By similarity). Phosphorylated at Thr-11 by GSK3B during mitosis in prometaphase and dephosphorylated in telophase. {ECO:0000250, ECO:0000269|PubMed:16377619, ECO:0000269|PubMed:19136008}.; PTM: Citrullination a…	9031620; 12408966; 14574404; 15489334; 2613692; 10997781; 11746507; 15911621; 17081983; 16377619; 18669648; 19413330; 19136008; 19552482; 19690332; 19608861; 20068231; 21269460; 21406692; 22223895; 22814378; 23186163; 24275569; 25944712; 16959974		KW-0002; KW-0007; KW-0158; KW-0164; KW-0903; KW-0238; KW-0379; KW-0488; KW-0539; KW-0597; KW-1185	5.0	GO:0000122; GO:0000785; GO:0000786; GO:0000792; GO:0003690; GO:0003723; GO:0005634; GO:0005654; GO:0005694; GO:0005730; GO:0006325; GO:0006334; GO:0007517; GO:0030261; GO:0030307; GO:0030527; GO:0031490; GO:0031492; GO:0042826; GO:0045910; GO:0050821; GO:0051574; GO:0071169
H13_HUMAN	P16402	reviewed	H13_HUMAN	Histone H1.3 (Histone H1c) (Histone H1s-2)	H1-3 H1F3 HIST1H1D	Homo sapiens (Human)	221	Acetylation;Chromosome;Citrullination;Direct protein sequencing;DNA-binding;Hydroxylation;Nucleus;Phosphoprotein;Reference proteome	chromosome condensation [GO:0030261]; histone H3-K27 trimethylation [GO:0098532]; histone H3-K4 trimethylation [GO:0080182]; negative regulation of DNA recombination [GO:0045910]; negative regulation of transcription by RNA polymerase II [GO:0000122]; nucleosome assembly [GO:0006334]	chromatin DNA binding [GO:0031490]; double-stranded DNA binding [GO:0003690]; nucleosomal DNA binding [GO:0031492]; RNA binding [GO:0003723]; structural constituent of chromatin [GO:0030527]	chromatin [GO:0000785]; euchromatin [GO:0000791]; nucleosome [GO:0000786]; nucleus [GO:0005634]; chromatin DNA binding [GO:0031490]; double-stranded DNA binding [GO:0003690]; nucleosomal DNA binding [GO:0031492]; RNA binding [GO:0003723]; structural constituent of chromatin [GO:0030527]; chromosome condensation [GO:0030261]; histone H3-K27 trimethylation [GO:0098532]; histone H3-K4 trimethylation…	chromatin [GO:0000785]; euchromatin [GO:0000791]; nucleosome [GO:0000786]; nucleus [GO:0005634]	SUBCELLULAR LOCATION: Nucleus. Chromosome. Note=According to PubMed:15911621 more commonly found in euchromatin. According to PubMed:10997781 is associated with inactive chromatin.	PTM: H1 histones are progressively phosphorylated during the cell cycle, becoming maximally phosphorylated during late G2 phase and M phase, and being dephosphorylated sharply thereafter. {ECO:0000250|UniProtKB:P43275}.; PTM: Citrullination at Arg-55 (H1R54ci) by PADI4 takes place within the DNA-binding site of H1 and results in its displacement from chromatin and global chromatin decondensation,…	1916825; 12408966; 14702039; 14574404; 15489334; 2613692; 8003976; 10997781; 11746507; 15911621; 17081983; 19413330; 21269460; 21406692; 22223895; 23186163; 25944712; 27105115		KW-0007; KW-0158; KW-0164; KW-0903; KW-0238; KW-0379; KW-0539; KW-0597; KW-1185	5.0	GO:0000122; GO:0000785; GO:0000786; GO:0000791; GO:0003690; GO:0003723; GO:0005634; GO:0006334; GO:0030261; GO:0030527; GO:0031490; GO:0031492; GO:0045910; GO:0080182; GO:0098532
RAGP1_HUMAN	P46060	reviewed	RAGP1_HUMAN	Ran GTPase-activating protein 1 (RanGAP1)	RANGAP1 KIAA1835 SD	Homo sapiens (Human)	587	3D-structure;Acetylation;Centromere;Chromosome;Cytoplasm;Cytoskeleton;Direct protein sequencing;GTPase activation;Isopeptide bond;Kinetochore;Leucine-rich repeat;Nucleus;Phosphoprotein;Reference proteome;Repeat;Ubl conjugation	activation of GTPase activity [GO:0090630]; cellular response to vasopressin [GO:1904117]; negative regulation of protein export from nucleus [GO:0046826]; nuclear export [GO:0051168]; nucleocytoplasmic transport [GO:0006913]; protein sumoylation [GO:0016925]; response to axon injury [GO:0048678]; signal transduction [GO:0007165]	cadherin binding [GO:0045296]; GTPase activator activity [GO:0005096]; RNA binding [GO:0003723]; small GTPase binding [GO:0031267]; ubiquitin protein ligase binding [GO:0031625]	aggresome [GO:0016235]; axon cytoplasm [GO:1904115]; cytoplasm [GO:0005737]; cytoplasmic periphery of the nuclear pore complex [GO:1990723]; cytosol [GO:0005829]; dendrite [GO:0030425]; intracellular membrane-bounded organelle [GO:0043231]; kinetochore [GO:0000776]; mitotic spindle [GO:0072686]; nuclear envelope [GO:0005635]; nuclear membrane [GO:0031965]; nuclear pore [GO:0005643]; nuclear pore …	aggresome [GO:0016235]; axon cytoplasm [GO:1904115]; cytoplasm [GO:0005737]; cytoplasmic periphery of the nuclear pore complex [GO:1990723]; cytosol [GO:0005829]; dendrite [GO:0030425]; intracellular membrane-bounded organelle [GO:0043231]; kinetochore [GO:0000776]; mitotic spindle [GO:0072686]; nuclear envelope [GO:0005635]; nuclear membrane [GO:0031965]; nuclear pore [GO:0005643]; nuclear pore …	SUBCELLULAR LOCATION: Cytoplasm {ECO:0000269|PubMed:15037602, ECO:0000305|PubMed:8146159}. Nucleus, nucleoplasm {ECO:0000269|PubMed:8146159}. Nucleus envelope {ECO:0000269|PubMed:11854305, ECO:0000269|PubMed:15037602}. Chromosome, centromere, kinetochore {ECO:0000269|PubMed:11854305}. Cytoplasm, cytoskeleton, spindle {ECO:0000269|PubMed:11854305, ECO:0000269|PubMed:15037602}. Note=Cytoplasmic dur…	PTM: Phosphorylation occurs before nuclear envelope breakdown and continues throughout mitosis. Phosphorylated by the M-phase kinase cyclin B/Cdk1, in vitro. Differential timimg of dephosphorylation occurs during phases of mitosis. The phosphorylated form remains associated with RANBP2/NUP358 and the SUMO E2-conjugating enzyme, UBE2I, on nuclear pore complex (NPC) diassembly and during mitosis. {…	7878053; 11347906; 12168954; 15461802; 10591208; 15489334; 8146159; 7891706; 8973340; 8896452; 11854305; 15037602; 14729961; 16428860; 17081983; 18093978; 18669648; 19413330; 19690332; 19608861; 20388717; 20068231; 21269460; 21406692; 23186163; 25218447; 25114211; 25772364; 26304119; 25755297; 27160050; 28112733; 15931224; 17099698; 22194619		KW-0002; KW-0007; KW-0137; KW-0158; KW-0963; KW-0206; KW-0903; KW-0343; KW-1017; KW-0995; KW-0433; KW-0539; KW-0597; KW-1185; KW-0677; KW-0832	5.0	GO:0000776; GO:0003723; GO:0005096; GO:0005634; GO:0005635; GO:0005643; GO:0005654; GO:0005737; GO:0005829; GO:0006913; GO:0007165; GO:0016235; GO:0016925; GO:0030425; GO:0031267; GO:0031625; GO:0031965; GO:0043231; GO:0044614; GO:0045296; GO:0046826; GO:0048471; GO:0048678; GO:0051168; GO:0072686; GO:0090630; GO:0106068; GO:1904115; GO:1904117; GO:1990723
PRS7_HUMAN	P35998	reviewed	PRS7_HUMAN	26S proteasome regulatory subunit 7 (26S proteasome AAA-ATPase subunit RPT1) (Proteasome 26S subunit ATPase 2)	PSMC2 MSS1	Homo sapiens (Human)	433	3D-structure;Acetylation;Alternative splicing;ATP-binding;Cytoplasm;Direct protein sequencing;Nucleotide-binding;Proteasome;Reference proteome;Ubl conjugation	osteoblast differentiation [GO:0001649]; positive regulation of proteasomal protein catabolic process [GO:1901800]; proteasome-mediated ubiquitin-dependent protein catabolic process [GO:0043161]; ubiquitin-dependent protein catabolic process [GO:0006511]	ATP binding [GO:0005524]; ATP hydrolysis activity [GO:0016887]; proteasome-activating activity [GO:0036402]	cytoplasm [GO:0005737]; cytoplasmic ribonucleoprotein granule [GO:0036464]; cytosol [GO:0005829]; extracellular region [GO:0005576]; ficolin-1-rich granule lumen [GO:1904813]; membrane [GO:0016020]; nucleoplasm [GO:0005654]; nucleus [GO:0005634]; P-body [GO:0000932]; proteasome accessory complex [GO:0022624]; proteasome complex [GO:0000502]; proteasome regulatory particle, base subcomplex [GO:000…	cytoplasm [GO:0005737]; cytoplasmic ribonucleoprotein granule [GO:0036464]; cytosol [GO:0005829]; extracellular region [GO:0005576]; ficolin-1-rich granule lumen [GO:1904813]; membrane [GO:0016020]; nucleoplasm [GO:0005654]; nucleus [GO:0005634]; P-body [GO:0000932]; proteasome accessory complex [GO:0022624]; proteasome complex [GO:0000502]; proteasome regulatory particle, base subcomplex [GO:000…	SUBCELLULAR LOCATION: Cytoplasm {ECO:0000269|PubMed:22078707}. Note=Colocalizes with TRIM5 in cytoplasmic bodies. {ECO:0000269|PubMed:22078707}.	PTM: Monoubiquitinated by RNF181. {ECO:0000269|PubMed:24811749}.	1377363; 12880961; 14702039; 12853948; 12690205; 15489334; 8500623; 12665801; 1317798; 9295362; 10409732; 14654843; 15340068; 15831487; 17323924; 19608861; 21269460; 22078707; 22814378; 24811749; 24275569; 27428775; 27342858		KW-0002; KW-0007; KW-0025; KW-0067; KW-0963; KW-0903; KW-0547; KW-0647; KW-1185; KW-0832	5.0	GO:0000502; GO:0000932; GO:0001649; GO:0005524; GO:0005576; GO:0005634; GO:0005654; GO:0005737; GO:0005829; GO:0006511; GO:0008540; GO:0016020; GO:0016887; GO:0022624; GO:0034774; GO:0036402; GO:0036464; GO:0043161; GO:1901800; GO:1904813
CAZA1_HUMAN	P52907	reviewed	CAZA1_HUMAN	F-actin-capping protein subunit alpha-1 (CapZ alpha-1)	CAPZA1	Homo sapiens (Human)	286	3D-structure;Acetylation;Actin capping;Actin-binding;Cytoplasm;Cytoskeleton;Direct protein sequencing;Phosphoprotein;Reference proteome	actin cytoskeleton organization [GO:0030036]; barbed-end actin filament capping [GO:0051016]; cell junction assembly [GO:0034329]; protein-containing complex assembly [GO:0065003]	actin binding [GO:0003779]; actin filament binding [GO:0051015]; cadherin binding [GO:0045296]	actin cytoskeleton [GO:0015629]; cytoskeleton [GO:0005856]; cytosol [GO:0005829]; extracellular exosome [GO:0070062]; extracellular region [GO:0005576]; F-actin capping protein complex [GO:0008290]; WASH complex [GO:0071203]; actin binding [GO:0003779]; actin filament binding [GO:0051015]; cadherin binding [GO:0045296]; actin cytoskeleton organization [GO:0030036]; barbed-end actin filament cappi…	actin cytoskeleton [GO:0015629]; cytoskeleton [GO:0005856]; cytosol [GO:0005829]; extracellular exosome [GO:0070062]; extracellular region [GO:0005576]; F-actin capping protein complex [GO:0008290]; WASH complex [GO:0071203]	SUBCELLULAR LOCATION: Cytoplasm, cytoskeleton {ECO:0000250}.		9331217; 16710414; 15489334; 19413330; 19922875; 19608861; 21269460; 22891260; 23186163; 24275569; 25944712; 30361697; 24951542; 12470955; 12480931		KW-0002; KW-0007; KW-0117; KW-0009; KW-0963; KW-0206; KW-0903; KW-0597; KW-1185	5.0	GO:0003779; GO:0005576; GO:0005829; GO:0005856; GO:0008290; GO:0015629; GO:0030036; GO:0034329; GO:0045296; GO:0051015; GO:0051016; GO:0065003; GO:0070062; GO:0071203
CAZA2_HUMAN	P47755	reviewed	CAZA2_HUMAN	F-actin-capping protein subunit alpha-2 (CapZ alpha-2)	CAPZA2	Homo sapiens (Human)	286	Acetylation;Actin capping;Actin-binding;Alternative splicing;Direct protein sequencing;Phosphoprotein;Reference proteome	actin cytoskeleton organization [GO:0030036]; barbed-end actin filament capping [GO:0051016]; protein-containing complex assembly [GO:0065003]	actin filament binding [GO:0051015]	actin cytoskeleton [GO:0015629]; brush border [GO:0005903]; cortical cytoskeleton [GO:0030863]; cytosol [GO:0005829]; extracellular exosome [GO:0070062]; extracellular region [GO:0005576]; F-actin capping protein complex [GO:0008290]; membrane [GO:0016020]; actin filament binding [GO:0051015]; actin cytoskeleton organization [GO:0030036]; barbed-end actin filament capping [GO:0051016]; protein-co…	actin cytoskeleton [GO:0015629]; brush border [GO:0005903]; cortical cytoskeleton [GO:0030863]; cytosol [GO:0005829]; extracellular exosome [GO:0070062]; extracellular region [GO:0005576]; F-actin capping protein complex [GO:0008290]; membrane [GO:0016020]			7665558; 14702039; 12853948; 15489334; 9331217; 12665801; 15850461; 19413330; 19922875; 21269460; 22223895; 22814378; 23186163; 24275569; 25944712; 30361697		KW-0007; KW-0117; KW-0009; KW-0025; KW-0903; KW-0597; KW-1185	5.0	GO:0005576; GO:0005829; GO:0005903; GO:0008290; GO:0015629; GO:0016020; GO:0030036; GO:0030863; GO:0051015; GO:0051016; GO:0065003; GO:0070062
CAPZB_HUMAN	P47756	reviewed	CAPZB_HUMAN	F-actin-capping protein subunit beta (CapZ beta)	CAPZB	Homo sapiens (Human)	272	Acetylation;Actin capping;Actin-binding;Alternative splicing;Cytoplasm;Cytoskeleton;Direct protein sequencing;Phosphoprotein;Reference proteome	actin polymerization or depolymerization [GO:0008154]; barbed-end actin filament capping [GO:0051016]; cell morphogenesis [GO:0000902]; cytoskeleton organization [GO:0007010]; lamellipodium assembly [GO:0030032]; negative regulation of filopodium assembly [GO:0051490]; regulation of cell morphogenesis [GO:0022604]; regulation of lamellipodium assembly [GO:0010591]	actin binding [GO:0003779]; actin filament binding [GO:0051015]; cadherin binding [GO:0045296]	actin cytoskeleton [GO:0015629]; brush border [GO:0005903]; cortical cytoskeleton [GO:0030863]; cytoskeleton [GO:0005856]; cytosol [GO:0005829]; extracellular exosome [GO:0070062]; F-actin capping protein complex [GO:0008290]; hippocampal mossy fiber to CA3 synapse [GO:0098686]; lamellipodium [GO:0030027]; membrane [GO:0016020]; postsynaptic density [GO:0014069]; sarcomere [GO:0030017]; Schaffer …	actin cytoskeleton [GO:0015629]; brush border [GO:0005903]; cortical cytoskeleton [GO:0030863]; cytoskeleton [GO:0005856]; cytosol [GO:0005829]; extracellular exosome [GO:0070062]; F-actin capping protein complex [GO:0008290]; hippocampal mossy fiber to CA3 synapse [GO:0098686]; lamellipodium [GO:0030027]; membrane [GO:0016020]; postsynaptic density [GO:0014069]; sarcomere [GO:0030017]; Schaffer …	SUBCELLULAR LOCATION: Cytoplasm, cytoskeleton {ECO:0000250}. Cytoplasm, myofibril, sarcomere {ECO:0000250}.		7665558; 16710414; 15489334; 12665801; 15850461; 16678097; 19413330; 19922875; 19608861; 21834987; 21269460; 21406692; 22223895; 22814378; 23186163; 24275569; 25944712; 28493397; 30361697		KW-0007; KW-0117; KW-0009; KW-0025; KW-0963; KW-0206; KW-0903; KW-0597; KW-1185	5.0	GO:0000902; GO:0003779; GO:0005829; GO:0005856; GO:0005903; GO:0007010; GO:0008154; GO:0008290; GO:0010591; GO:0014069; GO:0015629; GO:0016020; GO:0022604; GO:0030017; GO:0030027; GO:0030032; GO:0030863; GO:0045296; GO:0051015; GO:0051016; GO:0051490; GO:0070062; GO:0071203; GO:0097224; GO:0098685; GO:0098686
RL6_HUMAN	Q02878	reviewed	RL6_HUMAN	60S ribosomal protein L6 (Large ribosomal subunit protein eL6) (Neoplasm-related protein C140) (Tax-responsive enhancer element-binding protein 107) (TaxREB107)	RPL6 TXREB1	Homo sapiens (Human)	288	3D-structure;Acetylation;Cytoplasm;Direct protein sequencing;Endoplasmic reticulum;Isopeptide bond;Phosphoprotein;Reference proteome;Ribonucleoprotein;Ribosomal protein;Ubl conjugation	cytoplasmic translation [GO:0002181]; regulation of DNA-templated transcription [GO:0006355]; ribosomal large subunit assembly [GO:0000027]; translation [GO:0006412]	cadherin binding [GO:0045296]; DNA binding [GO:0003677]; RNA binding [GO:0003723]; structural constituent of ribosome [GO:0003735]	cytoplasm [GO:0005737]; cytoplasmic ribonucleoprotein granule [GO:0036464]; cytosol [GO:0005829]; cytosolic large ribosomal subunit [GO:0022625]; cytosolic ribosome [GO:0022626]; focal adhesion [GO:0005925]; membrane [GO:0016020]; nucleus [GO:0005634]; polysomal ribosome [GO:0042788]; postsynaptic density [GO:0014069]; rough endoplasmic reticulum [GO:0005791]; cadherin binding [GO:0045296]; DNA b…	cytoplasm [GO:0005737]; cytoplasmic ribonucleoprotein granule [GO:0036464]; cytosol [GO:0005829]; cytosolic large ribosomal subunit [GO:0022625]; cytosolic ribosome [GO:0022626]; focal adhesion [GO:0005925]; membrane [GO:0016020]; nucleus [GO:0005634]; polysomal ribosome [GO:0042788]; postsynaptic density [GO:0014069]; rough endoplasmic reticulum [GO:0005791]	SUBCELLULAR LOCATION: Cytoplasm, cytosol {ECO:0000269|PubMed:25957688}. Cytoplasm {ECO:0000305|PubMed:23636399, ECO:0000305|PubMed:25901680}. Rough endoplasmic reticulum {ECO:0000250|UniProtKB:Q2YGT9}. Note=Detected on cytosolic polysomes (PubMed:25957688). Detected in ribosomes that are associated with the rough endoplasmic reticulum (By similarity). {ECO:0000250|UniProtKB:Q2YGT9, ECO:0000269|Pu…		8479925; 8457378; 11043511; 15489334; 8185817; 12962325; 11823430; 14654843; 17924679; 19608861; 21269460; 24524803; 25944712; 28112733; 23636399; 25957688; 25901680; 32669547; 16959974		KW-0002; KW-0007; KW-0963; KW-0903; KW-0256; KW-1017; KW-0597; KW-1185; KW-0687; KW-0689; KW-0832	5.0	GO:0000027; GO:0002181; GO:0003677; GO:0003723; GO:0003735; GO:0005634; GO:0005737; GO:0005791; GO:0005829; GO:0005925; GO:0006355; GO:0006412; GO:0014069; GO:0016020; GO:0022625; GO:0022626; GO:0036464; GO:0042788; GO:0045296
RL5_HUMAN	P46777	reviewed	RL5_HUMAN	60S ribosomal protein L5 (Large ribosomal subunit protein uL18)	RPL5 MSTP030	Homo sapiens (Human)	297	3D-structure;Acetylation;Cytoplasm;Diamond-Blackfan anemia;Direct protein sequencing;Disease variant;Isopeptide bond;Nucleus;Phosphoprotein;Reference proteome;Ribonucleoprotein;Ribosomal protein;RNA-binding;rRNA-binding;Ubl conjugation	cytoplasmic translation [GO:0002181]; negative regulation of protein neddylation [GO:2000435]; negative regulation of ubiquitin protein ligase activity [GO:1904667]; negative regulation of ubiquitin-dependent protein catabolic process [GO:2000059]; positive regulation of gene expression [GO:0010628]; positive regulation of translation [GO:0045727]; protein stabilization [GO:0050821]; regulation o…	5S rRNA binding [GO:0008097]; mRNA 3'-UTR binding [GO:0003730]; mRNA 5'-UTR binding [GO:0048027]; RNA binding [GO:0003723]; structural constituent of ribosome [GO:0003735]; ubiquitin ligase inhibitor activity [GO:1990948]; ubiquitin protein ligase binding [GO:0031625]	cytoplasm [GO:0005737]; cytosol [GO:0005829]; cytosolic large ribosomal subunit [GO:0022625]; cytosolic ribosome [GO:0022626]; endoplasmic reticulum [GO:0005783]; extracellular exosome [GO:0070062]; focal adhesion [GO:0005925]; membrane [GO:0016020]; nucleolus [GO:0005730]; nucleoplasm [GO:0005654]; nucleus [GO:0005634]; protein-containing complex [GO:0032991]; ribonucleoprotein complex [GO:19909…	cytoplasm [GO:0005737]; cytosol [GO:0005829]; cytosolic large ribosomal subunit [GO:0022625]; cytosolic ribosome [GO:0022626]; endoplasmic reticulum [GO:0005783]; extracellular exosome [GO:0070062]; focal adhesion [GO:0005925]; membrane [GO:0016020]; nucleolus [GO:0005730]; nucleoplasm [GO:0005654]; nucleus [GO:0005634]; protein-containing complex [GO:0032991]; ribonucleoprotein complex [GO:19909…	SUBCELLULAR LOCATION: Cytoplasm {ECO:0000269|PubMed:15469983, ECO:0000269|Ref.7}. Nucleus, nucleolus {ECO:0000269|PubMed:15469983, ECO:0000269|Ref.7}. Note=Although RP5 is functional within the cytoplasm, the assembly of ribosomal subunits occurs in the nucleus. RPL5 nuclear import is mediated by IPO5/RanBP5, IPO7/RanBP7, KPNB1/importin-beta or TPNO1/Trn. {ECO:0000269|PubMed:9687515}.		7772601; 16710414; 15489334; 12962325; 8806611; 7937132; 9687515; 14654843; 15469983; 19061985; 19608861; 20926688; 21269460; 21406692; 22814378; 24120868; 23186163; 24524803; 24275569; 24129315; 25114211; 25944712; 23636399; 32669547; 19191325		KW-0002; KW-0007; KW-0963; KW-1024; KW-0903; KW-0225; KW-1017; KW-0539; KW-0597; KW-1185; KW-0687; KW-0689; KW-0694; KW-0699; KW-0832	5.0	GO:0000027; GO:0002181; GO:0003723; GO:0003730; GO:0003735; GO:0005634; GO:0005654; GO:0005730; GO:0005737; GO:0005783; GO:0005829; GO:0005925; GO:0006364; GO:0006412; GO:0008097; GO:0010628; GO:0016020; GO:0022625; GO:0022626; GO:0031625; GO:0032991; GO:0042273; GO:0045727; GO:0048027; GO:0050821; GO:0070062; GO:1901796; GO:1904667; GO:1990904; GO:1990948; GO:2000059; GO:2000435
RL13_HUMAN	P26373	reviewed	RL13_HUMAN	60S ribosomal protein L13 (Breast basic conserved protein 1) (Large ribosomal subunit protein eL13)	RPL13 BBC1 OK/SW-cl.46	Homo sapiens (Human)	211	3D-structure;Acetylation;Alternative splicing;Cytoplasm;Disease variant;Dwarfism;Isopeptide bond;Phosphoprotein;Reference proteome;Ribonucleoprotein;Ribosomal protein;Ubl conjugation	blastocyst development [GO:0001824]; bone development [GO:0060348]; cytoplasmic translation [GO:0002181]; translation [GO:0006412]	RNA binding [GO:0003723]; structural constituent of ribosome [GO:0003735]	cytoplasm [GO:0005737]; cytosol [GO:0005829]; cytosolic large ribosomal subunit [GO:0022625]; cytosolic ribosome [GO:0022626]; endoplasmic reticulum [GO:0005783]; membrane [GO:0016020]; nucleolus [GO:0005730]; nucleus [GO:0005634]; synapse [GO:0045202]; RNA binding [GO:0003723]; structural constituent of ribosome [GO:0003735]; blastocyst development [GO:0001824]; bone development [GO:0060348]; cy…	cytoplasm [GO:0005737]; cytosol [GO:0005829]; cytosolic large ribosomal subunit [GO:0022625]; cytosolic ribosome [GO:0022626]; endoplasmic reticulum [GO:0005783]; membrane [GO:0016020]; nucleolus [GO:0005730]; nucleus [GO:0005634]; synapse [GO:0045202]	SUBCELLULAR LOCATION: Cytoplasm {ECO:0000269|PubMed:23636399, ECO:0000305|PubMed:31630789}.		1301162; 14702039; 15616553; 15489334; 14654843; 18691976; 18669648; 19608861; 20068231; 21269460; 21406692; 23186163; 24524803; 25114211; 25944712; 28112733; 31630789; 23636399; 32669547		KW-0002; KW-0007; KW-0025; KW-0963; KW-0225; KW-0242; KW-1017; KW-0597; KW-1185; KW-0687; KW-0689; KW-0832	5.0	GO:0001824; GO:0002181; GO:0003723; GO:0003735; GO:0005634; GO:0005730; GO:0005737; GO:0005783; GO:0005829; GO:0006412; GO:0016020; GO:0022625; GO:0022626; GO:0045202; GO:0060348
RL36_HUMAN	Q9Y3U8	reviewed	RL36_HUMAN	60S ribosomal protein L36 (Large ribosomal subunit protein eL36)	RPL36	Homo sapiens (Human)	105	3D-structure;Acetylation;Cytoplasm;Direct protein sequencing;Reference proteome;Ribonucleoprotein;Ribosomal protein	cytoplasmic translation [GO:0002181]; translation [GO:0006412]	RNA binding [GO:0003723]; structural constituent of ribosome [GO:0003735]	cytoplasm [GO:0005737]; cytosol [GO:0005829]; cytosolic large ribosomal subunit [GO:0022625]; cytosolic ribosome [GO:0022626]; endoplasmic reticulum [GO:0005783]; membrane [GO:0016020]; nucleolus [GO:0005730]; polysomal ribosome [GO:0042788]; RNA binding [GO:0003723]; structural constituent of ribosome [GO:0003735]; cytoplasmic translation [GO:0002181]; translation [GO:0006412]	cytoplasm [GO:0005737]; cytosol [GO:0005829]; cytosolic large ribosomal subunit [GO:0022625]; cytosolic ribosome [GO:0022626]; endoplasmic reticulum [GO:0005783]; membrane [GO:0016020]; nucleolus [GO:0005730]; polysomal ribosome [GO:0042788]	SUBCELLULAR LOCATION: Cytoplasm, cytosol {ECO:0000269|PubMed:25957688}. Cytoplasm {ECO:0000305|PubMed:23636399, ECO:0000305|PubMed:25901680}. Note=Detected on cytosolic polysomes (PubMed:25957688). {ECO:0000250|UniProtKB:Q2YGT9, ECO:0000269|PubMed:25957688}.		11875025; 11230166; 11042152; 14702039; 15489334; 12962325; 14654843; 19608861; 21269460; 24524803; 25944712; 23636399; 25957688; 25901680; 32669547		KW-0002; KW-0007; KW-0963; KW-0903; KW-1185; KW-0687; KW-0689	5.0	GO:0002181; GO:0003723; GO:0003735; GO:0005730; GO:0005737; GO:0005783; GO:0005829; GO:0006412; GO:0016020; GO:0022625; GO:0022626; GO:0042788
LMNA_HUMAN	P02545	reviewed	LMNA_HUMAN	Prelamin-A/C [Cleaved into: Lamin-A/C (70 kDa lamin) (Renal carcinoma antigen NY-REN-32)]	LMNA LMN1	Homo sapiens (Human)	664	3D-structure;Acetylation;Alternative splicing;Cardiomyopathy;Charcot-Marie-Tooth disease;Coiled coil;Congenital muscular dystrophy;Direct protein sequencing;Disease variant;Emery-Dreifuss muscular dystrophy;Intermediate filament;Isopeptide bond;Limb-girdle muscular dystrophy;Lipoprotein;Methylation;Neurodegeneration;Neuropathy;Nucleus;Phosphoprotein;Prenylation;Reference proteome;Ubl conjugation	cellular response to hypoxia [GO:0071456]; cellular senescence [GO:0090398]; DNA double-strand break attachment to nuclear envelope [GO:1990683]; establishment or maintenance of microtubule cytoskeleton polarity [GO:0030951]; heterochromatin formation [GO:0031507]; muscle organ development [GO:0007517]; negative regulation of cardiac muscle hypertrophy in response to stress [GO:1903243]; negative…	identical protein binding [GO:0042802]; structural constituent of cytoskeleton [GO:0005200]; structural molecule activity [GO:0005198]	cytosol [GO:0005829]; intermediate filament [GO:0005882]; lamin filament [GO:0005638]; nuclear envelope [GO:0005635]; nuclear lamina [GO:0005652]; nuclear matrix [GO:0016363]; nuclear membrane [GO:0031965]; nuclear speck [GO:0016607]; nucleoplasm [GO:0005654]; nucleus [GO:0005634]; perinuclear region of cytoplasm [GO:0048471]; site of double-strand break [GO:0035861]; identical protein binding [G…	cytosol [GO:0005829]; intermediate filament [GO:0005882]; lamin filament [GO:0005638]; nuclear envelope [GO:0005635]; nuclear lamina [GO:0005652]; nuclear matrix [GO:0016363]; nuclear membrane [GO:0031965]; nuclear speck [GO:0016607]; nucleoplasm [GO:0005654]; nucleus [GO:0005634]; perinuclear region of cytoplasm [GO:0048471]; site of double-strand break [GO:0035861]	SUBCELLULAR LOCATION: Nucleus {ECO:0000269|PubMed:15372542, ECO:0000269|PubMed:31548606}. Nucleus envelope {ECO:0000269|PubMed:29599122}. Nucleus lamina. Nucleus, nucleoplasm. Nucleus matrix {ECO:0000269|PubMed:31548606}. Note=Farnesylation of prelamin-A/C facilitates nuclear envelope targeting and subsequent cleavage by ZMPSTE24/FACE1 to remove the farnesyl group produces mature lamin-A/C, which…	PTM: Increased phosphorylation of the lamins occurs before envelope disintegration and probably plays a role in regulating lamin associations. Phosphorylation status of S-22 determines its localization between double-strand break (DSB) sites and the nuclear matrix (PubMed:31548606). {ECO:0000269|PubMed:31548606, ECO:0000269|Ref.9}.; PTM: Proteolytic cleavage of the C-terminal of 18 residues of pr…	3453101; 3462705; 16061563; 14702039; 16710414; 15489334; 8621584; 8175923; 9030603; 10508479; 10514485; 12475961; 12714972; 16339967; 17081983; 16964243; 17924679; 18606848; 18220336; 18691976; 18669648; 19413330; 19323649; 19220582; 19608861; 20079404; 20160190; 20458013; 19933576; 20068231; 21269460; 21498514; 21406692; 22355414; 23666920; 23186163; 23695662; 21949239; 24275569; 25218447; 2511…		KW-0002; KW-0007; KW-0025; KW-0122; KW-0144; KW-0175; KW-0912; KW-0903; KW-0225; KW-1067; KW-0403; KW-1017; KW-0947; KW-0449; KW-0488; KW-0523; KW-0622; KW-0539; KW-0597; KW-0636; KW-1185; KW-0832	5.0	GO:0005198; GO:0005200; GO:0005634; GO:0005635; GO:0005638; GO:0005652; GO:0005654; GO:0005829; GO:0005882; GO:0006606; GO:0006998; GO:0007097; GO:0007517; GO:0008104; GO:0008285; GO:0010628; GO:0016363; GO:0016607; GO:0030334; GO:0030951; GO:0031507; GO:0031647; GO:0031965; GO:0032204; GO:0034504; GO:0035861; GO:0042802; GO:0048471; GO:0051664; GO:0055015; GO:0071456; GO:0072201; GO:0090201; GO:…
HS74L_HUMAN	O95757	reviewed	HS74L_HUMAN	Heat shock 70 kDa protein 4L (Heat shock 70-related protein APG-1) (Heat-shock protein family A member 4-like protein) (HSPA4-like protein) (Osmotic stress protein 94)	HSPA4L APG1 OSP94	Homo sapiens (Human)	839	ATP-binding;Chaperone;Cytoplasm;Nucleotide-binding;Nucleus;Phosphoprotein;Reference proteome;Stress response	protein folding [GO:0006457]; response to unfolded protein [GO:0006986]	ATP binding [GO:0005524]; ATP-dependent protein folding chaperone [GO:0140662]	cytoplasm [GO:0005737]; cytosol [GO:0005829]; nucleus [GO:0005634]; ATP binding [GO:0005524]; ATP-dependent protein folding chaperone [GO:0140662]; protein folding [GO:0006457]; response to unfolded protein [GO:0006986]	cytoplasm [GO:0005737]; cytosol [GO:0005829]; nucleus [GO:0005634]	SUBCELLULAR LOCATION: Cytoplasm {ECO:0000250}. Nucleus {ECO:0000250}. Note=May translocate to the nucleus after heat shock. {ECO:0000250}.		10524232; 19169850; 15815621; 15489334; 17525332; 18669648; 21269460; 23186163		KW-0067; KW-0143; KW-0963; KW-0547; KW-0539; KW-0597; KW-1185; KW-0346	4.0	GO:0005524; GO:0005634; GO:0005737; GO:0005829; GO:0006457; GO:0006986; GO:0140662
ROA1_HUMAN	P09651	reviewed	ROA1_HUMAN	Heterogeneous nuclear ribonucleoprotein A1 (hnRNP A1) (Helix-destabilizing protein) (Single-strand RNA-binding protein) (hnRNP core protein A1) [Cleaved into: Heterogeneous nuclear ribonucleoprotein A1, N-terminally processed]	HNRNPA1 HNRPA1	Homo sapiens (Human)	372	3D-structure;Acetylation;Alternative splicing;Amyotrophic lateral sclerosis;Cytoplasm;Direct protein sequencing;Disease variant;Host-virus interaction;Isopeptide bond;Methylation;mRNA processing;mRNA splicing;mRNA transport;Neurodegeneration;Nucleus;Phosphoprotein;Reference proteome;Repeat;Ribonucleoprotein;RNA-binding;Spliceosome;Transport;Ubl conjugation	amyloid fibril formation [GO:1990000]; cellular response to glucose starvation [GO:0042149]; cellular response to sodium arsenite [GO:1903936]; import into nucleus [GO:0051170]; localization [GO:0051179]; mRNA splicing, via spliceosome [GO:0000398]; mRNA transport [GO:0051028]; negative regulation of telomere maintenance via telomerase [GO:0032211]; nuclear export [GO:0051168]; positive regulatio…	DNA binding [GO:0003677]; G-rich strand telomeric DNA binding [GO:0098505]; identical protein binding [GO:0042802]; miRNA binding [GO:0035198]; molecular condensate scaffold activity [GO:0140693]; mRNA 3'-UTR binding [GO:0003730]; pre-mRNA binding [GO:0036002]; protein domain specific binding [GO:0019904]; RNA binding [GO:0003723]; single-stranded DNA binding [GO:0003697]; single-stranded RNA bin…	catalytic step 2 spliceosome [GO:0071013]; cytoplasm [GO:0005737]; extracellular exosome [GO:0070062]; intracellular non-membrane-bounded organelle [GO:0043232]; membrane [GO:0016020]; nucleoplasm [GO:0005654]; nucleus [GO:0005634]; ribonucleoprotein complex [GO:1990904]; spliceosomal complex [GO:0005681]; DNA binding [GO:0003677]; G-rich strand telomeric DNA binding [GO:0098505]; identical prote…	catalytic step 2 spliceosome [GO:0071013]; cytoplasm [GO:0005737]; extracellular exosome [GO:0070062]; intracellular non-membrane-bounded organelle [GO:0043232]; membrane [GO:0016020]; nucleoplasm [GO:0005654]; nucleus [GO:0005634]; ribonucleoprotein complex [GO:1990904]; spliceosomal complex [GO:0005681]	SUBCELLULAR LOCATION: Nucleus {ECO:0000269|PubMed:17289661, ECO:0000269|PubMed:27694260}. Cytoplasm {ECO:0000269|PubMed:17289661}. Note=Localized in cytoplasmic mRNP granules containing untranslated mRNAs. Shuttles continuously between the nucleus and the cytoplasm along with mRNA. Component of ribonucleosomes (PubMed:17289661). {ECO:0000269|PubMed:17289661, ECO:0000269|PubMed:27694260}.; SUBCELL…	PTM: Arg-194, Arg-206 and Arg-225 are dimethylated, probably to asymmetric dimethylarginine.; PTM: Sumoylated. {ECO:0000269|PubMed:15161980}.	2760922; 2836799; 14702039; 16541075; 15489334; 3023065; 1691095; 7730395; 8521471; 7769000; 11991638; 15782174; 15161980; 16111636; 15862300; 17081983; 17371836; 17924679; 17229681; 17289661; 19367720; 18669648; 19413330; 19690332; 19608861; 20010808; 20068231; 21269460; 21406692; 22814378; 23186163; 24549040; 24275569; 24129315; 25678563; 25755297; 25944712; 28431233; 28985503; 28112733; 314987…		KW-0002; KW-0007; KW-0025; KW-0036; KW-0963; KW-0903; KW-0225; KW-0945; KW-1017; KW-0488; KW-0507; KW-0508; KW-0509; KW-0523; KW-0539; KW-0597; KW-1185; KW-0677; KW-0687; KW-0694; KW-0747; KW-0813; KW-0832	5.0	GO:0000381; GO:0000398; GO:0003677; GO:0003697; GO:0003723; GO:0003727; GO:0003730; GO:0005634; GO:0005654; GO:0005681; GO:0005737; GO:0006405; GO:0016020; GO:0019904; GO:0032211; GO:0032212; GO:0035198; GO:0036002; GO:0042149; GO:0042802; GO:0043232; GO:0043484; GO:0051028; GO:0051168; GO:0051170; GO:0051179; GO:0061752; GO:0070062; GO:0071013; GO:0098505; GO:0140693; GO:1903936; GO:1990000; GO:…
CDK5_HUMAN	Q00535	reviewed	CDK5_HUMAN	Cyclin-dependent kinase 5 (EC 2.7.11.1) (Cell division protein kinase 5) (Cyclin-dependent-like kinase 5) (Serine/threonine-protein kinase PSSALRE) (Tau protein kinase II catalytic subunit) (TPKII catalytic subunit)	CDK5 CDKN5 PSSALRE	Homo sapiens (Human)	292	3D-structure;Acetylation;Alternative splicing;Apoptosis;ATP-binding;Biological rhythms;Cell cycle;Cell division;Cell membrane;Cell projection;Cytoplasm;Kinase;Lissencephaly;Membrane;Neurodegeneration;Neurogenesis;Nucleotide-binding;Nucleus;Phosphoprotein;Reference proteome;Serine/threonine-protein kinase;Synapse;Transferase	axon extension [GO:0048675]; axonogenesis [GO:0007409]; behavioral response to cocaine [GO:0048148]; calcium ion import [GO:0070509]; cell division [GO:0051301]; cell-matrix adhesion [GO:0007160]; cellular response to amyloid-beta [GO:1904646]; central nervous system neuron development [GO:0021954]; cerebellar cortex formation [GO:0021697]; chemical synaptic transmission [GO:0007268]; corpus call…	acetylcholine receptor activator activity [GO:0030549]; ATP binding [GO:0005524]; cyclin-dependent protein serine/threonine kinase activity [GO:0004693]; ephrin receptor binding [GO:0046875]; ErbB-2 class receptor binding [GO:0005176]; ErbB-3 class receptor binding [GO:0043125]; histone kinase activity [GO:0035173]; Hsp90 protein binding [GO:0051879]; kinase activity [GO:0016301]; p53 binding [GO…	axon [GO:0030424]; cell junction [GO:0030054]; cyclin-dependent protein kinase holoenzyme complex [GO:0000307]; cytoplasm [GO:0005737]; cytosol [GO:0005829]; dendrite [GO:0030425]; filopodium [GO:0030175]; glutamatergic synapse [GO:0098978]; growth cone [GO:0030426]; lamellipodium [GO:0030027]; membrane [GO:0016020]; microtubule [GO:0005874]; neuromuscular junction [GO:0031594]; neuron projection…	axon [GO:0030424]; cell junction [GO:0030054]; cyclin-dependent protein kinase holoenzyme complex [GO:0000307]; cytoplasm [GO:0005737]; cytosol [GO:0005829]; dendrite [GO:0030425]; filopodium [GO:0030175]; glutamatergic synapse [GO:0098978]; growth cone [GO:0030426]; lamellipodium [GO:0030027]; membrane [GO:0016020]; microtubule [GO:0005874]; neuromuscular junction [GO:0031594]; neuron projection…	SUBCELLULAR LOCATION: [Isoform 1]: Cytoplasm {ECO:0000269|PubMed:12691662}. Nucleus {ECO:0000269|PubMed:12691662}. Cell membrane {ECO:0000269|PubMed:17009320}; Peripheral membrane protein. Perikaryon. Cell projection, lamellipodium {ECO:0000250|UniProtKB:P49615}. Cell projection, growth cone {ECO:0000250|UniProtKB:P49615}. Postsynaptic density {ECO:0000250|UniProtKB:Q03114}. Synapse {ECO:0000250|…	PTM: Phosphorylation on Tyr-15 by ABL1 and FYN, and on Ser-159 by casein kinase 1 promotes kinase activity. By contrast, phosphorylation at Thr-14 inhibits activity. {ECO:0000269|PubMed:10500146, ECO:0000269|PubMed:15689152, ECO:0000269|PubMed:17143272}.; PTM: Phosphorylation at Ser-159 is essential for maximal catalytic activity. {ECO:0000269|PubMed:10500146}.	1639063; 19693690; 12853948; 15489334; 9030781; 9822744; 10500146; 12393264; 14521924; 12691662; 15992363; 17121855; 17009320; 17591690; 18042622; 17611284; 17671990; 17143272; 18507738; 18691976; 19081376; 19413330; 19369195; 19608861; 20826806; 20213743; 21269460; 21144757; 21442427; 21465480; 21668448; 21209322; 21499257; 21220307; 11584302; 19238148; 19782409; 20061803; 21044075; 21415596; 21…		KW-0002; KW-0007; KW-0025; KW-0053; KW-0067; KW-0090; KW-0131; KW-0132; KW-1003; KW-0966; KW-0963; KW-0418; KW-0451; KW-0472; KW-0523; KW-0524; KW-0547; KW-0539; KW-0597; KW-1185; KW-0723; KW-0770; KW-0808	5.0	GO:0000083; GO:0000226; GO:0000307; GO:0001764; GO:0001963; GO:0002039; GO:0004672; GO:0004674; GO:0004693; GO:0005176; GO:0005524; GO:0005634; GO:0005654; GO:0005737; GO:0005829; GO:0005874; GO:0005886; GO:0006468; GO:0006886; GO:0006913; GO:0007005; GO:0007160; GO:0007268; GO:0007409; GO:0007416; GO:0007519; GO:0008045; GO:0008542; GO:0009611; GO:0014044; GO:0014069; GO:0016020; GO:0016079; GO:…
DHB8_HUMAN	Q92506	reviewed	DHB8_HUMAN	(3R)-3-hydroxyacyl-CoA dehydrogenase (EC 1.1.1.n12) (17-beta-hydroxysteroid dehydrogenase 8) (17-beta-HSD 8) (HSD17B8) (3-ketoacyl-[acyl-carrier-protein] reductase alpha subunit) (KAR alpha subunit) (3-oxoacyl-[acyl-carrier-protein] reductase) (Estradiol 17-beta-dehydrogenase 8) (EC 1.1.1.62) (Protein Ke6) (Ke6) (Short chain dehydrogenase/reductase family 30C member 1) (Testosterone 17-beta-dehyd…	HSD17B8 FABGL HKE6 RING2 SDR30C1	Homo sapiens (Human)	261	3D-structure;Fatty acid biosynthesis;Fatty acid metabolism;Lipid biosynthesis;Lipid metabolism;Mitochondrion;NAD;Oxidoreductase;Phosphoprotein;Reference proteome;Steroid biosynthesis	androgen metabolic process [GO:0008209]; estrogen biosynthetic process [GO:0006703]; fatty acid biosynthetic process [GO:0006633]; protein heterotetramerization [GO:0051290]	(3R)-hydroxyacyl-CoA dehydrogenase (NAD) activity [GO:0106386]; 17-beta-hydroxysteroid dehydrogenase (NAD+) activity [GO:0044594]; estradiol 17-beta-dehydrogenase activity [GO:0004303]; NADH binding [GO:0070404]; oxidoreductase activity, acting on the CH-OH group of donors, NAD or NADP as acceptor [GO:0016616]; quinone binding [GO:0048038]; testosterone dehydrogenase (NAD+) activity [GO:0047035]	mitochondrial envelope [GO:0005740]; mitochondrial matrix [GO:0005759]; oxidoreductase complex [GO:1990204]; plasma membrane [GO:0005886]; (3R)-hydroxyacyl-CoA dehydrogenase (NAD) activity [GO:0106386]; 17-beta-hydroxysteroid dehydrogenase (NAD+) activity [GO:0044594]; estradiol 17-beta-dehydrogenase activity [GO:0004303]; NADH binding [GO:0070404]; oxidoreductase activity, acting on the CH-OH gr…	mitochondrial envelope [GO:0005740]; mitochondrial matrix [GO:0005759]; oxidoreductase complex [GO:1990204]; plasma membrane [GO:0005886]	SUBCELLULAR LOCATION: Mitochondrion matrix {ECO:0000269|PubMed:19571038}.		14574404; 15489334; 8812499; 17978863; 19571038; 18852215; 21269460; 24275569; 30508570; 25203508; 16959974	PATHWAY: Steroid biosynthesis; estrogen biosynthesis. {ECO:0000269|PubMed:17978863}.; PATHWAY: Lipid metabolism; fatty acid biosynthesis. {ECO:0000269|PubMed:25203508}.; PATHWAY: Lipid metabolism; mitochondrial fatty acid beta-oxidation. {ECO:0000305|PubMed:25203508}.	KW-0002; KW-0275; KW-0276; KW-0444; KW-0443; KW-0496; KW-0520; KW-0560; KW-0597; KW-1185; KW-0752	5.0	GO:0004303; GO:0005740; GO:0005759; GO:0005886; GO:0006633; GO:0006703; GO:0008209; GO:0016616; GO:0044594; GO:0047035; GO:0048038; GO:0051290; GO:0070404; GO:0106386; GO:1990204
SAHH_HUMAN	P23526	reviewed	SAHH_HUMAN	Adenosylhomocysteinase (AdoHcyase) (EC 3.13.2.1) (S-adenosyl-L-homocysteine hydrolase)	AHCY SAHH	Homo sapiens (Human)	432	3D-structure;Acetylation;Alternative splicing;Copper;Cytoplasm;Direct protein sequencing;Disease variant;Hydrolase;Hydroxylation;NAD;One-carbon metabolism;Phosphoprotein;Reference proteome	one-carbon metabolic process [GO:0006730]; S-adenosylmethionine cycle [GO:0033353]	adenosylhomocysteinase activity [GO:0004013]	cytosol [GO:0005829]; extracellular exosome [GO:0070062]; melanosome [GO:0042470]; adenosylhomocysteinase activity [GO:0004013]; one-carbon metabolic process [GO:0006730]; S-adenosylmethionine cycle [GO:0033353]	cytosol [GO:0005829]; extracellular exosome [GO:0070062]; melanosome [GO:0042470]	SUBCELLULAR LOCATION: Cytoplasm {ECO:0000269|PubMed:17081065}. Melanosome {ECO:0000269|PubMed:17081065}. Note=Identified by mass spectrometry in melanosome fractions from stage I to stage IV.		2596825; 14702039; 11780052; 15489334; 7786017; 2574561; 7608178; 10933798; 17081065; 21269460; 23186163; 24275569; 29192674; 9586999; 12590576; 15241484; 15024124; 16736098; 19177456; 20852937	PATHWAY: Amino-acid biosynthesis; L-homocysteine biosynthesis; L-homocysteine from S-adenosyl-L-homocysteine: step 1/1.	KW-0002; KW-0007; KW-0025; KW-0186; KW-0963; KW-0903; KW-0225; KW-0378; KW-0379; KW-0520; KW-0554; KW-0597; KW-1185	5.0	GO:0004013; GO:0005829; GO:0006730; GO:0033353; GO:0042470; GO:0070062
VATA_HUMAN	P38606	reviewed	VATA_HUMAN	V-type proton ATPase catalytic subunit A (V-ATPase subunit A) (EC 7.1.2.2) (V-ATPase 69 kDa subunit) (Vacuolar ATPase isoform VA68) (Vacuolar proton pump subunit alpha)	ATP6V1A ATP6A1 ATP6V1A1 VPP2	Homo sapiens (Human)	617	3D-structure;Acetylation;Alternative splicing;ATP-binding;Cytoplasm;Cytoplasmic vesicle;Disease variant;Epilepsy;Hydrogen ion transport;Ion transport;Lysosome;Membrane;Nucleotide-binding;Phosphoprotein;Reference proteome;Translocase;Transport	cellular iron ion homeostasis [GO:0006879]; cellular response to increased oxygen levels [GO:0036295]; endosomal lumen acidification [GO:0048388]; Golgi lumen acidification [GO:0061795]; intracellular pH reduction [GO:0051452]; lysosomal lumen acidification [GO:0007042]; proton transmembrane transport [GO:1902600]; regulation of macroautophagy [GO:0016241]; synaptic vesicle lumen acidification [G…	ATP binding [GO:0005524]; proton-transporting ATP synthase activity, rotational mechanism [GO:0046933]; proton-transporting ATPase activity, rotational mechanism [GO:0046961]	apical plasma membrane [GO:0016324]; ATPase complex [GO:1904949]; clathrin-coated vesicle membrane [GO:0030665]; cytosol [GO:0005829]; extracellular exosome [GO:0070062]; extrinsic component of synaptic vesicle membrane [GO:0098850]; intracellular membrane-bounded organelle [GO:0043231]; lysosomal membrane [GO:0005765]; membrane [GO:0016020]; microvillus [GO:0005902]; nucleoplasm [GO:0005654]; pl…	apical plasma membrane [GO:0016324]; ATPase complex [GO:1904949]; clathrin-coated vesicle membrane [GO:0030665]; cytosol [GO:0005829]; extracellular exosome [GO:0070062]; extrinsic component of synaptic vesicle membrane [GO:0098850]; intracellular membrane-bounded organelle [GO:0043231]; lysosomal membrane [GO:0005765]; membrane [GO:0016020]; microvillus [GO:0005902]; nucleoplasm [GO:0005654]; pl…	SUBCELLULAR LOCATION: Cytoplasm {ECO:0000269|PubMed:29668857, ECO:0000269|PubMed:33208464}. Cytoplasm, cytosol {ECO:0000250|UniProtKB:P50516}. Cytoplasmic vesicle, secretory vesicle {ECO:0000269|PubMed:23035048}. Cytoplasmic vesicle, clathrin-coated vesicle membrane {ECO:0000250|UniProtKB:P31404}; Peripheral membrane protein {ECO:0000305}. Lysosome {ECO:0000250|UniProtKB:P50516}. Note=Co-localize…	PTM: Phosphorylation at Ser-384 by AMPK down-regulates its enzyme activity. {ECO:0000250|UniProtKB:P50516}.	8463241; 10931946; 14702039; 16641997; 15489334; 21269460; 22814378; 23035048; 23186163; 24275569; 25944712; 28065471; 28296633; 29668857; 31786107; 33208464; 32001091; 33065002		KW-0002; KW-0007; KW-0025; KW-0067; KW-0963; KW-0968; KW-0225; KW-0887; KW-0375; KW-0406; KW-0458; KW-0472; KW-0547; KW-0597; KW-1185; KW-1278; KW-0813	5.0	GO:0000221; GO:0005524; GO:0005654; GO:0005765; GO:0005829; GO:0005886; GO:0005902; GO:0006879; GO:0007035; GO:0007042; GO:0016020; GO:0016241; GO:0016324; GO:0016469; GO:0030141; GO:0030665; GO:0033176; GO:0036295; GO:0043231; GO:0046933; GO:0046961; GO:0048388; GO:0051452; GO:0061795; GO:0070062; GO:0097401; GO:0098850; GO:1902495; GO:1902600; GO:1904949
RL9_HUMAN	P32969	reviewed	RL9_HUMAN	60S ribosomal protein L9 (Large ribosomal subunit protein uL6)	RPL9 OK/SW-cl.103; RPL9P7; RPL9P8; RPL9P9	Homo sapiens (Human)	192	3D-structure;Acetylation;Cytoplasm;Direct protein sequencing;Reference proteome;Ribonucleoprotein;Ribosomal protein	cytoplasmic translation [GO:0002181]; translation [GO:0006412]	RNA binding [GO:0003723]; rRNA binding [GO:0019843]; structural constituent of ribosome [GO:0003735]	cytoplasm [GO:0005737]; cytosol [GO:0005829]; cytosolic large ribosomal subunit [GO:0022625]; cytosolic ribosome [GO:0022626]; focal adhesion [GO:0005925]; membrane [GO:0016020]; nucleus [GO:0005634]; ribosome [GO:0005840]; RNA binding [GO:0003723]; rRNA binding [GO:0019843]; structural constituent of ribosome [GO:0003735]; cytoplasmic translation [GO:0002181]; translation [GO:0006412]	cytoplasm [GO:0005737]; cytosol [GO:0005829]; cytosolic large ribosomal subunit [GO:0022625]; cytosolic ribosome [GO:0022626]; focal adhesion [GO:0005925]; membrane [GO:0016020]; nucleus [GO:0005634]; ribosome [GO:0005840]	SUBCELLULAR LOCATION: Cytoplasm {ECO:0000269|PubMed:23636399}.		8415001; 8597601; 15489334; 9582194; 14654843; 19608861; 21269460; 22814378; 24524803; 24275569; 25944712; 23636399; 32669547		KW-0002; KW-0007; KW-0963; KW-0903; KW-1185; KW-0687; KW-0689	5.0	GO:0002181; GO:0003723; GO:0003735; GO:0005634; GO:0005737; GO:0005829; GO:0005840; GO:0005925; GO:0006412; GO:0016020; GO:0019843; GO:0022625; GO:0022626
ADT2_HUMAN	P05141	reviewed	ADT2_HUMAN	ADP/ATP translocase 2 (ADP,ATP carrier protein 2) (ADP,ATP carrier protein, fibroblast isoform) (Adenine nucleotide translocator 2) (ANT 2) (Solute carrier family 25 member 5) [Cleaved into: ADP/ATP translocase 2, N-terminally processed]	SLC25A5 AAC2 ANT2	Homo sapiens (Human)	298	Acetylation;Antiport;Chromosome partition;Direct protein sequencing;Host-virus interaction;Membrane;Methylation;Mitochondrion;Mitochondrion inner membrane;Phosphoprotein;Reference proteome;Repeat;Transmembrane;Transmembrane helix;Transport	adaptive thermogenesis [GO:1990845]; adenine nucleotide transport [GO:0051503]; B cell differentiation [GO:0030183]; cellular response to leukemia inhibitory factor [GO:1990830]; chromosome segregation [GO:0007059]; erythrocyte differentiation [GO:0030218]; mitochondrial ADP transmembrane transport [GO:0140021]; mitochondrial ATP transmembrane transport [GO:1990544]; negative regulation of mitoch…	adenine nucleotide transmembrane transporter activity [GO:0000295]; adenine transmembrane transporter activity [GO:0015207]; ATP:ADP antiporter activity [GO:0005471]; oxidative phosphorylation uncoupler activity [GO:0017077]; proton transmembrane transporter activity [GO:0015078]; RNA binding [GO:0003723]; ubiquitin protein ligase binding [GO:0031625]	membrane [GO:0016020]; mitochondrial inner membrane [GO:0005743]; mitochondrial nucleoid [GO:0042645]; mitochondrial permeability transition pore complex [GO:0005757]; mitochondrion [GO:0005739]; MMXD complex [GO:0071817]; nucleus [GO:0005634]; plasma membrane [GO:0005886]; adenine nucleotide transmembrane transporter activity [GO:0000295]; adenine transmembrane transporter activity [GO:0015207];…	membrane [GO:0016020]; mitochondrial inner membrane [GO:0005743]; mitochondrial nucleoid [GO:0042645]; mitochondrial permeability transition pore complex [GO:0005757]; mitochondrion [GO:0005739]; MMXD complex [GO:0071817]; nucleus [GO:0005634]; plasma membrane [GO:0005886]	SUBCELLULAR LOCATION: Mitochondrion inner membrane {ECO:0000250|UniProtKB:P02722}; Multi-pass membrane protein {ECO:0000255}. Membrane {ECO:0000269|PubMed:27641616}; Multi-pass membrane protein {ECO:0000255}. Note=May localize to non-mitochondrial membranes. {ECO:0000269|PubMed:27641616}.	PTM: Trimethylated by ANTKMT at Lys-52. {ECO:0000269|PubMed:31213526}.	2168878; 3031073; 8918809; 14702039; 15772651; 15489334; 2829183; 14654843; 16120388; 19413330; 19130895; 19608861; 20797633; 21269460; 21908771; 22223895; 24275569; 24129315; 25944712; 27641616; 31213526; 31883789		KW-0007; KW-0050; KW-0159; KW-0903; KW-0945; KW-0472; KW-0488; KW-0496; KW-0999; KW-0597; KW-1185; KW-0677; KW-0812; KW-1133; KW-0813	5.0	GO:0000295; GO:0003723; GO:0005471; GO:0005634; GO:0005739; GO:0005743; GO:0005757; GO:0005886; GO:0007059; GO:0008284; GO:0015078; GO:0015207; GO:0016020; GO:0017077; GO:0030183; GO:0030218; GO:0031625; GO:0042645; GO:0046902; GO:0051503; GO:0071817; GO:0140021; GO:1901029; GO:1901526; GO:1990544; GO:1990830; GO:1990845
KPYM_HUMAN	P14618	reviewed	KPYM_HUMAN	Pyruvate kinase PKM (EC 2.7.1.40) (Cytosolic thyroid hormone-binding protein) (CTHBP) (Opa-interacting protein 3) (OIP-3) (Pyruvate kinase 2/3) (Pyruvate kinase muscle isozyme) (Threonine-protein kinase PKM2) (EC 2.7.11.1) (Thyroid hormone-binding protein 1) (THBP1) (Tumor M2-PK) (Tyrosine-protein kinase PKM2) (EC 2.7.10.2) (p58)	PKM OIP3 PK2 PK3 PKM2	Homo sapiens (Human)	531	3D-structure;Acetylation;Allosteric enzyme;Alternative splicing;ATP-binding;Cytoplasm;Direct protein sequencing;Glycolysis;Hydroxylation;Isopeptide bond;Kinase;Magnesium;Metal-binding;Methylation;Nucleotide-binding;Nucleus;Phosphoprotein;Potassium;Pyruvate;Reference proteome;Transferase;Translation regulation;Ubl conjugation	canonical glycolysis [GO:0061621]; cellular response to insulin stimulus [GO:0032869]; glycolytic process [GO:0006096]; positive regulation of cytoplasmic translation [GO:2000767]; positive regulation of sprouting angiogenesis [GO:1903672]; positive regulation of transcription by RNA polymerase II [GO:0045944]; programmed cell death [GO:0012501]	ATP binding [GO:0005524]; cadherin binding [GO:0045296]; histone H3T11 kinase activity [GO:0035402]; magnesium ion binding [GO:0000287]; MHC class II protein complex binding [GO:0023026]; mRNA binding [GO:0003729]; potassium ion binding [GO:0030955]; protein homodimerization activity [GO:0042803]; protein tyrosine kinase activity [GO:0004713]; pyruvate kinase activity [GO:0004743]; RNA binding [G…	cilium [GO:0005929]; collagen-containing extracellular matrix [GO:0062023]; cytoplasm [GO:0005737]; cytosol [GO:0005829]; extracellular exosome [GO:0070062]; extracellular region [GO:0005576]; extracellular vesicle [GO:1903561]; ficolin-1-rich granule lumen [GO:1904813]; mitochondrion [GO:0005739]; nucleus [GO:0005634]; rough endoplasmic reticulum [GO:0005791]; secretory granule lumen [GO:0034774…	cilium [GO:0005929]; collagen-containing extracellular matrix [GO:0062023]; cytoplasm [GO:0005737]; cytosol [GO:0005829]; extracellular exosome [GO:0070062]; extracellular region [GO:0005576]; extracellular vesicle [GO:1903561]; ficolin-1-rich granule lumen [GO:1904813]; mitochondrion [GO:0005739]; nucleus [GO:0005634]; rough endoplasmic reticulum [GO:0005791]; secretory granule lumen [GO:0034774…	SUBCELLULAR LOCATION: [Isoform M2]: Cytoplasm {ECO:0000269|PubMed:25263439, ECO:0000269|PubMed:26787900, ECO:0000269|PubMed:32268273}. Nucleus {ECO:0000269|PubMed:17308100, ECO:0000269|PubMed:18191611, ECO:0000269|PubMed:22056988, ECO:0000269|PubMed:22901803, ECO:0000269|PubMed:24120661, ECO:0000269|PubMed:26787900, ECO:0000269|PubMed:32268273}. Note=Translocates to the nucleus in response to var…	PTM: ISGylated. {ECO:0000269|PubMed:16139798}.; PTM: Under hypoxia, hydroxylated by EGLN3. {ECO:0000269|PubMed:21620138}.; PTM: Acetylation at Lys-305 is stimulated by high glucose concentration, it decreases enzyme activity and promotes its lysosomal-dependent degradation via chaperone-mediated autophagy. {ECO:0000269|PubMed:21700219, ECO:0000269|Ref.11}.; PTM: [Isoform M2]: Acetylated at Lys-43…	2854097; 2813362; 2040271; 14702039; 16572171; 15489334; 1854723; 12665801; 25263439; 9466265; 12650930; 14654843; 16139798; 15592455; 17081983; 16964243; 17308100; 18298799; 18191611; 18088087; 18691976; 18337823; 18669648; 19413330; 19690332; 19608861; 20847263; 20068231; 21269460; 21620138; 21483450; 21700219; 22056988; 21406692; 22901803; 22306293; 23186163; 24120661; 24275569; 24129315; 2511…	PATHWAY: Carbohydrate degradation; glycolysis; pyruvate from D-glyceraldehyde 3-phosphate: step 5/5. {ECO:0000269|PubMed:15996096, ECO:0000269|PubMed:1854723}.	KW-0002; KW-0007; KW-0021; KW-0025; KW-0067; KW-0963; KW-0903; KW-0324; KW-0379; KW-1017; KW-0418; KW-0460; KW-0479; KW-0488; KW-0547; KW-0539; KW-0597; KW-0630; KW-0670; KW-1185; KW-0808; KW-0810; KW-0832	5.0	GO:0000287; GO:0003713; GO:0003723; GO:0003729; GO:0004713; GO:0004743; GO:0005524; GO:0005576; GO:0005634; GO:0005737; GO:0005739; GO:0005791; GO:0005829; GO:0005929; GO:0006096; GO:0012501; GO:0023026; GO:0030955; GO:0031982; GO:0032869; GO:0034774; GO:0035402; GO:0042803; GO:0045296; GO:0045944; GO:0061621; GO:0062023; GO:0070062; GO:1903561; GO:1903672; GO:1904813; GO:2000767
RL10A_HUMAN	P62906	reviewed	RL10A_HUMAN	60S ribosomal protein L10a (CSA-19) (Large ribosomal subunit protein uL1) (Neural precursor cell expressed developmentally down-regulated protein 6) (NEDD-6)	RPL10A NEDD6	Homo sapiens (Human)	217	3D-structure;Acetylation;Cytoplasm;Isopeptide bond;Phosphoprotein;Reference proteome;Ribonucleoprotein;Ribosomal protein;Ubl conjugation	cytoplasmic translation [GO:0002181]; maturation of LSU-rRNA [GO:0000470]; translation [GO:0006412]	RNA binding [GO:0003723]; structural constituent of ribosome [GO:0003735]	cytoplasm [GO:0005737]; cytosol [GO:0005829]; cytosolic large ribosomal subunit [GO:0022625]; cytosolic ribosome [GO:0022626]; extracellular exosome [GO:0070062]; focal adhesion [GO:0005925]; membrane [GO:0016020]; nucleus [GO:0005634]; polysomal ribosome [GO:0042788]; RNA binding [GO:0003723]; structural constituent of ribosome [GO:0003735]; cytoplasmic translation [GO:0002181]; maturation of LS…	cytoplasm [GO:0005737]; cytosol [GO:0005829]; cytosolic large ribosomal subunit [GO:0022625]; cytosolic ribosome [GO:0022626]; extracellular exosome [GO:0070062]; focal adhesion [GO:0005925]; membrane [GO:0016020]; nucleus [GO:0005634]; polysomal ribosome [GO:0042788]	SUBCELLULAR LOCATION: Cytoplasm {ECO:0000269|PubMed:23636399}.		7609734; 14702039; 14574404; 15489334; 12962325; 14654843; 19608861; 21269460; 24524803; 24275569; 25114211; 25944712; 28112733; 23636399; 32669547		KW-0002; KW-0007; KW-0963; KW-1017; KW-0597; KW-1185; KW-0687; KW-0689; KW-0832	5.0	GO:0000470; GO:0002181; GO:0003723; GO:0003735; GO:0005634; GO:0005737; GO:0005829; GO:0005925; GO:0006412; GO:0016020; GO:0022625; GO:0022626; GO:0042788; GO:0070062
ODB2_HUMAN	P11182	reviewed	ODB2_HUMAN	Lipoamide acyltransferase component of branched-chain alpha-keto acid dehydrogenase complex, mitochondrial (EC 2.3.1.168) (52 kDa mitochondrial autoantigen of primary biliary cirrhosis) (Branched chain 2-oxo-acid dehydrogenase complex component E2) (BCOADC-E2) (Branched-chain alpha-keto acid dehydrogenase complex component E2) (BCKAD-E2) (BCKADE2) (Dihydrolipoamide acetyltransferase component of …	DBT BCATE2	Homo sapiens (Human)	482	3D-structure;Acetylation;Acyltransferase;Direct protein sequencing;Disease variant;Lipoyl;Maple syrup urine disease;Mitochondrion;Phosphoprotein;Reference proteome;Transferase;Transit peptide	branched-chain amino acid catabolic process [GO:0009083]	acetyltransferase activity [GO:0016407]; dihydrolipoyllysine-residue (2-methylpropanoyl)transferase activity [GO:0043754]; lipoic acid binding [GO:0031405]; ubiquitin protein ligase binding [GO:0031625]	cytoplasm [GO:0005737]; cytosol [GO:0005829]; microtubule cytoskeleton [GO:0015630]; mitochondrial alpha-ketoglutarate dehydrogenase complex [GO:0005947]; mitochondrial matrix [GO:0005759]; mitochondrial nucleoid [GO:0042645]; mitochondrion [GO:0005739]; acetyltransferase activity [GO:0016407]; dihydrolipoyllysine-residue (2-methylpropanoyl)transferase activity [GO:0043754]; lipoic acid binding […	cytoplasm [GO:0005737]; cytosol [GO:0005829]; microtubule cytoskeleton [GO:0015630]; mitochondrial alpha-ketoglutarate dehydrogenase complex [GO:0005947]; mitochondrial matrix [GO:0005759]; mitochondrial nucleoid [GO:0042645]; mitochondrion [GO:0005739]	SUBCELLULAR LOCATION: Mitochondrion matrix.		1420314; 3245861; 2708389; 2742576; 14702039; 16710414; 15489334; 2837277; 1429740; 7918575; 2908870; 7543435; 9141421; 19608861; 21269460; 24275569; 25944712; 11839747; 1847055; 9621512		KW-0002; KW-0007; KW-0012; KW-0903; KW-0225; KW-0450; KW-0466; KW-0496; KW-0597; KW-1185; KW-0808; KW-0809	5.0	GO:0005737; GO:0005739; GO:0005759; GO:0005829; GO:0005947; GO:0009083; GO:0015630; GO:0016407; GO:0031405; GO:0031625; GO:0042645; GO:0043754
PRS6B_HUMAN	P43686	reviewed	PRS6B_HUMAN	26S proteasome regulatory subunit 6B (26S proteasome AAA-ATPase subunit RPT3) (MB67-interacting protein) (MIP224) (Proteasome 26S subunit ATPase 4) (Tat-binding protein 7) (TBP-7)	PSMC4 MIP224 TBP7	Homo sapiens (Human)	418	3D-structure;Acetylation;Alternative splicing;ATP-binding;Cytoplasm;Direct protein sequencing;Nucleotide-binding;Nucleus;Phosphoprotein;Proteasome;Reference proteome	blastocyst development [GO:0001824]; proteasome-mediated ubiquitin-dependent protein catabolic process [GO:0043161]; proteolysis [GO:0006508]	ATP binding [GO:0005524]; ATP hydrolysis activity [GO:0016887]; proteasome-activating activity [GO:0036402]	cytosol [GO:0005829]; membrane [GO:0016020]; nucleoplasm [GO:0005654]; nucleus [GO:0005634]; proteasome accessory complex [GO:0022624]; proteasome complex [GO:0000502]; proteasome regulatory particle, base subcomplex [GO:0008540]; ATP binding [GO:0005524]; ATP hydrolysis activity [GO:0016887]; proteasome-activating activity [GO:0036402]; blastocyst development [GO:0001824]; proteasome-mediated ub…	cytosol [GO:0005829]; membrane [GO:0016020]; nucleoplasm [GO:0005654]; nucleus [GO:0005634]; proteasome accessory complex [GO:0022624]; proteasome complex [GO:0000502]; proteasome regulatory particle, base subcomplex [GO:0008540]	SUBCELLULAR LOCATION: Cytoplasm. Nucleus.		8419915; 11042152; 8603043; 15057824; 15489334; 8060531; 1317798; 15831487; 17323924; 18691976; 18669648; 19413330; 19690332; 19608861; 20068231; 21269460; 22078707; 22223895; 22814378; 24275569; 25944712; 29804830; 17292836; 27428775; 27342858		KW-0002; KW-0007; KW-0025; KW-0067; KW-0963; KW-0903; KW-0547; KW-0539; KW-0597; KW-0647; KW-1185	5.0	GO:0000502; GO:0001824; GO:0005524; GO:0005634; GO:0005654; GO:0005829; GO:0006508; GO:0008540; GO:0016020; GO:0016887; GO:0022624; GO:0036402; GO:0043161
DDX6_HUMAN	P26196	reviewed	DDX6_HUMAN	Probable ATP-dependent RNA helicase DDX6 (EC 3.6.4.13) (ATP-dependent RNA helicase p54) (DEAD box protein 6) (Oncogene RCK)	DDX6 HLR2 RCK	Homo sapiens (Human)	483	3D-structure;ATP-binding;Chromosomal rearrangement;Cytoplasm;Disease variant;Helicase;Hydrolase;Intellectual disability;Nucleotide-binding;Nucleus;Phosphoprotein;Proto-oncogene;Reference proteome;RNA-binding;Ubl conjugation	miRNA-mediated gene silencing by inhibition of translation [GO:0035278]; negative regulation of neuron differentiation [GO:0045665]; negative regulation of translation [GO:0017148]; neuron differentiation [GO:0030182]; P-body assembly [GO:0033962]; stem cell population maintenance [GO:0019827]; stress granule assembly [GO:0034063]; viral RNA genome packaging [GO:0019074]	ATP binding [GO:0005524]; ATP hydrolysis activity [GO:0016887]; cadherin binding [GO:0045296]; helicase activity [GO:0004386]; mRNA binding [GO:0003729]; protein domain specific binding [GO:0019904]; RNA binding [GO:0003723]; RNA helicase activity [GO:0003724]	cytoplasm [GO:0005737]; cytoplasmic ribonucleoprotein granule [GO:0036464]; cytoplasmic stress granule [GO:0010494]; cytosol [GO:0005829]; membrane [GO:0016020]; nucleus [GO:0005634]; P-body [GO:0000932]; RISC complex [GO:0016442]; ATP binding [GO:0005524]; ATP hydrolysis activity [GO:0016887]; cadherin binding [GO:0045296]; helicase activity [GO:0004386]; mRNA binding [GO:0003729]; protein domai…	cytoplasm [GO:0005737]; cytoplasmic ribonucleoprotein granule [GO:0036464]; cytoplasmic stress granule [GO:0010494]; cytosol [GO:0005829]; membrane [GO:0016020]; nucleus [GO:0005634]; P-body [GO:0000932]; RISC complex [GO:0016442]	SUBCELLULAR LOCATION: Cytoplasm, P-body {ECO:0000269|PubMed:16364915, ECO:0000269|PubMed:16699599, ECO:0000269|PubMed:20616046, ECO:0000269|PubMed:22915799, ECO:0000269|PubMed:25995375, ECO:0000269|PubMed:26184334, ECO:0000269|PubMed:31422817, ECO:0000269|PubMed:32354837}. Cytoplasm {ECO:0000269|PubMed:26184334, ECO:0000269|PubMed:28216671}. Nucleus {ECO:0000269|PubMed:26184334, ECO:0000269|PubMe…	PTM: Sumoylated (PubMed:26184334). {ECO:0000269|PubMed:26184334}.	1579499; 15489334; 1394235; 16364915; 16699599; 17525332; 20616046; 21269460; 22915799; 23209657; 23125361; 26184334; 26027925; 25995375; 26098573; 25944712; 27342281; 28216671; 31422817; 31439631; 32354837; 14684915; 19285948; 26489469; 29510985		KW-0002; KW-0067; KW-0160; KW-0963; KW-0225; KW-0347; KW-0378; KW-0991; KW-0547; KW-0539; KW-0597; KW-0656; KW-1185; KW-0694; KW-0832	5.0	GO:0000932; GO:0003723; GO:0003724; GO:0003729; GO:0004386; GO:0005524; GO:0005634; GO:0005737; GO:0005829; GO:0010494; GO:0016020; GO:0016442; GO:0016887; GO:0017148; GO:0019074; GO:0019827; GO:0019904; GO:0030182; GO:0033962; GO:0034063; GO:0035278; GO:0036464; GO:0045296; GO:0045665
ATP5E_HUMAN	P56381	reviewed	ATP5E_HUMAN	ATP synthase subunit epsilon, mitochondrial (ATPase subunit epsilon) (ATP synthase F1 subunit epsilon)	ATP5F1E ATP5E	Homo sapiens (Human)	51	Acetylation;ATP synthesis;CF(1);Disease variant;Hydrogen ion transport;Hydrolase;Ion transport;Membrane;Mitochondrion;Mitochondrion inner membrane;Primary mitochondrial disease;Reference proteome;Transport	proton motive force-driven ATP synthesis [GO:0015986]; proton motive force-driven mitochondrial ATP synthesis [GO:0042776]	hydrolase activity [GO:0016787]; proton-transporting ATP synthase activity, rotational mechanism [GO:0046933]	mitochondrial inner membrane [GO:0005743]; mitochondrial matrix [GO:0005759]; mitochondrial proton-transporting ATP synthase complex [GO:0005753]; mitochondrial proton-transporting ATP synthase complex, catalytic sector F(1) [GO:0000275]; hydrolase activity [GO:0016787]; proton-transporting ATP synthase activity, rotational mechanism [GO:0046933]; proton motive force-driven ATP synthesis [GO:0015…	mitochondrial inner membrane [GO:0005743]; mitochondrial matrix [GO:0005759]; mitochondrial proton-transporting ATP synthase complex [GO:0005753]; mitochondrial proton-transporting ATP synthase complex, catalytic sector F(1) [GO:0000275]	SUBCELLULAR LOCATION: Mitochondrion. Mitochondrion inner membrane.		10727396; 10931946; 14702039; 11780052; 15489334; 19608861; 25944712; 20566710		KW-0007; KW-0066; KW-0139; KW-0225; KW-0375; KW-0378; KW-0406; KW-0472; KW-0496; KW-0999; KW-1274; KW-1185; KW-0813	5.0	GO:0000275; GO:0005743; GO:0005753; GO:0005759; GO:0015986; GO:0016787; GO:0042776; GO:0046933
UBP5_HUMAN	P45974	reviewed	UBP5_HUMAN	Ubiquitin carboxyl-terminal hydrolase 5 (EC 3.4.19.12) (Deubiquitinating enzyme 5) (Isopeptidase T) (Ubiquitin thioesterase 5) (Ubiquitin-specific-processing protease 5)	USP5 ISOT	Homo sapiens (Human)	858	3D-structure;Acetylation;Alternative splicing;Direct protein sequencing;Disulfide bond;Hydrolase;Metal-binding;Phosphoprotein;Protease;Reference proteome;Repeat;Thiol protease;Ubl conjugation pathway;Zinc;Zinc-finger	positive regulation of proteasomal ubiquitin-dependent protein catabolic process [GO:0032436]; protein deubiquitination [GO:0016579]; protein K48-linked deubiquitination [GO:0071108]; protein ubiquitination [GO:0016567]; ubiquitin-dependent protein catabolic process [GO:0006511]	cysteine-type deubiquitinase activity [GO:0004843]; cysteine-type endopeptidase activity [GO:0004197]; ubiquitin binding [GO:0043130]; zinc ion binding [GO:0008270]	cytosol [GO:0005829]; lysosome [GO:0005764]; nucleus [GO:0005634]; cysteine-type deubiquitinase activity [GO:0004843]; cysteine-type endopeptidase activity [GO:0004197]; ubiquitin binding [GO:0043130]; zinc ion binding [GO:0008270]; positive regulation of proteasomal ubiquitin-dependent protein catabolic process [GO:0032436]; protein deubiquitination [GO:0016579]; protein K48-linked deubiquitinat…	cytosol [GO:0005829]; lysosome [GO:0005764]; nucleus [GO:0005634]			7498549; 8723724; 9074930; 15489334; 7851534; 16964243; 18482987; 18669648; 19413330; 19098288; 19690332; 20068231; 21269460; 22216260; 22223895; 22814378; 23186163; 24275569; 16564012		KW-0002; KW-0007; KW-0025; KW-0903; KW-1015; KW-0378; KW-0479; KW-0597; KW-0645; KW-1185; KW-0677; KW-0788; KW-0833; KW-0862; KW-0863	5.0	GO:0004197; GO:0004843; GO:0005634; GO:0005764; GO:0005829; GO:0006511; GO:0008270; GO:0016567; GO:0016579; GO:0032436; GO:0043130; GO:0071108
ATPB_HUMAN	P06576	reviewed	ATPB_HUMAN	ATP synthase subunit beta, mitochondrial (EC 7.1.2.2) (ATP synthase F1 subunit beta)	ATP5F1B ATP5B ATPMB ATPSB	Homo sapiens (Human)	529	Acetylation;ATP synthesis;ATP-binding;CF(1);Direct protein sequencing;Glycoprotein;Hydrogen ion transport;Ion transport;Membrane;Mitochondrion;Mitochondrion inner membrane;Nucleotide-binding;Phosphoprotein;Reference proteome;Transit peptide;Translocase;Transport	angiogenesis [GO:0001525]; ATP biosynthetic process [GO:0006754]; cellular response to interleukin-7 [GO:0098761]; generation of precursor metabolites and energy [GO:0006091]; lipid metabolic process [GO:0006629]; negative regulation of cell adhesion involved in substrate-bound cell migration [GO:0006933]; osteoblast differentiation [GO:0001649]; positive regulation of blood vessel endothelial ce…	angiostatin binding [GO:0043532]; ATP binding [GO:0005524]; MHC class I protein binding [GO:0042288]; proton-transporting ATP synthase activity, rotational mechanism [GO:0046933]; proton-transporting ATPase activity, rotational mechanism [GO:0046961]	cell surface [GO:0009986]; extracellular exosome [GO:0070062]; membrane [GO:0016020]; mitochondrial inner membrane [GO:0005743]; mitochondrial matrix [GO:0005759]; mitochondrial membrane [GO:0031966]; mitochondrial nucleoid [GO:0042645]; mitochondrial proton-transporting ATP synthase complex [GO:0005753]; mitochondrial proton-transporting ATP synthase, catalytic core [GO:0005754]; mitochondrion […	cell surface [GO:0009986]; extracellular exosome [GO:0070062]; membrane [GO:0016020]; mitochondrial inner membrane [GO:0005743]; mitochondrial matrix [GO:0005759]; mitochondrial membrane [GO:0031966]; mitochondrial nucleoid [GO:0042645]; mitochondrial proton-transporting ATP synthase complex [GO:0005753]; mitochondrial proton-transporting ATP synthase, catalytic core [GO:0005754]; mitochondrion […	SUBCELLULAR LOCATION: Mitochondrion inner membrane {ECO:0000250|UniProtKB:P00829}; Peripheral membrane protein {ECO:0000250|UniProtKB:P00829}; Matrix side {ECO:0000250|UniProtKB:P00829, ECO:0000269|PubMed:25168243}.		2687158; 2900241; 2870059; 14702039; 15489334; 19892738; 2896550; 15242332; 14654843; 19608861; 21269460; 23186163; 24275569; 25168243; 25944712; 32243843; 25787250		KW-0007; KW-0066; KW-0067; KW-0139; KW-0903; KW-0325; KW-0375; KW-0406; KW-0472; KW-0496; KW-0999; KW-0547; KW-0597; KW-1185; KW-0809; KW-1278; KW-0813	5.0	GO:0001525; GO:0001649; GO:0005524; GO:0005634; GO:0005739; GO:0005743; GO:0005753; GO:0005754; GO:0005759; GO:0005886; GO:0006091; GO:0006629; GO:0006754; GO:0006933; GO:0009986; GO:0015986; GO:0016020; GO:0031966; GO:0042288; GO:0042645; GO:0042776; GO:0043532; GO:0043536; GO:0045259; GO:0045261; GO:0046933; GO:0046961; GO:0051453; GO:0070062; GO:0098761; GO:1902600
FUS_HUMAN	P35637	reviewed	FUS_HUMAN	RNA-binding protein FUS (75 kDa DNA-pairing protein) (Oncogene FUS) (Oncogene TLS) (POMp75) (Translocated in liposarcoma protein)	FUS TLS	Homo sapiens (Human)	526	3D-structure;Alternative splicing;Amyotrophic lateral sclerosis;Chromosomal rearrangement;Direct protein sequencing;Disease variant;DNA-binding;Isopeptide bond;Metal-binding;Methylation;Neurodegeneration;Nucleus;Phosphoprotein;Proto-oncogene;Reference proteome;Repeat;RNA-binding;Ubl conjugation;Zinc;Zinc-finger	amyloid fibril formation [GO:1990000]; mRNA stabilization [GO:0048255]; positive regulation of double-strand break repair via homologous recombination [GO:1905168]; protein homooligomerization [GO:0051260]; regulation of DNA-templated transcription [GO:0006355]; regulation of RNA splicing [GO:0043484]; regulation of transcription by RNA polymerase II [GO:0006357]; RNA splicing [GO:0008380]	chromatin binding [GO:0003682]; DNA binding [GO:0003677]; identical protein binding [GO:0042802]; metal ion binding [GO:0046872]; molecular condensate scaffold activity [GO:0140693]; mRNA 3'-UTR binding [GO:0003730]; RNA binding [GO:0003723]; transcription coactivator activity [GO:0003713]; transcription coregulator activity [GO:0003712]	cytoplasm [GO:0005737]; intracellular non-membrane-bounded organelle [GO:0043232]; nucleoplasm [GO:0005654]; nucleus [GO:0005634]; chromatin binding [GO:0003682]; DNA binding [GO:0003677]; identical protein binding [GO:0042802]; metal ion binding [GO:0046872]; molecular condensate scaffold activity [GO:0140693]; mRNA 3'-UTR binding [GO:0003730]; RNA binding [GO:0003723]; transcription coactivator…	cytoplasm [GO:0005737]; intracellular non-membrane-bounded organelle [GO:0043232]; nucleoplasm [GO:0005654]; nucleus [GO:0005634]	SUBCELLULAR LOCATION: Nucleus {ECO:0000269|PubMed:19251627, ECO:0000269|PubMed:19251628, ECO:0000269|PubMed:24204307, ECO:0000269|PubMed:25453086, ECO:0000269|PubMed:30354839}. Note=Displays a punctate pattern inside the nucleus and is excluded from nucleoli. {ECO:0000269|PubMed:25453086}.	PTM: Arg-216 and Arg-218 are dimethylated, probably to asymmetric dimethylarginine.; PTM: Phosphorylated in its N-terminal serine residues upon induced DNA damage. ATM and DNA-PK are able to phosphorylate FUS N-terminal region. {ECO:0000269|PubMed:18620545, ECO:0000269|PubMed:29897835}.	8510758; 7503811; 9795213; 15616553; 15489334; 11063792; 10567410; 10442642; 8187069; 9660765; 9774382; 12964758; 17196963; 18632687; 18620545; 19690332; 21269460; 21406692; 22814378; 23186163; 24204307; 25453086; 24275569; 24129315; 25944712; 27615052; 26124092; 27731383; 28112733; 29897835; 30354839; 16959974; 19251627; 19251628; 19861302; 20124201; 22863194; 27604643		KW-0002; KW-0025; KW-0036; KW-0160; KW-0903; KW-0225; KW-0238; KW-1017; KW-0479; KW-0488; KW-0523; KW-0539; KW-0597; KW-0656; KW-1185; KW-0677; KW-0694; KW-0832; KW-0862; KW-0863	5.0	GO:0003677; GO:0003682; GO:0003712; GO:0003713; GO:0003723; GO:0003730; GO:0005634; GO:0005654; GO:0005737; GO:0006355; GO:0006357; GO:0008380; GO:0042802; GO:0043232; GO:0043484; GO:0046872; GO:0048255; GO:0051260; GO:0140693; GO:1905168; GO:1990000
ACTN4_HUMAN	O43707	reviewed	ACTN4_HUMAN	Alpha-actinin-4 (Non-muscle alpha-actinin 4)	ACTN4	Homo sapiens (Human)	911	3D-structure;Acetylation;Actin-binding;Alternative splicing;Calcium;Cell junction;Cytoplasm;Cytoskeleton;Disease variant;Metal-binding;Nucleus;Phosphoprotein;Protein transport;Reference proteome;Repeat;Transport	actin cytoskeleton organization [GO:0030036]; muscle cell development [GO:0055001]; negative regulation of substrate adhesion-dependent cell spreading [GO:1900025]; peroxisome proliferator activated receptor signaling pathway [GO:0035357]; positive regulation of cell migration [GO:0030335]; positive regulation of NIK/NF-kappaB signaling [GO:1901224]; positive regulation of sodium:proton antiporte…	actin binding [GO:0003779]; actin filament binding [GO:0051015]; calcium ion binding [GO:0005509]; chromatin DNA binding [GO:0031490]; integrin binding [GO:0005178]; nuclear receptor binding [GO:0016922]; nuclear receptor coactivator activity [GO:0030374]; nuclear retinoic acid receptor binding [GO:0042974]; nucleoside binding [GO:0001882]; protein homodimerization activity [GO:0042803]; protein …	actin cytoskeleton [GO:0015629]; cell junction [GO:0030054]; cell projection [GO:0042995]; cortical actin cytoskeleton [GO:0030864]; cytoplasm [GO:0005737]; cytosol [GO:0005829]; extracellular exosome [GO:0070062]; extracellular region [GO:0005576]; extracellular space [GO:0005615]; focal adhesion [GO:0005925]; neuron projection [GO:0043005]; nuclear body [GO:0016604]; nucleus [GO:0005634]; perin…	actin cytoskeleton [GO:0015629]; cell junction [GO:0030054]; cell projection [GO:0042995]; cortical actin cytoskeleton [GO:0030864]; cytoplasm [GO:0005737]; cytosol [GO:0005829]; extracellular exosome [GO:0070062]; extracellular region [GO:0005576]; extracellular space [GO:0005615]; focal adhesion [GO:0005925]; neuron projection [GO:0043005]; nuclear body [GO:0016604]; nucleus [GO:0005634]; perin…	SUBCELLULAR LOCATION: Nucleus {ECO:0000269|PubMed:22351778, ECO:0000269|PubMed:9508771}. Cytoplasm {ECO:0000269|PubMed:22351778, ECO:0000269|PubMed:9508771}. Cell junction {ECO:0000250|UniProtKB:P57780}. Cytoplasm, cytoskeleton, stress fiber {ECO:0000269|PubMed:9508771}. Cytoplasm, perinuclear region {ECO:0000250|UniProtKB:P57780}. Note=Localized in cytoplasmic mRNP granules containing untranslat…		10656685; 22567897; 15057824; 15489334; 17974005; 16344560; 9508771; 12042308; 15772161; 17289661; 19608861; 21269460; 24275569; 25944712; 33228246; 15988023; 18164029; 22351778; 10700177; 18436095; 22732337; 23890478; 23014460		KW-0002; KW-0007; KW-0009; KW-0025; KW-0106; KW-0965; KW-0963; KW-0206; KW-0225; KW-0479; KW-0539; KW-0597; KW-0653; KW-1185; KW-0677; KW-0813	5.0	GO:0000977; GO:0001666; GO:0001725; GO:0001882; GO:0003713; GO:0003723; GO:0003779; GO:0005178; GO:0005509; GO:0005576; GO:0005615; GO:0005634; GO:0005737; GO:0005829; GO:0005886; GO:0005925; GO:0015031; GO:0015629; GO:0016604; GO:0016922; GO:0030018; GO:0030036; GO:0030050; GO:0030054; GO:0030335; GO:0030374; GO:0030864; GO:0031093; GO:0031143; GO:0031490; GO:0032417; GO:0032991; GO:0033209; GO:…
EF2_HUMAN	P13639	reviewed	EF2_HUMAN	Elongation factor 2 (EF-2)	EEF2 EF2	Homo sapiens (Human)	858	3D-structure;Acetylation;ADP-ribosylation;Cytoplasm;Direct protein sequencing;Disease variant;Elongation factor;GTP-binding;Isopeptide bond;Methylation;Neurodegeneration;Nucleotide-binding;Nucleus;Phosphoprotein;Protein biosynthesis;Reference proteome;Spinocerebellar ataxia;Ubl conjugation	hematopoietic progenitor cell differentiation [GO:0002244]; positive regulation of translation [GO:0045727]; translational elongation [GO:0006414]	cadherin binding [GO:0045296]; GTP binding [GO:0005525]; GTPase activity [GO:0003924]; protein kinase binding [GO:0019901]; ribosome binding [GO:0043022]; RNA binding [GO:0003723]; translation elongation factor activity [GO:0003746]	aggresome [GO:0016235]; cytoplasm [GO:0005737]; cytosol [GO:0005829]; extracellular exosome [GO:0070062]; extracellular region [GO:0005576]; ficolin-1-rich granule lumen [GO:1904813]; membrane [GO:0016020]; nucleus [GO:0005634]; plasma membrane [GO:0005886]; polysome [GO:0005844]; ribonucleoprotein complex [GO:1990904]; secretory granule lumen [GO:0034774]; synapse [GO:0045202]; cadherin binding …	aggresome [GO:0016235]; cytoplasm [GO:0005737]; cytosol [GO:0005829]; extracellular exosome [GO:0070062]; extracellular region [GO:0005576]; ficolin-1-rich granule lumen [GO:1904813]; membrane [GO:0016020]; nucleus [GO:0005634]; plasma membrane [GO:0005886]; polysome [GO:0005844]; ribonucleoprotein complex [GO:1990904]; secretory granule lumen [GO:0034774]; synapse [GO:0045202]	SUBCELLULAR LOCATION: Cytoplasm {ECO:0000269|PubMed:25064856}. Nucleus {ECO:0000269|PubMed:24648518}. Note=Phosphorylation by CSK promotes cleavage and SUMOylation-dependent nuclear translocation of the C-terminal cleavage product. {ECO:0000269|PubMed:24648518}.	PTM: Phosphorylation by EF-2 kinase completely inactivates EF-2; it requires prior phosphorylation by CDK2 at Ser-595 during mitotic prometaphase. Phosphorylation by CSK promotes SUMOylation, proteolytic cleavage, and nuclear translocation if the C-terminal fragment. {ECO:0000269|PubMed:23184662, ECO:0000269|PubMed:24648518}.; PTM: Diphthamide is 2-[3-carboxyamido-3-(trimethyl-ammonio)propyl]hist…	2610926; 1596361; 15489334; 2840927; 14654843; 16139798; 17081983; 16901746; 18669648; 19413330; 19417104; 19608861; 20068231; 21269460; 21406692; 22223895; 22814378; 23186163; 23184662; 24648518; 25231979; 24275569; 25064856; 25114211; 25944712; 23636399; 23001565		KW-0002; KW-0007; KW-0013; KW-0963; KW-0903; KW-0225; KW-0251; KW-0342; KW-1017; KW-0488; KW-0523; KW-0547; KW-0539; KW-0597; KW-0648; KW-1185; KW-0950; KW-0832	5.0	GO:0002244; GO:0003723; GO:0003746; GO:0003924; GO:0005525; GO:0005576; GO:0005634; GO:0005737; GO:0005829; GO:0005844; GO:0005886; GO:0006414; GO:0016020; GO:0016235; GO:0019901; GO:0034774; GO:0043022; GO:0045202; GO:0045296; GO:0045727; GO:0070062; GO:1904813; GO:1990904
RUVB1_HUMAN	Q9Y265	reviewed	RUVB1_HUMAN	RuvB-like 1 (EC 3.6.4.12) (49 kDa TATA box-binding protein-interacting protein) (49 kDa TBP-interacting protein) (54 kDa erythrocyte cytosolic protein) (ECP-54) (INO80 complex subunit H) (Nuclear matrix protein 238) (NMP 238) (Pontin 52) (TIP49a) (TIP60-associated protein 54-alpha) (TAP54-alpha)	RUVBL1 INO80H NMP238 TIP49 TIP49A	Homo sapiens (Human)	456	3D-structure;Acetylation;Activator;Alternative splicing;ATP-binding;Cell cycle;Cell division;Chromatin regulator;Cytoplasm;Cytoskeleton;Direct protein sequencing;DNA damage;DNA recombination;DNA repair;Growth regulation;Helicase;Hydrolase;Isopeptide bond;Membrane;Mitosis;Nucleotide-binding;Nucleus;Reference proteome;Transcription;Transcription regulation;Ubl conjugation	box C/D snoRNP assembly [GO:0000492]; cell cycle [GO:0007049]; cell division [GO:0051301]; chromatin remodeling [GO:0006338]; DNA recombination [GO:0006310]; DNA repair [GO:0006281]; histone acetylation [GO:0016573]; histone H2A acetylation [GO:0043968]; histone H4 acetylation [GO:0043967]; positive regulation of canonical Wnt signaling pathway [GO:0090263]; positive regulation of DNA repair [GO:…	ADP binding [GO:0043531]; ATP binding [GO:0005524]; ATP hydrolysis activity [GO:0016887]; ATPase binding [GO:0051117]; cadherin binding [GO:0045296]; DNA helicase activity [GO:0003678]; TBP-class protein binding [GO:0017025]; TFIID-class transcription factor complex binding [GO:0001094]; transcription coactivator activity [GO:0003713]	chaperone complex [GO:0101031]; cytosol [GO:0005829]; dynein axonemal particle [GO:0120293]; extracellular exosome [GO:0070062]; Ino80 complex [GO:0031011]; membrane [GO:0016020]; microtubule organizing center [GO:0005815]; MLL1 complex [GO:0071339]; NuA4 histone acetyltransferase complex [GO:0035267]; nuclear matrix [GO:0016363]; nucleoplasm [GO:0005654]; nucleosome [GO:0000786]; nucleus [GO:000…	chaperone complex [GO:0101031]; cytosol [GO:0005829]; dynein axonemal particle [GO:0120293]; extracellular exosome [GO:0070062]; Ino80 complex [GO:0031011]; membrane [GO:0016020]; microtubule organizing center [GO:0005815]; MLL1 complex [GO:0071339]; NuA4 histone acetyltransferase complex [GO:0035267]; nuclear matrix [GO:0016363]; nucleoplasm [GO:0005654]; nucleosome [GO:0000786]; nucleus [GO:000…	SUBCELLULAR LOCATION: Nucleus matrix. Nucleus, nucleoplasm. Cytoplasm {ECO:0000269|PubMed:11027681}. Membrane {ECO:0000269|PubMed:11027681}. Cytoplasm, cytoskeleton, microtubule organizing center, centrosome. Dynein axonemal particle {ECO:0000250|UniProtKB:Q9DE26}. Note=Mainly localized in the nucleus, associated with nuclear matrix or in the nuclear cytosol, although it is also present in the cy…		9588198; 9813143; 9774387; 9843967; 10524211; 11027681; 14702039; 19054851; 15489334; 10882073; 12963728; 10966108; 14506706; 10428817; 11080158; 11839798; 14695187; 14966270; 15960975; 16230350; 16014379; 17157868; 17761535; 17636026; 18026119; 17967892; 19299493; 19608861; 20864032; 21269460; 21303910; 22814378; 23824326; 25437307; 25218447; 24463511; 25114211; 25755297; 25944712; 26812014; 285…		KW-0002; KW-0007; KW-0010; KW-0025; KW-0067; KW-0131; KW-0132; KW-0156; KW-0963; KW-0206; KW-0903; KW-0227; KW-0233; KW-0234; KW-0341; KW-0347; KW-0378; KW-1017; KW-0472; KW-0498; KW-0547; KW-0539; KW-1185; KW-0804; KW-0805; KW-0832	5.0	GO:0000492; GO:0000723; GO:0000786; GO:0000812; GO:0001094; GO:0003678; GO:0003713; GO:0005524; GO:0005634; GO:0005654; GO:0005815; GO:0005829; GO:0006275; GO:0006281; GO:0006282; GO:0006310; GO:0006338; GO:0006355; GO:0006357; GO:0007049; GO:0007283; GO:0016020; GO:0016363; GO:0016573; GO:0016887; GO:0017025; GO:0031011; GO:0033044; GO:0035267; GO:0042981; GO:0043531; GO:0043967; GO:0043968; GO:…
PCBP1_HUMAN	Q15365	reviewed	PCBP1_HUMAN	Poly(rC)-binding protein 1 (Alpha-CP1) (Heterogeneous nuclear ribonucleoprotein E1) (hnRNP E1) (Nucleic acid-binding protein SUB2.3)	PCBP1	Homo sapiens (Human)	356	3D-structure;Acetylation;Cytoplasm;Direct protein sequencing;DNA-binding;Isopeptide bond;Nucleus;Phosphoprotein;Reference proteome;Repeat;Ribonucleoprotein;RNA-binding;Ubl conjugation;Viral RNA replication	positive regulation of transcription by RNA polymerase II [GO:0045944]; regulation of gene expression [GO:0010468]; regulation of RNA metabolic process [GO:0051252]; viral RNA genome replication [GO:0039694]	cadherin binding [GO:0045296]; DNA-binding transcription factor activity, RNA polymerase II-specific [GO:0000981]; mRNA binding [GO:0003729]; RNA binding [GO:0003723]; sequence-specific single stranded DNA binding [GO:0098847]; single-stranded DNA binding [GO:0003697]	cytoplasm [GO:0005737]; cytoplasmic ribonucleoprotein granule [GO:0036464]; cytosol [GO:0005829]; extracellular exosome [GO:0070062]; membrane [GO:0016020]; nuclear speck [GO:0016607]; nucleoplasm [GO:0005654]; nucleus [GO:0005634]; postsynaptic density [GO:0014069]; ribonucleoprotein complex [GO:1990904]; cadherin binding [GO:0045296]; DNA-binding transcription factor activity, RNA polymerase II…	cytoplasm [GO:0005737]; cytoplasmic ribonucleoprotein granule [GO:0036464]; cytosol [GO:0005829]; extracellular exosome [GO:0070062]; membrane [GO:0016020]; nuclear speck [GO:0016607]; nucleoplasm [GO:0005654]; nucleus [GO:0005634]; postsynaptic density [GO:0014069]; ribonucleoprotein complex [GO:1990904]	SUBCELLULAR LOCATION: Nucleus {ECO:0000269|PubMed:7607214}. Cytoplasm {ECO:0000269|PubMed:7607214}. Note=Loosely bound in the nucleus (PubMed:7607214). May shuttle between the nucleus and the cytoplasm (PubMed:7607214). {ECO:0000269|PubMed:7607214}.	PTM: Phosphorylated; lowers poly(rC)-binding activity. {ECO:0000269|PubMed:7607214}.	7607214; 7556077; 8152927; 15489334; 12414943; 17081983; 16964243; 17924679; 18691976; 18669648; 19413330; 19369195; 19690332; 20068231; 21269460; 21406692; 22814378; 23186163; 24275569; 25944712; 28112733; 15731341		KW-0002; KW-0007; KW-0963; KW-0903; KW-0238; KW-1017; KW-0539; KW-0597; KW-1185; KW-0677; KW-0687; KW-0694; KW-0832; KW-0693	5.0	GO:0000981; GO:0003697; GO:0003723; GO:0003729; GO:0005634; GO:0005654; GO:0005737; GO:0005829; GO:0010468; GO:0014069; GO:0016020; GO:0016607; GO:0036464; GO:0039694; GO:0045296; GO:0045944; GO:0051252; GO:0070062; GO:0098847; GO:1990904
IF4A1_HUMAN	P60842	reviewed	IF4A1_HUMAN	Eukaryotic initiation factor 4A-I (eIF-4A-I) (eIF4A-I) (EC 3.6.4.13) (ATP-dependent RNA helicase eIF4A-1)	EIF4A1 DDX2A EIF4A	Homo sapiens (Human)	406	3D-structure;Acetylation;Alternative splicing;ATP-binding;Helicase;Host-virus interaction;Hydrolase;Initiation factor;Isopeptide bond;Nucleotide-binding;Phosphoprotein;Protein biosynthesis;Reference proteome;RNA-binding;Ubl conjugation	cytoplasmic translational initiation [GO:0002183]; translational initiation [GO:0006413]	ATP binding [GO:0005524]; ATP hydrolysis activity [GO:0016887]; double-stranded RNA binding [GO:0003725]; helicase activity [GO:0004386]; mRNA binding [GO:0003729]; RNA binding [GO:0003723]; RNA cap binding [GO:0000339]; RNA helicase activity [GO:0003724]; translation factor activity, RNA binding [GO:0008135]; translation initiation factor activity [GO:0003743]	cytoplasm [GO:0005737]; cytosol [GO:0005829]; eukaryotic translation initiation factor 4F complex [GO:0016281]; extracellular exosome [GO:0070062]; membrane [GO:0016020]; ATP binding [GO:0005524]; ATP hydrolysis activity [GO:0016887]; double-stranded RNA binding [GO:0003725]; helicase activity [GO:0004386]; mRNA binding [GO:0003729]; RNA binding [GO:0003723]; RNA cap binding [GO:0000339]; RNA hel…	cytoplasm [GO:0005737]; cytosol [GO:0005829]; eukaryotic translation initiation factor 4F complex [GO:0016281]; extracellular exosome [GO:0070062]; membrane [GO:0016020]			8493113; 14702039; 16625196; 15489334; 9548260; 11073994; 11408474; 14654843; 15282546; 15715967; 17284590; 18596238; 18669648; 19608861; 20133758; 21269460; 21406692; 23186163; 24275569; 25944712; 28112733; 19153607; 19204291; 20941364		KW-0002; KW-0007; KW-0025; KW-0067; KW-0347; KW-0945; KW-0378; KW-0396; KW-1017; KW-0547; KW-0597; KW-0648; KW-1185; KW-0694; KW-0832	5.0	GO:0000339; GO:0002183; GO:0003723; GO:0003724; GO:0003725; GO:0003729; GO:0003743; GO:0004386; GO:0005524; GO:0005737; GO:0005829; GO:0006413; GO:0008135; GO:0016020; GO:0016281; GO:0016887; GO:0070062
RS20_HUMAN	P60866	reviewed	RS20_HUMAN	40S ribosomal protein S20 (Small ribosomal subunit protein uS10)	RPS20	Homo sapiens (Human)	119	3D-structure;Acetylation;Alternative splicing;Cytoplasm;Direct protein sequencing;Isopeptide bond;Phosphoprotein;Reference proteome;Ribonucleoprotein;Ribosomal protein;Ubl conjugation	cytoplasmic translation [GO:0002181]; positive regulation of signal transduction by p53 class mediator [GO:1901798]; translation [GO:0006412]	MDM2/MDM4 family protein binding [GO:0097371]; RNA binding [GO:0003723]; structural constituent of ribosome [GO:0003735]; ubiquitin ligase inhibitor activity [GO:1990948]	cytoplasm [GO:0005737]; cytosol [GO:0005829]; cytosolic ribosome [GO:0022626]; cytosolic small ribosomal subunit [GO:0022627]; extracellular exosome [GO:0070062]; membrane [GO:0016020]; nucleoplasm [GO:0005654]; small ribosomal subunit [GO:0015935]; synapse [GO:0045202]; MDM2/MDM4 family protein binding [GO:0097371]; RNA binding [GO:0003723]; structural constituent of ribosome [GO:0003735]; ubiqu…	cytoplasm [GO:0005737]; cytosol [GO:0005829]; cytosolic ribosome [GO:0022626]; cytosolic small ribosomal subunit [GO:0022627]; extracellular exosome [GO:0070062]; membrane [GO:0016020]; nucleoplasm [GO:0005654]; small ribosomal subunit [GO:0015935]; synapse [GO:0045202]	SUBCELLULAR LOCATION: Cytoplasm {ECO:0000250}.	PTM: Monoubiquitinated by ZNF598 when a ribosome has stalled during translation of poly(A) sequences, leading to preclude synthesis of a long poly-lysine tail and initiate the ribosome quality control (RQC) pathway to degrade the potentially detrimental aberrant nascent polypeptide (PubMed:28065601, PubMed:28132843). {ECO:0000269|PubMed:28065601, ECO:0000269|PubMed:28132843}.; PTM: Ufmylated by U…	8479924; 11875025; 14702039; 16421571; 15489334; 8706699; 9582194; 20068231; 21269460; 23186163; 24524803; 24275569; 25944712; 28065601; 28132843; 23636399		KW-0002; KW-0007; KW-0025; KW-0963; KW-0903; KW-1017; KW-0597; KW-1185; KW-0687; KW-0689; KW-0832	5.0	GO:0002181; GO:0003723; GO:0003735; GO:0005654; GO:0005737; GO:0005829; GO:0006412; GO:0015935; GO:0016020; GO:0022626; GO:0022627; GO:0045202; GO:0070062; GO:0097371; GO:1901798; GO:1990948
RL26_HUMAN	P61254	reviewed	RL26_HUMAN	60S ribosomal protein L26 (Large ribosomal subunit protein uL24)	RPL26	Homo sapiens (Human)	145	3D-structure;Cytoplasm;Diamond-Blackfan anemia;Isopeptide bond;Phosphoprotein;Reference proteome;Ribonucleoprotein;Ribosomal protein;Ubl conjugation	cellular response to gamma radiation [GO:0071480]; cellular response to UV [GO:0034644]; cytoplasmic translation [GO:0002181]; DNA damage response, signal transduction by p53 class mediator resulting in cell cycle arrest [GO:0006977]; positive regulation of DNA damage response, signal transduction by p53 class mediator resulting in transcription of p21 class mediator [GO:1902164]; positive regula…	mRNA 5'-UTR binding [GO:0048027]; RNA binding [GO:0003723]; structural constituent of ribosome [GO:0003735]	cytoplasm [GO:0005737]; cytosol [GO:0005829]; cytosolic large ribosomal subunit [GO:0022625]; cytosolic ribosome [GO:0022626]; extracellular exosome [GO:0070062]; membrane [GO:0016020]; nucleolus [GO:0005730]; nucleoplasm [GO:0005654]; ribonucleoprotein complex [GO:1990904]; synapse [GO:0045202]; mRNA 5'-UTR binding [GO:0048027]; RNA binding [GO:0003723]; structural constituent of ribosome [GO:00…	cytoplasm [GO:0005737]; cytosol [GO:0005829]; cytosolic large ribosomal subunit [GO:0022625]; cytosolic ribosome [GO:0022626]; extracellular exosome [GO:0070062]; membrane [GO:0016020]; nucleolus [GO:0005730]; nucleoplasm [GO:0005654]; ribonucleoprotein complex [GO:1990904]; synapse [GO:0045202]	SUBCELLULAR LOCATION: Cytoplasm {ECO:0000269|PubMed:23636399}.	PTM: Ufmylated by UFL1 in response to endoplasmic reticulum stress, promoting reticulophagy of endoplasmic reticulum sheets. {ECO:0000269|PubMed:32160526}.	8479925; 11875025; 14702039; 15489334; 18669648; 21269460; 22431104; 24524803; 25218447; 25772364; 26100019; 25755297; 28112733; 32160526; 23636399; 32669547		KW-0002; KW-0963; KW-1024; KW-1017; KW-0597; KW-1185; KW-0687; KW-0689; KW-0832	5.0	GO:0002181; GO:0003723; GO:0003735; GO:0005654; GO:0005730; GO:0005737; GO:0005829; GO:0006364; GO:0006412; GO:0006977; GO:0016020; GO:0022625; GO:0022626; GO:0034644; GO:0042273; GO:0045202; GO:0045727; GO:0048027; GO:0070062; GO:0071480; GO:1902164; GO:1902167; GO:1904803; GO:1990904
PSME3_HUMAN	P61289	reviewed	PSME3_HUMAN	Proteasome activator complex subunit 3 (11S regulator complex subunit gamma) (REG-gamma) (Activator of multicatalytic protease subunit 3) (Ki nuclear autoantigen) (Proteasome activator 28 subunit gamma) (PA28g) (PA28gamma)	PSME3	Homo sapiens (Human)	254	Acetylation;Alternative splicing;Apoptosis;Cell cycle;Cytoplasm;Direct protein sequencing;Host-virus interaction;Nucleus;Phosphoprotein;Proteasome;Reference proteome	apoptotic process [GO:0006915]; cell cycle [GO:0007049]; negative regulation of extrinsic apoptotic signaling pathway [GO:2001237]; positive regulation of endopeptidase activity [GO:0010950]; regulation of G1/S transition of mitotic cell cycle [GO:2000045]; regulation of proteasomal protein catabolic process [GO:0061136]	endopeptidase activator activity [GO:0061133]; identical protein binding [GO:0042802]; MDM2/MDM4 family protein binding [GO:0097371]; p53 binding [GO:0002039]	cytoplasm [GO:0005737]; cytosol [GO:0005829]; membrane [GO:0016020]; nucleoplasm [GO:0005654]; nucleus [GO:0005634]; proteasome activator complex [GO:0008537]; proteasome complex [GO:0000502]; endopeptidase activator activity [GO:0061133]; identical protein binding [GO:0042802]; MDM2/MDM4 family protein binding [GO:0097371]; p53 binding [GO:0002039]; apoptotic process [GO:0006915]; cell cycle [GO…	cytoplasm [GO:0005737]; cytosol [GO:0005829]; membrane [GO:0016020]; nucleoplasm [GO:0005654]; nucleus [GO:0005634]; proteasome activator complex [GO:0008537]; proteasome complex [GO:0000502]	SUBCELLULAR LOCATION: Nucleus {ECO:0000269|PubMed:10657252, ECO:0000269|PubMed:12629132}. Cytoplasm {ECO:0000250}. Note=Localizes to the cytoplasm during mitosis following nuclear envelope breakdown at this distinct stage of the cell cycle which allows its interaction with MAP3K3 kinase. {ECO:0000250}.	PTM: Phosphorylated by MAP3K3 (By similarity). Phosphorylation at Ser-247 promotes its association with CCAR2. {ECO:0000250|UniProtKB:P61290, ECO:0000269|PubMed:25361978}.; PTM: Acetylation at the major site Lys-195 is important for oligomerization and ability to degrade its target substrates. Deacetylated by SIRT1. {ECO:0000269|PubMed:23612972, ECO:0000269|Ref.9}.	1968796; 7951316; 14702039; 16303743; 16625196; 15489334; 7545954; 9325261; 11185562; 10657252; 10835274; 17323924; 18669648; 19690332; 21269460; 21406692; 22814378; 23612972; 23186163; 25361978; 11432824; 12629132; 15111123; 18309296; 21320693; 29934401		KW-0007; KW-0025; KW-0053; KW-0131; KW-0963; KW-0903; KW-0945; KW-0539; KW-0597; KW-0647; KW-1185	5.0	GO:0000502; GO:0002039; GO:0005634; GO:0005654; GO:0005737; GO:0005829; GO:0006915; GO:0007049; GO:0008537; GO:0010950; GO:0016020; GO:0042802; GO:0061133; GO:0061136; GO:0097371; GO:2000045; GO:2001237
RL27_HUMAN	P61353	reviewed	RL27_HUMAN	60S ribosomal protein L27 (Large ribosomal subunit protein eL27)	RPL27	Homo sapiens (Human)	136	3D-structure;Acetylation;Cytoplasm;Diamond-Blackfan anemia;Direct protein sequencing;Endoplasmic reticulum;Reference proteome;Ribonucleoprotein;Ribosomal protein	cytoplasmic translation [GO:0002181]; response to aldosterone [GO:1904044]; rRNA processing [GO:0006364]; translation [GO:0006412]	RNA binding [GO:0003723]; structural constituent of ribosome [GO:0003735]	cytoplasm [GO:0005737]; cytoplasmic side of rough endoplasmic reticulum membrane [GO:0098556]; cytosol [GO:0005829]; cytosolic large ribosomal subunit [GO:0022625]; cytosolic ribosome [GO:0022626]; extracellular exosome [GO:0070062]; focal adhesion [GO:0005925]; membrane [GO:0016020]; nucleolus [GO:0005730]; nucleoplasm [GO:0005654]; nucleus [GO:0005634]; ribonucleoprotein complex [GO:1990904]; r…	cytoplasm [GO:0005737]; cytoplasmic side of rough endoplasmic reticulum membrane [GO:0098556]; cytosol [GO:0005829]; cytosolic large ribosomal subunit [GO:0022625]; cytosolic ribosome [GO:0022626]; extracellular exosome [GO:0070062]; focal adhesion [GO:0005925]; membrane [GO:0016020]; nucleolus [GO:0005730]; nucleoplasm [GO:0005654]; nucleus [GO:0005634]; ribonucleoprotein complex [GO:1990904]; r…	SUBCELLULAR LOCATION: Cytoplasm, cytosol {ECO:0000269|PubMed:25957688}. Cytoplasm {ECO:0000305|PubMed:23636399, ECO:0000305|PubMed:25901680}. Rough endoplasmic reticulum {ECO:0000250|UniProtKB:A1XQU5}. Note=Detected on cytosolic polysomes (PubMed:25957688). Detected in ribosomes that are associated with the rough endoplasmic reticulum (By similarity). {ECO:0000250|UniProtKB:A1XQU5, ECO:0000269|Pu…		8148381; 11875025; 15489334; 12962325; 14654843; 19608861; 20926688; 21269460; 22814378; 24524803; 24275569; 25424902; 26100019; 25944712; 23636399; 25957688; 25901680; 32669547		KW-0002; KW-0007; KW-0963; KW-1024; KW-0903; KW-0256; KW-1185; KW-0687; KW-0689	5.0	GO:0002181; GO:0003723; GO:0003735; GO:0005634; GO:0005654; GO:0005730; GO:0005737; GO:0005829; GO:0005840; GO:0005925; GO:0006364; GO:0006412; GO:0016020; GO:0022625; GO:0022626; GO:0045202; GO:0070062; GO:0098556; GO:1904044; GO:1990904
HNRPK_HUMAN	P61978	reviewed	HNRPK_HUMAN	Heterogeneous nuclear ribonucleoprotein K (hnRNP K) (Transformation up-regulated nuclear protein) (TUNP)	HNRNPK HNRPK	Homo sapiens (Human)	463	3D-structure;Acetylation;Activator;Alternative splicing;Cell junction;Cell projection;Cytoplasm;Direct protein sequencing;DNA-binding;Glycoprotein;Host-virus interaction;Intellectual disability;Isopeptide bond;Methylation;mRNA processing;mRNA splicing;Nucleus;Phosphoprotein;Reference proteome;Repeat;Repressor;Ribonucleoprotein;RNA-binding;Spliceosome;Transcription;Transcription regulation;Ubl con…	mRNA splicing, via spliceosome [GO:0000398]; negative regulation of apoptotic process [GO:0043066]; negative regulation of DNA-templated transcription [GO:0045892]; negative regulation of mRNA splicing, via spliceosome [GO:0048025]; positive regulation of low-density lipoprotein receptor activity [GO:1905599]; positive regulation of receptor-mediated endocytosis [GO:0048260]; positive regulation …	cadherin binding [GO:0045296]; DNA binding [GO:0003677]; identical protein binding [GO:0042802]; mRNA binding [GO:0003729]; protein domain specific binding [GO:0019904]; RNA binding [GO:0003723]	catalytic step 2 spliceosome [GO:0071013]; cell projection [GO:0042995]; chromatin [GO:0000785]; cytoplasm [GO:0005737]; cytoplasmic stress granule [GO:0010494]; extracellular exosome [GO:0070062]; focal adhesion [GO:0005925]; membrane [GO:0016020]; nucleoplasm [GO:0005654]; nucleus [GO:0005634]; podosome [GO:0002102]; ribonucleoprotein complex [GO:1990904]; cadherin binding [GO:0045296]; DNA bin…	catalytic step 2 spliceosome [GO:0071013]; cell projection [GO:0042995]; chromatin [GO:0000785]; cytoplasm [GO:0005737]; cytoplasmic stress granule [GO:0010494]; extracellular exosome [GO:0070062]; focal adhesion [GO:0005925]; membrane [GO:0016020]; nucleoplasm [GO:0005654]; nucleus [GO:0005634]; podosome [GO:0002102]; ribonucleoprotein complex [GO:1990904]	SUBCELLULAR LOCATION: Cytoplasm {ECO:0000269|PubMed:1729596}. Nucleus, nucleoplasm {ECO:0000269|PubMed:16360036, ECO:0000269|PubMed:1729596, ECO:0000269|PubMed:18775702, ECO:0000269|PubMed:22721921}. Cell projection, podosome {ECO:0000269|PubMed:22721921}. Note=Recruited to p53/TP53-responsive promoters, in the presence of functional p53/TP53 (PubMed:16360036). In case of ASFV infection, there is…	PTM: Arg-296 and Arg-299 are dimethylated, probably to asymmetric dimethylarginine.; PTM: Sumoylated by CBX4. Sumoylation is increased upon DNA damage, such as that produced by doxorubicin, etoposide, UV light and camptothecin, due to enhanced CBX4 phosphorylation by HIPK2 under these conditions. {ECO:0000269|PubMed:16564677, ECO:0000269|PubMed:22825850, ECO:0000269|PubMed:8107114}.; PTM: Ubiquit…	1729596; 8107114; 14702039; 19054851; 15164053; 15489334; 9651361; 12183465; 11840567; 11991638; 14654843; 16360036; 17081983; 16564677; 16964243; 17924679; 18775702; 18691976; 18669648; 19413330; 19690332; 20673990; 20068231; 21269460; 21406692; 22967762; 22721921; 22825850; 22814378; 23186163; 23825951; 24275569; 24129315; 25218447; 25114211; 25678563; 26173930; 25755297; 25944712; 28112733; 33…		KW-0002; KW-0007; KW-0010; KW-0025; KW-0965; KW-0966; KW-0963; KW-0903; KW-0238; KW-0325; KW-0945; KW-0991; KW-1017; KW-0488; KW-0507; KW-0508; KW-0539; KW-0597; KW-1185; KW-0677; KW-0678; KW-0687; KW-0694; KW-0747; KW-0804; KW-0805; KW-0832	5.0	GO:0000398; GO:0000785; GO:0002102; GO:0003677; GO:0003723; GO:0003729; GO:0005634; GO:0005654; GO:0005737; GO:0005925; GO:0006357; GO:0006396; GO:0007165; GO:0010468; GO:0010494; GO:0010988; GO:0016020; GO:0019904; GO:0042802; GO:0042995; GO:0043066; GO:0045296; GO:0045892; GO:0045944; GO:0048024; GO:0048025; GO:0048260; GO:0070062; GO:0071013; GO:1902165; GO:1905599; GO:1990904
1433G_HUMAN	P61981	reviewed	1433G_HUMAN	14-3-3 protein gamma (Protein kinase C inhibitor protein 1) (KCIP-1) [Cleaved into: 14-3-3 protein gamma, N-terminally processed]	YWHAG	Homo sapiens (Human)	247	3D-structure;Acetylation;Cytoplasm;Direct protein sequencing;Disease variant;Epilepsy;Phosphoprotein;Reference proteome	cellular response to insulin stimulus [GO:0032869]; negative regulation of protein kinase activity [GO:0006469]; protein localization [GO:0008104]; protein targeting [GO:0006605]; regulation of neuron differentiation [GO:0045664]; regulation of signal transduction [GO:0009966]; regulation of synaptic plasticity [GO:0048167]; signal transduction [GO:0007165]	identical protein binding [GO:0042802]; insulin-like growth factor receptor binding [GO:0005159]; protein domain specific binding [GO:0019904]; protein kinase C binding [GO:0005080]; protein kinase C inhibitor activity [GO:0008426]; receptor tyrosine kinase binding [GO:0030971]; RNA binding [GO:0003723]	cytoplasm [GO:0005737]; cytosol [GO:0005829]; extracellular exosome [GO:0070062]; focal adhesion [GO:0005925]; membrane [GO:0016020]; presynapse [GO:0098793]; identical protein binding [GO:0042802]; insulin-like growth factor receptor binding [GO:0005159]; protein domain specific binding [GO:0019904]; protein kinase C binding [GO:0005080]; protein kinase C inhibitor activity [GO:0008426]; recepto…	cytoplasm [GO:0005737]; cytosol [GO:0005829]; extracellular exosome [GO:0070062]; focal adhesion [GO:0005925]; membrane [GO:0016020]; presynapse [GO:0098793]	SUBCELLULAR LOCATION: Cytoplasm {ECO:0000250}.	PTM: Phosphorylated by various PKC isozymes. {ECO:0000269|PubMed:10433554, ECO:0000269|Ref.7}.	10433554; 10486217; 12853948; 15489334; 23572552; 12665801; 11427721; 14534293; 14654843; 15454081; 15159416; 15696159; 16511572; 16959763; 18249187; 19172738; 19413330; 19640509; 19690332; 20068231; 21269460; 23186163; 24275569; 26047703; 25944712; 27030597; 28202711; 33473107; 28777935; 17085597		KW-0002; KW-0007; KW-0963; KW-0903; KW-0225; KW-0887; KW-0597; KW-1185	5.0	GO:0003723; GO:0005080; GO:0005159; GO:0005737; GO:0005829; GO:0005925; GO:0006469; GO:0006605; GO:0007165; GO:0008104; GO:0008426; GO:0009966; GO:0016020; GO:0019904; GO:0030971; GO:0032869; GO:0042802; GO:0045664; GO:0048167; GO:0070062; GO:0098793
RS7_HUMAN	P62081	reviewed	RS7_HUMAN	40S ribosomal protein S7 (Small ribosomal subunit protein eS7)	RPS7	Homo sapiens (Human)	194	3D-structure;Acetylation;Cytoplasm;Cytoskeleton;Diamond-Blackfan anemia;Direct protein sequencing;Isopeptide bond;Nucleus;Reference proteome;Ribonucleoprotein;Ribosomal protein;Ubl conjugation	cytoplasmic translation [GO:0002181]; negative regulation of ubiquitin protein ligase activity [GO:1904667]; negative regulation of ubiquitin-dependent protein catabolic process [GO:2000059]; neural crest cell differentiation [GO:0014033]; neural tube closure [GO:0001843]; positive regulation of gene expression [GO:0010628]; positive regulation of intrinsic apoptotic signaling pathway by p53 clas…	mRNA 3'-UTR binding [GO:0003730]; mRNA 5'-UTR binding [GO:0048027]; protein kinase binding [GO:0019901]; RNA binding [GO:0003723]; structural constituent of ribosome [GO:0003735]; ubiquitin ligase inhibitor activity [GO:1990948]	cytoplasm [GO:0005737]; cytosol [GO:0005829]; cytosolic ribosome [GO:0022626]; cytosolic small ribosomal subunit [GO:0022627]; focal adhesion [GO:0005925]; membrane [GO:0016020]; microtubule organizing center [GO:0005815]; nucleolus [GO:0005730]; nucleoplasm [GO:0005654]; nucleus [GO:0005634]; protein-containing complex [GO:0032991]; ribonucleoprotein complex [GO:1990904]; ribosome [GO:0005840]; …	cytoplasm [GO:0005737]; cytosol [GO:0005829]; cytosolic ribosome [GO:0022626]; cytosolic small ribosomal subunit [GO:0022627]; focal adhesion [GO:0005925]; membrane [GO:0016020]; microtubule organizing center [GO:0005815]; nucleolus [GO:0005730]; nucleoplasm [GO:0005654]; nucleus [GO:0005634]; protein-containing complex [GO:0032991]; ribonucleoprotein complex [GO:1990904]; ribosome [GO:0005840]; …	SUBCELLULAR LOCATION: Cytoplasm, cytoskeleton, microtubule organizing center, centrosome {ECO:0000269|PubMed:14654843, ECO:0000269|PubMed:20873783}. Cytoplasm {ECO:0000269|PubMed:9687515}. Nucleus {ECO:0000269|PubMed:9687515}. Note=Although RPS7 is functional within the cytoplasm, the assembly of ribosomal subunits occurs in the nucleus. RPS7 nuclear import is mediated by IPO5/RanBP5, IPO7/RanBP7…	PTM: Phosphorylated by NEK6. {ECO:0000269|PubMed:20873783}.; PTM: Ubiquitinated. Deubiquitinated by DESI2, leading to its stabilization. {ECO:0000269|PubMed:28483520}.	8522193; 14702039; 15815621; 15489334; 8706699; 9687515; 11823430; 14654843; 19061985; 18669648; 19690332; 19608861; 20873783; 20068231; 21269460; 21406692; 24524803; 24275569; 25944712; 28112733; 23636399; 28483520		KW-0002; KW-0007; KW-0963; KW-0206; KW-1024; KW-0903; KW-1017; KW-0539; KW-1185; KW-0687; KW-0689; KW-0832	5.0	GO:0001843; GO:0002181; GO:0003723; GO:0003730; GO:0003735; GO:0005634; GO:0005654; GO:0005730; GO:0005737; GO:0005815; GO:0005829; GO:0005840; GO:0005925; GO:0006364; GO:0006412; GO:0010628; GO:0014033; GO:0016020; GO:0019901; GO:0022626; GO:0022627; GO:0032040; GO:0032991; GO:0042274; GO:0045202; GO:0048027; GO:0050821; GO:1902255; GO:1904667; GO:1990904; GO:1990948; GO:2000059
PP1A_HUMAN	P62136	reviewed	PP1A_HUMAN	Serine/threonine-protein phosphatase PP1-alpha catalytic subunit (PP-1A) (EC 3.1.3.16)	PPP1CA PPP1A	Homo sapiens (Human)	330	3D-structure;Acetylation;Alternative splicing;Carbohydrate metabolism;Cell cycle;Cell division;Cytoplasm;Direct protein sequencing;Glycogen metabolism;Host-virus interaction;Hydrolase;Manganese;Metal-binding;Nucleus;Phosphoprotein;Protein phosphatase;Reference proteome	beta-catenin destruction complex disassembly [GO:1904886]; branching morphogenesis of an epithelial tube [GO:0048754]; cell cycle [GO:0007049]; cell division [GO:0051301]; circadian regulation of gene expression [GO:0032922]; dephosphorylation [GO:0016311]; entrainment of circadian clock by photoperiod [GO:0043153]; glycogen metabolic process [GO:0005977]; lung development [GO:0030324]; negative …	cadherin binding involved in cell-cell adhesion [GO:0098641]; metal ion binding [GO:0046872]; myosin phosphatase activity [GO:0017018]; phosphatase activity [GO:0016791]; phosphoprotein phosphatase activity [GO:0004721]; protein phosphatase 1 binding [GO:0008157]; protein serine/threonine phosphatase activity [GO:0004722]; ribonucleoprotein complex binding [GO:0043021]	adherens junction [GO:0005912]; cytoplasm [GO:0005737]; cytosol [GO:0005829]; dendritic spine [GO:0043197]; extracellular exosome [GO:0070062]; glutamatergic synapse [GO:0098978]; glycogen granule [GO:0042587]; nucleolus [GO:0005730]; nucleoplasm [GO:0005654]; nucleus [GO:0005634]; perikaryon [GO:0043204]; plasma membrane [GO:0005886]; presynapse [GO:0098793]; protein phosphatase type 1 complex […	adherens junction [GO:0005912]; cytoplasm [GO:0005737]; cytosol [GO:0005829]; dendritic spine [GO:0043197]; extracellular exosome [GO:0070062]; glutamatergic synapse [GO:0098978]; glycogen granule [GO:0042587]; nucleolus [GO:0005730]; nucleoplasm [GO:0005654]; nucleus [GO:0005634]; perikaryon [GO:0043204]; plasma membrane [GO:0005886]; presynapse [GO:0098793]; protein phosphatase type 1 complex […	SUBCELLULAR LOCATION: Cytoplasm {ECO:0000269|PubMed:11739654, ECO:0000269|PubMed:29769351}. Nucleus {ECO:0000269|PubMed:11739654, ECO:0000269|PubMed:17965019}. Nucleus, nucleoplasm {ECO:0000269|PubMed:11739654, ECO:0000269|PubMed:17965019}. Nucleus, nucleolus {ECO:0000269|PubMed:11739654, ECO:0000269|PubMed:17965019}. Note=Primarily nuclear and largely excluded from the nucleolus. Highly mobile i…	PTM: Phosphorylated. Dephosphorylated at Thr-320 in the presence of ionizing radiation. {ECO:0000269|PubMed:16732323}.	8392016; 8384581; 14702039; 16554811; 15489334; 2161401; 9023344; 11739654; 11564868; 12226088; 11839776; 16263087; 15705855; 16732323; 17890166; 17283141; 17626005; 17965019; 18088087; 18669648; 19826001; 19377461; 20068231; 21269460; 22814378; 23186163; 24336203; 19581931; 20516061; 20424263; 21712997; 23846654; 23396208; 26083323; 25556658; 25944712; 29769351; 18992256; 20305656; 26095357		KW-0002; KW-0007; KW-0025; KW-0119; KW-0131; KW-0132; KW-0963; KW-0903; KW-0321; KW-0945; KW-0378; KW-0464; KW-0479; KW-0539; KW-0597; KW-0904; KW-1185	5.0	GO:0000164; GO:0004721; GO:0004722; GO:0005634; GO:0005654; GO:0005730; GO:0005737; GO:0005829; GO:0005886; GO:0005912; GO:0005977; GO:0005979; GO:0005981; GO:0006470; GO:0007049; GO:0008157; GO:0010288; GO:0016311; GO:0016791; GO:0017018; GO:0030324; GO:0032091; GO:0032922; GO:0035970; GO:0036496; GO:0042587; GO:0042752; GO:0043021; GO:0043153; GO:0043197; GO:0043204; GO:0046872; GO:0048754; GO:…
PP1B_HUMAN	P62140	reviewed	PP1B_HUMAN	Serine/threonine-protein phosphatase PP1-beta catalytic subunit (PP-1B) (PPP1CD) (EC 3.1.3.16) (EC 3.1.3.53)	PPP1CB	Homo sapiens (Human)	327	Acetylation;Biological rhythms;Carbohydrate metabolism;Cell cycle;Cell division;Cytoplasm;Direct protein sequencing;Disease variant;Glycogen metabolism;Hydrolase;Manganese;Metal-binding;Nucleus;Phosphoprotein;Protein phosphatase;Reference proteome	cell cycle [GO:0007049]; cell division [GO:0051301]; circadian regulation of gene expression [GO:0032922]; entrainment of circadian clock by photoperiod [GO:0043153]; glycogen metabolic process [GO:0005977]; MAPK cascade [GO:0000165]; protein dephosphorylation [GO:0006470]; regulation of cell adhesion [GO:0030155]; regulation of circadian rhythm [GO:0042752]	metal ion binding [GO:0046872]; myosin phosphatase activity [GO:0017018]; myosin-light-chain-phosphatase activity [GO:0050115]; phosphatase activity [GO:0016791]; protein kinase binding [GO:0019901]; protein serine/threonine phosphatase activity [GO:0004722]	cytoplasm [GO:0005737]; cytosol [GO:0005829]; extracellular exosome [GO:0070062]; focal adhesion [GO:0005925]; nucleolus [GO:0005730]; nucleoplasm [GO:0005654]; nucleus [GO:0005634]; plasma membrane [GO:0005886]; PTW/PP1 phosphatase complex [GO:0072357]; metal ion binding [GO:0046872]; myosin phosphatase activity [GO:0017018]; myosin-light-chain-phosphatase activity [GO:0050115]; phosphatase acti…	cytoplasm [GO:0005737]; cytosol [GO:0005829]; extracellular exosome [GO:0070062]; focal adhesion [GO:0005925]; nucleolus [GO:0005730]; nucleoplasm [GO:0005654]; nucleus [GO:0005634]; plasma membrane [GO:0005886]; PTW/PP1 phosphatase complex [GO:0072357]	SUBCELLULAR LOCATION: Cytoplasm {ECO:0000269|PubMed:11739654}. Nucleus {ECO:0000269|PubMed:11739654}. Nucleus, nucleoplasm {ECO:0000269|PubMed:11739654}. Nucleus, nucleolus {ECO:0000269|PubMed:11739654, ECO:0000269|PubMed:20926688}. Note=Highly mobile in cells and can be relocalized through interaction with targeting subunits. In the presence of PPP1R8 relocalizes from the nucleus to nuclear spec…		8312365; 7796987; 10906760; 14702039; 17974005; 15815621; 15489334; 12665801; 11399775; 11739654; 11564868; 12226088; 15705855; 18586956; 18669648; 19377461; 21269460; 22223895; 22814378; 23186163; 24336203; 20516061; 20926688; 20354225; 20424263; 21712997; 23396208; 25944712; 27264673; 27681385; 27868344; 28211982; 28296156; 30368668		KW-0007; KW-0090; KW-0119; KW-0131; KW-0132; KW-0963; KW-0903; KW-0225; KW-0321; KW-0378; KW-0464; KW-0479; KW-0539; KW-0597; KW-0904; KW-1185	5.0	GO:0000165; GO:0004722; GO:0005634; GO:0005654; GO:0005730; GO:0005737; GO:0005829; GO:0005886; GO:0005925; GO:0005977; GO:0006470; GO:0007049; GO:0016791; GO:0017018; GO:0019901; GO:0030155; GO:0032922; GO:0042752; GO:0043153; GO:0046872; GO:0050115; GO:0051301; GO:0070062; GO:0072357
CALM3_HUMAN	P0DP25	reviewed	CALM3_HUMAN	Calmodulin-3	CALM3 CALML2 CAM3 CAMC CAMIII	Homo sapiens (Human)	149	3D-structure;Acetylation;Calcium;Cytoplasm;Cytoskeleton;Direct protein sequencing;Disease variant;Isopeptide bond;Long QT syndrome;Metal-binding;Methylation;Phosphoprotein;Reference proteome;Repeat;Ubl conjugation	activation of adenylate cyclase activity [GO:0007190]; detection of calcium ion [GO:0005513]; establishment of protein localization to mitochondrial membrane [GO:0090151]; G protein-coupled receptor signaling pathway [GO:0007186]; G2/M transition of mitotic cell cycle [GO:0000086]; negative regulation of calcium ion export across plasma membrane [GO:1905913]; negative regulation of high voltage-g…	adenylate cyclase activator activity [GO:0010856]; adenylate cyclase binding [GO:0008179]; calcium ion binding [GO:0005509]; calcium-dependent protein binding [GO:0048306]; disordered domain specific binding [GO:0097718]; enzyme regulator activity [GO:0030234]; N-terminal myristoylation domain binding [GO:0031997]; nitric-oxide synthase binding [GO:0050998]; nitric-oxide synthase regulator activi…	calcium channel complex [GO:0034704]; catalytic complex [GO:1902494]; centrosome [GO:0005813]; cytoplasm [GO:0005737]; growth cone [GO:0030426]; mitochondrial membrane [GO:0031966]; myelin sheath [GO:0043209]; nucleus [GO:0005634]; plasma membrane [GO:0005886]; protein-containing complex [GO:0032991]; sarcomere [GO:0030017]; sperm midpiece [GO:0097225]; spindle microtubule [GO:0005876]; spindle p…	calcium channel complex [GO:0034704]; catalytic complex [GO:1902494]; centrosome [GO:0005813]; cytoplasm [GO:0005737]; growth cone [GO:0030426]; mitochondrial membrane [GO:0031966]; myelin sheath [GO:0043209]; nucleus [GO:0005634]; plasma membrane [GO:0005886]; protein-containing complex [GO:0032991]; sarcomere [GO:0030017]; sperm midpiece [GO:0097225]; spindle microtubule [GO:0005876]; spindle p…	SUBCELLULAR LOCATION: Cytoplasm, cytoskeleton, spindle {ECO:0000269|PubMed:16760425}. Cytoplasm, cytoskeleton, spindle pole {ECO:0000269|PubMed:16760425}. Cytoplasm, cytoskeleton, microtubule organizing center, centrosome {ECO:0000269|PubMed:14654843}. Note=Distributed throughout the cell during interphase, but during mitosis becomes dramatically localized to the spindle poles and the spindle mic…	PTM: Ubiquitination results in a strongly decreased activity. {ECO:0000250}.; PTM: Phosphorylation results in a decreased activity. {ECO:0000250}.	3182832; 2223880; 15057824; 15489334; 7093203; 1474585; 9804419; 14654843; 12871148; 16127172; 15746192; 15592455; 16760425; 17719545; 18650434; 18669648; 19413330; 19690332; 19608861; 20466722; 21269460; 21406692; 23109337; 22223895; 22484487; 22814378; 23186163; 24275569; 24129315; 25944712; 27564677; 27876793; 28112733; 25460178; 35568036; 35338844; 35446120; 27516456; 31454269		KW-0002; KW-0007; KW-0106; KW-0963; KW-0206; KW-0903; KW-0225; KW-1017; KW-0454; KW-0479; KW-0488; KW-0597; KW-1185; KW-0677; KW-0832	5.0	GO:0000086; GO:0000922; GO:0001975; GO:0002027; GO:0005509; GO:0005513; GO:0005634; GO:0005737; GO:0005813; GO:0005876; GO:0005886; GO:0007186; GO:0007190; GO:0008076; GO:0008179; GO:0010800; GO:0010801; GO:0010856; GO:0010880; GO:0010881; GO:0019901; GO:0019904; GO:0021762; GO:0030017; GO:0030234; GO:0030235; GO:0030426; GO:0030672; GO:0031432; GO:0031800; GO:0031954; GO:0031966; GO:0031982; GO:…
RS8_HUMAN	P62241	reviewed	RS8_HUMAN	40S ribosomal protein S8 (Small ribosomal subunit protein eS8)	RPS8 OK/SW-cl.83	Homo sapiens (Human)	208	3D-structure;Acetylation;Cytoplasm;Direct protein sequencing;Isopeptide bond;Lipoprotein;Membrane;Myristate;Phosphoprotein;Reference proteome;Ribonucleoprotein;Ribosomal protein;Ubl conjugation	cytoplasmic translation [GO:0002181]; maturation of SSU-rRNA from tricistronic rRNA transcript (SSU-rRNA, 5.8S rRNA, LSU-rRNA) [GO:0000462]; translation [GO:0006412]	RNA binding [GO:0003723]; structural constituent of ribosome [GO:0003735]	cytoplasm [GO:0005737]; cytosol [GO:0005829]; cytosolic ribosome [GO:0022626]; cytosolic small ribosomal subunit [GO:0022627]; endoplasmic reticulum [GO:0005783]; extracellular exosome [GO:0070062]; focal adhesion [GO:0005925]; membrane [GO:0016020]; nucleoplasm [GO:0005654]; nucleus [GO:0005634]; ribonucleoprotein complex [GO:1990904]; RNA binding [GO:0003723]; structural constituent of ribosome…	cytoplasm [GO:0005737]; cytosol [GO:0005829]; cytosolic ribosome [GO:0022626]; cytosolic small ribosomal subunit [GO:0022627]; endoplasmic reticulum [GO:0005783]; extracellular exosome [GO:0070062]; focal adhesion [GO:0005925]; membrane [GO:0016020]; nucleoplasm [GO:0005654]; nucleus [GO:0005634]; ribonucleoprotein complex [GO:1990904]	SUBCELLULAR LOCATION: Cytoplasm {ECO:0000269|PubMed:17289661}. Membrane {ECO:0000305}; Lipid-anchor {ECO:0000305}. Note=Localized in cytoplasmic mRNP granules containing untranslated mRNAs.		8432552; 15489334; 8706699; 14654843; 17289661; 18669648; 19413330; 19690332; 21269460; 23186163; 24524803; 24275569; 25255805; 25944712; 28112733; 23636399		KW-0002; KW-0007; KW-0963; KW-0903; KW-1017; KW-0449; KW-0472; KW-0519; KW-0597; KW-1185; KW-0687; KW-0689; KW-0832	5.0	GO:0000462; GO:0002181; GO:0003723; GO:0003735; GO:0005634; GO:0005654; GO:0005737; GO:0005783; GO:0005829; GO:0005925; GO:0006412; GO:0016020; GO:0022626; GO:0022627; GO:0070062; GO:1990904
1433E_HUMAN	P62258	reviewed	1433E_HUMAN	14-3-3 protein epsilon (14-3-3E)	YWHAE	Homo sapiens (Human)	255	3D-structure;Acetylation;Alternative splicing;Cytoplasm;Direct protein sequencing;Host-virus interaction;Isopeptide bond;Nucleus;Phosphoprotein;Reference proteome;Ubl conjugation	cellular response to heat [GO:0034605]; cerebral cortex development [GO:0021987]; hippocampus development [GO:0021766]; intracellular signal transduction [GO:0035556]; MAPK cascade [GO:0000165]; membrane repolarization during cardiac muscle cell action potential [GO:0086013]; negative regulation of calcium ion export across plasma membrane [GO:1905913]; negative regulation of calcium ion transmem…	cadherin binding [GO:0045296]; calcium channel regulator activity [GO:0005246]; enzyme binding [GO:0019899]; histone deacetylase binding [GO:0042826]; identical protein binding [GO:0042802]; MHC class II protein complex binding [GO:0023026]; phosphoprotein binding [GO:0051219]; phosphoserine residue binding [GO:0050815]; potassium channel regulator activity [GO:0015459]; protein domain specific b…	cytoplasm [GO:0005737]; cytosol [GO:0005829]; extracellular exosome [GO:0070062]; focal adhesion [GO:0005925]; melanosome [GO:0042470]; membrane [GO:0016020]; nucleus [GO:0005634]; cadherin binding [GO:0045296]; calcium channel regulator activity [GO:0005246]; enzyme binding [GO:0019899]; histone deacetylase binding [GO:0042826]; identical protein binding [GO:0042802]; MHC class II protein comple…	cytoplasm [GO:0005737]; cytosol [GO:0005829]; extracellular exosome [GO:0070062]; focal adhesion [GO:0005925]; melanosome [GO:0042470]; membrane [GO:0016020]; nucleus [GO:0005634]	SUBCELLULAR LOCATION: Nucleus {ECO:0000269|PubMed:12917326}. Cytoplasm {ECO:0000269|PubMed:12917326}. Melanosome {ECO:0000269|PubMed:12042314, ECO:0000269|PubMed:17081065}. Note=Identified by mass spectrometry in melanosome fractions from stage I to stage IV. {ECO:0000269|PubMed:12042314, ECO:0000269|PubMed:17081065}.		7644510; 8858348; 8684458; 20417184; 14702039; 15489334; 12665801; 23572552; 10409742; 2026444; 10644344; 11427721; 12042314; 12917326; 14654843; 15722337; 15696159; 16376338; 17081065; 18029012; 19172738; 18318008; 19413330; 19640509; 19592491; 19608861; 20068231; 21269460; 21406692; 23186163; 24275569; 26047703; 26055712; 25588844; 25944712; 27030597; 28112733; 30611118; 29769719; 17085597		KW-0002; KW-0007; KW-0025; KW-0963; KW-0903; KW-0945; KW-1017; KW-0539; KW-0597; KW-1185; KW-0832	5.0	GO:0000165; GO:0001764; GO:0003064; GO:0003723; GO:0005246; GO:0005634; GO:0005737; GO:0005829; GO:0005925; GO:0006605; GO:0007165; GO:0007346; GO:0008104; GO:0015459; GO:0016020; GO:0019899; GO:0019903; GO:0019904; GO:0021762; GO:0021766; GO:0021987; GO:0023026; GO:0031625; GO:0034504; GO:0034605; GO:0035556; GO:0042470; GO:0042802; GO:0042826; GO:0044325; GO:0045296; GO:0046827; GO:0046982; GO:…
RS23_HUMAN	P62266	reviewed	RS23_HUMAN	40S ribosomal protein S23 (Small ribosomal subunit protein uS12)	RPS23	Homo sapiens (Human)	143	3D-structure;Acetylation;Cytoplasm;Deafness;Direct protein sequencing;Disease variant;Dwarfism;Endoplasmic reticulum;Hydroxylation;Isopeptide bond;Reference proteome;Ribonucleoprotein;Ribosomal protein;Ubl conjugation	cytoplasmic translation [GO:0002181]; maintenance of translational fidelity [GO:1990145]; stress granule assembly [GO:0034063]; translation [GO:0006412]	RNA binding [GO:0003723]; structural constituent of ribosome [GO:0003735]	cytoplasm [GO:0005737]; cytosol [GO:0005829]; cytosolic ribosome [GO:0022626]; cytosolic small ribosomal subunit [GO:0022627]; endoplasmic reticulum [GO:0005783]; membrane [GO:0016020]; nucleoplasm [GO:0005654]; polysomal ribosome [GO:0042788]; ribosome [GO:0005840]; rough endoplasmic reticulum [GO:0005791]; synapse [GO:0045202]; RNA binding [GO:0003723]; structural constituent of ribosome [GO:00…	cytoplasm [GO:0005737]; cytosol [GO:0005829]; cytosolic ribosome [GO:0022626]; cytosolic small ribosomal subunit [GO:0022627]; endoplasmic reticulum [GO:0005783]; membrane [GO:0016020]; nucleoplasm [GO:0005654]; polysomal ribosome [GO:0042788]; ribosome [GO:0005840]; rough endoplasmic reticulum [GO:0005791]; synapse [GO:0045202]	SUBCELLULAR LOCATION: Cytoplasm, cytosol {ECO:0000269|PubMed:25957688}. Cytoplasm {ECO:0000305|PubMed:23636399, ECO:0000305|PubMed:25901680}. Rough endoplasmic reticulum {ECO:0000250|UniProtKB:Q6SA96}. Note=Detected on cytosolic polysomes (PubMed:25957688). Detected in ribosomes that are associated with the rough endoplasmic reticulum (By similarity). {ECO:0000250|UniProtKB:Q6SA96, ECO:0000269|Pu…	PTM: Hydroxylation at Pro-62 affects translation termination efficiency. {ECO:0000269|PubMed:24550447, ECO:0000269|PubMed:24550462, ECO:0000269|PubMed:28257692}.	8415000; 15489334; 8706699; 9582194; 19608861; 21269460; 24524803; 24550462; 24550447; 25944712; 28257692; 28112733; 23636399; 25957688; 25901680		KW-0002; KW-0007; KW-0963; KW-0209; KW-0903; KW-0225; KW-0242; KW-0256; KW-0379; KW-1017; KW-1185; KW-0687; KW-0689; KW-0832	5.0	GO:0002181; GO:0003723; GO:0003735; GO:0005654; GO:0005737; GO:0005783; GO:0005791; GO:0005829; GO:0005840; GO:0006412; GO:0016020; GO:0022626; GO:0022627; GO:0034063; GO:0042788; GO:0045202; GO:1990145
RS18_HUMAN	P62269	reviewed	RS18_HUMAN	40S ribosomal protein S18 (Ke-3) (Ke3) (Small ribosomal subunit protein uS13)	RPS18 D6S218E	Homo sapiens (Human)	152	3D-structure;Acetylation;Cytoplasm;Direct protein sequencing;Isopeptide bond;Reference proteome;Ribonucleoprotein;Ribosomal protein;RNA-binding;rRNA-binding;Ubl conjugation	cytoplasmic translation [GO:0002181]; translation [GO:0006412]	RNA binding [GO:0003723]; rRNA binding [GO:0019843]; structural constituent of ribosome [GO:0003735]	cytoplasm [GO:0005737]; cytosol [GO:0005829]; cytosolic ribosome [GO:0022626]; cytosolic small ribosomal subunit [GO:0022627]; extracellular exosome [GO:0070062]; focal adhesion [GO:0005925]; membrane [GO:0016020]; nucleoplasm [GO:0005654]; nucleus [GO:0005634]; postsynaptic density [GO:0014069]; ribosome [GO:0005840]; small ribosomal subunit [GO:0015935]; RNA binding [GO:0003723]; rRNA binding […	cytoplasm [GO:0005737]; cytosol [GO:0005829]; cytosolic ribosome [GO:0022626]; cytosolic small ribosomal subunit [GO:0022627]; extracellular exosome [GO:0070062]; focal adhesion [GO:0005925]; membrane [GO:0016020]; nucleoplasm [GO:0005654]; nucleus [GO:0005634]; postsynaptic density [GO:0014069]; ribosome [GO:0005840]; small ribosomal subunit [GO:0015935]	SUBCELLULAR LOCATION: Cytoplasm.		8441687; 14574404; 15489334; 8706699; 14654843; 19413330; 19608861; 21269460; 22223895; 24524803; 24275569; 25944712; 28112733; 23636399		KW-0002; KW-0007; KW-0963; KW-0903; KW-1017; KW-1185; KW-0687; KW-0689; KW-0694; KW-0699; KW-0832	5.0	GO:0002181; GO:0003723; GO:0003735; GO:0005634; GO:0005654; GO:0005737; GO:0005829; GO:0005840; GO:0005925; GO:0006412; GO:0014069; GO:0015935; GO:0016020; GO:0019843; GO:0022626; GO:0022627; GO:0070062
RS11_HUMAN	P62280	reviewed	RS11_HUMAN	40S ribosomal protein S11 (Small ribosomal subunit protein uS17)	RPS11	Homo sapiens (Human)	158	3D-structure;Acetylation;Citrullination;Direct protein sequencing;Lipoprotein;Methylation;Palmitate;Phosphoprotein;Reference proteome;Ribonucleoprotein;Ribosomal protein;RNA-binding;rRNA-binding	cytoplasmic translation [GO:0002181]; translation [GO:0006412]	RNA binding [GO:0003723]; rRNA binding [GO:0019843]; structural constituent of ribosome [GO:0003735]	cytoplasm [GO:0005737]; cytosol [GO:0005829]; cytosolic ribosome [GO:0022626]; cytosolic small ribosomal subunit [GO:0022627]; extracellular exosome [GO:0070062]; focal adhesion [GO:0005925]; membrane [GO:0016020]; nucleolus [GO:0005730]; nucleoplasm [GO:0005654]; ribosome [GO:0005840]; synapse [GO:0045202]; RNA binding [GO:0003723]; rRNA binding [GO:0019843]; structural constituent of ribosome […	cytoplasm [GO:0005737]; cytosol [GO:0005829]; cytosolic ribosome [GO:0022626]; cytosolic small ribosomal subunit [GO:0022627]; extracellular exosome [GO:0070062]; focal adhesion [GO:0005925]; membrane [GO:0016020]; nucleolus [GO:0005730]; nucleoplasm [GO:0005654]; ribosome [GO:0005840]; synapse [GO:0045202]		PTM: Citrullinated by PADI4. {ECO:0000250}.	3267208; 10580157; 14702039; 15489334; 8706699; 9582194; 19413330; 19608861; 21269460; 21044946; 22223895; 22814378; 23186163; 24524803; 24275569; 25944712; 23636399		KW-0002; KW-0007; KW-0164; KW-0903; KW-0449; KW-0488; KW-0564; KW-0597; KW-1185; KW-0687; KW-0689; KW-0694; KW-0699	5.0	GO:0002181; GO:0003723; GO:0003735; GO:0005654; GO:0005730; GO:0005737; GO:0005829; GO:0005840; GO:0005925; GO:0006412; GO:0016020; GO:0019843; GO:0022626; GO:0022627; GO:0045202; GO:0070062
RS13_HUMAN	P62277	reviewed	RS13_HUMAN	40S ribosomal protein S13 (Small ribosomal subunit protein uS15)	RPS13	Homo sapiens (Human)	151	3D-structure;Acetylation;Direct protein sequencing;Isopeptide bond;Phosphoprotein;Reference proteome;Ribonucleoprotein;Ribosomal protein;Ubl conjugation	cytoplasmic translation [GO:0002181]; negative regulation of RNA splicing [GO:0033119]; translation [GO:0006412]	mRNA 5'-UTR binding [GO:0048027]; mRNA binding [GO:0003729]; RNA binding [GO:0003723]; small ribosomal subunit rRNA binding [GO:0070181]; structural constituent of ribosome [GO:0003735]	cytoplasm [GO:0005737]; cytosol [GO:0005829]; cytosolic ribosome [GO:0022626]; cytosolic small ribosomal subunit [GO:0022627]; extracellular exosome [GO:0070062]; focal adhesion [GO:0005925]; membrane [GO:0016020]; nucleolus [GO:0005730]; nucleoplasm [GO:0005654]; nucleus [GO:0005634]; postsynaptic density [GO:0014069]; ribosome [GO:0005840]; mRNA 5'-UTR binding [GO:0048027]; mRNA binding [GO:000…	cytoplasm [GO:0005737]; cytosol [GO:0005829]; cytosolic ribosome [GO:0022626]; cytosolic small ribosomal subunit [GO:0022627]; extracellular exosome [GO:0070062]; focal adhesion [GO:0005925]; membrane [GO:0016020]; nucleolus [GO:0005730]; nucleoplasm [GO:0005654]; nucleus [GO:0005634]; postsynaptic density [GO:0014069]; ribosome [GO:0005840]			8332508; 8920921; 14702039; 15489334; 8706699; 15592455; 18691976; 19608861; 21269460; 23186163; 24524803; 24275569; 25944712; 28112733; 23636399		KW-0002; KW-0007; KW-0903; KW-1017; KW-0597; KW-1185; KW-0687; KW-0689; KW-0832	5.0	GO:0002181; GO:0003723; GO:0003729; GO:0003735; GO:0005634; GO:0005654; GO:0005730; GO:0005737; GO:0005829; GO:0005840; GO:0005925; GO:0006412; GO:0014069; GO:0016020; GO:0022626; GO:0022627; GO:0033119; GO:0048027; GO:0070062; GO:0070181
SMD1_HUMAN	P62314	reviewed	SMD1_HUMAN	Small nuclear ribonucleoprotein Sm D1 (Sm-D1) (Sm-D autoantigen) (snRNP core protein D1)	SNRPD1	Homo sapiens (Human)	119	3D-structure;Cytoplasm;Direct protein sequencing;Isopeptide bond;Methylation;mRNA processing;mRNA splicing;Nucleus;Reference proteome;Repeat;Ribonucleoprotein;Spliceosome;Ubl conjugation	7-methylguanosine cap hypermethylation [GO:0036261]; mRNA splicing, via spliceosome [GO:0000398]; RNA splicing [GO:0008380]; spliceosomal complex assembly [GO:0000245]; spliceosomal snRNP assembly [GO:0000387]; U2-type prespliceosome assembly [GO:1903241]	RNA binding [GO:0003723]; U1 snRNP binding [GO:1990446]	catalytic step 2 spliceosome [GO:0071013]; commitment complex [GO:0000243]; cytosol [GO:0005829]; methylosome [GO:0034709]; nucleoplasm [GO:0005654]; nucleus [GO:0005634]; pICln-Sm protein complex [GO:0034715]; precatalytic spliceosome [GO:0071011]; small nuclear ribonucleoprotein complex [GO:0030532]; SMN-Sm protein complex [GO:0034719]; spliceosomal complex [GO:0005681]; spliceosomal tri-snRNP …	catalytic step 2 spliceosome [GO:0071013]; commitment complex [GO:0000243]; cytosol [GO:0005829]; methylosome [GO:0034709]; nucleoplasm [GO:0005654]; nucleus [GO:0005634]; pICln-Sm protein complex [GO:0034715]; precatalytic spliceosome [GO:0071011]; small nuclear ribonucleoprotein complex [GO:0030532]; SMN-Sm protein complex [GO:0034719]; spliceosomal complex [GO:0005681]; spliceosomal tri-snRNP …	SUBCELLULAR LOCATION: Cytoplasm, cytosol {ECO:0000269|PubMed:18984161}. Nucleus {ECO:0000269|PubMed:11991638, ECO:0000269|PubMed:21113136, ECO:0000269|PubMed:26912367, ECO:0000269|PubMed:28076346, ECO:0000269|PubMed:28502770, ECO:0000269|PubMed:28781166}. Note=SMN-mediated assembly into core snRNPs occurs in the cytosol before SMN-mediated transport to the nucleus to be included in spliceosomes. …	PTM: Methylated on arginine residues by PRMT5 and PRMT7; probable asymmetric dimethylation which is required for assembly and biogenesis of snRNPs. {ECO:0000269|PubMed:11747828, ECO:0000269|PubMed:17709427}.	3260384; 2528429; 19054851; 15489334; 10500148; 11747828; 11135666; 11991638; 15146077; 16314521; 17709427; 18984161; 21269460; 28112733; 10025403; 19325628; 21113136; 21816274; 21516107; 23333303; 25555158; 26912367; 28502770; 28781166; 28076346; 31799625		KW-0002; KW-0963; KW-0903; KW-1017; KW-0488; KW-0507; KW-0508; KW-0539; KW-1185; KW-0677; KW-0687; KW-0747; KW-0832	5.0	GO:0000243; GO:0000245; GO:0000387; GO:0000398; GO:0003723; GO:0005634; GO:0005654; GO:0005681; GO:0005682; GO:0005685; GO:0005686; GO:0005687; GO:0005689; GO:0005829; GO:0008380; GO:0030532; GO:0034709; GO:0034715; GO:0034719; GO:0036261; GO:0046540; GO:0071005; GO:0071007; GO:0071011; GO:0071013; GO:0097526; GO:1903241; GO:1990446
SMD3_HUMAN	P62318	reviewed	SMD3_HUMAN	Small nuclear ribonucleoprotein Sm D3 (Sm-D3) (snRNP core protein D3)	SNRPD3	Homo sapiens (Human)	126	3D-structure;Acetylation;Alternative splicing;Cytoplasm;Direct protein sequencing;Methylation;mRNA processing;mRNA splicing;Nucleus;Reference proteome;Repeat;Ribonucleoprotein;RNA-binding;Spliceosome	7-methylguanosine cap hypermethylation [GO:0036261]; mRNA splicing, via spliceosome [GO:0000398]; protein methylation [GO:0006479]; RNA splicing [GO:0008380]; spliceosomal snRNP assembly [GO:0000387]; U2-type prespliceosome assembly [GO:1903241]	enzyme binding [GO:0019899]; histone pre-mRNA DCP binding [GO:0071208]; RNA binding [GO:0003723]; telomerase RNA binding [GO:0070034]; U7 snRNA binding [GO:0071209]	catalytic step 2 spliceosome [GO:0071013]; commitment complex [GO:0000243]; cytosol [GO:0005829]; methylosome [GO:0034709]; nuclear body [GO:0016604]; nucleoplasm [GO:0005654]; nucleus [GO:0005634]; pICln-Sm protein complex [GO:0034715]; precatalytic spliceosome [GO:0071011]; small nuclear ribonucleoprotein complex [GO:0030532]; SMN-Sm protein complex [GO:0034719]; spliceosomal complex [GO:000568…	catalytic step 2 spliceosome [GO:0071013]; commitment complex [GO:0000243]; cytosol [GO:0005829]; methylosome [GO:0034709]; nuclear body [GO:0016604]; nucleoplasm [GO:0005654]; nucleus [GO:0005634]; pICln-Sm protein complex [GO:0034715]; precatalytic spliceosome [GO:0071011]; small nuclear ribonucleoprotein complex [GO:0030532]; SMN-Sm protein complex [GO:0034719]; spliceosomal complex [GO:000568…	SUBCELLULAR LOCATION: Cytoplasm, cytosol {ECO:0000269|PubMed:18984161}. Nucleus {ECO:0000269|PubMed:11574479, ECO:0000269|PubMed:11991638, ECO:0000269|PubMed:26912367, ECO:0000269|PubMed:28076346, ECO:0000269|PubMed:28502770, ECO:0000269|PubMed:28781166}. Note=SMN-mediated assembly into core snRNPs occurs in the cytosol before SMN-mediated transport to the nucleus to be included in spliceosomes. …	PTM: Methylated on arginine residues by PRMT5 and PRMT7; probable asymmetric dimethylation which is required for assembly and biogenesis of snRNPs. {ECO:0000269|PubMed:11747828, ECO:0000269|PubMed:17709427}.	7527560; 15461802; 14702039; 19054851; 10591208; 15489334; 10500148; 11747828; 11135666; 11574479; 11991638; 12628254; 14654843; 15146077; 16314521; 17709427; 18984161; 19413330; 21269460; 25944712; 10025403; 19325628; 21516107; 25555158; 26912367; 28502770; 28781166; 28076346		KW-0002; KW-0007; KW-0025; KW-0963; KW-0903; KW-0488; KW-0507; KW-0508; KW-0539; KW-1185; KW-0677; KW-0687; KW-0694; KW-0747	5.0	GO:0000243; GO:0000387; GO:0000398; GO:0003723; GO:0005634; GO:0005654; GO:0005681; GO:0005682; GO:0005683; GO:0005685; GO:0005686; GO:0005687; GO:0005689; GO:0005697; GO:0005829; GO:0006479; GO:0008380; GO:0016604; GO:0019899; GO:0030532; GO:0034709; GO:0034715; GO:0034719; GO:0036261; GO:0046540; GO:0070034; GO:0071005; GO:0071007; GO:0071011; GO:0071013; GO:0071208; GO:0071209; GO:0097526; GO:…
T22D1_HUMAN	Q15714	reviewed	T22D1_HUMAN	TSC22 domain family protein 1 (Cerebral protein 2) (Regulatory protein TSC-22) (TGFB-stimulated clone 22 homolog) (Transforming growth factor beta-1-induced transcript 4 protein)	TSC22D1 KIAA1994 TGFB1I4 TSC22 hucep-2	Homo sapiens (Human)	1073	Alternative splicing;Cytoplasm;Nucleus;Phosphoprotein;Reference proteome;Repressor;Transcription;Transcription regulation	negative regulation of apoptotic process [GO:0043066]; positive regulation of cell population proliferation [GO:0008284]; regulation of transcription by RNA polymerase II [GO:0006357]; transcription by RNA polymerase II [GO:0006366]		cytosol [GO:0005829]; nucleus [GO:0005634]; negative regulation of apoptotic process [GO:0043066]; positive regulation of cell population proliferation [GO:0008284]; regulation of transcription by RNA polymerase II [GO:0006357]; transcription by RNA polymerase II [GO:0006366]	cytosol [GO:0005829]; nucleus [GO:0005634]	SUBCELLULAR LOCATION: Cytoplasm {ECO:0000250}. Nucleus {ECO:0000250}.		8651929; 9022669; 9026990; 12056414; 14702039; 17974005; 15057823; 15489334; 10488076; 19690332; 21269460		KW-0025; KW-0963; KW-0539; KW-0597; KW-1185; KW-0678; KW-0804; KW-0805	5.0	GO:0005634; GO:0005829; GO:0006357; GO:0006366; GO:0008284; GO:0043066
DLRB1_HUMAN	Q9NP97	reviewed	DLRB1_HUMAN	Dynein light chain roadblock-type 1 (Bithoraxoid-like protein) (BLP) (Dynein light chain 2A, cytoplasmic) (Dynein-associated protein Km23) (Roadblock domain-containing protein 1)	DYNLRB1 BITH DNCL2A DNLC2A ROBLD1 HSPC162	Homo sapiens (Human)	96	3D-structure;Acetylation;Alternative splicing;Cytoplasm;Cytoskeleton;Direct protein sequencing;Dynein;Microtubule;Motor protein;Reference proteome;Transport	microtubule-based movement [GO:0007018]; visual behavior [GO:0007632]	dynein intermediate chain binding [GO:0045505]; microtubule motor activity [GO:0003777]	centrosome [GO:0005813]; ciliary tip [GO:0097542]; cilium [GO:0005929]; cytoplasm [GO:0005737]; cytoplasmic dynein complex [GO:0005868]; dynein complex [GO:0030286]; membrane [GO:0016020]; microtubule [GO:0005874]; dynein intermediate chain binding [GO:0045505]; microtubule motor activity [GO:0003777]; microtubule-based movement [GO:0007018]; visual behavior [GO:0007632]	centrosome [GO:0005813]; ciliary tip [GO:0097542]; cilium [GO:0005929]; cytoplasm [GO:0005737]; cytoplasmic dynein complex [GO:0005868]; dynein complex [GO:0030286]; membrane [GO:0016020]; microtubule [GO:0005874]	SUBCELLULAR LOCATION: Cytoplasm, cytoskeleton.		11750132; 11042152; 11780052; 15489334; 12665801; 12077152; 18044744; 21269460; 25944712; 16083906; 16970917		KW-0002; KW-0007; KW-0025; KW-0963; KW-0206; KW-0903; KW-0243; KW-0493; KW-0505; KW-1185; KW-0813	5.0	GO:0003777; GO:0005737; GO:0005813; GO:0005868; GO:0005874; GO:0005929; GO:0007018; GO:0007632; GO:0016020; GO:0030286; GO:0045505; GO:0097542
RS4X_HUMAN	P62701	reviewed	RS4X_HUMAN	40S ribosomal protein S4, X isoform (SCR10) (Single copy abundant mRNA protein) (Small ribosomal subunit protein eS4)	RPS4X CCG2 RPS4 SCAR	Homo sapiens (Human)	263	3D-structure;Acetylation;Cytoplasm;Direct protein sequencing;Isopeptide bond;Reference proteome;Ribonucleoprotein;Ribosomal protein;RNA-binding;rRNA-binding;Ubl conjugation	cytoplasmic translation [GO:0002181]; positive regulation of cell population proliferation [GO:0008284]; positive regulation of translation [GO:0045727]; response to ethanol [GO:0045471]; translation [GO:0006412]	RNA binding [GO:0003723]; rRNA binding [GO:0019843]; structural constituent of ribosome [GO:0003735]	cytoplasmic ribonucleoprotein granule [GO:0036464]; cytosol [GO:0005829]; cytosolic ribosome [GO:0022626]; cytosolic small ribosomal subunit [GO:0022627]; extracellular exosome [GO:0070062]; focal adhesion [GO:0005925]; membrane [GO:0016020]; nucleoplasm [GO:0005654]; polysome [GO:0005844]; ribonucleoprotein complex [GO:1990904]; ribosome [GO:0005840]; small ribosomal subunit [GO:0015935]; synaps…	cytoplasmic ribonucleoprotein granule [GO:0036464]; cytosol [GO:0005829]; cytosolic ribosome [GO:0022626]; cytosolic small ribosomal subunit [GO:0022627]; extracellular exosome [GO:0070062]; focal adhesion [GO:0005925]; membrane [GO:0016020]; nucleoplasm [GO:0005654]; polysome [GO:0005844]; ribonucleoprotein complex [GO:1990904]; ribosome [GO:0005840]; small ribosomal subunit [GO:0015935]; synaps…	SUBCELLULAR LOCATION: Cytoplasm {ECO:0000269|PubMed:17289661}. Note=Localized in cytoplasmic mRNP granules containing untranslated mRNAs.		2124517; 1795030; 15489334; 8706699; 2829364; 14654843; 17289661; 21269460; 24524803; 24275569; 25944712; 28112733; 23636399		KW-0002; KW-0007; KW-0963; KW-0903; KW-1017; KW-1185; KW-0687; KW-0689; KW-0694; KW-0699; KW-0832	5.0	GO:0002181; GO:0003723; GO:0003735; GO:0005654; GO:0005829; GO:0005840; GO:0005844; GO:0005925; GO:0006412; GO:0008284; GO:0015935; GO:0016020; GO:0019843; GO:0022626; GO:0022627; GO:0036464; GO:0045202; GO:0045471; GO:0045727; GO:0070062; GO:1990904
RL18A_HUMAN	Q02543	reviewed	RL18A_HUMAN	60S ribosomal protein L18a (Large ribosomal subunit protein eL20)	RPL18A	Homo sapiens (Human)	176	3D-structure;Cytoplasm;Isopeptide bond;Phosphoprotein;Reference proteome;Ribonucleoprotein;Ribosomal protein;Ubl conjugation	cytoplasmic translation [GO:0002181]; translation [GO:0006412]	RNA binding [GO:0003723]; structural constituent of ribosome [GO:0003735]	cytoplasm [GO:0005737]; cytosol [GO:0005829]; cytosolic large ribosomal subunit [GO:0022625]; cytosolic ribosome [GO:0022626]; membrane [GO:0016020]; polysomal ribosome [GO:0042788]; RNA binding [GO:0003723]; structural constituent of ribosome [GO:0003735]; cytoplasmic translation [GO:0002181]; translation [GO:0006412]	cytoplasm [GO:0005737]; cytosol [GO:0005829]; cytosolic large ribosomal subunit [GO:0022625]; cytosolic ribosome [GO:0022626]; membrane [GO:0016020]; polysomal ribosome [GO:0042788]	SUBCELLULAR LOCATION: Cytoplasm {ECO:0000269|PubMed:23636399}.		15057824; 15489334; 11823430; 14654843; 15592455; 18669648; 19369195; 19690332; 21269460; 22814378; 23186163; 24524803; 25218447; 25944712; 28112733; 23636399; 32669547		KW-0002; KW-0963; KW-1017; KW-0597; KW-1185; KW-0687; KW-0689; KW-0832	5.0	GO:0002181; GO:0003723; GO:0003735; GO:0005737; GO:0005829; GO:0006412; GO:0016020; GO:0022625; GO:0022626; GO:0042788
RL23A_HUMAN	P62750	reviewed	RL23A_HUMAN	60S ribosomal protein L23a (Large ribosomal subunit protein uL23)	RPL23A	Homo sapiens (Human)	156	3D-structure;Acetylation;Citrullination;Cytoplasm;Isopeptide bond;Methylation;Nucleus;Phosphoprotein;Reference proteome;Ribonucleoprotein;Ribosomal protein;RNA-binding;rRNA-binding;Ubl conjugation	cytoplasmic translation [GO:0002181]; ribosomal large subunit assembly [GO:0000027]; translation [GO:0006412]	cadherin binding [GO:0045296]; RNA binding [GO:0003723]; rRNA binding [GO:0019843]; structural constituent of ribosome [GO:0003735]; TORC2 complex binding [GO:1904841]	cytoplasm [GO:0005737]; cytosol [GO:0005829]; cytosolic large ribosomal subunit [GO:0022625]; cytosolic ribosome [GO:0022626]; extracellular exosome [GO:0070062]; nucleolus [GO:0005730]; nucleus [GO:0005634]; synapse [GO:0045202]; cadherin binding [GO:0045296]; RNA binding [GO:0003723]; rRNA binding [GO:0019843]; structural constituent of ribosome [GO:0003735]; TORC2 complex binding [GO:1904841];…	cytoplasm [GO:0005737]; cytosol [GO:0005829]; cytosolic large ribosomal subunit [GO:0022625]; cytosolic ribosome [GO:0022626]; extracellular exosome [GO:0070062]; nucleolus [GO:0005730]; nucleus [GO:0005634]; synapse [GO:0045202]	SUBCELLULAR LOCATION: Cytoplasm {ECO:0000269|PubMed:23636399, ECO:0000269|PubMed:9687515}. Nucleus {ECO:0000269|PubMed:9687515}. Note=Although RPL23A is functional within the cytoplasm, the assembly of ribosomal subunits occurs in the nucleus. RPL23A nuclear import is mediated by IPO5/RanBP5, IPO7/RanBP7, KPNB1/importin-beta or TPNO1/Trn. {ECO:0000269|PubMed:11682607, ECO:0000269|PubMed:9687515}.	PTM: N-terminus is methylated by METTL11A/NTM1. {ECO:0000250|UniProtKB:P62751}.; PTM: Citrullinated by PADI4. {ECO:0000250|UniProtKB:P62751}.	8662070; 9417910; 14702039; 15489334; 9687515; 11682607; 17081983; 18669648; 20068231; 21269460; 21406692; 23186163; 24524803; 24275569; 26203195; 25944712; 28112733; 23636399; 32669547; 22431104		KW-0002; KW-0007; KW-0164; KW-0963; KW-1017; KW-0488; KW-0539; KW-0597; KW-1185; KW-0687; KW-0689; KW-0694; KW-0699; KW-0832	5.0	GO:0000027; GO:0002181; GO:0003723; GO:0003735; GO:0005634; GO:0005730; GO:0005737; GO:0005829; GO:0006412; GO:0019843; GO:0022625; GO:0022626; GO:0045202; GO:0045296; GO:0070062; GO:1904841
RS6_HUMAN	P62753	reviewed	RS6_HUMAN	40S ribosomal protein S6 (Phosphoprotein NP33) (Small ribosomal subunit protein eS6)	RPS6 OK/SW-cl.2	Homo sapiens (Human)	249	3D-structure;Acetylation;ADP-ribosylation;Direct protein sequencing;Hydroxylation;Isopeptide bond;Phosphoprotein;Reference proteome;Ribonucleoprotein;Ribosomal protein;Ubl conjugation	activation-induced cell death of T cells [GO:0006924]; cytoplasmic translation [GO:0002181]; erythrocyte development [GO:0048821]; G1/S transition of mitotic cell cycle [GO:0000082]; gastrulation [GO:0007369]; glucose homeostasis [GO:0042593]; mammalian oogenesis stage [GO:0022605]; negative regulation of apoptotic process [GO:0043066]; placenta development [GO:0001890]; positive regulation of ap…	protein kinase binding [GO:0019901]; RNA binding [GO:0003723]; structural constituent of ribosome [GO:0003735]	cell body [GO:0044297]; cytoplasm [GO:0005737]; cytoplasmic ribonucleoprotein granule [GO:0036464]; cytosol [GO:0005829]; cytosolic ribosome [GO:0022626]; cytosolic small ribosomal subunit [GO:0022627]; dendrite [GO:0030425]; endoplasmic reticulum [GO:0005783]; membrane [GO:0016020]; nucleolus [GO:0005730]; nucleoplasm [GO:0005654]; nucleus [GO:0005634]; perinuclear region of cytoplasm [GO:004847…	cell body [GO:0044297]; cytoplasm [GO:0005737]; cytoplasmic ribonucleoprotein granule [GO:0036464]; cytosol [GO:0005829]; cytosolic ribosome [GO:0022626]; cytosolic small ribosomal subunit [GO:0022627]; dendrite [GO:0030425]; endoplasmic reticulum [GO:0005783]; membrane [GO:0016020]; nucleolus [GO:0005730]; nucleoplasm [GO:0005654]; nucleus [GO:0005634]; perinuclear region of cytoplasm [GO:004847…		PTM: Ribosomal protein S6 is the major substrate of protein kinases in eukaryote ribosomes. The phosphorylation is stimulated by growth factors, tumor promoting agents, and mitogens. It is dephosphorylated at growth arrest. Phosphorylated at Ser-235 and Ser-236 by RPS6KA1 and RPS6KA3; phosphorylation at these sites facilitates the assembly of the pre-initiation complex. {ECO:0000269|PubMed:173607…	2840355; 3279029; 1301164; 1446836; 15489334; 8706699; 17081983; 17360704; 17220279; 18691976; 18669648; 18974095; 19608861; 20068231; 21269460; 21418524; 21406692; 22814378; 23186163; 24524803; 24275569; 25944712; 28112733; 29563586; 34314702; 23636399		KW-0002; KW-0007; KW-0013; KW-0903; KW-0379; KW-1017; KW-0597; KW-1185; KW-0687; KW-0689; KW-0832	5.0	GO:0000082; GO:0001890; GO:0002181; GO:0002309; GO:0003723; GO:0003735; GO:0005634; GO:0005654; GO:0005730; GO:0005737; GO:0005783; GO:0005829; GO:0005844; GO:0006364; GO:0006412; GO:0006924; GO:0007369; GO:0008284; GO:0015935; GO:0016020; GO:0019901; GO:0022605; GO:0022626; GO:0022627; GO:0030425; GO:0031929; GO:0033077; GO:0036464; GO:0042274; GO:0042593; GO:0043065; GO:0043066; GO:0044297; GO:…
MTPN_HUMAN	P58546	reviewed	MTPN_HUMAN	Myotrophin (Protein V-1)	MTPN	Homo sapiens (Human)	118	3D-structure;Acetylation;ANK repeat;Cytoplasm;Nucleus;Phosphoprotein;Reference proteome;Repeat	catecholamine metabolic process [GO:0006584]; cellular response to mechanical stimulus [GO:0071260]; cerebellar granule cell differentiation [GO:0021707]; neuron differentiation [GO:0030182]; positive regulation of cardiac muscle hypertrophy [GO:0010613]; positive regulation of cell growth [GO:0030307]; positive regulation of macromolecule biosynthetic process [GO:0010557]; positive regulation of…	sequence-specific DNA binding [GO:0043565]	axon [GO:0030424]; cytoplasm [GO:0005737]; cytosol [GO:0005829]; F-actin capping protein complex [GO:0008290]; nucleus [GO:0005634]; perinuclear region of cytoplasm [GO:0048471]; sequence-specific DNA binding [GO:0043565]; catecholamine metabolic process [GO:0006584]; cellular response to mechanical stimulus [GO:0071260]; cerebellar granule cell differentiation [GO:0021707]; neuron differentiatio…	axon [GO:0030424]; cytoplasm [GO:0005737]; cytosol [GO:0005829]; F-actin capping protein complex [GO:0008290]; nucleus [GO:0005634]; perinuclear region of cytoplasm [GO:0048471]	SUBCELLULAR LOCATION: Cytoplasm {ECO:0000305}. Nucleus {ECO:0000250}. Cytoplasm, perinuclear region {ECO:0000250}.		10329199; 12853948; 15489334; 16895918; 19608861; 21269460; 23186163; 20625546		KW-0002; KW-0007; KW-0040; KW-0963; KW-0539; KW-0597; KW-1185; KW-0677	5.0	GO:0005634; GO:0005737; GO:0005829; GO:0006417; GO:0006584; GO:0008290; GO:0008361; GO:0010557; GO:0010613; GO:0016202; GO:0021707; GO:0030182; GO:0030307; GO:0030424; GO:0043403; GO:0043565; GO:0048471; GO:0051092; GO:0051146; GO:0051247; GO:0071260; GO:2000812
H4_HUMAN	P62805	reviewed	H4_HUMAN	Histone H4	H4C1 H4/A H4FA HIST1H4A; H4C2 H4/I H4FI HIST1H4B; H4C3 H4/G H4FG HIST1H4C; H4C4 H4/B H4FB HIST1H4D; H4C5 H4/J H4FJ HIST1H4E; H4C6 H4/C H4FC HIST1H4F; H4C8 H4/H H4FH HIST1H4H; H4C9 H4/M H4FM HIST1H4I; H4C11 H4/E H4FE HIST1H4J; H4C12 H4/D H4FD HIST1H4K; H4C13 H4/K H4FK HIST1H4L; H4C14 H4/N H4F2 H4FN HIST2H4 HIST2H4A; H4C15 H4/O H4FO HIST2H4B; H4C16 H4-16 HIST4H4	Homo sapiens (Human)	103	3D-structure;Acetylation;Chromosomal rearrangement;Chromosome;Citrullination;Direct protein sequencing;Disease variant;DNA-binding;Hydroxylation;Intellectual disability;Isopeptide bond;Methylation;Nucleosome core;Nucleus;Phosphoprotein;Reference proteome;Ubl conjugation	negative regulation of megakaryocyte differentiation [GO:0045653]; nucleosome assembly [GO:0006334]; protein localization to CENP-A containing chromatin [GO:0061644]; telomere organization [GO:0032200]	DNA binding [GO:0003677]; protein domain specific binding [GO:0019904]; protein heterodimerization activity [GO:0046982]; RNA binding [GO:0003723]; structural constituent of chromatin [GO:0030527]	CENP-A containing nucleosome [GO:0043505]; chromosome, telomeric region [GO:0000781]; extracellular exosome [GO:0070062]; extracellular region [GO:0005576]; membrane [GO:0016020]; nucleoplasm [GO:0005654]; nucleosome [GO:0000786]; nucleus [GO:0005634]; protein-containing complex [GO:0032991]; DNA binding [GO:0003677]; protein domain specific binding [GO:0019904]; protein heterodimerization activi…	CENP-A containing nucleosome [GO:0043505]; chromosome, telomeric region [GO:0000781]; extracellular exosome [GO:0070062]; extracellular region [GO:0005576]; membrane [GO:0016020]; nucleoplasm [GO:0005654]; nucleosome [GO:0000786]; nucleus [GO:0005634]; protein-containing complex [GO:0032991]	SUBCELLULAR LOCATION: Nucleus. Chromosome.	PTM: Acetylation at Lys-6 (H4K5ac), Lys-9 (H4K8ac), Lys-13 (H4K12ac) and Lys-17 (H4K16ac) occurs in coding regions of the genome but not in heterochromatin. {ECO:0000269|PubMed:17967882, ECO:0000269|PubMed:2474456, ECO:0000269|PubMed:7664735}.; PTM: Citrullination at Arg-4 (H4R3ci) by PADI4 impairs methylation. {ECO:0000269|PubMed:11387442, ECO:0000269|PubMed:11448779, ECO:0000269|PubMed:15345777…	6314274; 3035717; 1916825; 7626218; 9031620; 9439656; 9119399; 12408966; 8988030; 15527963; 14574404; 15489334; 7664735; 3340182; 2474456; 11448779; 11387442; 12414651; 12086618; 14654843; 14578449; 15345777; 15964846; 15592455; 17081983; 16678110; 16567635; 17967882; 18669648; 19818714; 17267393; 19690332; 19608861; 20068231; 21269460; 21925322; 21724829; 21406692; 22389435; 23186163; 24275569; …		KW-0002; KW-0007; KW-0160; KW-0158; KW-0164; KW-0903; KW-0225; KW-0238; KW-0379; KW-0991; KW-1017; KW-0488; KW-0544; KW-0539; KW-0597; KW-1185; KW-0832	5.0	GO:0000781; GO:0000786; GO:0003677; GO:0003723; GO:0005576; GO:0005634; GO:0005654; GO:0006334; GO:0016020; GO:0019904; GO:0030527; GO:0032200; GO:0032991; GO:0043505; GO:0045653; GO:0046982; GO:0061644; GO:0070062
RL23_HUMAN	P62829	reviewed	RL23_HUMAN	60S ribosomal protein L23 (60S ribosomal protein L17) (Large ribosomal subunit protein uL14)	RPL23	Homo sapiens (Human)	140	3D-structure;Cytoplasm;Phosphoprotein;Reference proteome;Ribonucleoprotein;Ribosomal protein	cellular response to actinomycin D [GO:0072717]; cytoplasmic translation [GO:0002181]; G1 to G0 transition [GO:0070314]; negative regulation of transcription by RNA polymerase II [GO:0000122]; negative regulation of ubiquitin protein ligase activity [GO:1904667]; negative regulation of ubiquitin-dependent protein catabolic process [GO:2000059]; positive regulation of cell population proliferation…	large ribosomal subunit rRNA binding [GO:0070180]; RNA binding [GO:0003723]; structural constituent of ribosome [GO:0003735]; transcription coactivator binding [GO:0001223]; ubiquitin ligase inhibitor activity [GO:1990948]; ubiquitin protein ligase binding [GO:0031625]	cytoplasm [GO:0005737]; cytosol [GO:0005829]; cytosolic large ribosomal subunit [GO:0022625]; cytosolic ribosome [GO:0022626]; extracellular exosome [GO:0070062]; focal adhesion [GO:0005925]; membrane [GO:0016020]; nucleolus [GO:0005730]; nucleoplasm [GO:0005654]; protein-containing complex [GO:0032991]; ribosome [GO:0005840]; synapse [GO:0045202]; large ribosomal subunit rRNA binding [GO:0070180…	cytoplasm [GO:0005737]; cytosol [GO:0005829]; cytosolic large ribosomal subunit [GO:0022625]; cytosolic ribosome [GO:0022626]; extracellular exosome [GO:0070062]; focal adhesion [GO:0005925]; membrane [GO:0016020]; nucleolus [GO:0005730]; nucleoplasm [GO:0005654]; protein-containing complex [GO:0032991]; ribosome [GO:0005840]; synapse [GO:0045202]	SUBCELLULAR LOCATION: Cytoplasm {ECO:0000269|PubMed:23636399}.		1861993; 1874450; 11875025; 15489334; 15592455; 18691976; 21269460; 24524803; 24275569; 25944712; 23636399; 32669547		KW-0002; KW-0963; KW-0597; KW-1185; KW-0687; KW-0689	5.0	GO:0000122; GO:0001223; GO:0002181; GO:0003723; GO:0003735; GO:0005654; GO:0005730; GO:0005737; GO:0005829; GO:0005840; GO:0005925; GO:0006412; GO:0006610; GO:0008284; GO:0010628; GO:0016020; GO:0022625; GO:0022626; GO:0031625; GO:0032986; GO:0032991; GO:0045202; GO:0050821; GO:0070062; GO:0070180; GO:0070314; GO:0072717; GO:1901798; GO:1903450; GO:1904667; GO:1990948; GO:2000059
RS25_HUMAN	P62851	reviewed	RS25_HUMAN	40S ribosomal protein S25 (Small ribosomal subunit protein eS25)	RPS25	Homo sapiens (Human)	125	3D-structure;Acetylation;Direct protein sequencing;Reference proteome;Ribonucleoprotein;Ribosomal protein	cytoplasmic translation [GO:0002181]; ribosomal small subunit biogenesis [GO:0042274]; rRNA processing [GO:0006364]; translation [GO:0006412]	RNA binding [GO:0003723]; structural constituent of ribosome [GO:0003735]	cytoplasm [GO:0005737]; cytosol [GO:0005829]; cytosolic ribosome [GO:0022626]; cytosolic small ribosomal subunit [GO:0022627]; extracellular exosome [GO:0070062]; nucleolus [GO:0005730]; nucleoplasm [GO:0005654]; nucleus [GO:0005634]; postsynaptic density [GO:0014069]; ribosome [GO:0005840]; small ribosomal subunit [GO:0015935]; RNA binding [GO:0003723]; structural constituent of ribosome [GO:000…	cytoplasm [GO:0005737]; cytosol [GO:0005829]; cytosolic ribosome [GO:0022626]; cytosolic small ribosomal subunit [GO:0022627]; extracellular exosome [GO:0070062]; nucleolus [GO:0005730]; nucleoplasm [GO:0005654]; nucleus [GO:0005634]; postsynaptic density [GO:0014069]; ribosome [GO:0005840]; small ribosomal subunit [GO:0015935]			1748303; 11875025; 14702039; 15489334; 8706699; 14654843; 19608861; 21269460; 24524803; 25944712; 23636399		KW-0002; KW-0007; KW-0903; KW-1185; KW-0687; KW-0689	5.0	GO:0002181; GO:0003723; GO:0003735; GO:0005634; GO:0005654; GO:0005730; GO:0005737; GO:0005829; GO:0005840; GO:0006364; GO:0006412; GO:0014069; GO:0015935; GO:0022626; GO:0022627; GO:0042274; GO:0070062
RS26_HUMAN	P62854	reviewed	RS26_HUMAN	40S ribosomal protein S26 (Small ribosomal subunit protein eS26)	RPS26	Homo sapiens (Human)	115	3D-structure;Cytoplasm;Diamond-Blackfan anemia;Direct protein sequencing;Disease variant;Endoplasmic reticulum;Phosphoprotein;Reference proteome;Ribonucleoprotein;Ribosomal protein	cytoplasmic translation [GO:0002181]; negative regulation of RNA splicing [GO:0033119]; translation [GO:0006412]	cadherin binding [GO:0045296]; mRNA binding [GO:0003729]; RNA binding [GO:0003723]; structural constituent of ribosome [GO:0003735]	cytoplasm [GO:0005737]; cytoplasmic side of rough endoplasmic reticulum membrane [GO:0098556]; cytosol [GO:0005829]; cytosolic small ribosomal subunit [GO:0022627]; extracellular exosome [GO:0070062]; membrane [GO:0016020]; nucleoplasm [GO:0005654]; polysomal ribosome [GO:0042788]; small ribosomal subunit [GO:0015935]; cadherin binding [GO:0045296]; mRNA binding [GO:0003729]; RNA binding [GO:0003…	cytoplasm [GO:0005737]; cytoplasmic side of rough endoplasmic reticulum membrane [GO:0098556]; cytosol [GO:0005829]; cytosolic small ribosomal subunit [GO:0022627]; extracellular exosome [GO:0070062]; membrane [GO:0016020]; nucleoplasm [GO:0005654]; polysomal ribosome [GO:0042788]; small ribosomal subunit [GO:0015935]	SUBCELLULAR LOCATION: Cytoplasm, cytosol {ECO:0000269|PubMed:25957688}. Cytoplasm {ECO:0000305|PubMed:23636399, ECO:0000305|PubMed:25901680}. Rough endoplasmic reticulum {ECO:0000250|UniProtKB:P49171}. Note=Detected on cytosolic polysomes (PubMed:25957688). Detected in ribosomes that are associated with the rough endoplasmic reticulum (By similarity). {ECO:0000250|UniProtKB:P49171, ECO:0000269|Pu…		8464749; 7945460; 9602156; 15489334; 8706699; 19608861; 21269460; 23186163; 24524803; 24275569; 25944712; 23636399; 25957688; 25901680; 20116044; 24942156		KW-0002; KW-0963; KW-1024; KW-0903; KW-0225; KW-0256; KW-0597; KW-1185; KW-0687; KW-0689	5.0	GO:0002181; GO:0003723; GO:0003729; GO:0003735; GO:0005654; GO:0005737; GO:0005829; GO:0006412; GO:0015935; GO:0016020; GO:0022627; GO:0033119; GO:0042788; GO:0045296; GO:0070062; GO:0098556
RS28_HUMAN	P62857	reviewed	RS28_HUMAN	40S ribosomal protein S28 (Small ribosomal subunit protein eS28)	RPS28	Homo sapiens (Human)	69	3D-structure;Acetylation;Cytoplasm;Diamond-Blackfan anemia;Direct protein sequencing;Endoplasmic reticulum;Phosphoprotein;Reference proteome;Ribonucleoprotein;Ribosomal protein	cytoplasmic translation [GO:0002181]; maturation of SSU-rRNA [GO:0030490]; ribosomal small subunit assembly [GO:0000028]; ribosomal small subunit biogenesis [GO:0042274]; ribosome biogenesis [GO:0042254]; rRNA processing [GO:0006364]; translation [GO:0006412]	RNA binding [GO:0003723]; structural constituent of ribosome [GO:0003735]	cytoplasm [GO:0005737]; cytoplasmic side of rough endoplasmic reticulum membrane [GO:0098556]; cytosol [GO:0005829]; cytosolic small ribosomal subunit [GO:0022627]; extracellular exosome [GO:0070062]; nucleoplasm [GO:0005654]; polysomal ribosome [GO:0042788]; small ribosomal subunit [GO:0015935]; synapse [GO:0045202]; RNA binding [GO:0003723]; structural constituent of ribosome [GO:0003735]; cyto…	cytoplasm [GO:0005737]; cytoplasmic side of rough endoplasmic reticulum membrane [GO:0098556]; cytosol [GO:0005829]; cytosolic small ribosomal subunit [GO:0022627]; extracellular exosome [GO:0070062]; nucleoplasm [GO:0005654]; polysomal ribosome [GO:0042788]; small ribosomal subunit [GO:0015935]; synapse [GO:0045202]	SUBCELLULAR LOCATION: Cytoplasm, cytosol {ECO:0000269|PubMed:25957688}. Cytoplasm {ECO:0000305|PubMed:23636399, ECO:0000305|PubMed:25901680}. Rough endoplasmic reticulum {ECO:0000250|UniProtKB:Q6QAT1}. Note=Detected on cytosolic polysomes (PubMed:25957688). Detected in ribosomes that are associated with the rough endoplasmic reticulum (By similarity). {ECO:0000250|UniProtKB:Q6QAT1, ECO:0000269|Pu…		11875025; 15489334; 8706699; 9582194; 21269460; 23186163; 24942156; 24524803; 24275569; 25944712; 23636399; 25957688; 25901680		KW-0002; KW-0007; KW-0963; KW-1024; KW-0903; KW-0256; KW-0597; KW-1185; KW-0687; KW-0689	5.0	GO:0000028; GO:0002181; GO:0003723; GO:0003735; GO:0005654; GO:0005737; GO:0005829; GO:0006364; GO:0006412; GO:0015935; GO:0022627; GO:0030490; GO:0042254; GO:0042274; GO:0042788; GO:0045202; GO:0070062; GO:0098556
ELOB_HUMAN	Q15370	reviewed	ELOB_HUMAN	Elongin-B (EloB) (Elongin 18 kDa subunit) (RNA polymerase II transcription factor SIII subunit B) (SIII p18) (Transcription elongation factor B polypeptide 2)	ELOB TCEB2	Homo sapiens (Human)	118	3D-structure;Acetylation;Alternative splicing;Direct protein sequencing;Host-virus interaction;Nucleus;Phosphoprotein;Reference proteome;Transcription;Transcription regulation;Ubl conjugation pathway	positive regulation of proteasomal ubiquitin-dependent protein catabolic process [GO:0032436]; protein ubiquitination [GO:0016567]; protein-containing complex assembly [GO:0065003]; transcription elongation by RNA polymerase II promoter [GO:0006368]; transcription initiation at RNA polymerase II promoter [GO:0006367]	transcription corepressor binding [GO:0001222]; ubiquitin protein ligase binding [GO:0031625]	Cul2-RING ubiquitin ligase complex [GO:0031462]; Cul5-RING ubiquitin ligase complex [GO:0031466]; cytosol [GO:0005829]; elongin complex [GO:0070449]; nucleoplasm [GO:0005654]; VCB complex [GO:0030891]; transcription corepressor binding [GO:0001222]; ubiquitin protein ligase binding [GO:0031625]; positive regulation of proteasomal ubiquitin-dependent protein catabolic process [GO:0032436]; protein…	Cul2-RING ubiquitin ligase complex [GO:0031462]; Cul5-RING ubiquitin ligase complex [GO:0031466]; cytosol [GO:0005829]; elongin complex [GO:0070449]; nucleoplasm [GO:0005654]; VCB complex [GO:0030891]	SUBCELLULAR LOCATION: Nucleus {ECO:0000305|PubMed:34700328}.		7638163; 15616553; 15489334; 11006129; 15574592; 17189197; 15590694; 19413330; 19920177; 21269460; 21119685; 21697472; 23102700; 22286099; 22814378; 24275569; 26041281; 26138980; 26906416; 29779948; 29775578; 10205047; 12050673; 12004076; 17997974; 34700328	PATHWAY: Protein modification; protein ubiquitination. {ECO:0000269|PubMed:26138980, ECO:0000269|PubMed:29775578, ECO:0000269|PubMed:29779948}.	KW-0002; KW-0007; KW-0025; KW-0903; KW-0945; KW-0539; KW-0597; KW-1185; KW-0804; KW-0805; KW-0833	5.0	GO:0001222; GO:0005654; GO:0005829; GO:0006367; GO:0006368; GO:0016567; GO:0030891; GO:0031462; GO:0031466; GO:0031625; GO:0032436; GO:0065003; GO:0070449
GBB1_HUMAN	P62873	reviewed	GBB1_HUMAN	Guanine nucleotide-binding protein G(I)/G(S)/G(T) subunit beta-1 (Transducin beta chain 1)	GNB1	Homo sapiens (Human)	340	3D-structure;Acetylation;Alternative splicing;Direct protein sequencing;Disease variant;Host-virus interaction;Intellectual disability;Phosphoprotein;Reference proteome;Repeat;Transducer;WD repeat	adenylate cyclase-activating dopamine receptor signaling pathway [GO:0007191]; cell population proliferation [GO:0008283]; cellular response to catecholamine stimulus [GO:0071870]; cellular response to prostaglandin E stimulus [GO:0071380]; G protein-coupled acetylcholine receptor signaling pathway [GO:0007213]; G protein-coupled receptor signaling pathway [GO:0007186]; phospholipase C-activating…	GTPase activity [GO:0003924]; GTPase binding [GO:0051020]; protein-containing complex binding [GO:0044877]; signaling receptor complex adaptor activity [GO:0030159]	cytoplasm [GO:0005737]; cytosol [GO:0005829]; extracellular exosome [GO:0070062]; extracellular vesicle [GO:1903561]; heterotrimeric G-protein complex [GO:0005834]; lysosomal membrane [GO:0005765]; membrane [GO:0016020]; photoreceptor disc membrane [GO:0097381]; plasma membrane [GO:0005886]; synapse [GO:0045202]; GTPase activity [GO:0003924]; GTPase binding [GO:0051020]; protein-containing comple…	cytoplasm [GO:0005737]; cytosol [GO:0005829]; extracellular exosome [GO:0070062]; extracellular vesicle [GO:1903561]; heterotrimeric G-protein complex [GO:0005834]; lysosomal membrane [GO:0005765]; membrane [GO:0016020]; photoreceptor disc membrane [GO:0097381]; plasma membrane [GO:0005886]; synapse [GO:0045202]		PTM: Phosphorylation at His-266 by NDKB contributes to G protein activation by increasing the high energetic phosphate transfer onto GDP. {ECO:0000250}.	3095147; 16710414; 15489334; 14512443; 19413330; 19255495; 19713215; 21269460; 22223895; 23186163; 25944712; 27108799; 34685729; 18611381; 21827955; 35061538; 25485910; 27668284; 28087732		KW-0002; KW-0007; KW-0025; KW-0903; KW-0225; KW-0945; KW-0991; KW-0597; KW-1185; KW-0677; KW-0807; KW-0853	5.0	GO:0003924; GO:0005737; GO:0005765; GO:0005829; GO:0005834; GO:0005886; GO:0007165; GO:0007186; GO:0007191; GO:0007200; GO:0007213; GO:0007265; GO:0008283; GO:0016020; GO:0030159; GO:0044877; GO:0045202; GO:0050909; GO:0051020; GO:0060041; GO:0070062; GO:0071380; GO:0071870; GO:0097381; GO:1903561
GBB2_HUMAN	P62879	reviewed	GBB2_HUMAN	Guanine nucleotide-binding protein G(I)/G(S)/G(T) subunit beta-2 (G protein subunit beta-2) (Transducin beta chain 2)	GNB2	Homo sapiens (Human)	340	Acetylation;Alternative splicing;Cell membrane;Cytoplasm;Direct protein sequencing;Disease variant;Intellectual disability;Membrane;Phosphoprotein;Reference proteome;Repeat;Transducer;WD repeat	G protein-coupled receptor signaling pathway [GO:0007186]; regulation of potassium ion transmembrane transport [GO:1901379]	GTPase activity [GO:0003924]; GTPase binding [GO:0051020]; protein-containing complex binding [GO:0044877]; signaling receptor complex adaptor activity [GO:0030159]	cytoplasm [GO:0005737]; cytosol [GO:0005829]; extracellular exosome [GO:0070062]; extracellular space [GO:0005615]; focal adhesion [GO:0005925]; heterotrimeric G-protein complex [GO:0005834]; lysosomal membrane [GO:0005765]; membrane [GO:0016020]; perinuclear region of cytoplasm [GO:0048471]; plasma membrane [GO:0005886]; vesicle [GO:0031982]; GTPase activity [GO:0003924]; GTPase binding [GO:0051…	cytoplasm [GO:0005737]; cytosol [GO:0005829]; extracellular exosome [GO:0070062]; extracellular space [GO:0005615]; focal adhesion [GO:0005925]; heterotrimeric G-protein complex [GO:0005834]; lysosomal membrane [GO:0005765]; membrane [GO:0016020]; perinuclear region of cytoplasm [GO:0048471]; plasma membrane [GO:0005886]; vesicle [GO:0031982]	SUBCELLULAR LOCATION: Cytoplasm, perinuclear region {ECO:0000269|PubMed:16498633}. Cell membrane {ECO:0000269|PubMed:28219978}.		3108879; 3114742; 9799793; 14702039; 12853948; 15489334; 14512443; 16498633; 19413330; 19255495; 21269460; 25944712; 26900580; 28219978; 31698099; 34183358; 33971351		KW-0007; KW-0025; KW-1003; KW-0963; KW-0903; KW-0225; KW-0991; KW-0472; KW-0597; KW-1185; KW-0677; KW-0807; KW-0853	5.0	GO:0003924; GO:0005615; GO:0005737; GO:0005765; GO:0005829; GO:0005834; GO:0005886; GO:0005925; GO:0007186; GO:0016020; GO:0030159; GO:0031982; GO:0044877; GO:0048471; GO:0051020; GO:0070062; GO:1901379
RL30_HUMAN	P62888	reviewed	RL30_HUMAN	60S ribosomal protein L30 (Large ribosomal subunit protein eL30)	RPL30	Homo sapiens (Human)	115	3D-structure;Acetylation;Cytoplasm;Isopeptide bond;Phosphoprotein;Reference proteome;Ribonucleoprotein;Ribosomal protein;Ubl conjugation	antimicrobial humoral immune response mediated by antimicrobial peptide [GO:0061844]; cytoplasmic translation [GO:0002181]; defense response to Gram-negative bacterium [GO:0050829]; killing of cells of another organism [GO:0031640]; translation [GO:0006412]	RNA binding [GO:0003723]; structural constituent of ribosome [GO:0003735]	cytoplasm [GO:0005737]; cytosol [GO:0005829]; cytosolic large ribosomal subunit [GO:0022625]; cytosolic ribosome [GO:0022626]; extracellular exosome [GO:0070062]; focal adhesion [GO:0005925]; membrane [GO:0016020]; nucleus [GO:0005634]; polysomal ribosome [GO:0042788]; postsynaptic density [GO:0014069]; RNA binding [GO:0003723]; structural constituent of ribosome [GO:0003735]; antimicrobial humor…	cytoplasm [GO:0005737]; cytosol [GO:0005829]; cytosolic large ribosomal subunit [GO:0022625]; cytosolic ribosome [GO:0022626]; extracellular exosome [GO:0070062]; focal adhesion [GO:0005925]; membrane [GO:0016020]; nucleus [GO:0005634]; polysomal ribosome [GO:0042788]; postsynaptic density [GO:0014069]	SUBCELLULAR LOCATION: Cytoplasm {ECO:0000269|PubMed:23636399}.		11875025; 14702039; 15489334; 14654843; 18669648; 19608861; 20068231; 21269460; 21406692; 22814378; 23186163; 24524803; 24275569; 25944712; 28112733; 22139155; 23636399; 32669547		KW-0002; KW-0007; KW-0963; KW-1017; KW-0597; KW-1185; KW-0687; KW-0689; KW-0832	5.0	GO:0002181; GO:0003723; GO:0003735; GO:0005634; GO:0005737; GO:0005829; GO:0005925; GO:0006412; GO:0014069; GO:0016020; GO:0022625; GO:0022626; GO:0031640; GO:0042788; GO:0050829; GO:0061844; GO:0070062
RS3_HUMAN	P23396	reviewed	RS3_HUMAN	40S ribosomal protein S3 (EC 4.2.99.18) (Small ribosomal subunit protein uS3)	RPS3 OK/SW-cl.26	Homo sapiens (Human)	243	3D-structure;Acetylation;Alternative splicing;Apoptosis;Cell cycle;Cell division;Cytoplasm;Cytoskeleton;Direct protein sequencing;DNA damage;DNA repair;DNA-binding;Isopeptide bond;Lyase;Membrane;Methylation;Mitochondrion;Mitochondrion inner membrane;Mitosis;Nucleus;Phosphoprotein;Reference proteome;Ribonucleoprotein;Ribosomal protein;RNA-binding;Transcription;Transcription regulation;Translation …	apoptotic process [GO:0006915]; cell division [GO:0051301]; cellular response to DNA damage stimulus [GO:0006974]; cellular response to hydrogen peroxide [GO:0070301]; cellular response to reactive oxygen species [GO:0034614]; cellular response to tumor necrosis factor [GO:0071356]; chromosome segregation [GO:0007059]; cytoplasmic translation [GO:0002181]; DNA repair [GO:0006281]; negative regula…	class I DNA-(apurinic or apyrimidinic site) endonuclease activity [GO:0140078]; damaged DNA binding [GO:0003684]; DNA binding [GO:0003677]; DNA-(apurinic or apyrimidinic site) endonuclease activity [GO:0003906]; DNA-binding transcription factor binding [GO:0140297]; endodeoxyribonuclease activity [GO:0004520]; enzyme binding [GO:0019899]; Hsp70 protein binding [GO:0030544]; Hsp90 protein binding …	cytoplasm [GO:0005737]; cytosol [GO:0005829]; cytosolic ribosome [GO:0022626]; cytosolic small ribosomal subunit [GO:0022627]; endoplasmic reticulum [GO:0005783]; extracellular exosome [GO:0070062]; focal adhesion [GO:0005925]; membrane [GO:0016020]; mitochondrial inner membrane [GO:0005743]; mitochondrial matrix [GO:0005759]; mitotic spindle [GO:0072686]; NF-kappaB complex [GO:0071159]; nucleolu…	cytoplasm [GO:0005737]; cytosol [GO:0005829]; cytosolic ribosome [GO:0022626]; cytosolic small ribosomal subunit [GO:0022627]; endoplasmic reticulum [GO:0005783]; extracellular exosome [GO:0070062]; focal adhesion [GO:0005925]; membrane [GO:0016020]; mitochondrial inner membrane [GO:0005743]; mitochondrial matrix [GO:0005759]; mitotic spindle [GO:0072686]; NF-kappaB complex [GO:0071159]; nucleolu…	SUBCELLULAR LOCATION: Cytoplasm {ECO:0000269|PubMed:16314389, ECO:0000269|PubMed:17289661, ECO:0000269|PubMed:17560175, ECO:0000269|PubMed:18045535, ECO:0000269|PubMed:20217897, ECO:0000269|PubMed:21871177}. Nucleus {ECO:0000269|PubMed:17560175, ECO:0000269|PubMed:18045535, ECO:0000269|PubMed:19460357, ECO:0000269|PubMed:20217897, ECO:0000269|PubMed:21871177}. Nucleus, nucleolus {ECO:0000269|PubM…	PTM: Methylation by PRMT1 is required for import into the nucleolus and for ribosome assembly. {ECO:0000269|PubMed:19460357}.; PTM: Sumoylation by SUMO1 enhances protein stability through increased resistance to proteolysis. Sumoylation occurs at one or more of the three consensus sites, Lys-18, Lys-214 and Lys-230. {ECO:0000269|PubMed:21968017}.; PTM: Phosphorylation at Thr-221 by CDK1 occurs ma…	2129557; 1712897; 11875025; 14702039; 16554811; 15489334; 8319909; 8706699; 7775413; 14654843; 15518571; 14706345; 14988002; 15707971; 15950189; 17081983; 16737853; 16314389; 16964243; 16807684; 18045535; 17049931; 17560175; 17289661; 18610840; 18691976; 18973764; 18669648; 19413330; 19460357; 19059439; 19656744; 19369195; 20041225; 19541769; 19690332; 19608861; 20605787; 20217897; 20068231; 2126…		KW-0002; KW-0007; KW-0025; KW-0053; KW-0131; KW-0132; KW-0963; KW-0206; KW-0903; KW-0227; KW-0234; KW-0238; KW-1017; KW-0456; KW-0472; KW-0488; KW-0496; KW-0999; KW-0498; KW-0539; KW-0597; KW-1185; KW-0687; KW-0689; KW-0694; KW-0804; KW-0805; KW-0810; KW-0832	5.0	GO:0002181; GO:0003677; GO:0003684; GO:0003723; GO:0003729; GO:0003735; GO:0003906; GO:0004520; GO:0005634; GO:0005654; GO:0005730; GO:0005737; GO:0005743; GO:0005759; GO:0005783; GO:0005829; GO:0005840; GO:0005844; GO:0005886; GO:0005925; GO:0006281; GO:0006412; GO:0006413; GO:0006915; GO:0006974; GO:0007059; GO:0008017; GO:0010628; GO:0014069; GO:0015631; GO:0016020; GO:0017148; GO:0019899; GO:…
RL8_HUMAN	P62917	reviewed	RL8_HUMAN	60S ribosomal protein L8 (Large ribosomal subunit protein uL2)	RPL8	Homo sapiens (Human)	257	3D-structure;Cytoplasm;Direct protein sequencing;Hydroxylation;Isopeptide bond;Reference proteome;Ribonucleoprotein;Ribosomal protein;RNA-binding;rRNA-binding;Ubl conjugation	cytoplasmic translation [GO:0002181]; translation [GO:0006412]	RNA binding [GO:0003723]; rRNA binding [GO:0019843]; structural constituent of ribosome [GO:0003735]	cytoplasm [GO:0005737]; cytosol [GO:0005829]; cytosolic large ribosomal subunit [GO:0022625]; cytosolic ribosome [GO:0022626]; focal adhesion [GO:0005925]; membrane [GO:0016020]; polysomal ribosome [GO:0042788]; postsynapse [GO:0098794]; postsynaptic density [GO:0014069]; RNA binding [GO:0003723]; rRNA binding [GO:0019843]; structural constituent of ribosome [GO:0003735]; cytoplasmic translation …	cytoplasm [GO:0005737]; cytosol [GO:0005829]; cytosolic large ribosomal subunit [GO:0022625]; cytosolic ribosome [GO:0022626]; focal adhesion [GO:0005925]; membrane [GO:0016020]; polysomal ribosome [GO:0042788]; postsynapse [GO:0098794]; postsynaptic density [GO:0014069]	SUBCELLULAR LOCATION: Cytoplasm {ECO:0000269|PubMed:23636399}.	PTM: Hydroxylated on His-216 by RIOX1. The modification is impaired by hypoxia. {ECO:0000269|PubMed:23103944}.	7506540; 11875025; 14702039; 15489334; 9582194; 12962325; 9531480; 14654843; 15592455; 21269460; 23103944; 24524803; 24275569; 25944712; 28112733; 23636399; 32669547		KW-0002; KW-0963; KW-0903; KW-0379; KW-1017; KW-1185; KW-0687; KW-0689; KW-0694; KW-0699; KW-0832	5.0	GO:0002181; GO:0003723; GO:0003735; GO:0005737; GO:0005829; GO:0005925; GO:0006412; GO:0014069; GO:0016020; GO:0019843; GO:0022625; GO:0022626; GO:0042788; GO:0098794
HSP7C_HUMAN	P11142	reviewed	HSP7C_HUMAN	Heat shock cognate 71 kDa protein (EC 3.6.4.10) (Heat shock 70 kDa protein 8) (Lipopolysaccharide-associated protein 1) (LAP-1) (LPS-associated protein 1)	HSPA8 HSC70 HSP73 HSPA10	Homo sapiens (Human)	646	3D-structure;Acetylation;Alternative splicing;ATP-binding;Cell membrane;Chaperone;Cytoplasm;Direct protein sequencing;Host-virus interaction;Hydrolase;Isopeptide bond;Membrane;Methylation;mRNA processing;mRNA splicing;Nucleotide-binding;Nucleus;Phosphoprotein;Reference proteome;Repressor;Spliceosome;Stress response;Transcription;Transcription regulation;Ubl conjugation	ATP metabolic process [GO:0046034]; cellular response to starvation [GO:0009267]; cellular response to steroid hormone stimulus [GO:0071383]; cellular response to unfolded protein [GO:0034620]; chaperone cofactor-dependent protein refolding [GO:0051085]; chaperone-mediated autophagy [GO:0061684]; chaperone-mediated autophagy translocation complex disassembly [GO:1904764]; late endosomal microauto…	ATP binding [GO:0005524]; ATP hydrolysis activity [GO:0016887]; ATP-dependent protein disaggregase activity [GO:0140545]; ATP-dependent protein folding chaperone [GO:0140662]; C3HC4-type RING finger domain binding [GO:0055131]; cadherin binding [GO:0045296]; chaperone binding [GO:0051087]; clathrin-uncoating ATPase activity [GO:1990833]; enzyme binding [GO:0019899]; G protein-coupled receptor bin…	autophagosome [GO:0005776]; blood microparticle [GO:0072562]; chaperone complex [GO:0101031]; clathrin-sculpted gamma-aminobutyric acid transport vesicle membrane [GO:0061202]; cytoplasm [GO:0005737]; cytosol [GO:0005829]; dendrite [GO:0030425]; extracellular exosome [GO:0070062]; extracellular region [GO:0005576]; extracellular space [GO:0005615]; ficolin-1-rich granule lumen [GO:1904813]; focal…	autophagosome [GO:0005776]; blood microparticle [GO:0072562]; chaperone complex [GO:0101031]; clathrin-sculpted gamma-aminobutyric acid transport vesicle membrane [GO:0061202]; cytoplasm [GO:0005737]; cytosol [GO:0005829]; dendrite [GO:0030425]; extracellular exosome [GO:0070062]; extracellular region [GO:0005576]; extracellular space [GO:0005615]; ficolin-1-rich granule lumen [GO:1904813]; focal…	SUBCELLULAR LOCATION: Cytoplasm. Melanosome. Nucleus, nucleolus. Cell membrane. Note=Localized in cytoplasmic mRNP granules containing untranslated mRNAs. Translocates rapidly from the cytoplasm to the nuclei, and especially to the nucleoli, upon heat shock.	PTM: Acetylated. {ECO:0000269|Ref.5, ECO:0000269|Ref.6}.; PTM: ISGylated. {ECO:0000269|PubMed:16139798, ECO:0000269|PubMed:16815975}.; PTM: Trimethylation at Lys-561 reduces fibrillar SNCA binding.	3037489; 11093761; 15489334; 1286667; 8713105; 23349634; 1586970; 9305631; 9679980; 9499401; 11147964; 10722728; 11276205; 12526792; 14532270; 14654843; 15708368; 16139798; 15963462; 15936278; 17081065; 16815975; 17182002; 17947705; 17289661; 17525332; 18320024; 19413330; 19131338; 19690332; 19608861; 21150129; 20053985; 20176811; 20068231; 21269460; 21148293; 23018488; 22814378; 24121476; 238659…		KW-0002; KW-0007; KW-0025; KW-0067; KW-1003; KW-0143; KW-0963; KW-0903; KW-0945; KW-0378; KW-1017; KW-0472; KW-0488; KW-0507; KW-0508; KW-0547; KW-0539; KW-0597; KW-1185; KW-0678; KW-0747; KW-0346; KW-0804; KW-0805; KW-0832	5.0	GO:0000398; GO:0000974; GO:0001664; GO:0001786; GO:0003723; GO:0005524; GO:0005576; GO:0005615; GO:0005634; GO:0005654; GO:0005681; GO:0005730; GO:0005737; GO:0005764; GO:0005765; GO:0005770; GO:0005776; GO:0005829; GO:0005886; GO:0005925; GO:0006457; GO:0006986; GO:0009267; GO:0016020; GO:0016192; GO:0016887; GO:0019899; GO:0023026; GO:0030425; GO:0030674; GO:0031072; GO:0031625; GO:0031647; GO:…
[truncated: 226 more rows]

## Sheet: Sheet1
Vertegaal	SUMO Proteomics
RBM25	BIG2
TPR	F1712
CLCA	PTPRF
PRDX6	TM201
HCD2	DDI2
AIP	CKAP5
RL21	LZTS3
GSH0	ANO3
DHX15	AJM1
PURB	RPGP1
IMA3	SHRM2
IMA4	UBR4
IMA7	PLCH2
PLD3	FMNL2
RABE1	SKT
C1QBP	RGPS1
NUDC	ANR63
COPB2	SCMC2
RL35A	RBGP1
DHX9	KALRN
EF1B	FXL16
PFD2	EXC6B
ROA2	ARMT1
LIN7C	D19L1
NOE1	NLGN4
LANC1	PTPRS
LDHA	TOM5
ANXA2	DLGP4
HS90A	GNAI1
ENPL	MRP3
GNAI2	RBM25
PDIA1	XPP3
NUCL	KIF7
THIO	OSBL8
H10	CTTB2
TCP4	PTPRZ
HS90B	AKAP5
TCPA	OBSL1
KAP2	SHAN1
COX5A	GSG1L
RL7A	GLSK
RS16	PIEZ1
RL7	PRRT2
CALR	PI4KA
LMNB1	RYR2
RLA0	TTC7B
MAP1B	FRY
GLNA	SYGP1
LDHB	TPR
SPTN1	FARP1
G3P	RFIP2
HSP72	AT2B1
ENOA	ANK3
PPIA	KIF14
COF1	CAN2
RL13A	CA2D1
BIP	BIN1
PRDX3	SC22B
VIME	DPYL2
LMNB2	RUN3A
RS2	GTPB1
TLN1	CLCA
U2AF2	STXB1
DHE3	MYH11
RL3	CAN5
PDIA3	PRDX6
ATX10	DLDH
KIF2A	HCD2
PABP1	UBE3A
CTND1	DCTN1
AIMP1	GLU2B
ODPA	AIP
CALX	FLOT1
PRDX1	NUMBL
FMR1	CYH3
RL12	RASM
GRP75	NDUBB
TKT	GSTO1
RL28	RL21
PURA	GSH0
TCPQ	KIF3C
H14	PLCA
H15	DPYL4
H13	SCRB2
RAGP1	PHB2
PRS7	NCAM2
CAZA1	PSMD4
CAZA2	PTN9
CAPZB	EXOC7
RL6	DHX15
RL5	PURB
RL13	IMA3
RL36	IMA4
LMNA	IMA7
HS74L	AN32A
ROA1	EXOC4
CDK5	EFNB3
DHB8	PLD3
SAHH	PYRD
VATA	PRRT1
RL9	FKBP8
ADT2	CLK2
KPYM	STX1A
RL10A	RABE1
ODB2	ADA10
PRS6B	BMPR2
DDX6	SCAM3
ATP5E	PMM1
UBP5	VIAAT
ATPB	AP1B1
FUS	C1QBP
ACTN4	GSTM6
EF2	MGLL
RUVB1	SYT3
PCBP1	MYADM
IF4A1	NUDC
RS20	HNRH1
RL26	API5
PSME3	TIM44
RL27	CSN5
HNRPK	CTND2
1433G	AL1A7
RS7	PITM1
PP1A	RB33B
PP1B	OST48
CALM3	AP3D1
RS8	SRPK2
1433E	RGS9
RS23	RGS7
RS18	GCYB1
RS11	OX2G
RS13	DNJB6
SMD1	AAKG1
SMD3	CRYM
T22D1	GET3
DLRB1	SLK
RS4X	CNTP1
RL18A	TPPC3
RL23A	CAC1B
RS6	PGRC1
MTPN	IMPA1
H4	COPB2
RL23	SYUA
RS25	IMPCT
RS26	SNG1
RS28	STRN
ELOB	NIPS1
GBB1	NIPS2
GBB2	2023-09-07
RL30	ACOT1
RS3	RL35A
RL8	AT2A2
HSP7C	PSB5
DNJA1	DHX9
CH60	DPM1
PP1G	PI51C
1433Z	STMN3
DYL1	PI42A
UBC9	EIF3D
RS12	ATP9A
RS10	PGAM2
PP2BA	EF1B
PP2AA	HMOX2
RL22	NMT1
1433T	E41L2
TBA4A	EMC8
TBB4B	PSA3
1433F	STX7
IMB1	GNAZ
ELAV1	MYPC3
USP9X	SNX3
NHRF1	SNX12
TCPH	CSKP
TCPB	PFD2
TCPD	WDR1
TCPE	S4A4
TCPZ	VTI1B
TCPG	MTX2
SRSF3	KLC1
H32	KLC2
RS3A	CPNS1
S10AD	DC1I1
VPS45	DC1I2
ATP5J	DDC
RLA2	CSN4
QCR6	CSN6
PRDX5	ROA2
HNRL2	CCG2
TERA	PAK1
ATPA	DGKA
RCN1	PRS6A
ATP5I	CLPP
CLUS	HCN2
HP1B3	HCN1
GUAA	CTBP1
METK2	BSN
PUF60	GDAP1
HAP28	DCX
SRBS2	STAM2
LRC47	IDHC
TR150	AKA10
SRC8	ARL6
GRB2	MPP3
HNRPD	SYN1
KHDR1	LIN7C
STIP1	NOE1
VDAC1	ITM2B
IMA5	COR1A
LAP2A	COPE
CDC37	LANC1
PRDX2	COX2
HSP74	HPRT
FSCN1	CAH2
KTN1	THY1
DDX5	IGHM
HS105	HBA
KINH	HBB1
MYH10	HBB2
DPYL3	LAMC1
TIF1B	K1C10
RU17	NU1M
DBNL	ATP8
SH3G1	GFAP
NPTX1	K2C1
CH10	MBP
GPDM	ARAF
SPEE	B3AT
PUR2	ALDOC
CE170	ALDOA
UBP7	KAPCA
CLCB	AATC
CPSF6	AATM
2ABA	SRC
ABCF1	LDHA
S39AA	G6PI
DC1L2	PTPRC
KCD12	NEUM
RS27	ANXA2
RL35	ALBU
IF2A	K2C4
2AAA	HS90A
SND1	PDIA4
NP1L4	SPTA1
HNRPQ	HCK
LC7L2	ENPL
DEK	CO4A2
SAHH2	APOE
LYRIC	SODC
EFTU	MDHM
ROA3	KCC4
ECHM	NFL
RL24	NFM
RCN2	RASN
CPNE3	K1C13
SRRM2	GNAI2
CPSF7	PGK2
SI1L1	PDIA1
RBM14	NUCL
SYNPO	PGK1
ARK72	SODM
TRI32	LRC4B
EIF3B	WIPF3
GMDS	NDUB1
SDHA	EF1A1
NDUS8	IF4A2
ERF3A	TAU
HNRPL	THIO
PSPC1	GSTM1
UBP15	RRAS
MYH9	4F2
CCAR2	H2B1F
HNRPU	H10
MPCP	TCP4
SFPQ	FABPH
ACLY	HS90B
IF4A3	L1CAM
NDUS1	KCC2A
[truncated: 2,225 more rows]

[truncated: 1 more sheets: Sheet2]
