# Supplementary material for: Dysregulation of protein SUMOylation networks in Huntington’s disease R6/2 mouse striatum
Source: Brain. 2024 Oct 11;148(4):1212–27. doi: 10.1093/brain/awae319 (PMC11969464; doi:10.1093/brain/awae319)
Supplement: awae319_Supplementary_Data [file awae319_supplementary_data.zip › brain-2024-01098-File016.xlsx]

## Sheet: Matrix of Significance
	DIV7		DIV9		DIV12		DIV14		DIV16		DIV19		DIV21			KEY		Direction of significant difference
MEA Measurement	Genotype Effects	Treatment Effects	Genotype Effects	Treatment Effects	Genotype Effects	Treatment Effects	Genotype Effects	Treatment Effects	Genotype Effects	Treatment Effects	Genotype Effects	Treatment Effects	Genotype Effects	Treatment Effects		Genotype Effect in Control KD		ꜛ: HD sig higher than NT; PIAS1 KD higher than control KD
No. of Spikes	N/S	N/S	N/S	N/S	N/S	N/S	ꜛ	N/S	ꜛ	ꜜ	ꜜ	N/S	N/S	N/S		Genotype Effect in PIAS1 KD		ꜜ: HD sig lower than NT; PIAS1 KD lower than control KD
Mean Firing Rate (Hz)	N/S	N/S	N/S	N/S	N/S	N/S	ꜛ	N/S	ꜛ	ꜜ	ꜜ	N/S	N/S	N/S		Full Genotype Effect
WMFR (Hz)	N/S	N/S	N/S	N/S	N/S	ꜛ	ꜛ	ꜜ	ꜛ	ꜜ	ꜜ	N/S	N/S	N/S		Treatment Effect in NT
ISI Coefficient of Variation	N/S	N/S	ꜛ	N/S	N/S	N/S	ꜛ	ꜜ	ꜛ	ꜜ	ꜜ	ꜜ	N/S	N/S		Treatment Effect in HD
No. of Bursts	N/S	N/S	N/S	N/S	N/S	N/S	N/S	N/S	N/S	N/S	N/S	N/S	N/S	N/S		N/S = Non significant
Burst Duration (s)	N/S	N/S	N/S	N/S	N/S	N/S	ꜛ	ꜜ	ꜛ	ꜜ	ꜜꜛ	ꜜ	ꜜ	ꜜ
No. Spikes/Burst	ꜛ	N/S	ꜛ	N/S	N/S	N/S	ꜛ	ꜜ	ꜛ	ꜜ	ꜜ	ꜜ	ꜜ	N/S
Mean ISI within Burst	N/S	N/S	N/S	N/S	N/S	N/S	N/S	N/S	ꜜ	N/S	ꜛ	N/S	N/S	N/S
Median ISI within Burst	N/S	N/S	N/S	N/S	N/S	N/S	N/S	N/S	N/S	N/S	ꜛ	N/S	N/S	N/S
IBI (s)	N/S	N/S	N/S	N/S	N/S	N/S	N/S	N/S	N/S	N/S	N/S	N/S	N/S	N/S
Burst Frequency (Hz)	ꜛ	N/S	N/S	N/S	N/S	N/S	N/S	N/S	N/S	N/S	N/S	N/S	N/S	N/S
Normalized Duration IQR	N/S	N/S	N/S	N/S	N/S	N/S	N/S	N/S	ꜛ	ꜜ	N/S	N/S	N/S	N/S
IBI Coefficient of Variation	ꜜ	ꜛ	N/S	N/S	ꜜ	ꜛ	N/S	N/S	N/S	ꜜ	N/S	ꜛ	N/S	N/S
Burst Percentage	ꜛ	N/S	N/S	N/S	N/S	N/S	N/S	N/S	N/S	N/S	ꜜ	ꜛ	ꜜ	ꜛ
Network ISI Coefficient of Variation	N/S	N/S	N/S	N/S	N/S	N/S	N/S	ꜜ	ꜛ	ꜜ	N/S	ꜛ	N/S	N/S

## Sheet: Matrix of Significance - PIAS1
	DIV14		DIV16		DIV19				KEY		Direction of significant difference
MEA Measurement	Genotype Effects	Treatment Effects	Genotype Effects	Treatment Effects	Genotype Effects	Treatment Effects	Cell Type		Genotype Effect in Control KD		ꜛ: HD sig higher than NT; PIAS1 KD higher than control KD
No. of Spikes	ꜛ	N/S	ꜛ	ꜜ	ꜜ	N/S	PCN Reading #2		Genotype Effect in PIAS1 KD		ꜜ: HD sig lower than NT; PIAS1 KD lower than control KD
Mean Firing Rate (Hz)	ꜛ	N/S	ꜛ	ꜜ	ꜜ	N/S			Full Genotype Effect
WMFR (Hz)	ꜛ	ꜜ	ꜛ	ꜜ	ꜜ	N/S			Treatment Effect in NT		HD cells display higher activity (hyper-activity?)/for ISI Coefficient of Variation/Normalized Duration IQR - less regularity (more sick?) compared to NT cells
ISI Coefficient of Variation	ꜛ	ꜜ	ꜛ	ꜜ	ꜜ	ꜜ			Treatment Effect in HD		PIAS1 KD cells display higher activity (hyper-activity?) compared to control KD cells	PIAS1 KD cells rescue the phenotype
No. of Bursts	N/S	N/S	N/S	N/S	N/S	N/S			Full PIAS1 KD Effect		* = Outliers removed
Burst Duration (s)	ꜛ	ꜜ	ꜛ	ꜜ	ꜜꜛ	ꜜ			N/S = Non significant
No. Spikes/Burst	ꜛ	ꜜ	ꜛ	ꜜ	ꜜ	ꜜ
Mean ISI within Burst	N/S	N/S	ꜜ	N/S	ꜛ	N/S
Median ISI within Burst	N/S	N/S	N/S	N/S	ꜛ	N/S
IBI (s)	N/S	N/S	N/S	N/S	N/S	N/S
Burst Frequency (Hz)	N/S	N/S	N/S	N/S	N/S	N/S
Normalized Duration IQR	N/S	N/S	ꜛ	ꜜ	N/S	N/S
IBI Coefficient of Variation	N/S	N/S	N/S	ꜜ	N/S	ꜛ
Burst Percentage	N/S	N/S	N/S	N/S	ꜜ	ꜛ
Network ISI Coefficient of Variation	N/S	ꜜ	ꜛ	ꜜ	N/S	ꜛ

## Sheet: Term Definitions
AxIS Navigator Term	Definition	Notes	What does this mean?	Measure of	If it has more…
ISI Coefficient of Variation	The coefficient of variation (standard deviation/mean) of the inter-spike interval, the time between spikes. This is a measure of spike regularity.	Shows the extent of variability in relation to the mean of the population. The higher the CV --> the greater the dispersion around the mean	The bigger the value, the more variability in time between spikes. The smaller the value, the less variability in time between spikes (AKA greater spike regularity)	Spike Regularity	It spikes less regularly
Mean ISI within Burst	Average inter-spike interval, time between spikes, for spikes in a single-electrode burst. This is a measure of burst intensity; smaller values mean more intense bursts.	N/A	It's one of those values where smaller values mean more activity	Burst Intensity	It has less intense bursts
Median ISI within Burst	Median inter-spike interval, time between spikes, for spikes in a single-electrode burst.	This is a measure of burst intensity; smaller values mean more intense bursts.	It's one of those values where smaller values mean more activity	Burst Intensity	It has less intense bursts
Inter-Burst Interval (IBI)	Average time between the start of single-electrode bursts.	N/A	It's one of those values where smaller values mean more activity	Burst Speed	It bursts slower
Normalized Duration IQR	Interquartile range of single-electrode burst durations. This metric provides a measure of single-electrode burst duration regularity. If the middle 50% of single-electrode bursts are approximately the same duration, this value will be small, whereas, if the single-electrode bursts vary widely in duration, this range will be large.	Measure of burst duration regularity	The bigger the value, the more variability in time between bursts. The smaller the value, the less variability in time between bursts (AKA greater burst regularity)	Burst Regularity	It bursts less regularly
IBI Coefficient of Variation	The coefficient of variation (standard deviation/mean) of the inter-burst interval, the time between single-electrode bursts. This is a measure of single-electrode burst regularity.	Shows the extent of variability in relation to the mean of the population. The higher the CV --> the greater the dispersion around the mean	The bigger the value, the more variability in time between bursts. The smaller the value, the less variability in time between bursts (AKA greater burst regularity)	Burst Regularity	It bursts less regularly
Network ISI Coefficient of Variation	Coefficient of variation (standard deviation/mean) of the inter-spike interval for all spikes on all electrodes in a well. This is a measure of spike regularity across the network. This metric captures the distribution of spiking such that 0 indicates spikes perfectly distributed and > 1 indicates network bursting.	N/A	The bigger the value, the more network bursting *(>1)	Network Bursting	The network bursts more
